# Supplementary material for: Copy Number Variation and Selection Signal: Exploring the Domestication History and Phenotype Differences Between Duroc and the Chinese Native Ningxiang Pigs
Source: Int J Mol Sci. 2024 Oct 31;25(21):11716. doi: 10.3390/ijms252111716 (PMC11546390; doi:10.3390/ijms252111716)
Supplement: Supplementary file 1 [file ijms-25-11716-s001.zip]

Archive with 14 entries (14 files):
- Table S1. Distribution statistics of CNVs.xlsx
- Table S10. Same CNV KEGG enrichment patyway.xls
- Table S11. Ningxiang pig SC GO pathway.xls
- Table S12. Ningxiang pig SC KEGG pathway.xls
- Table S13. Duroc pig GO pathway.xls
- Table S14. Duroc pig KEGG pathway.xls
- Table S2. Candidate selected regions.xlsx
- Table S3.QTLs obtained by annotation of selected regions.xlsx
- Table S4. QTLs obtained by annotation of CNVRs.xlsx
- Table S5. Ningxiang pig KEGG pathway.xls
- Table S6. Ningxiang pig GO pathway.xls
- Table S7. Duroc pig KEGG pathway.xls
- Table S8. Duroc pig GO pathway.xls
- Table S9. Different CNV KEGG enrichment pathway.xls
