# Supplementary material for: Copy Number Variation and Selection Signal: Exploring the Domestication History and Phenotype Differences Between Duroc and the Chinese Native Ningxiang Pigs
Source: Int J Mol Sci. 2024 Oct 31;25(21):11716. doi: 10.3390/ijms252111716 (PMC11546390; doi:10.3390/ijms252111716)
Supplement: Supplementary file 1 [file ijms-25-11716-s001.zip › Table S1. Distribution statistics of CNVs.xlsx]

## Sheet: 已恢复_Sheet1
	Ningxiang pigs（834）	proportion %	Duroc（828）	proportion %
CN0	18	0.107143	6	0.0184049
CN1	39	0.232143	197	0.604294
CN3	111	0.660714	111	0.340491
CN4	0	0	12	0.0368098
total count	168	1	326	1
