# Supplementary material for: Copy Number Variation and Selection Signal: Exploring the Domestication History and Phenotype Differences Between Duroc and the Chinese Native Ningxiang Pigs
Source: Int J Mol Sci. 2024 Oct 31;25(21):11716. doi: 10.3390/ijms252111716 (PMC11546390; doi:10.3390/ijms252111716)
Supplement: Supplementary file 1 [file ijms-25-11716-s001.zip › Table S10. Same CNV KEGG enrichment patyway.xls]

id	num	pvalue	per	ratio	class	ID	Descrption	Pvalue	Qvalue	Up	Down	fg_num	bg_num
Olfactory transduction	17	1.006823e-06	53.125	0.011	Organismal Systems	ko04740	Olfactory transduction	1.006823e-06	0.0001238392	0	0	17	1500
Phosphatidylinositol signaling system	2	0.04291065	6.250	0.020	Environmental Information Processing	ko04070	Phosphatidylinositol signaling system	0.04291065	0.5777360722	0	0	2	99
Glucagon signaling pathway	2	0.04852503	6.250	0.019	Organismal Systems	ko04922	Glucagon signaling pathway	0.04852503	0.5777360722	0	0	2	106
Apoptosis	2	0.08907953	6.250	0.013	Cellular Processes	ko04210	Apoptosis	0.08907953	0.5777360722	0	0	2	150
Pentose phosphate pathway	1	0.08956874	3.125	0.036	Metabolism	ko00030	Pentose phosphate pathway	0.08956874	0.5777360722	0	0	1	28
Fatty acid elongation	1	0.08956874	3.125	0.036	Metabolism	ko00062	Fatty acid elongation	0.08956874	0.5777360722	0	0	1	28
Oxytocin signaling pathway	2	0.09212802	6.250	0.013	Organismal Systems	ko04921	Oxytocin signaling pathway	0.09212802	0.5777360722	0	0	2	153
Biosynthesis of unsaturated fatty acids	1	0.0926194	3.125	0.034	Metabolism	ko01040	Biosynthesis of unsaturated fatty acids	0.0926194	0.5777360722	0	0	1	29
Galactose metabolism	1	0.09869104	3.125	0.032	Metabolism	ko00052	Galactose metabolism	0.09869104	0.5777360722	0	0	1	31
Fructose and mannose metabolism	1	0.1047233	3.125	0.030	Metabolism	ko00051	Fructose and mannose metabolism	0.1047233	0.5777360722	0	0	1	33
Thyroid cancer	1	0.1196334	3.125	0.026	Human Diseases	ko05216	Thyroid cancer	0.1196334	0.5777360722	0	0	1	38
Apoptosis - multiple species	1	0.131388	3.125	0.024	Cellular Processes	ko04215	Apoptosis - multiple species	0.131388	0.5777360722	0	0	1	42
NOD-like receptor signaling pathway	2	0.1342714	6.250	0.010	Organismal Systems	ko04621	NOD-like receptor signaling pathway	0.1342714	0.5777360722	0	0	2	192
Primary immunodeficiency	1	0.1572826	3.125	0.020	Human Diseases	ko05340	Primary immunodeficiency	0.1572826	0.5777360722	0	0	1	51
Kaposi sarcoma-associated herpesvirus infection	2	0.1632276	6.250	0.009	Human Diseases	ko05167	Kaposi sarcoma-associated herpesvirus infection	0.1632276	0.5777360722	0	0	2	217
Fatty acid metabolism	1	0.1741285	3.125	0.018	Metabolism	ko01212	Fatty acid metabolism	0.1741285	0.5777360722	0	0	1	57
Cell adhesion molecules	2	0.1763204	6.250	0.009	Environmental Information Processing	ko04514	Cell adhesion molecules	0.1763204	0.5777360722	0	0	2	228
Long-term depression	1	0.1796709	3.125	0.017	Organismal Systems	ko04730	Long-term depression	0.1796709	0.5777360722	0	0	1	59
Endometrial cancer	1	0.1851773	3.125	0.016	Human Diseases	ko05213	Endometrial cancer	0.1851773	0.5777360722	0	0	1	61
Basal cell carcinoma	1	0.1906479	3.125	0.016	Human Diseases	ko05217	Basal cell carcinoma	0.1906479	0.5777360722	0	0	1	63
Glycerolipid metabolism	1	0.1960829	3.125	0.015	Metabolism	ko00561	Glycerolipid metabolism	0.1960829	0.5777360722	0	0	1	65
GnRH secretion	1	0.1987872	3.125	0.015	Organismal Systems	ko04929	GnRH secretion	0.1987872	0.5777360722	0	0	1	66
Long-term potentiation	1	0.2014826	3.125	0.015	Organismal Systems	ko04720	Long-term potentiation	0.2014826	0.5777360722	0	0	1	67
Glycolysis / Gluconeogenesis	1	0.2041692	3.125	0.015	Metabolism	ko00010	Glycolysis / Gluconeogenesis	0.2041692	0.5777360722	0	0	1	68
Human cytomegalovirus infection	2	0.209127	6.250	0.008	Human Diseases	ko05163	Human cytomegalovirus infection	0.209127	0.5777360722	0	0	2	255
Cortisol synthesis and secretion	1	0.2095162	3.125	0.014	Organismal Systems	ko04927	Cortisol synthesis and secretion	0.2095162	0.5777360722	0	0	1	70
Central carbon metabolism in cancer	1	0.2095162	3.125	0.014	Human Diseases	ko05230	Central carbon metabolism in cancer	0.2095162	0.5777360722	0	0	1	70
Renin secretion	1	0.2174716	3.125	0.014	Organismal Systems	ko04924	Renin secretion	0.2174716	0.5777360722	0	0	1	73
Biosynthesis of amino acids	1	0.2201061	3.125	0.014	Metabolism	ko01230	Biosynthesis of amino acids	0.2201061	0.5777360722	0	0	1	74
Melanoma	1	0.2201061	3.125	0.014	Human Diseases	ko05218	Melanoma	0.2201061	0.5777360722	0	0	1	74
Non-small cell lung cancer	1	0.2201061	3.125	0.014	Human Diseases	ko05223	Non-small cell lung cancer	0.2201061	0.5777360722	0	0	1	74
Taste transduction	1	0.222732	3.125	0.013	Organismal Systems	ko04742	Taste transduction	0.222732	0.5777360722	0	0	1	75
Thyroid hormone synthesis	1	0.222732	3.125	0.013	Organismal Systems	ko04918	Thyroid hormone synthesis	0.222732	0.5777360722	0	0	1	75
Glioma	1	0.2279581	3.125	0.013	Human Diseases	ko05214	Glioma	0.2279581	0.5777360722	0	0	1	77
Pancreatic cancer	1	0.2305584	3.125	0.013	Human Diseases	ko05212	Pancreatic cancer	0.2305584	0.5777360722	0	0	1	78
Gastric acid secretion	1	0.2331502	3.125	0.013	Organismal Systems	ko04971	Gastric acid secretion	0.2331502	0.5777360722	0	0	1	79
Chronic myeloid leukemia	1	0.2331502	3.125	0.013	Human Diseases	ko05220	Chronic myeloid leukemia	0.2331502	0.5777360722	0	0	1	79
RNA degradation	1	0.2383085	3.125	0.012	Genetic Information Processing	ko03018	RNA degradation	0.2383085	0.5777360722	0	0	1	81
Platinum drug resistance	1	0.2485243	3.125	0.012	Human Diseases	ko01524	Platinum drug resistance	0.2485243	0.5777360722	0	0	1	85
Human immunodeficiency virus 1 infection	2	0.2488063	6.250	0.007	Human Diseases	ko05170	Human immunodeficiency virus 1 infection	0.2488063	0.5777360722	0	0	2	287
Insulin secretion	1	0.256099	3.125	0.011	Organismal Systems	ko04911	Insulin secretion	0.256099	0.5777360722	0	0	1	88
Gap junction	1	0.2586074	3.125	0.011	Cellular Processes	ko04540	Gap junction	0.2586074	0.5777360722	0	0	1	89
GnRH signaling pathway	1	0.2685594	3.125	0.011	Organismal Systems	ko04912	GnRH signaling pathway	0.2685594	0.5777360722	0	0	1	93
Legionellosis	1	0.2734867	3.125	0.011	Human Diseases	ko05134	Legionellosis	0.2734867	0.5777360722	0	0	1	95
Colorectal cancer	1	0.2783819	3.125	0.010	Human Diseases	ko05210	Colorectal cancer	0.2783819	0.5777360722	0	0	1	97
Complement and coagulation cascades	1	0.2832451	3.125	0.010	Organismal Systems	ko04610	Complement and coagulation cascades	0.2832451	0.5777360722	0	0	1	99
Pertussis	1	0.2832451	3.125	0.010	Human Diseases	ko05133	Pertussis	0.2832451	0.5777360722	0	0	1	99
Salivary secretion	1	0.2856648	3.125	0.010	Organismal Systems	ko04970	Salivary secretion	0.2856648	0.5777360722	0	0	1	100
Glycerophospholipid metabolism	1	0.2880765	3.125	0.010	Metabolism	ko00564	Glycerophospholipid metabolism	0.2880765	0.5777360722	0	0	1	101
Aldosterone synthesis and secretion	1	0.2904804	3.125	0.010	Organismal Systems	ko04925	Aldosterone synthesis and secretion	0.2904804	0.5777360722	0	0	1	102
Hypertrophic cardiomyopathy	1	0.2904804	3.125	0.010	Human Diseases	ko05410	Hypertrophic cardiomyopathy	0.2904804	0.5777360722	0	0	1	102
Cardiac muscle contraction	1	0.2952646	3.125	0.010	Organismal Systems	ko04260	Cardiac muscle contraction	0.2952646	0.5777360722	0	0	1	104
Pancreatic secretion	1	0.2952646	3.125	0.010	Organismal Systems	ko04972	Pancreatic secretion	0.2952646	0.5777360722	0	0	1	104
Intestinal immune network for IgA production	1	0.2976449	3.125	0.010	Organismal Systems	ko04672	Intestinal immune network for IgA production	0.2976449	0.5777360722	0	0	1	105
Circadian entrainment	1	0.2976449	3.125	0.010	Organismal Systems	ko04713	Circadian entrainment	0.2976449	0.5777360722	0	0	1	105
Parathyroid hormone synthesis, secretion and action	1	0.3023823	3.125	0.009	Organismal Systems	ko04928	Parathyroid hormone synthesis, secretion and action	0.3023823	0.5777360722	0	0	1	107
Small cell lung cancer	1	0.3023823	3.125	0.009	Human Diseases	ko05222	Small cell lung cancer	0.3023823	0.5777360722	0	0	1	107
Leishmaniasis	1	0.3117644	3.125	0.009	Human Diseases	ko05140	Leishmaniasis	0.3117644	0.5777360722	0	0	1	111
C-type lectin receptor signaling pathway	1	0.3187206	3.125	0.009	Organismal Systems	ko04625	C-type lectin receptor signaling pathway	0.3187206	0.5777360722	0	0	1	114
Cholinergic synapse	1	0.3256087	3.125	0.009	Organismal Systems	ko04725	Cholinergic synapse	0.3256087	0.5777360722	0	0	1	117
Dilated cardiomyopathy	1	0.3256087	3.125	0.009	Human Diseases	ko05414	Dilated cardiomyopathy	0.3256087	0.5777360722	0	0	1	117
Carbon metabolism	1	0.3301632	3.125	0.008	Metabolism	ko01200	Carbon metabolism	0.3301632	0.5777360722	0	0	1	119
Glutamatergic synapse	1	0.3301632	3.125	0.008	Organismal Systems	ko04724	Glutamatergic synapse	0.3301632	0.5777360722	0	0	1	119
Growth hormone synthesis, secretion and action	1	0.3324293	3.125	0.008	Organismal Systems	ko04935	Growth hormone synthesis, secretion and action	0.3324293	0.5777360722	0	0	1	120
HIF-1 signaling pathway	1	0.339183	3.125	0.008	Environmental Information Processing	ko04066	HIF-1 signaling pathway	0.339183	0.5777360722	0	0	1	123
Nucleocytoplasmic transport	1	0.3414195	3.125	0.008	Genetic Information Processing	ko03013	Nucleocytoplasmic transport	0.3414195	0.5777360722	0	0	1	124
Inflammatory mediator regulation of TRP channels	1	0.3414195	3.125	0.008	Organismal Systems	ko04750	Inflammatory mediator regulation of TRP channels	0.3414195	0.5777360722	0	0	1	124
Thyroid hormone signaling pathway	1	0.3414195	3.125	0.008	Organismal Systems	ko04919	Thyroid hormone signaling pathway	0.3414195	0.5777360722	0	0	1	124
Platelet activation	1	0.3436487	3.125	0.008	Organismal Systems	ko04611	Platelet activation	0.3436487	0.5777360722	0	0	1	125
Serotonergic synapse	1	0.3436487	3.125	0.008	Organismal Systems	ko04726	Serotonergic synapse	0.3436487	0.5777360722	0	0	1	125
Malaria	1	0.3458706	3.125	0.008	Human Diseases	ko05144	Malaria	0.3458706	0.5777360722	0	0	1	126
Oocyte meiosis	1	0.3480851	3.125	0.008	Cellular Processes	ko04114	Oocyte meiosis	0.3480851	0.5777360722	0	0	1	127
AMPK signaling pathway	1	0.3502924	3.125	0.008	Environmental Information Processing	ko04152	AMPK signaling pathway	0.3502924	0.5777360722	0	0	1	128
Dopaminergic synapse	1	0.3741	3.125	0.007	Organismal Systems	ko04728	Dopaminergic synapse	0.3741	0.5777360722	0	0	1	139
Estrogen signaling pathway	1	0.3783368	3.125	0.007	Organismal Systems	ko04915	Estrogen signaling pathway	0.3783368	0.5777360722	0	0	1	141
Natural killer cell mediated cytotoxicity	1	0.3804448	3.125	0.007	Organismal Systems	ko04650	Natural killer cell mediated cytotoxicity	0.3804448	0.5777360722	0	0	1	142
Leukocyte transendothelial migration	1	0.3846401	3.125	0.007	Organismal Systems	ko04670	Leukocyte transendothelial migration	0.3846401	0.5777360722	0	0	1	144
Vascular smooth muscle contraction	1	0.3929482	3.125	0.007	Organismal Systems	ko04270	Vascular smooth muscle contraction	0.3929482	0.5777360722	0	0	1	148
Breast cancer	1	0.3929482	3.125	0.007	Human Diseases	ko05224	Breast cancer	0.3929482	0.5777360722	0	0	1	148
Viral myocarditis	1	0.3950082	3.125	0.007	Human Diseases	ko05416	Viral myocarditis	0.3950082	0.5777360722	0	0	1	149
Apelin signaling pathway	1	0.3970614	3.125	0.007	Environmental Information Processing	ko04371	Apelin signaling pathway	0.3970614	0.5777360722	0	0	1	150
Adrenergic signaling in cardiomyocytes	1	0.4092396	3.125	0.006	Organismal Systems	ko04261	Adrenergic signaling in cardiomyocytes	0.4092396	0.5777360722	0	0	1	156
Ubiquitin mediated proteolysis	1	0.4152391	3.125	0.006	Genetic Information Processing	ko04120	Ubiquitin mediated proteolysis	0.4152391	0.5777360722	0	0	1	159
Spinocerebellar ataxia	1	0.4172257	3.125	0.006	Human Diseases	ko05017	Spinocerebellar ataxia	0.4172257	0.5777360722	0	0	1	160
Cushing syndrome	1	0.4231465	3.125	0.006	Human Diseases	ko04934	Cushing syndrome	0.4231465	0.5777360722	0	0	1	163
Retrograde endocannabinoid signaling	1	0.4251072	3.125	0.006	Organismal Systems	ko04723	Retrograde endocannabinoid signaling	0.4251072	0.5777360722	0	0	1	164
Amyotrophic lateral sclerosis	2	0.4267332	6.250	0.005	Human Diseases	ko05014	Amyotrophic lateral sclerosis	0.4267332	0.5777360722	0	0	2	432
Staphylococcus aureus infection	1	0.4270613	3.125	0.006	Human Diseases	ko05150	Staphylococcus aureus infection	0.4270613	0.5777360722	0	0	1	165
MicroRNAs in cancer	1	0.4290091	3.125	0.006	Human Diseases	ko05206	MicroRNAs in cancer	0.4290091	0.5777360722	0	0	1	166
mTOR signaling pathway	1	0.4309504	3.125	0.006	Environmental Information Processing	ko04150	mTOR signaling pathway	0.4309504	0.5777360722	0	0	1	167
Cellular senescence	1	0.4309504	3.125	0.006	Cellular Processes	ko04218	Cellular senescence	0.4309504	0.5777360722	0	0	1	167
Hepatocellular carcinoma	1	0.4367361	3.125	0.006	Human Diseases	ko05225	Hepatocellular carcinoma	0.4367361	0.5777360722	0	0	1	170
cGMP-PKG signaling pathway	1	0.4424647	3.125	0.006	Environmental Information Processing	ko04022	cGMP-PKG signaling pathway	0.4424647	0.5777360722	0	0	1	173
Rheumatoid arthritis	1	0.4481369	3.125	0.006	Human Diseases	ko05323	Rheumatoid arthritis	0.4481369	0.5777360722	0	0	1	176
Hepatitis C	1	0.4537532	3.125	0.006	Human Diseases	ko05160	Hepatitis C	0.4537532	0.5777360722	0	0	1	179
Protein processing in endoplasmic reticulum	1	0.455613	3.125	0.006	Genetic Information Processing	ko04141	Protein processing in endoplasmic reticulum	0.455613	0.5777360722	0	0	1	180
Hippo signaling pathway	1	0.455613	3.125	0.006	Environmental Information Processing	ko04390	Hippo signaling pathway	0.455613	0.5777360722	0	0	1	180
Phagosome	1	0.4720771	3.125	0.005	Cellular Processes	ko04145	Phagosome	0.4720771	0.5872723560	0	0	1	189
Influenza A	1	0.4738764	3.125	0.005	Human Diseases	ko05164	Influenza A	0.4738764	0.5872723560	0	0	1	190
Amoebiasis	1	0.4774572	3.125	0.005	Human Diseases	ko05146	Amoebiasis	0.4774572	0.5872723560	0	0	1	192
Focal adhesion	1	0.5001633	3.125	0.005	Cellular Processes	ko04510	Focal adhesion	0.5001633	0.5995722519	0	0	1	205
Viral carcinogenesis	1	0.5035706	3.125	0.005	Human Diseases	ko05203	Viral carcinogenesis	0.5035706	0.5995722519	0	0	1	207
Gastric cancer	1	0.5035706	3.125	0.005	Human Diseases	ko05226	Gastric cancer	0.5035706	0.5995722519	0	0	1	207
Measles	1	0.5069554	3.125	0.005	Human Diseases	ko05162	Measles	0.5069554	0.5995722519	0	0	1	209
Proteoglycans in cancer	1	0.5169762	3.125	0.005	Human Diseases	ko05205	Proteoglycans in cancer	0.5169762	0.6056006914	0	0	1	215
Neutrophil extracellular trap formation	1	0.5332407	3.125	0.004	Organismal Systems	ko04613	Neutrophil extracellular trap formation	0.5332407	0.6187604349	0	0	1	225
Pathways of neurodegeneration - multiple diseases	2	0.5415966	6.250	0.004	Human Diseases	ko05022	Pathways of neurodegeneration - multiple diseases	0.5415966	0.6225830075	0	0	2	536
Tuberculosis	1	0.553593	3.125	0.004	Human Diseases	ko05152	Tuberculosis	0.553593	0.6298571587	0	0	1	238
Regulation of actin cytoskeleton	1	0.5581661	3.125	0.004	Cellular Processes	ko04810	Regulation of actin cytoskeleton	0.5581661	0.6298571587	0	0	1	241
Transcriptional misregulation in cancer	1	0.564193	3.125	0.004	Human Diseases	ko05202	Transcriptional misregulation in cancer	0.564193	0.6308703545	0	0	1	245
Salmonella infection	1	0.6082768	3.125	0.004	Human Diseases	ko05132	Salmonella infection	0.6082768	0.6737052876	0	0	1	276
Epstein-Barr virus infection	1	0.6162952	3.125	0.004	Human Diseases	ko05169	Epstein-Barr virus infection	0.6162952	0.6737052876	0	0	1	282
Rap1 signaling pathway	1	0.6189325	3.125	0.004	Environmental Information Processing	ko04015	Rap1 signaling pathway	0.6189325	0.6737052876	0	0	1	284
Human T-cell leukemia virus 1 infection	1	0.6343912	3.125	0.003	Human Diseases	ko05166	Human T-cell leukemia virus 1 infection	0.6343912	0.6844747158	0	0	1	296
Calcium signaling pathway	1	0.641891	3.125	0.003	Environmental Information Processing	ko04020	Calcium signaling pathway	0.641891	0.6865442870	0	0	1	302
Parkinson disease	1	0.6669847	3.125	0.003	Human Diseases	ko05012	Parkinson disease	0.6669847	0.7072337767	0	0	1	323
Prion disease	1	0.6738356	3.125	0.003	Human Diseases	ko05020	Prion disease	0.6738356	0.7083912718	0	0	1	329
Human papillomavirus infection	1	0.6914441	3.125	0.003	Human Diseases	ko05165	Human papillomavirus infection	0.6914441	0.7207425788	0	0	1	345
Neuroactive ligand-receptor interaction	1	0.7071133	3.125	0.003	Environmental Information Processing	ko04080	Neuroactive ligand-receptor interaction	0.7071133	0.7308818143	0	0	1	360
Alzheimer disease	1	0.7815953	3.125	0.002	Human Diseases	ko05010	Alzheimer disease	0.7815953	0.8006633157	0	0	1	444
Herpes simplex virus 1 infection	1	0.7876444	3.125	0.002	Human Diseases	ko05168	Herpes simplex virus 1 infection	0.7876444	0.8006633157	0	0	1	452
Pathways in cancer	1	0.8555262	3.125	0.002	Human Diseases	ko05200	Pathways in cancer	0.8555262	0.8625387098	0	0	1	561
Metabolic pathways	3	0.9325641	9.375	0.002	Metabolism	ko01100	Metabolic pathways	0.9325641	0.9325641000	0	0	3	1655
