# Supplementary material for: Copy Number Variation and Selection Signal: Exploring the Domestication History and Phenotype Differences Between Duroc and the Chinese Native Ningxiang Pigs
Source: Int J Mol Sci. 2024 Oct 31;25(21):11716. doi: 10.3390/ijms252111716 (PMC11546390; doi:10.3390/ijms252111716)
Supplement: Supplementary file 1 [file ijms-25-11716-s001.zip › Table S11. Ningxiang pig SC GO pathway.xls]

id	num	pvalue	per	ratio	class	ID	Descrption	Pvalue	Qvalue	Up	Down	fg_num	bg_num
GO:0019815 B cell receptor complex	2	9.43028043362536e-06	11.111	0.400	Cellular Component	GO:0019815	B cell receptor complex	9.43028043362536e-06	0.000924167482495285	0	0	2	5
GO:0019814 immunoglobulin complex	2	9.84327465677444e-05	11.111	0.133	Cellular Component	GO:0019814	immunoglobulin complex	9.84327465677444e-05	0.00482320458181948	0	0	2	15
GO:0000981 DNA-binding transcription factor activity, RNA polymerase II-specific	6	0.000157409970964817	40.000	0.006	Molecular Function	GO:0000981	DNA-binding transcription factor activity, RNA polymerase II-specific	0.000157409970964817	0.0176728306730843	0	0	6	1019
GO:0030183 B cell differentiation	3	0.000185339274830363	20.000	0.023	Biological Process	GO:0030183	B cell differentiation	0.000185339274830363	0.0646799937490688	0	0	3	131
GO:0003700 DNA-binding transcription factor activity	6	0.000287363100375355	40.000	0.005	Molecular Function	GO:0003700	DNA-binding transcription factor activity	0.000287363100375355	0.0176728306730843	0	0	6	1137
GO:0098802 plasma membrane signaling receptor complex	3	0.000382458114245266	16.667	0.021	Cellular Component	GO:0098802	plasma membrane signaling receptor complex	0.000382458114245266	0.012493631732012	0	0	3	145
GO:0043565 sequence-specific DNA binding	6	0.000730201025689283	40.000	0.004	Molecular Function	GO:0043565	sequence-specific DNA binding	0.000730201025689283	0.022642527408362	0	0	6	1351
GO:0006357 regulation of transcription by RNA polymerase II	7	0.00079763941388445	46.667	0.004	Biological Process	GO:0006357	regulation of transcription by RNA polymerase II	0.00079763941388445	0.0646799937490688	0	0	7	2000
GO:0071879 positive regulation of adenylate cyclase-activating adrenergic receptor signaling pathway	1	0.000874686570645489	6.667	1.000	Biological Process	GO:0071879	positive regulation of adenylate cyclase-activating adrenergic receptor signaling pathway	0.000874686570645489	0.0646799937490688	0	0	1	1
GO:1904226 regulation of glycogen synthase activity, transferring glucose-1-phosphate	1	0.000874686570645489	6.667	1.000	Biological Process	GO:1904226	regulation of glycogen synthase activity, transferring glucose-1-phosphate	0.000874686570645489	0.0646799937490688	0	0	1	1
GO:1904227 negative regulation of glycogen synthase activity, transferring glucose-1-phosphate	1	0.000874686570645489	6.667	1.000	Biological Process	GO:1904227	negative regulation of glycogen synthase activity, transferring glucose-1-phosphate	0.000874686570645489	0.0646799937490688	0	0	1	1
GO:0099520 ion antiporter activity involved in regulation of presynaptic membrane potential	1	0.000897719791729035	6.667	1.000	Molecular Function	GO:0099520	ion antiporter activity involved in regulation of presynaptic membrane potential	0.000897719791729035	0.022642527408362	0	0	1	1
GO:0003677 DNA binding	7	0.000920427943429351	46.667	0.004	Molecular Function	GO:0003677	DNA binding	0.000920427943429351	0.022642527408362	0	0	7	1995
GO:0050853 B cell receptor signaling pathway	2	0.000923289145816275	13.333	0.038	Biological Process	GO:0050853	B cell receptor signaling pathway	0.000923289145816275	0.0646799937490688	0	0	2	52
GO:0006366 transcription by RNA polymerase II	7	0.000975153762838137	46.667	0.003	Biological Process	GO:0006366	transcription by RNA polymerase II	0.000975153762838137	0.0646799937490688	0	0	7	2067
GO:0042113 B cell activation	3	0.00104875319386802	20.000	0.013	Biological Process	GO:0042113	B cell activation	0.00104875319386802	0.0646799937490688	0	0	3	237
GO:0098797 plasma membrane protein complex	4	0.00105841288405556	22.222	0.008	Cellular Component	GO:0098797	plasma membrane protein complex	0.00105841288405556	0.0259311156593612	0	0	4	471
GO:0006355 regulation of transcription, DNA-templated	8	0.00115200617263466	53.333	0.003	Biological Process	GO:0006355	regulation of transcription, DNA-templated	0.00115200617263466	0.0646799937490688	0	0	8	2824
GO:1903506 regulation of nucleic acid-templated transcription	8	0.00115758847562998	53.333	0.003	Biological Process	GO:1903506	regulation of nucleic acid-templated transcription	0.00115758847562998	0.0646799937490688	0	0	8	2826
GO:2001141 regulation of RNA biosynthetic process	8	0.00117730240540649	53.333	0.003	Biological Process	GO:2001141	regulation of RNA biosynthetic process	0.00117730240540649	0.0646799937490688	0	0	8	2833
GO:0140110 transcription regulator activity	6	0.00136952532724458	40.000	0.004	Molecular Function	GO:0140110	transcription regulator activity	0.00136952532724458	0.0280752692085139	0	0	6	1521
GO:0006351 transcription, DNA-templated	8	0.00154289421326584	53.333	0.003	Biological Process	GO:0006351	transcription, DNA-templated	0.00154289421326584	0.0646799937490688	0	0	8	2948
GO:0097659 nucleic acid-templated transcription	8	0.00154643980578704	53.333	0.003	Biological Process	GO:0097659	nucleic acid-templated transcription	0.00154643980578704	0.0646799937490688	0	0	8	2949
GO:0032774 RNA biosynthetic process	8	0.00159678432120263	53.333	0.003	Biological Process	GO:0032774	RNA biosynthetic process	0.00159678432120263	0.0646799937490688	0	0	8	2963
GO:0044027 hypermethylation of CpG island	1	0.00174865902815868	6.667	0.500	Biological Process	GO:0044027	hypermethylation of CpG island	0.00174865902815868	0.0646799937490688	0	0	1	2
GO:0061052 negative regulation of cell growth involved in cardiac muscle cell development	1	0.00174865902815868	6.667	0.500	Biological Process	GO:0061052	negative regulation of cell growth involved in cardiac muscle cell development	0.00174865902815868	0.0646799937490688	0	0	1	2
GO:0106071 positive regulation of adenylate cyclase-activating G protein-coupled receptor signaling pathway	1	0.00174865902815868	6.667	0.500	Biological Process	GO:0106071	positive regulation of adenylate cyclase-activating G protein-coupled receptor signaling pathway	0.00174865902815868	0.0646799937490688	0	0	1	2
GO:1900111 positive regulation of histone H3-K9 dimethylation	1	0.00174865902815868	6.667	0.500	Biological Process	GO:1900111	positive regulation of histone H3-K9 dimethylation	0.00174865902815868	0.0646799937490688	0	0	1	2
GO:0051252 regulation of RNA metabolic process	8	0.00206790295337701	53.333	0.003	Biological Process	GO:0051252	regulation of RNA metabolic process	0.00206790295337701	0.0646799937490688	0	0	8	3079
GO:0007290 spermatid nucleus elongation	1	0.00262191791394495	6.667	0.333	Biological Process	GO:0007290	spermatid nucleus elongation	0.00262191791394495	0.0646799937490688	0	0	1	3
GO:0036015 response to interleukin-3	1	0.00262191791394495	6.667	0.333	Biological Process	GO:0036015	response to interleukin-3	0.00262191791394495	0.0646799937490688	0	0	1	3
GO:0036016 cellular response to interleukin-3	1	0.00262191791394495	6.667	0.333	Biological Process	GO:0036016	cellular response to interleukin-3	0.00262191791394495	0.0646799937490688	0	0	1	3
GO:0044026 DNA hypermethylation	1	0.00262191791394495	6.667	0.333	Biological Process	GO:0044026	DNA hypermethylation	0.00262191791394495	0.0646799937490688	0	0	1	3
GO:0061050 regulation of cell growth involved in cardiac muscle cell development	1	0.00262191791394495	6.667	0.333	Biological Process	GO:0061050	regulation of cell growth involved in cardiac muscle cell development	0.00262191791394495	0.0646799937490688	0	0	1	3
GO:0030098 lymphocyte differentiation	3	0.00272888707665708	20.000	0.009	Biological Process	GO:0030098	lymphocyte differentiation	0.00272888707665708	0.0646799937490688	0	0	3	331
GO:2000112 regulation of cellular macromolecule biosynthetic process	8	0.00283372329303998	53.333	0.002	Biological Process	GO:2000112	regulation of cellular macromolecule biosynthetic process	0.00283372329303998	0.0646799937490688	0	0	8	3228
GO:0010556 regulation of macromolecule biosynthetic process	8	0.00295206944977954	53.333	0.002	Biological Process	GO:0010556	regulation of macromolecule biosynthetic process	0.00295206944977954	0.0646799937490688	0	0	8	3248
GO:0044271 cellular nitrogen compound biosynthetic process	9	0.00309070520657696	60.000	0.002	Biological Process	GO:0044271	cellular nitrogen compound biosynthetic process	0.00309070520657696	0.0646799937490688	0	0	9	4115
GO:0019219 regulation of nucleobase-containing compound metabolic process	8	0.00323304990085857	53.333	0.002	Biological Process	GO:0019219	regulation of nucleobase-containing compound metabolic process	0.00323304990085857	0.0646799937490688	0	0	8	3293
GO:0034654 nucleobase-containing compound biosynthetic process	8	0.00329833972036878	53.333	0.002	Biological Process	GO:0034654	nucleobase-containing compound biosynthetic process	0.00329833972036878	0.0646799937490688	0	0	8	3303
GO:0034645 cellular macromolecule biosynthetic process	9	0.00347531070975304	60.000	0.002	Biological Process	GO:0034645	cellular macromolecule biosynthetic process	0.00347531070975304	0.0646799937490688	0	0	9	4181
GO:0003298 physiological muscle hypertrophy	1	0.0034944637690304	6.667	0.250	Biological Process	GO:0003298	physiological muscle hypertrophy	0.0034944637690304	0.0646799937490688	0	0	1	4
GO:0003301 physiological cardiac muscle hypertrophy	1	0.0034944637690304	6.667	0.250	Biological Process	GO:0003301	physiological cardiac muscle hypertrophy	0.0034944637690304	0.0646799937490688	0	0	1	4
GO:0061049 cell growth involved in cardiac muscle cell development	1	0.0034944637690304	6.667	0.250	Biological Process	GO:0061049	cell growth involved in cardiac muscle cell development	0.0034944637690304	0.0646799937490688	0	0	1	4
GO:1900109 regulation of histone H3-K9 dimethylation	1	0.0034944637690304	6.667	0.250	Biological Process	GO:1900109	regulation of histone H3-K9 dimethylation	0.0034944637690304	0.0646799937490688	0	0	1	4
GO:1900114 positive regulation of histone H3-K9 trimethylation	1	0.0034944637690304	6.667	0.250	Biological Process	GO:1900114	positive regulation of histone H3-K9 trimethylation	0.0034944637690304	0.0646799937490688	0	0	1	4
GO:2000467 positive regulation of glycogen (starch) synthase activity	1	0.0034944637690304	6.667	0.250	Biological Process	GO:2000467	positive regulation of glycogen (starch) synthase activity	0.0034944637690304	0.0646799937490688	0	0	1	4
GO:0015277 kainate selective glutamate receptor activity	1	0.0035863681930236	6.667	0.250	Molecular Function	GO:0015277	kainate selective glutamate receptor activity	0.0035863681930236	0.0630176125345576	0	0	1	4
GO:0009059 macromolecule biosynthetic process	9	0.0036372864521307	60.000	0.002	Biological Process	GO:0009059	macromolecule biosynthetic process	0.0036372864521307	0.0646799937490688	0	0	9	4207
GO:0031326 regulation of cellular biosynthetic process	8	0.00367678867618986	53.333	0.002	Biological Process	GO:0031326	regulation of cellular biosynthetic process	0.00367678867618986	0.0646799937490688	0	0	8	3358
GO:1903131 mononuclear cell differentiation	3	0.0037661390620219	20.000	0.008	Biological Process	GO:1903131	mononuclear cell differentiation	0.0037661390620219	0.0646799937490688	0	0	3	371
GO:0018130 heterocycle biosynthetic process	8	0.00378586812717009	53.333	0.002	Biological Process	GO:0018130	heterocycle biosynthetic process	0.00378586812717009	0.0646799937490688	0	0	8	3373
GO:0019438 aromatic compound biosynthetic process	8	0.00381539288969226	53.333	0.002	Biological Process	GO:0019438	aromatic compound biosynthetic process	0.00381539288969226	0.0646799937490688	0	0	8	3377
GO:0009889 regulation of biosynthetic process	8	0.0039887882864155	53.333	0.002	Biological Process	GO:0009889	regulation of biosynthetic process	0.0039887882864155	0.0660469130215775	0	0	8	3400
GO:0032983 kainate selective glutamate receptor complex	1	0.00399477961176364	5.556	0.250	Cellular Component	GO:0032983	kainate selective glutamate receptor complex	0.00399477961176364	0.0663612946440011	0	0	1	4
GO:0043235 receptor complex	3	0.00406293640677558	16.667	0.009	Cellular Component	GO:0043235	receptor complex	0.00406293640677558	0.0663612946440011	0	0	3	330
GO:0036123 histone H3-K9 dimethylation	1	0.00436629713406167	6.667	0.200	Biological Process	GO:0036123	histone H3-K9 dimethylation	0.00436629713406167	0.0706546263511798	0	0	1	5
GO:1901362 organic cyclic compound biosynthetic process	8	0.00456452367321042	53.333	0.002	Biological Process	GO:1901362	organic cyclic compound biosynthetic process	0.00456452367321042	0.0722209078961293	0	0	8	3471
GO:1903955 positive regulation of protein targeting to mitochondrion	1	0.0052374185493087	6.667	0.167	Biological Process	GO:1903955	positive regulation of protein targeting to mitochondrion	0.0052374185493087	0.0810661305892999	0	0	1	6
GO:0005391 P-type sodium:potassium-exchanging transporter activity	1	0.0053750471635341	6.667	0.167	Molecular Function	GO:0005391	P-type sodium:potassium-exchanging transporter activity	0.0053750471635341	0.0661130801114694	0	0	1	6
GO:0008554 P-type sodium transporter activity	1	0.0053750471635341	6.667	0.167	Molecular Function	GO:0008554	P-type sodium transporter activity	0.0053750471635341	0.0661130801114694	0	0	1	6
GO:0008556 P-type potassium transmembrane transporter activity	1	0.0053750471635341	6.667	0.167	Molecular Function	GO:0008556	P-type potassium transmembrane transporter activity	0.0053750471635341	0.0661130801114694	0	0	1	6
GO:0010248 establishment or maintenance of transmembrane electrochemical gradient	1	0.00610782855466141	6.667	0.143	Biological Process	GO:0010248	establishment or maintenance of transmembrane electrochemical gradient	0.00610782855466141	0.0869754786183785	0	0	1	7
GO:1901030 positive regulation of mitochondrial outer membrane permeabilization involved in apoptotic signaling pathway	1	0.00610782855466141	6.667	0.143	Biological Process	GO:1901030	positive regulation of mitochondrial outer membrane permeabilization involved in apoptotic signaling pathway	0.00610782855466141	0.0869754786183785	0	0	1	7
GO:1903749 positive regulation of establishment of protein localization to mitochondrion	1	0.00610782855466141	6.667	0.143	Biological Process	GO:1903749	positive regulation of establishment of protein localization to mitochondrion	0.00610782855466141	0.0869754786183785	0	0	1	7
GO:2000465 regulation of glycogen (starch) synthase activity	1	0.00610782855466141	6.667	0.143	Biological Process	GO:2000465	regulation of glycogen (starch) synthase activity	0.00610782855466141	0.0869754786183785	0	0	1	7
GO:0050851 antigen receptor-mediated signaling pathway	2	0.00657063790579172	13.333	0.014	Biological Process	GO:0050851	antigen receptor-mediated signaling pathway	0.00657063790579172	0.0917312586063472	0	0	2	141
GO:0015081 sodium ion transmembrane transporter activity	2	0.00662689085361993	13.333	0.014	Molecular Function	GO:0015081	sodium ion transmembrane transporter activity	0.00662689085361993	0.0741006886359319	0	0	2	138
GO:0031630 regulation of synaptic vesicle fusion to presynaptic active zone membrane	1	0.00697752768963289	6.667	0.125	Biological Process	GO:0031630	regulation of synaptic vesicle fusion to presynaptic active zone membrane	0.00697752768963289	0.091999994722567	0	0	1	8
GO:1901632 regulation of synaptic vesicle membrane organization	1	0.00697752768963289	6.667	0.125	Biological Process	GO:1901632	regulation of synaptic vesicle membrane organization	0.00697752768963289	0.091999994722567	0	0	1	8
GO:1990535 neuron projection maintenance	1	0.00697752768963289	6.667	0.125	Biological Process	GO:1990535	neuron projection maintenance	0.00697752768963289	0.091999994722567	0	0	1	8
GO:0002521 leukocyte differentiation	3	0.00758301620096953	20.000	0.006	Biological Process	GO:0002521	leukocyte differentiation	0.00758301620096953	0.0943913971491341	0	0	3	477
GO:0015079 potassium ion transmembrane transporter activity	2	0.00758651722907137	13.333	0.014	Molecular Function	GO:0015079	potassium ion transmembrane transporter activity	0.00758651722907137	0.0777618015979816	0	0	2	148
GO:0051574 positive regulation of histone H3-K9 methylation	1	0.00784651649335799	6.667	0.111	Biological Process	GO:0051574	positive regulation of histone H3-K9 methylation	0.00784651649335799	0.0943913971491341	0	0	1	9
GO:0055022 negative regulation of cardiac muscle tissue growth	1	0.00784651649335799	6.667	0.111	Biological Process	GO:0055022	negative regulation of cardiac muscle tissue growth	0.00784651649335799	0.0943913971491341	0	0	1	9
GO:0061117 negative regulation of heart growth	1	0.00784651649335799	6.667	0.111	Biological Process	GO:0061117	negative regulation of heart growth	0.00784651649335799	0.0943913971491341	0	0	1	9
GO:0106070 regulation of adenylate cyclase-activating G protein-coupled receptor signaling pathway	1	0.00784651649335799	6.667	0.111	Biological Process	GO:0106070	regulation of adenylate cyclase-activating G protein-coupled receptor signaling pathway	0.00784651649335799	0.0943913971491341	0	0	1	9
GO:0002429 immune response-activating cell surface receptor signaling pathway	2	0.00808690340743986	13.333	0.013	Biological Process	GO:0002429	immune response-activating cell surface receptor signaling pathway	0.00808690340743986	0.0943913971491341	0	0	2	157
GO:0002757 immune response-activating signal transduction	2	0.00808690340743986	13.333	0.013	Biological Process	GO:0002757	immune response-activating signal transduction	0.00808690340743986	0.0943913971491341	0	0	2	157
GO:0016070 RNA metabolic process	8	0.00860906517962319	53.333	0.002	Biological Process	GO:0016070	RNA metabolic process	0.00860906517962319	0.0969520999886179	0	0	8	3832
GO:0046325 negative regulation of glucose import	1	0.00871479550459486	6.667	0.100	Biological Process	GO:0046325	negative regulation of glucose import	0.00871479550459486	0.0969520999886179	0	0	1	10
GO:1900112 regulation of histone H3-K9 trimethylation	1	0.00871479550459486	6.667	0.100	Biological Process	GO:1900112	regulation of histone H3-K9 trimethylation	0.00871479550459486	0.0969520999886179	0	0	1	10
GO:0002768 immune response-regulating cell surface receptor signaling pathway	2	0.00931811386326519	13.333	0.012	Biological Process	GO:0002768	immune response-regulating cell surface receptor signaling pathway	0.00931811386326519	0.100333000975692	0	0	2	169
GO:0030007 cellular potassium ion homeostasis	1	0.0095823652617234	6.667	0.091	Biological Process	GO:0030007	cellular potassium ion homeostasis	0.0095823652617234	0.100333000975692	0	0	1	11
GO:0036376 sodium ion export across plasma membrane	1	0.0095823652617234	6.667	0.091	Biological Process	GO:0036376	sodium ion export across plasma membrane	0.0095823652617234	0.100333000975692	0	0	1	11
GO:0071285 cellular response to lithium ion	1	0.0095823652617234	6.667	0.091	Biological Process	GO:0071285	cellular response to lithium ion	0.0095823652617234	0.100333000975692	0	0	1	11
GO:0050321 tau-protein kinase activity	1	0.00983364209559889	6.667	0.091	Molecular Function	GO:0050321	tau-protein kinase activity	0.00983364209559889	0.0930413829045126	0	0	1	11
GO:0005890 sodium:potassium-exchanging ATPase complex	1	0.00995870007077138	5.556	0.100	Cellular Component	GO:0005890	sodium:potassium-exchanging ATPase complex	0.00995870007077138	0.130004265799425	0	0	1	10
GO:0097191 extrinsic apoptotic signaling pathway	2	0.0100728239829143	13.333	0.011	Biological Process	GO:0097191	extrinsic apoptotic signaling pathway	0.0100728239829143	0.101920726278827	0	0	2	176
GO:0030154 cell differentiation	7	0.0102114184355609	46.667	0.002	Biological Process	GO:0030154	cell differentiation	0.0102114184355609	0.101920726278827	0	0	7	3091
GO:0010226 response to lithium ion	1	0.010449226302748	6.667	0.083	Biological Process	GO:0010226	response to lithium ion	0.010449226302748	0.101920726278827	0	0	1	12
GO:0036124 histone H3-K9 trimethylation	1	0.010449226302748	6.667	0.083	Biological Process	GO:0036124	histone H3-K9 trimethylation	0.010449226302748	0.101920726278827	0	0	1	12
GO:0010468 regulation of gene expression	8	0.0104497373853292	53.333	0.002	Biological Process	GO:0010468	regulation of gene expression	0.0104497373853292	0.101920726278827	0	0	8	3952
GO:0034236 protein kinase A catalytic subunit binding	1	0.0107231196000048	6.667	0.083	Molecular Function	GO:0034236	protein kinase A catalytic subunit binding	0.0107231196000048	0.0942102650571853	0	0	1	12
GO:0006349 regulation of gene expression by genetic imprinting	1	0.0113153791652948	6.667	0.077	Biological Process	GO:0006349	regulation of gene expression by genetic imprinting	0.0113153791652948	0.10520319211734	0	0	1	13
GO:0010614 negative regulation of cardiac muscle hypertrophy	1	0.0113153791652948	6.667	0.077	Biological Process	GO:0010614	negative regulation of cardiac muscle hypertrophy	0.0113153791652948	0.10520319211734	0	0	1	13
GO:0010829 negative regulation of glucose transmembrane transport	1	0.0113153791652948	6.667	0.077	Biological Process	GO:0010829	negative regulation of glucose transmembrane transport	0.0113153791652948	0.10520319211734	0	0	1	13
GO:0048869 cellular developmental process	7	0.0113773115070719	46.667	0.002	Biological Process	GO:0048869	cellular developmental process	0.0113773115070719	0.10520319211734	0	0	7	3152
GO:0044249 cellular biosynthetic process	9	0.0118800474467451	60.000	0.002	Biological Process	GO:0044249	cellular biosynthetic process	0.0118800474467451	0.108409337040855	0	0	9	4964
GO:0001741 XY body	1	0.0119391672672942	5.556	0.083	Cellular Component	GO:0001741	XY body	0.0119391672672942	0.130004265799425	0	0	1	12
GO:0090533 cation-transporting ATPase complex	1	0.0119391672672942	5.556	0.083	Cellular Component	GO:0090533	cation-transporting ATPase complex	0.0119391672672942	0.130004265799425	0	0	1	12
GO:0003676 nucleic acid binding	7	0.0121705031831406	46.667	0.002	Molecular Function	GO:0003676	nucleic acid binding	0.0121705031831406	0.0997981261017526	0	0	7	3109
GO:0003214 cardiac left ventricle morphogenesis	1	0.0121808243866129	6.667	0.071	Biological Process	GO:0003214	cardiac left ventricle morphogenesis	0.0121808243866129	0.108409337040855	0	0	1	14
GO:0014741 negative regulation of muscle hypertrophy	1	0.0121808243866129	6.667	0.071	Biological Process	GO:0014741	negative regulation of muscle hypertrophy	0.0121808243866129	0.108409337040855	0	0	1	14
GO:1901576 organic substance biosynthetic process	9	0.0129653239838232	60.000	0.002	Biological Process	GO:1901576	organic substance biosynthetic process	0.0129653239838232	0.11190892171744	0	0	9	5027
GO:0046621 negative regulation of organ growth	1	0.013045562503578	6.667	0.067	Biological Process	GO:0046621	negative regulation of organ growth	0.013045562503578	0.11190892171744	0	0	1	15
GO:1903214 regulation of protein targeting to mitochondrion	1	0.013045562503578	6.667	0.067	Biological Process	GO:1903214	regulation of protein targeting to mitochondrion	0.013045562503578	0.11190892171744	0	0	1	15
GO:0046649 lymphocyte activation	3	0.0139091783466013	20.000	0.005	Biological Process	GO:0046649	lymphocyte activation	0.0139091783466013	0.116870208154292	0	0	3	596
GO:0098533 ATPase dependent transmembrane transport complex	1	0.013915892438817	5.556	0.071	Cellular Component	GO:0098533	ATPase dependent transmembrane transport complex	0.013915892438817	0.136375745900406	0	0	1	14
GO:0009058 biosynthetic process	9	0.0141856758266631	60.000	0.002	Biological Process	GO:0009058	biosynthetic process	0.0141856758266631	0.116870208154292	0	0	9	5093
GO:1901363 heterocyclic compound binding	9	0.0143759213733002	60.000	0.002	Molecular Function	GO:1901363	heterocyclic compound binding	0.0143759213733002	0.103866010322504	0	0	9	4972
GO:0010467 gene expression	9	0.0145925596273404	60.000	0.002	Biological Process	GO:0010467	gene expression	0.0145925596273404	0.116870208154292	0	0	9	5114
GO:0031338 regulation of vesicle fusion	1	0.014772919570065	6.667	0.059	Biological Process	GO:0031338	regulation of vesicle fusion	0.014772919570065	0.116870208154292	0	0	1	17
GO:1901028 regulation of mitochondrial outer membrane permeabilization involved in apoptotic signaling pathway	1	0.014772919570065	6.667	0.059	Biological Process	GO:1901028	regulation of mitochondrial outer membrane permeabilization involved in apoptotic signaling pathway	0.014772919570065	0.116870208154292	0	0	1	17
GO:1902004 positive regulation of amyloid-beta formation	1	0.014772919570065	6.667	0.059	Biological Process	GO:1902004	positive regulation of amyloid-beta formation	0.014772919570065	0.116870208154292	0	0	1	17
GO:1903747 regulation of establishment of protein localization to mitochondrion	1	0.014772919570065	6.667	0.059	Biological Process	GO:1903747	regulation of establishment of protein localization to mitochondrion	0.014772919570065	0.116870208154292	0	0	1	17
GO:0097159 organic cyclic compound binding	9	0.0156081739858696	60.000	0.002	Molecular Function	GO:0097159	organic cyclic compound binding	0.0156081739858696	0.103866010322504	0	0	9	5032
GO:0006883 cellular sodium ion homeostasis	1	0.0156355395914544	6.667	0.056	Biological Process	GO:0006883	cellular sodium ion homeostasis	0.0156355395914544	0.117184254622268	0	0	1	18
GO:0030262 apoptotic nuclear changes	1	0.0156355395914544	6.667	0.056	Biological Process	GO:0030262	apoptotic nuclear changes	0.0156355395914544	0.117184254622268	0	0	1	18
GO:0031629 synaptic vesicle fusion to presynaptic active zone membrane	1	0.0156355395914544	6.667	0.056	Biological Process	GO:0031629	synaptic vesicle fusion to presynaptic active zone membrane	0.0156355395914544	0.117184254622268	0	0	1	18
GO:0044030 regulation of DNA methylation	1	0.0156355395914544	6.667	0.056	Biological Process	GO:0044030	regulation of DNA methylation	0.0156355395914544	0.117184254622268	0	0	1	18
GO:0051570 regulation of histone H3-K9 methylation	1	0.0156355395914544	6.667	0.056	Biological Process	GO:0051570	regulation of histone H3-K9 methylation	0.0156355395914544	0.117184254622268	0	0	1	18
GO:0004970 ionotropic glutamate receptor activity	1	0.0160443430579478	6.667	0.056	Molecular Function	GO:0004970	ionotropic glutamate receptor activity	0.0160443430579478	0.103866010322504	0	0	1	18
GO:0015662 P-type ion transporter activity	1	0.0160443430579478	6.667	0.056	Molecular Function	GO:0015662	P-type ion transporter activity	0.0160443430579478	0.103866010322504	0	0	1	18
GO:0002253 activation of immune response	2	0.0164889102925783	13.333	0.009	Biological Process	GO:0002253	activation of immune response	0.0164889102925783	0.118648360731185	0	0	2	228
GO:0006921 cellular component disassembly involved in execution phase of apoptosis	1	0.0164974546522294	6.667	0.053	Biological Process	GO:0006921	cellular component disassembly involved in execution phase of apoptosis	0.0164974546522294	0.118648360731185	0	0	1	19
GO:0048499 synaptic vesicle membrane organization	1	0.0164974546522294	6.667	0.053	Biological Process	GO:0048499	synaptic vesicle membrane organization	0.0164974546522294	0.118648360731185	0	0	1	19
GO:0099500 vesicle fusion to plasma membrane	1	0.0164974546522294	6.667	0.053	Biological Process	GO:0099500	vesicle fusion to plasma membrane	0.0164974546522294	0.118648360731185	0	0	1	19
GO:0090304 nucleic acid metabolic process	8	0.0171778212735607	53.333	0.002	Biological Process	GO:0090304	nucleic acid metabolic process	0.0171778212735607	0.119993880433184	0	0	8	4284
GO:0007141 male meiosis I	1	0.0173586652873848	6.667	0.050	Biological Process	GO:0007141	male meiosis I	0.0173586652873848	0.119993880433184	0	0	1	20
GO:0035235 ionotropic glutamate receptor signaling pathway	1	0.0173586652873848	6.667	0.050	Biological Process	GO:0035235	ionotropic glutamate receptor signaling pathway	0.0173586652873848	0.119993880433184	0	0	1	20
GO:0045745 positive regulation of G protein-coupled receptor signaling pathway	1	0.0173586652873848	6.667	0.050	Biological Process	GO:0045745	positive regulation of G protein-coupled receptor signaling pathway	0.0173586652873848	0.119993880433184	0	0	1	20
GO:0007289 spermatid nucleus differentiation	1	0.0182191720315432	6.667	0.048	Biological Process	GO:0007289	spermatid nucleus differentiation	0.0182191720315432	0.121234116695876	0	0	1	21
GO:0010800 positive regulation of peptidyl-threonine phosphorylation	1	0.0182191720315432	6.667	0.048	Biological Process	GO:0010800	positive regulation of peptidyl-threonine phosphorylation	0.0182191720315432	0.121234116695876	0	0	1	21
GO:0051154 negative regulation of striated muscle cell differentiation	1	0.0182191720315432	6.667	0.048	Biological Process	GO:0051154	negative regulation of striated muscle cell differentiation	0.0182191720315432	0.121234116695876	0	0	1	21
GO:1902993 positive regulation of amyloid precursor protein catabolic process	1	0.0182191720315432	6.667	0.048	Biological Process	GO:1902993	positive regulation of amyloid precursor protein catabolic process	0.0182191720315432	0.121234116695876	0	0	1	21
GO:0018027 peptidyl-lysine dimethylation	1	0.0190789754189511	6.667	0.045	Biological Process	GO:0018027	peptidyl-lysine dimethylation	0.0190789754189511	0.121287772306189	0	0	1	22
GO:0045823 positive regulation of heart contraction	1	0.0190789754189511	6.667	0.045	Biological Process	GO:0045823	positive regulation of heart contraction	0.0190789754189511	0.121287772306189	0	0	1	22
GO:0051567 histone H3-K9 methylation	1	0.0190789754189511	6.667	0.045	Biological Process	GO:0051567	histone H3-K9 methylation	0.0190789754189511	0.121287772306189	0	0	1	22
GO:0071514 genetic imprinting	1	0.0190789754189511	6.667	0.045	Biological Process	GO:0071514	genetic imprinting	0.0190789754189511	0.121287772306189	0	0	1	22
GO:1903524 positive regulation of blood circulation	1	0.0190789754189511	6.667	0.045	Biological Process	GO:1903524	positive regulation of blood circulation	0.0190789754189511	0.121287772306189	0	0	1	22
GO:0140358 P-type transmembrane transporter activity	1	0.0195769711170022	6.667	0.045	Molecular Function	GO:0140358	P-type transmembrane transporter activity	0.0195769711170022	0.116350116946168	0	0	1	22
GO:1990837 sequence-specific double-stranded DNA binding	4	0.0198646541127604	26.667	0.003	Molecular Function	GO:1990837	sequence-specific double-stranded DNA binding	0.0198646541127604	0.116350116946168	0	0	4	1215
GO:0071385 cellular response to glucocorticoid stimulus	1	0.019938075983482	6.667	0.043	Biological Process	GO:0071385	cellular response to glucocorticoid stimulus	0.019938075983482	0.125627523010966	0	0	1	23
GO:1903146 regulation of autophagy of mitochondrion	1	0.0207964742586332	6.667	0.042	Biological Process	GO:1903146	regulation of autophagy of mitochondrion	0.0207964742586332	0.12988675151006	0	0	1	24
GO:0098796 membrane protein complex	4	0.0208143772452063	22.222	0.004	Cellular Component	GO:0098796	membrane protein complex	0.0208143772452063	0.163478433815733	0	0	4	1092
GO:0097345 mitochondrial outer membrane permeabilization	1	0.0216541707775307	6.667	0.040	Biological Process	GO:0097345	mitochondrial outer membrane permeabilization	0.0216541707775307	0.132462398710108	0	0	1	25
GO:0045321 leukocyte activation	3	0.0217505740306194	20.000	0.004	Biological Process	GO:0045321	leukocyte activation	0.0217505740306194	0.132462398710108	0	0	3	705
GO:0010611 regulation of cardiac muscle hypertrophy	1	0.0225111660729256	6.667	0.038	Biological Process	GO:0010611	regulation of cardiac muscle hypertrophy	0.0225111660729256	0.132462398710108	0	0	1	26
GO:0019236 response to pheromone	1	0.0225111660729256	6.667	0.038	Biological Process	GO:0019236	response to pheromone	0.0225111660729256	0.132462398710108	0	0	1	26
GO:0046627 negative regulation of insulin receptor signaling pathway	1	0.0225111660729256	6.667	0.038	Biological Process	GO:0046627	negative regulation of insulin receptor signaling pathway	0.0225111660729256	0.132462398710108	0	0	1	26
GO:0071384 cellular response to corticosteroid stimulus	1	0.0225111660729256	6.667	0.038	Biological Process	GO:0071384	cellular response to corticosteroid stimulus	0.0225111660729256	0.132462398710108	0	0	1	26
GO:1900077 negative regulation of cellular response to insulin stimulus	1	0.0225111660729256	6.667	0.038	Biological Process	GO:1900077	negative regulation of cellular response to insulin stimulus	0.0225111660729256	0.132462398710108	0	0	1	26
GO:0000803 sex chromosome	1	0.0227650263353022	5.556	0.043	Cellular Component	GO:0000803	sex chromosome	0.0227650263353022	0.163478433815733	0	0	1	23
GO:0008066 glutamate receptor activity	1	0.0230977589206863	6.667	0.038	Molecular Function	GO:0008066	glutamate receptor activity	0.0230977589206863	0.128313270705717	0	0	1	26
GO:0071875 adrenergic receptor signaling pathway	1	0.0233674606771951	6.667	0.037	Biological Process	GO:0071875	adrenergic receptor signaling pathway	0.0233674606771951	0.135268942100629	0	0	1	27
GO:0030097 hemopoiesis	3	0.0234088439741053	20.000	0.004	Biological Process	GO:0030097	hemopoiesis	0.0234088439741053	0.135268942100629	0	0	3	725
GO:0098686 hippocampal mossy fiber to CA3 synapse	1	0.0237436204674842	5.556	0.042	Cellular Component	GO:0098686	hippocampal mossy fiber to CA3 synapse	0.0237436204674842	0.163478433815733	0	0	1	24
GO:0003690 double-stranded DNA binding	4	0.0239935384246463	26.667	0.003	Molecular Function	GO:0003690	double-stranded DNA binding	0.0239935384246463	0.128313270705717	0	0	4	1286
GO:0014743 regulation of muscle hypertrophy	1	0.0242230551223442	6.667	0.036	Biological Process	GO:0014743	regulation of muscle hypertrophy	0.0242230551223442	0.135268942100629	0	0	1	28
GO:0055021 regulation of cardiac muscle tissue growth	1	0.0242230551223442	6.667	0.036	Biological Process	GO:0055021	regulation of cardiac muscle tissue growth	0.0242230551223442	0.135268942100629	0	0	1	28
GO:0055075 potassium ion homeostasis	1	0.0242230551223442	6.667	0.036	Biological Process	GO:0055075	potassium ion homeostasis	0.0242230551223442	0.135268942100629	0	0	1	28
GO:1902110 positive regulation of mitochondrial membrane permeability involved in apoptotic process	1	0.0242230551223442	6.667	0.036	Biological Process	GO:1902110	positive regulation of mitochondrial membrane permeability involved in apoptotic process	0.0242230551223442	0.135268942100629	0	0	1	28
GO:0043414 macromolecule methylation	2	0.0247318445941433	13.333	0.007	Biological Process	GO:0043414	macromolecule methylation	0.0247318445941433	0.135268942100629	0	0	2	283
GO:0034641 cellular nitrogen compound metabolic process	9	0.0247427773945384	60.000	0.002	Biological Process	GO:0034641	cellular nitrogen compound metabolic process	0.0247427773945384	0.135268942100629	0	0	9	5530
GO:0002335 mature B cell differentiation	1	0.0250779499400043	6.667	0.034	Biological Process	GO:0002335	mature B cell differentiation	0.0250779499400043	0.135268942100629	0	0	1	29
GO:1902003 regulation of amyloid-beta formation	1	0.0250779499400043	6.667	0.034	Biological Process	GO:1902003	regulation of amyloid-beta formation	0.0250779499400043	0.135268942100629	0	0	1	29
GO:1902108 regulation of mitochondrial membrane permeability involved in apoptotic process	1	0.0250779499400043	6.667	0.034	Biological Process	GO:1902108	regulation of mitochondrial membrane permeability involved in apoptotic process	0.0250779499400043	0.135268942100629	0	0	1	29
GO:0035176 social behavior	1	0.0259321456614355	6.667	0.033	Biological Process	GO:0035176	social behavior	0.0259321456614355	0.137788714260762	0	0	1	30
GO:1902686 mitochondrial outer membrane permeabilization involved in programmed cell death	1	0.0259321456614355	6.667	0.033	Biological Process	GO:1902686	mitochondrial outer membrane permeabilization involved in programmed cell death	0.0259321456614355	0.137788714260762	0	0	1	30
GO:0002764 immune response-regulating signaling pathway	2	0.026213981291353	13.333	0.007	Biological Process	GO:0002764	immune response-regulating signaling pathway	0.026213981291353	0.138254479106988	0	0	2	292
GO:0048534 hematopoietic or lymphoid organ development	3	0.026476379619933	20.000	0.004	Biological Process	GO:0048534	hematopoietic or lymphoid organ development	0.026476379619933	0.138611634480826	0	0	3	760
GO:0035794 positive regulation of mitochondrial membrane permeability	1	0.0267856428175244	6.667	0.032	Biological Process	GO:0035794	positive regulation of mitochondrial membrane permeability	0.0267856428175244	0.139207136394725	0	0	1	31
GO:0010799 regulation of peptidyl-threonine phosphorylation	1	0.0276384419387847	6.667	0.031	Biological Process	GO:0010799	regulation of peptidyl-threonine phosphorylation	0.0276384419387847	0.140561219002962	0	0	1	32
GO:0051703 biological process involved in intraspecies interaction between organisms	1	0.0276384419387847	6.667	0.031	Biological Process	GO:0051703	biological process involved in intraspecies interaction between organisms	0.0276384419387847	0.140561219002962	0	0	1	32
GO:0055078 sodium ion homeostasis	1	0.0276384419387847	6.667	0.031	Biological Process	GO:0055078	sodium ion homeostasis	0.0276384419387847	0.140561219002962	0	0	1	32
GO:0034706 sodium channel complex	1	0.0276487495851904	5.556	0.036	Cellular Component	GO:0034706	sodium channel complex	0.0276487495851904	0.163478433815733	0	0	1	28
GO:0099056 integral component of presynaptic membrane	1	0.0276487495851904	5.556	0.036	Cellular Component	GO:0099056	integral component of presynaptic membrane	0.0276487495851904	0.163478433815733	0	0	1	28
GO:0099061 integral component of postsynaptic density membrane	1	0.0276487495851904	5.556	0.036	Cellular Component	GO:0099061	integral component of postsynaptic density membrane	0.0276487495851904	0.163478433815733	0	0	1	28
GO:0060420 regulation of heart growth	1	0.0284905435553598	6.667	0.030	Biological Process	GO:0060420	regulation of heart growth	0.0284905435553598	0.142118823920265	0	0	1	33
GO:1905710 positive regulation of membrane permeability	1	0.0284905435553598	6.667	0.030	Biological Process	GO:1905710	positive regulation of membrane permeability	0.0284905435553598	0.142118823920265	0	0	1	33
GO:0051171 regulation of nitrogen compound metabolic process	8	0.0285490413102088	53.333	0.002	Biological Process	GO:0051171	regulation of nitrogen compound metabolic process	0.0285490413102088	0.142118823920265	0	0	8	4665
GO:0001775 cell activation	3	0.0287967963477769	20.000	0.004	Biological Process	GO:0001775	cell activation	0.0287967963477769	0.142118823920265	0	0	3	785
GO:0051384 response to glucocorticoid	1	0.029341948197021	6.667	0.029	Biological Process	GO:0051384	response to glucocorticoid	0.029341948197021	0.142118823920265	0	0	1	34
GO:0061647 histone H3-K9 modification	1	0.029341948197021	6.667	0.029	Biological Process	GO:0061647	histone H3-K9 modification	0.029341948197021	0.142118823920265	0	0	1	34
GO:1902991 regulation of amyloid precursor protein catabolic process	1	0.029341948197021	6.667	0.029	Biological Process	GO:1902991	regulation of amyloid precursor protein catabolic process	0.029341948197021	0.142118823920265	0	0	1	34
GO:0099146 intrinsic component of postsynaptic density membrane	1	0.0295957772160351	5.556	0.033	Cellular Component	GO:0099146	intrinsic component of postsynaptic density membrane	0.0295957772160351	0.163478433815733	0	0	1	30
GO:0002250 adaptive immune response	2	0.0296353200147658	13.333	0.006	Biological Process	GO:0002250	adaptive immune response	0.0296353200147658	0.142334148468206	0	0	2	312
GO:0006139 nucleobase-containing compound metabolic process	8	0.0297862192721386	53.333	0.002	Biological Process	GO:0006139	nucleobase-containing compound metabolic process	0.0297862192721386	0.142334148468206	0	0	8	4699
GO:0046902 regulation of mitochondrial membrane permeability	1	0.0310426686728276	6.667	0.028	Biological Process	GO:0046902	regulation of mitochondrial membrane permeability	0.0310426686728276	0.145410395362192	0	0	1	36
GO:0070839 metal ion export	1	0.0310426686728276	6.667	0.028	Biological Process	GO:0070839	metal ion export	0.0310426686728276	0.145410395362192	0	0	1	36
GO:1903533 regulation of protein targeting	1	0.0310426686728276	6.667	0.028	Biological Process	GO:1903533	regulation of protein targeting	0.0310426686728276	0.145410395362192	0	0	1	36
GO:0032502 developmental process	8	0.0316005336506798	53.333	0.002	Biological Process	GO:0032502	developmental process	0.0316005336506798	0.145942069442058	0	0	8	4747
GO:0002520 immune system development	3	0.0317236809416499	20.000	0.004	Biological Process	GO:0002520	immune system development	0.0317236809416499	0.145942069442058	0	0	3	815
GO:0034205 amyloid-beta formation	1	0.0327406075969476	6.667	0.026	Biological Process	GO:0034205	amyloid-beta formation	0.0327406075969476	0.145942069442058	0	0	1	38
GO:1990573 potassium ion import across plasma membrane	1	0.0327406075969476	6.667	0.026	Biological Process	GO:1990573	potassium ion import across plasma membrane	0.0327406075969476	0.145942069442058	0	0	1	38
GO:0080090 regulation of primary metabolic process	8	0.0330143834156567	53.333	0.002	Biological Process	GO:0080090	regulation of primary metabolic process	0.0330143834156567	0.145942069442058	0	0	8	4783
GO:0007166 cell surface receptor signaling pathway	5	0.0332156102077356	33.333	0.002	Biological Process	GO:0007166	cell surface receptor signaling pathway	0.0332156102077356	0.145942069442058	0	0	5	2182
GO:0007140 male meiotic nuclear division	1	0.0335885352976111	6.667	0.026	Biological Process	GO:0007140	male meiotic nuclear division	0.0335885352976111	0.145942069442058	0	0	1	39
GO:0007215 glutamate receptor signaling pathway	1	0.0335885352976111	6.667	0.026	Biological Process	GO:0007215	glutamate receptor signaling pathway	0.0335885352976111	0.145942069442058	0	0	1	39
GO:0046324 regulation of glucose import	1	0.0335885352976111	6.667	0.026	Biological Process	GO:0046324	regulation of glucose import	0.0335885352976111	0.145942069442058	0	0	1	39
GO:0055017 cardiac muscle tissue growth	1	0.0335885352976111	6.667	0.026	Biological Process	GO:0055017	cardiac muscle tissue growth	0.0335885352976111	0.145942069442058	0	0	1	39
GO:0032259 methylation	2	0.0335961151501841	13.333	0.006	Biological Process	GO:0032259	methylation	0.0335961151501841	0.145942069442058	0	0	2	334
GO:0046483 heterocycle metabolic process	8	0.0342690720227065	53.333	0.002	Biological Process	GO:0046483	heterocycle metabolic process	0.0342690720227065	0.145942069442058	0	0	8	4814
GO:0031960 response to corticosteroid	1	0.0344357691941934	6.667	0.025	Biological Process	GO:0031960	response to corticosteroid	0.0344357691941934	0.145942069442058	0	0	1	40
GO:0032007 negative regulation of TOR signaling	1	0.0344357691941934	6.667	0.025	Biological Process	GO:0032007	negative regulation of TOR signaling	0.0344357691941934	0.145942069442058	0	0	1	40
GO:0051148 negative regulation of muscle cell differentiation	1	0.0344357691941934	6.667	0.025	Biological Process	GO:0051148	negative regulation of muscle cell differentiation	0.0344357691941934	0.145942069442058	0	0	1	40
GO:2001238 positive regulation of extrinsic apoptotic signaling pathway	1	0.0344357691941934	6.667	0.025	Biological Process	GO:2001238	positive regulation of extrinsic apoptotic signaling pathway	0.0344357691941934	0.145942069442058	0	0	1	40
GO:0008328 ionotropic glutamate receptor complex	1	0.0344472495813127	5.556	0.029	Cellular Component	GO:0008328	ionotropic glutamate receptor complex	0.0344472495813127	0.163478433815733	0	0	1	35
GO:0098889 intrinsic component of presynaptic membrane	1	0.0344472495813127	5.556	0.029	Cellular Component	GO:0098889	intrinsic component of presynaptic membrane	0.0344472495813127	0.163478433815733	0	0	1	35
GO:0003300 cardiac muscle hypertrophy	1	0.0352823098138725	6.667	0.024	Biological Process	GO:0003300	cardiac muscle hypertrophy	0.0352823098138725	0.147770615220454	0	0	1	41
GO:0048286 lung alveolus development	1	0.0352823098138725	6.667	0.024	Biological Process	GO:0048286	lung alveolus development	0.0352823098138725	0.147770615220454	0	0	1	41
GO:0006725 cellular aromatic compound metabolic process	8	0.0360675027570102	53.333	0.002	Biological Process	GO:0006725	cellular aromatic compound metabolic process	0.0360675027570102	0.150175800953165	0	0	8	4857
GO:0098878 neurotransmitter receptor complex	1	0.0363814170306469	5.556	0.027	Cellular Component	GO:0098878	neurotransmitter receptor complex	0.0363814170306469	0.163478433815733	0	0	1	37
GO:0043502 regulation of muscle adaptation	1	0.0369733133293728	6.667	0.023	Biological Process	GO:0043502	regulation of muscle adaptation	0.0369733133293728	0.152083003527845	0	0	1	43
GO:0009897 external side of plasma membrane	2	0.0372887656927789	11.111	0.006	Cellular Component	GO:0009897	external side of plasma membrane	0.0372887656927789	0.163478433815733	0	0	2	308
GO:0005771 multivesicular body	1	0.0373471279873563	5.556	0.026	Cellular Component	GO:0005771	multivesicular body	0.0373471279873563	0.163478433815733	0	0	1	38
GO:0014896 muscle hypertrophy	1	0.0378177772776992	6.667	0.023	Biological Process	GO:0014896	muscle hypertrophy	0.0378177772776992	0.152083003527845	0	0	1	44
GO:0014897 striated muscle hypertrophy	1	0.0378177772776992	6.667	0.023	Biological Process	GO:0014897	striated muscle hypertrophy	0.0378177772776992	0.152083003527845	0	0	1	44
GO:0018023 peptidyl-lysine trimethylation	1	0.0378177772776992	6.667	0.023	Biological Process	GO:0018023	peptidyl-lysine trimethylation	0.0378177772776992	0.152083003527845	0	0	1	44
GO:0140115 export across plasma membrane	1	0.0378177772776992	6.667	0.023	Biological Process	GO:0140115	export across plasma membrane	0.0378177772776992	0.152083003527845	0	0	1	44
GO:0005272 sodium channel activity	1	0.0379298689228954	6.667	0.023	Molecular Function	GO:0005272	sodium channel activity	0.0379298689228954	0.194390578229839	0	0	1	43
GO:0022411 cellular component disassembly	2	0.0385327835151103	13.333	0.006	Biological Process	GO:0022411	cellular component disassembly	0.0385327835151103	0.152083003527845	0	0	2	360
GO:0031062 positive regulation of histone methylation	1	0.0386615500541292	6.667	0.022	Biological Process	GO:0031062	positive regulation of histone methylation	0.0386615500541292	0.152083003527845	0	0	1	45
GO:0050435 amyloid-beta metabolic process	1	0.0386615500541292	6.667	0.022	Biological Process	GO:0050435	amyloid-beta metabolic process	0.0386615500541292	0.152083003527845	0	0	1	45
GO:0060419 heart growth	1	0.0386615500541292	6.667	0.022	Biological Process	GO:0060419	heart growth	0.0386615500541292	0.152083003527845	0	0	1	45
GO:0090559 regulation of membrane permeability	1	0.0386615500541292	6.667	0.022	Biological Process	GO:0090559	regulation of membrane permeability	0.0386615500541292	0.152083003527845	0	0	1	45
GO:1900076 regulation of cellular response to insulin stimulus	1	0.0395046321839927	6.667	0.022	Biological Process	GO:1900076	regulation of cellular response to insulin stimulus	0.0395046321839927	0.153884723595474	0	0	1	46
GO:0031323 regulation of cellular metabolic process	8	0.0395518320477131	53.333	0.002	Biological Process	GO:0031323	regulation of cellular metabolic process	0.0395518320477131	0.153884723595474	0	0	8	4936
GO:0042987 amyloid precursor protein catabolic process	1	0.0403470241922509	6.667	0.021	Biological Process	GO:0042987	amyloid precursor protein catabolic process	0.0403470241922509	0.155281520134501	0	0	1	47
GO:0055013 cardiac muscle cell development	1	0.0403470241922509	6.667	0.021	Biological Process	GO:0055013	cardiac muscle cell development	0.0403470241922509	0.155281520134501	0	0	1	47
GO:0106027 neuron projection organization	1	0.0411887266034962	6.667	0.021	Biological Process	GO:0106027	neuron projection organization	0.0411887266034962	0.15766867388005	0	0	1	48
GO:0046626 regulation of insulin receptor signaling pathway	1	0.0420297399419529	6.667	0.020	Biological Process	GO:0046626	regulation of insulin receptor signaling pathway	0.0420297399419529	0.159176461907822	0	0	1	49
GO:0055006 cardiac cell development	1	0.0420297399419529	6.667	0.020	Biological Process	GO:0055006	cardiac cell development	0.0420297399419529	0.159176461907822	0	0	1	49
GO:0005634 nucleus	10	0.0422496041059589	55.556	0.002	Cellular Component	GO:0005634	nucleus	0.0422496041059589	0.163478433815733	0	0	10	5978
GO:0051018 protein kinase A binding	1	0.042252089096528	6.667	0.021	Molecular Function	GO:0051018	protein kinase A binding	0.042252089096528	0.197918301409326	0	0	1	48
GO:1901360 organic cyclic compound metabolic process	8	0.0430823848596934	53.333	0.002	Biological Process	GO:1901360	organic cyclic compound metabolic process	0.0430823848596934	0.161250297745273	0	0	8	5011
GO:0001540 amyloid-beta binding	1	0.04311435538688	6.667	0.020	Molecular Function	GO:0001540	amyloid-beta binding	0.04311435538688	0.197918301409326	0	0	1	49
GO:0099060 integral component of postsynaptic specialization membrane	1	0.0431222262822252	5.556	0.023	Cellular Component	GO:0099060	integral component of postsynaptic specialization membrane	0.0431222262822252	0.163478433815733	0	0	1	44
GO:0050778 positive regulation of immune response	2	0.0433249020221731	13.333	0.005	Biological Process	GO:0050778	positive regulation of immune response	0.0433249020221731	0.161250297745273	0	0	2	384
GO:0005622 intracellular anatomical structure	16	0.0435798198886197	88.889	0.001	Cellular Component	GO:0005622	intracellular anatomical structure	0.0435798198886197	0.163478433815733	0	0	16	12279
GO:0010827 regulation of glucose transmembrane transport	1	0.0437097014955585	6.667	0.020	Biological Process	GO:0010827	regulation of glucose transmembrane transport	0.0437097014955585	0.161250297745273	0	0	1	51
GO:0038034 signal transduction in absence of ligand	1	0.0437097014955585	6.667	0.020	Biological Process	GO:0038034	signal transduction in absence of ligand	0.0437097014955585	0.161250297745273	0	0	1	51
GO:0097192 extrinsic apoptotic signaling pathway in absence of ligand	1	0.0437097014955585	6.667	0.020	Biological Process	GO:0097192	extrinsic apoptotic signaling pathway in absence of ligand	0.0437097014955585	0.161250297745273	0	0	1	51
GO:1902495 transmembrane transporter complex	2	0.0443725654496946	11.111	0.006	Cellular Component	GO:1902495	transmembrane transporter complex	0.0443725654496946	0.163478433815733	0	0	2	339
GO:0098948 intrinsic component of postsynaptic specialization membrane	1	0.0450399766635182	5.556	0.022	Cellular Component	GO:0098948	intrinsic component of postsynaptic specialization membrane	0.0450399766635182	0.163478433815733	0	0	1	46
GO:0006305 DNA alkylation	1	0.0453869130395105	6.667	0.019	Biological Process	GO:0006305	DNA alkylation	0.0453869130395105	0.165720420944264	0	0	1	53
GO:0006306 DNA methylation	1	0.0453869130395105	6.667	0.019	Biological Process	GO:0006306	DNA methylation	0.0453869130395105	0.165720420944264	0	0	1	53
GO:0042802 identical protein binding	4	0.0457780956036865	26.667	0.003	Molecular Function	GO:0042802	identical protein binding	0.0457780956036865	0.197918301409326	0	0	4	1571
GO:0046323 glucose import	1	0.0462244888645231	6.667	0.019	Biological Process	GO:0046323	glucose import	0.0462244888645231	0.167065157723556	0	0	1	54
GO:0051153 regulation of striated muscle cell differentiation	1	0.0462244888645231	6.667	0.019	Biological Process	GO:0051153	regulation of striated muscle cell differentiation	0.0462244888645231	0.167065157723556	0	0	1	54
GO:0019829 ATPase-coupled cation transmembrane transporter activity	1	0.0465561802654683	6.667	0.019	Molecular Function	GO:0019829	ATPase-coupled cation transmembrane transporter activity	0.0465561802654683	0.197918301409326	0	0	1	53
GO:0035249 synaptic transmission, glutamatergic	1	0.0470613787543761	6.667	0.018	Biological Process	GO:0035249	synaptic transmission, glutamatergic	0.0470613787543761	0.168312822630689	0	0	1	55
GO:0046620 regulation of organ growth	1	0.0470613787543761	6.667	0.018	Biological Process	GO:0046620	regulation of organ growth	0.0470613787543761	0.168312822630689	0	0	1	55
GO:0048584 positive regulation of response to stimulus	4	0.0472788827614296	26.667	0.002	Biological Process	GO:0048584	positive regulation of response to stimulus	0.0472788827614296	0.168312822630689	0	0	4	1629
GO:0046873 metal ion transmembrane transporter activity	2	0.047560922942586	13.333	0.005	Molecular Function	GO:0046873	metal ion transmembrane transporter activity	0.047560922942586	0.197918301409326	0	0	2	394
GO:0010822 positive regulation of mitochondrion organization	1	0.0478975832307236	6.667	0.018	Biological Process	GO:0010822	positive regulation of mitochondrion organization	0.0478975832307236	0.169667060996394	0	0	1	56
GO:0030424 axon	2	0.047969089332866	11.111	0.006	Cellular Component	GO:0030424	axon	0.047969089332866	0.164576243935684	0	0	2	354
GO:1904315 transmitter-gated ion channel activity involved in regulation of postsynaptic membrane potential	1	0.048272756441299	6.667	0.018	Molecular Function	GO:1904315	transmitter-gated ion channel activity involved in regulation of postsynaptic membrane potential	0.048272756441299	0.197918301409326	0	0	1	55
GO:1990351 transporter complex	2	0.0487011334095391	11.111	0.006	Cellular Component	GO:1990351	transporter complex	0.0487011334095391	0.164576243935684	0	0	2	357
GO:0042982 amyloid precursor protein metabolic process	1	0.0495679380276881	6.667	0.017	Biological Process	GO:0042982	amyloid precursor protein metabolic process	0.0495679380276881	0.174070122067325	0	0	1	58
GO:0060255 regulation of macromolecule metabolic process	8	0.0496295432298695	53.333	0.002	Biological Process	GO:0060255	regulation of macromolecule metabolic process	0.0496295432298695	0.174070122067325	0	0	8	5139
GO:0099529 neurotransmitter receptor activity involved in regulation of postsynaptic membrane potential	1	0.049986447788854	6.667	0.018	Molecular Function	GO:0099529	neurotransmitter receptor activity involved in regulation of postsynaptic membrane potential	0.049986447788854	0.198333325097711	0	0	1	57
GO:0098839 postsynaptic density membrane	1	0.0507714713730614	5.556	0.019	Cellular Component	GO:0098839	postsynaptic density membrane	0.0507714713730614	0.165853473152	0	0	1	52
GO:0005977 glycogen metabolic process	1	0.0512355574213326	6.667	0.017	Biological Process	GO:0005977	glycogen metabolic process	0.0512355574213326	0.175383254249946	0	0	1	60
GO:0006073 cellular glucan metabolic process	1	0.0512355574213326	6.667	0.017	Biological Process	GO:0006073	cellular glucan metabolic process	0.0512355574213326	0.175383254249946	0	0	1	60
GO:0044042 glucan metabolic process	1	0.0512355574213326	6.667	0.017	Biological Process	GO:0044042	glucan metabolic process	0.0512355574213326	0.175383254249946	0	0	1	60
GO:0097194 execution phase of apoptosis	1	0.0512355574213326	6.667	0.017	Biological Process	GO:0097194	execution phase of apoptosis	0.0512355574213326	0.175383254249946	0	0	1	60
GO:0098586 cellular response to virus	1	0.0512355574213326	6.667	0.017	Biological Process	GO:0098586	cellular response to virus	0.0512355574213326	0.175383254249946	0	0	1	60
GO:0003073 regulation of systemic arterial blood pressure	1	0.0520683426421575	6.667	0.016	Biological Process	GO:0003073	regulation of systemic arterial blood pressure	0.0520683426421575	0.175699810242731	0	0	1	61
GO:0006626 protein targeting to mitochondrion	1	0.0520683426421575	6.667	0.016	Biological Process	GO:0006626	protein targeting to mitochondrion	0.0520683426421575	0.175699810242731	0	0	1	61
GO:0043500 muscle adaptation	1	0.0520683426421575	6.667	0.016	Biological Process	GO:0043500	muscle adaptation	0.0520683426421575	0.175699810242731	0	0	1	61
GO:0003208 cardiac ventricle morphogenesis	1	0.0529004455717202	6.667	0.016	Biological Process	GO:0003208	cardiac ventricle morphogenesis	0.0529004455717202	0.176005220780677	0	0	1	62
GO:0008625 extrinsic apoptotic signaling pathway via death domain receptors	1	0.0529004455717202	6.667	0.016	Biological Process	GO:0008625	extrinsic apoptotic signaling pathway via death domain receptors	0.0529004455717202	0.176005220780677	0	0	1	62
GO:0140029 exocytic process	1	0.0529004455717202	6.667	0.016	Biological Process	GO:0140029	exocytic process	0.0529004455717202	0.176005220780677	0	0	1	62
GO:0048640 negative regulation of developmental growth	1	0.0537318667291162	6.667	0.016	Biological Process	GO:0048640	negative regulation of developmental growth	0.0537318667291162	0.177939949354097	0	0	1	63
GO:1905114 cell surface receptor signaling pathway involved in cell-cell signaling	2	0.0539894013379863	13.333	0.005	Biological Process	GO:1905114	cell surface receptor signaling pathway involved in cell-cell signaling	0.0539894013379863	0.177965063669659	0	0	2	434
GO:0015297 antiporter activity	1	0.0542580845650853	6.667	0.016	Molecular Function	GO:0015297	antiporter activity	0.0542580845650853	0.199369462234567	0	0	1	62
GO:0006112 energy reserve metabolic process	1	0.0545626066330763	6.667	0.016	Biological Process	GO:0006112	energy reserve metabolic process	0.0545626066330763	0.179025695496545	0	0	1	64
GO:0022824 transmitter-gated ion channel activity	1	0.0551102578534576	6.667	0.016	Molecular Function	GO:0022824	transmitter-gated ion channel activity	0.0551102578534576	0.199369462234567	0	0	1	63
GO:0022835 transmitter-gated channel activity	1	0.0551102578534576	6.667	0.016	Molecular Function	GO:0022835	transmitter-gated channel activity	0.0551102578534576	0.199369462234567	0	0	1	63
GO:0099055 integral component of postsynaptic membrane	1	0.0574171520887183	5.556	0.017	Cellular Component	GO:0099055	integral component of postsynaptic membrane	0.0574171520887183	0.181512287248206	0	0	1	59
GO:0007613 memory	1	0.0578787640764326	6.667	0.015	Biological Process	GO:0007613	memory	0.0578787640764326	0.189035229460642	0	0	1	68
GO:0031060 regulation of histone methylation	1	0.058706105481435	6.667	0.014	Biological Process	GO:0031060	regulation of histone methylation	0.058706105481435	0.189994305012644	0	0	1	69
GO:0044728 DNA methylation or demethylation	1	0.058706105481435	6.667	0.014	Biological Process	GO:0044728	DNA methylation or demethylation	0.058706105481435	0.189994305012644	0	0	1	69
GO:0032755 positive regulation of interleukin-6 production	1	0.0595327687377455	6.667	0.014	Biological Process	GO:0032755	positive regulation of interleukin-6 production	0.0595327687377455	0.191797879372284	0	0	1	70
GO:0000422 autophagy of mitochondrion	1	0.0611840628686674	6.667	0.014	Biological Process	GO:0000422	autophagy of mitochondrion	0.0611840628686674	0.195350012387853	0	0	1	72
GO:0061726 mitochondrion disassembly	1	0.0611840628686674	6.667	0.014	Biological Process	GO:0061726	mitochondrion disassembly	0.0611840628686674	0.195350012387853	0	0	1	72
GO:0098936 intrinsic component of postsynaptic membrane	1	0.0611949293702483	5.556	0.016	Cellular Component	GO:0098936	intrinsic component of postsynaptic membrane	0.0611949293702483	0.187409471196385	0	0	1	63
GO:0098960 postsynaptic neurotransmitter receptor activity	1	0.0619018894154937	6.667	0.014	Molecular Function	GO:0098960	postsynaptic neurotransmitter receptor activity	0.0619018894154937	0.211393923950563	0	0	1	71
GO:0032436 positive regulation of proteasomal ubiquitin-dependent protein catabolic process	1	0.0620086947745623	6.667	0.014	Biological Process	GO:0032436	positive regulation of proteasomal ubiquitin-dependent protein catabolic process	0.0620086947745623	0.195357411454866	0	0	1	73
GO:0097190 apoptotic signaling pathway	2	0.062198415989372	13.333	0.004	Biological Process	GO:0097190	apoptotic signaling pathway	0.062198415989372	0.195357411454866	0	0	2	470
GO:0005230 extracellular ligand-gated ion channel activity	1	0.0627476323929409	6.667	0.014	Molecular Function	GO:0005230	extracellular ligand-gated ion channel activity	0.0627476323929409	0.211393923950563	0	0	1	72
GO:0007006 mitochondrial membrane organization	1	0.0628326505943317	6.667	0.014	Biological Process	GO:0007006	mitochondrial membrane organization	0.0628326505943317	0.195357411454866	0	0	1	74
GO:0008637 apoptotic mitochondrial changes	1	0.0628326505943317	6.667	0.014	Biological Process	GO:0008637	apoptotic mitochondrial changes	0.0628326505943317	0.195357411454866	0	0	1	74
GO:0055007 cardiac muscle cell differentiation	1	0.0628326505943317	6.667	0.014	Biological Process	GO:0055007	cardiac muscle cell differentiation	0.0628326505943317	0.195357411454866	0	0	1	74
GO:0072655 establishment of protein localization to mitochondrion	1	0.0628326505943317	6.667	0.014	Biological Process	GO:0072655	establishment of protein localization to mitochondrion	0.0628326505943317	0.195357411454866	0	0	1	74
GO:0000977 RNA polymerase II transcription regulatory region sequence-specific DNA binding	3	0.0635900421639906	20.000	0.003	Molecular Function	GO:0000977	RNA polymerase II transcription regulatory region sequence-specific DNA binding	0.0635900421639906	0.211393923950563	0	0	3	1048
GO:0034763 negative regulation of transmembrane transport	1	0.0653004666824385	6.667	0.013	Biological Process	GO:0034763	negative regulation of transmembrane transport	0.0653004666824385	0.202147531643027	0	0	1	77
GO:0044264 cellular polysaccharide metabolic process	1	0.0661217233014501	6.667	0.013	Biological Process	GO:0044264	cellular polysaccharide metabolic process	0.0661217233014501	0.20266155833158	0	0	1	78
GO:1904659 glucose transmembrane transport	1	0.0661217233014501	6.667	0.013	Biological Process	GO:1904659	glucose transmembrane transport	0.0661217233014501	0.20266155833158	0	0	1	78
GO:0048513 animal organ development	5	0.0663204256899693	33.333	0.002	Biological Process	GO:0048513	animal organ development	0.0663204256899693	0.20266155833158	0	0	5	2625
GO:0008645 hexose transmembrane transport	1	0.0669423064044015	6.667	0.013	Biological Process	GO:0008645	hexose transmembrane transport	0.0669423064044015	0.202820945361421	0	0	1	79
GO:0070585 protein localization to mitochondrion	1	0.0669423064044015	6.667	0.013	Biological Process	GO:0070585	protein localization to mitochondrion	0.0669423064044015	0.202820945361421	0	0	1	79
GO:0006304 DNA modification	1	0.0685814541134806	6.667	0.012	Biological Process	GO:0006304	DNA modification	0.0685814541134806	0.206033735564549	0	0	1	81
GO:0031058 positive regulation of histone modification	1	0.0685814541134806	6.667	0.012	Biological Process	GO:0031058	positive regulation of histone modification	0.0685814541134806	0.206033735564549	0	0	1	81
GO:0042734 presynaptic membrane	1	0.0687076259915657	5.556	0.014	Cellular Component	GO:0042734	presynaptic membrane	0.0687076259915657	0.198039627858042	0	0	1	71
GO:0099634 postsynaptic specialization membrane	1	0.0687076259915657	5.556	0.014	Cellular Component	GO:0099634	postsynaptic specialization membrane	0.0687076259915657	0.198039627858042	0	0	1	71
GO:0016079 synaptic vesicle exocytosis	1	0.0694000197443858	6.667	0.012	Biological Process	GO:0016079	synaptic vesicle exocytosis	0.0694000197443858	0.20744877470148	0	0	1	82
GO:0005976 polysaccharide metabolic process	1	0.0702179139087874	6.667	0.012	Biological Process	GO:0005976	polysaccharide metabolic process	0.0702179139087874	0.20744877470148	0	0	1	83
GO:0015749 monosaccharide transmembrane transport	1	0.0702179139087874	6.667	0.012	Biological Process	GO:0015749	monosaccharide transmembrane transport	0.0702179139087874	0.20744877470148	0	0	1	83
GO:2000060 positive regulation of ubiquitin-dependent protein catabolic process	1	0.0702179139087874	6.667	0.012	Biological Process	GO:2000060	positive regulation of ubiquitin-dependent protein catabolic process	0.0702179139087874	0.20744877470148	0	0	1	83
GO:0030004 cellular monovalent inorganic cation homeostasis	1	0.0710351371181726	6.667	0.012	Biological Process	GO:0030004	cellular monovalent inorganic cation homeostasis	0.0710351371181726	0.208135875012917	0	0	1	84
GO:0034219 carbohydrate transmembrane transport	1	0.0710351371181726	6.667	0.012	Biological Process	GO:0034219	carbohydrate transmembrane transport	0.0710351371181726	0.208135875012917	0	0	1	84
GO:0098659 inorganic cation import across plasma membrane	1	0.0718516898836707	6.667	0.012	Biological Process	GO:0098659	inorganic cation import across plasma membrane	0.0718516898836707	0.208809808968055	0	0	1	85
GO:0099587 inorganic ion import across plasma membrane	1	0.0718516898836707	6.667	0.012	Biological Process	GO:0099587	inorganic ion import across plasma membrane	0.0718516898836707	0.208809808968055	0	0	1	85
GO:0060079 excitatory postsynaptic potential	1	0.0726675727160515	6.667	0.012	Biological Process	GO:0060079	excitatory postsynaptic potential	0.0726675727160515	0.210322405584669	0	0	1	86
GO:0019222 regulation of metabolic process	8	0.074017441372614	53.333	0.001	Biological Process	GO:0019222	regulation of metabolic process	0.074017441372614	0.212218965009362	0	0	8	5530
GO:0008286 insulin receptor signaling pathway	1	0.0742973306227424	6.667	0.011	Biological Process	GO:0008286	insulin receptor signaling pathway	0.0742973306227424	0.212218965009362	0	0	1	88
GO:0018107 peptidyl-threonine phosphorylation	1	0.0742973306227424	6.667	0.011	Biological Process	GO:0018107	peptidyl-threonine phosphorylation	0.0742973306227424	0.212218965009362	0	0	1	88
GO:0043231 intracellular membrane-bounded organelle	13	0.0744604930754243	72.222	0.001	Cellular Component	GO:0043231	intracellular membrane-bounded organelle	0.0744604930754243	0.201206023835976	0	0	13	9467
GO:0051087 chaperone binding	1	0.0745135590294465	6.667	0.012	Molecular Function	GO:0051087	chaperone binding	0.0745135590294465	0.239482230073278	0	0	1	86
GO:0006906 vesicle fusion	1	0.0751112067167965	6.667	0.011	Biological Process	GO:0006906	vesicle fusion	0.0751112067167965	0.212218965009362	0	0	1	89
GO:0031398 positive regulation of protein ubiquitination	1	0.0751112067167965	6.667	0.011	Biological Process	GO:0031398	positive regulation of protein ubiquitination	0.0751112067167965	0.212218965009362	0	0	1	89
GO:0051147 regulation of muscle cell differentiation	1	0.0751112067167965	6.667	0.011	Biological Process	GO:0051147	regulation of muscle cell differentiation	0.0751112067167965	0.212218965009362	0	0	1	89
GO:0099565 chemical synaptic transmission, postsynaptic	1	0.0759244149172217	6.667	0.011	Biological Process	GO:0099565	chemical synaptic transmission, postsynaptic	0.0759244149172217	0.213668709174157	0	0	1	90
GO:0098552 side of membrane	2	0.0764713740919785	11.111	0.004	Cellular Component	GO:0098552	side of membrane	0.0764713740919785	0.201206023835976	0	0	2	461
GO:0008277 regulation of G protein-coupled receptor signaling pathway	1	0.0767369557329928	6.667	0.011	Biological Process	GO:0008277	regulation of G protein-coupled receptor signaling pathway	0.0767369557329928	0.214261617576043	0	0	1	91
GO:0090174 organelle membrane fusion	1	0.0767369557329928	6.667	0.011	Biological Process	GO:0090174	organelle membrane fusion	0.0767369557329928	0.214261617576043	0	0	1	91
GO:0099699 integral component of synaptic membrane	1	0.0770915302323191	5.556	0.013	Cellular Component	GO:0099699	integral component of synaptic membrane	0.0770915302323191	0.201206023835976	0	0	1	80
GO:0000976 transcription cis-regulatory region binding	3	0.0777176358653206	20.000	0.003	Molecular Function	GO:0000976	transcription cis-regulatory region binding	0.0777176358653206	0.239482230073278	0	0	3	1139
GO:0001067 transcription regulatory region nucleic acid binding	3	0.0778804000238301	20.000	0.003	Molecular Function	GO:0001067	transcription regulatory region nucleic acid binding	0.0778804000238301	0.239482230073278	0	0	3	1140
GO:0034705 potassium channel complex	1	0.0780186623037457	5.556	0.012	Cellular Component	GO:0034705	potassium channel complex	0.0780186623037457	0.201206023835976	0	0	1	81
GO:0032006 regulation of TOR signaling	1	0.0783600372446872	6.667	0.011	Biological Process	GO:0032006	regulation of TOR signaling	0.0783600372446872	0.217938853586786	0	0	1	93
GO:1901800 positive regulation of proteasomal protein catabolic process	1	0.0799804553165293	6.667	0.011	Biological Process	GO:1901800	positive regulation of proteasomal protein catabolic process	0.0799804553165293	0.221580094106494	0	0	1	95
GO:0018210 peptidyl-threonine modification	1	0.0815982140074498	6.667	0.010	Biological Process	GO:0018210	peptidyl-threonine modification	0.0815982140074498	0.225185768888776	0	0	1	97
GO:0090316 positive regulation of intracellular protein transport	1	0.0824060973519192	6.667	0.010	Biological Process	GO:0090316	positive regulation of intracellular protein transport	0.0824060973519192	0.225277117748734	0	0	1	98
GO:0007127 meiosis I	1	0.0832133173706699	6.667	0.010	Biological Process	GO:0007127	meiosis I	0.0832133173706699	0.225277117748734	0	0	1	99
GO:0007269 neurotransmitter secretion	1	0.0832133173706699	6.667	0.010	Biological Process	GO:0007269	neurotransmitter secretion	0.0832133173706699	0.225277117748734	0	0	1	99
GO:0035051 cardiocyte differentiation	1	0.0832133173706699	6.667	0.010	Biological Process	GO:0035051	cardiocyte differentiation	0.0832133173706699	0.225277117748734	0	0	1	99
GO:0099643 signal release from synapse	1	0.0832133173706699	6.667	0.010	Biological Process	GO:0099643	signal release from synapse	0.0832133173706699	0.225277117748734	0	0	1	99
GO:0007612 learning	1	0.0840198745694645	6.667	0.010	Biological Process	GO:0007612	learning	0.0840198745694645	0.225743964880976	0	0	1	100
GO:0042100 B cell proliferation	1	0.0840198745694645	6.667	0.010	Biological Process	GO:0042100	B cell proliferation	0.0840198745694645	0.225743964880976	0	0	1	100
GO:0003231 cardiac ventricle development	1	0.0848257694537071	6.667	0.010	Biological Process	GO:0003231	cardiac ventricle development	0.0848257694537071	0.226202051876552	0	0	1	101
GO:0034968 histone lysine methylation	1	0.0848257694537071	6.667	0.010	Biological Process	GO:0034968	histone lysine methylation	0.0848257694537071	0.226202051876552	0	0	1	101
GO:0099240 intrinsic component of synaptic membrane	1	0.0854041162656686	5.556	0.011	Cellular Component	GO:0099240	intrinsic component of synaptic membrane	0.0854041162656686	0.21460521523168	0	0	1	89
GO:0061982 meiosis I cell cycle process	1	0.0856310025284488	6.667	0.010	Biological Process	GO:0061982	meiosis I cell cycle process	0.0856310025284488	0.227497290299461	0	0	1	102
GO:0022890 inorganic cation transmembrane transporter activity	2	0.0864173179144612	13.333	0.004	Molecular Function	GO:0022890	inorganic cation transmembrane transporter activity	0.0864173179144612	0.251124445232996	0	0	2	553
GO:0010821 regulation of mitochondrion organization	1	0.0864355742983837	6.667	0.010	Biological Process	GO:0010821	regulation of mitochondrion organization	0.0864355742983837	0.227933810742404	0	0	1	103
GO:1903322 positive regulation of protein modification by small protein conjugation or removal	1	0.0864355742983837	6.667	0.010	Biological Process	GO:1903322	positive regulation of protein modification by small protein conjugation or removal	0.0864355742983837	0.227933810742404	0	0	1	103
GO:0030594 neurotransmitter receptor activity	1	0.086966840173309	6.667	0.010	Molecular Function	GO:0030594	neurotransmitter receptor activity	0.086966840173309	0.251124445232996	0	0	1	101
GO:0033138 positive regulation of peptidyl-serine phosphorylation	1	0.0872394852678496	6.667	0.010	Biological Process	GO:0033138	positive regulation of peptidyl-serine phosphorylation	0.0872394852678496	0.228362182024665	0	0	1	104
GO:0060078 regulation of postsynaptic membrane potential	1	0.0872394852678496	6.667	0.010	Biological Process	GO:0060078	regulation of postsynaptic membrane potential	0.0872394852678496	0.228362182024665	0	0	1	104
GO:0099094 ligand-gated cation channel activity	1	0.0877914727237302	6.667	0.010	Molecular Function	GO:0099094	ligand-gated cation channel activity	0.0877914727237302	0.251124445232996	0	0	1	102
GO:0003206 cardiac chamber morphogenesis	1	0.0880427359408318	6.667	0.010	Biological Process	GO:0003206	cardiac chamber morphogenesis	0.0880427359408318	0.228782583904643	0	0	1	105
GO:1903052 positive regulation of proteolysis involved in cellular protein catabolic process	1	0.0880427359408318	6.667	0.010	Biological Process	GO:1903052	positive regulation of proteolysis involved in cellular protein catabolic process	0.0880427359408318	0.228782583904643	0	0	1	105
GO:0008643 carbohydrate transport	1	0.0896472584115057	6.667	0.009	Biological Process	GO:0008643	carbohydrate transport	0.0896472584115057	0.230822058155408	0	0	1	107
GO:1903008 organelle disassembly	1	0.0896472584115057	6.667	0.009	Biological Process	GO:1903008	organelle disassembly	0.0896472584115057	0.230822058155408	0	0	1	107
GO:0032635 interleukin-6 production	1	0.0904485312153914	6.667	0.009	Biological Process	GO:0032635	interleukin-6 production	0.0904485312153914	0.230822058155408	0	0	1	108
GO:0032675 regulation of interleukin-6 production	1	0.0904485312153914	6.667	0.009	Biological Process	GO:0032675	regulation of interleukin-6 production	0.0904485312153914	0.230822058155408	0	0	1	108
GO:0035265 organ growth	1	0.0904485312153914	6.667	0.009	Biological Process	GO:0035265	organ growth	0.0904485312153914	0.230822058155408	0	0	1	108
GO:0043229 intracellular organelle	14	0.0905448595647188	77.778	0.001	Cellular Component	GO:0043229	intracellular organelle	0.0905448595647188	0.221834905933561	0	0	14	10754
GO:0031929 TOR signaling	1	0.0912491457351835	6.667	0.009	Biological Process	GO:0031929	TOR signaling	0.0912491457351835	0.231958112894233	0	0	1	109
GO:0065007 biological regulation	13	0.0917350467972481	86.667	0.001	Biological Process	GO:0065007	biological regulation	0.0917350467972481	0.231958112894233	0	0	13	11605
GO:0061024 membrane organization	2	0.0920873683350536	13.333	0.003	Biological Process	GO:0061024	membrane organization	0.0920873683350536	0.231958112894233	0	0	2	589
GO:0140352 export from cell	2	0.0926219787836039	13.333	0.003	Biological Process	GO:0140352	export from cell	0.0926219787836039	0.231958112894233	0	0	2	591
GO:0006997 nucleus organization	1	0.092848401930978	6.667	0.009	Biological Process	GO:0006997	nucleus organization	0.092848401930978	0.231958112894233	0	0	1	111
GO:1903364 positive regulation of cellular protein catabolic process	1	0.092848401930978	6.667	0.009	Biological Process	GO:1903364	positive regulation of cellular protein catabolic process	0.092848401930978	0.231958112894233	0	0	1	111
GO:0008217 regulation of blood pressure	1	0.0944450310123416	6.667	0.009	Biological Process	GO:0008217	regulation of blood pressure	0.0944450310123416	0.232681183670544	0	0	1	113
GO:0032434 regulation of proteasomal ubiquitin-dependent protein catabolic process	1	0.0944450310123416	6.667	0.009	Biological Process	GO:0032434	regulation of proteasomal ubiquitin-dependent protein catabolic process	0.0944450310123416	0.232681183670544	0	0	1	113
GO:0055067 monovalent inorganic cation homeostasis	1	0.0944450310123416	6.667	0.009	Biological Process	GO:0055067	monovalent inorganic cation homeostasis	0.0944450310123416	0.232681183670544	0	0	1	113
GO:2001235 positive regulation of apoptotic signaling pathway	1	0.0944450310123416	6.667	0.009	Biological Process	GO:2001235	positive regulation of apoptotic signaling pathway	0.0944450310123416	0.232681183670544	0	0	1	113
GO:0018022 peptidyl-lysine methylation	1	0.0960390369870776	6.667	0.009	Biological Process	GO:0018022	peptidyl-lysine methylation	0.0960390369870776	0.235792394257928	0	0	1	115
GO:0090090 negative regulation of canonical Wnt signaling pathway	1	0.0976304238573421	6.667	0.009	Biological Process	GO:0090090	negative regulation of canonical Wnt signaling pathway	0.0976304238573421	0.238875813699064	0	0	1	117
GO:2001236 regulation of extrinsic apoptotic signaling pathway	1	0.0984251363774302	6.667	0.008	Biological Process	GO:2001236	regulation of extrinsic apoptotic signaling pathway	0.0984251363774302	0.2399955380162	0	0	1	118
GO:0010508 positive regulation of autophagy	1	0.100012602082703	6.667	0.008	Biological Process	GO:0010508	positive regulation of autophagy	0.100012602082703	0.243034036460357	0	0	1	120
GO:0040029 regulation of gene expression, epigenetic	1	0.100805356264908	6.667	0.008	Biological Process	GO:0040029	regulation of gene expression, epigenetic	0.100805356264908	0.243560237605883	0	0	1	121
GO:0030308 negative regulation of cell growth	1	0.101597458664252	6.667	0.008	Biological Process	GO:0030308	negative regulation of cell growth	0.101597458664252	0.243560237605883	0	0	1	122
GO:0048284 organelle fusion	1	0.101597458664252	6.667	0.008	Biological Process	GO:0048284	organelle fusion	0.101597458664252	0.243560237605883	0	0	1	122
GO:0071248 cellular response to metal ion	1	0.101597458664252	6.667	0.008	Biological Process	GO:0071248	cellular response to metal ion	0.101597458664252	0.243560237605883	0	0	1	122
GO:0005267 potassium channel activity	1	0.101704306411013	6.667	0.008	Molecular Function	GO:0005267	potassium channel activity	0.101704306411013	0.278427727319221	0	0	1	119
GO:0008324 cation transmembrane transporter activity	2	0.101863802677764	13.333	0.003	Molecular Function	GO:0008324	cation transmembrane transporter activity	0.101863802677764	0.278427727319221	0	0	2	609
GO:0034250 positive regulation of cellular amide metabolic process	1	0.103969860139684	6.667	0.008	Biological Process	GO:0034250	positive regulation of cellular amide metabolic process	0.103969860139684	0.248411209461257	0	0	1	125
GO:0044260 cellular macromolecule metabolic process	9	0.104960263094008	60.000	0.001	Biological Process	GO:0044260	cellular macromolecule metabolic process	0.104960263094008	0.248842140602344	0	0	9	6980
GO:0050776 regulation of immune response	2	0.105455552799812	13.333	0.003	Biological Process	GO:0050776	regulation of immune response	0.105455552799812	0.248842140602344	0	0	2	638
GO:0050794 regulation of cellular process	12	0.10552462032041	80.000	0.001	Biological Process	GO:0050794	regulation of cellular process	0.10552462032041	0.248842140602344	0	0	12	10482
GO:0032388 positive regulation of intracellular transport	1	0.105548211322904	6.667	0.008	Biological Process	GO:0032388	positive regulation of intracellular transport	0.105548211322904	0.248842140602344	0	0	1	127
GO:0043227 membrane-bounded organelle	13	0.105591194441566	72.222	0.001	Cellular Component	GO:0043227	membrane-bounded organelle	0.105591194441566	0.252388708665205	0	0	13	9876
GO:0071383 cellular response to steroid hormone stimulus	1	0.106336413463085	6.667	0.008	Biological Process	GO:0071383	cellular response to steroid hormone stimulus	0.106336413463085	0.249873024375301	0	0	1	128
GO:0033135 regulation of peptidyl-serine phosphorylation	1	0.10712396729647	6.667	0.008	Biological Process	GO:0033135	regulation of peptidyl-serine phosphorylation	0.10712396729647	0.250895607615417	0	0	1	129
GO:0061025 membrane fusion	1	0.107910873318242	6.667	0.008	Biological Process	GO:0061025	membrane fusion	0.107910873318242	0.251909973123241	0	0	1	130
GO:0007189 adenylate cyclase-activating G protein-coupled receptor signaling pathway	1	0.108697132023232	6.667	0.008	Biological Process	GO:0007189	adenylate cyclase-activating G protein-coupled receptor signaling pathway	0.108697132023232	0.252092371337267	0	0	1	131
GO:0008016 regulation of heart contraction	1	0.108697132023232	6.667	0.008	Biological Process	GO:0008016	regulation of heart contraction	0.108697132023232	0.252092371337267	0	0	1	131
GO:0048588 developmental cell growth	1	0.109482743905924	6.667	0.008	Biological Process	GO:0048588	developmental cell growth	0.109482743905924	0.252270917996823	0	0	1	132
GO:0055001 muscle cell development	1	0.109482743905924	6.667	0.008	Biological Process	GO:0055001	muscle cell development	0.109482743905924	0.252270917996823	0	0	1	132
GO:2000058 regulation of ubiquitin-dependent protein catabolic process	1	0.110267709460452	6.667	0.008	Biological Process	GO:2000058	regulation of ubiquitin-dependent protein catabolic process	0.110267709460452	0.253260029470458	0	0	1	133
GO:0003205 cardiac chamber development	1	0.111052029180604	6.667	0.007	Biological Process	GO:0003205	cardiac chamber development	0.111052029180604	0.253426425565993	0	0	1	134
GO:0071241 cellular response to inorganic substance	1	0.111052029180604	6.667	0.007	Biological Process	GO:0071241	cellular response to inorganic substance	0.111052029180604	0.253426425565993	0	0	1	134
GO:0042626 ATPase-coupled transmembrane transporter activity	1	0.111405612145901	6.667	0.008	Molecular Function	GO:0042626	ATPase-coupled transmembrane transporter activity	0.111405612145901	0.297812497464278	0	0	1	131
GO:0032869 cellular response to insulin stimulus	1	0.111835703559816	6.667	0.007	Biological Process	GO:0032869	cellular response to insulin stimulus	0.111835703559816	0.254399427906035	0	0	1	135
GO:1902600 proton transmembrane transport	1	0.112618733091178	6.667	0.007	Biological Process	GO:1902600	proton transmembrane transport	0.112618733091178	0.255364770576175	0	0	1	136
GO:0030178 negative regulation of Wnt signaling pathway	1	0.113401118267433	6.667	0.007	Biological Process	GO:0030178	negative regulation of Wnt signaling pathway	0.113401118267433	0.25551138040004	0	0	1	137
GO:0099504 synaptic vesicle cycle	1	0.113401118267433	6.667	0.007	Biological Process	GO:0099504	synaptic vesicle cycle	0.113401118267433	0.25551138040004	0	0	1	137
GO:0055085 transmembrane transport	3	0.114023944342356	20.000	0.002	Biological Process	GO:0055085	transmembrane transport	0.114023944342356	0.255663065102761	0	0	3	1378
GO:0002684 positive regulation of immune system process	2	0.114186593683536	13.333	0.003	Biological Process	GO:0002684	positive regulation of immune system process	0.114186593683536	0.255663065102761	0	0	2	669
GO:0016571 histone methylation	1	0.114963957523853	6.667	0.007	Biological Process	GO:0016571	histone methylation	0.114963957523853	0.256596670084588	0	0	1	139
GO:0031056 regulation of histone modification	1	0.115744412587765	6.667	0.007	Biological Process	GO:0031056	regulation of histone modification	0.115744412587765	0.257531318007778	0	0	1	140
GO:0015276 ligand-gated ion channel activity	1	0.116219511205572	6.667	0.007	Molecular Function	GO:0015276	ligand-gated ion channel activity	0.116219511205572	0.297812497464278	0	0	1	137
GO:0022834 ligand-gated channel activity	1	0.116219511205572	6.667	0.007	Molecular Function	GO:0022834	ligand-gated channel activity	0.116219511205572	0.297812497464278	0	0	1	137
GO:0043226 organelle	14	0.116368908007522	77.778	0.001	Cellular Component	GO:0043226	organelle	0.116368908007522	0.271527452017551	0	0	14	11057
GO:0006836 neurotransmitter transport	1	0.116524225264065	6.667	0.007	Biological Process	GO:0006836	neurotransmitter transport	0.116524225264065	0.258458717719671	0	0	1	141
GO:0035725 sodium ion transmembrane transport	1	0.118081925417508	6.667	0.007	Biological Process	GO:0035725	sodium ion transmembrane transport	0.118081925417508	0.261100406513247	0	0	1	143
GO:0090257 regulation of muscle system process	1	0.118859813875625	6.667	0.007	Biological Process	GO:0090257	regulation of muscle system process	0.118859813875625	0.262006772382183	0	0	1	144
GO:0140013 meiotic nuclear division	1	0.121189638654136	6.667	0.007	Biological Process	GO:0140013	meiotic nuclear division	0.121189638654136	0.26631797136341	0	0	1	147
GO:0098739 import across plasma membrane	1	0.121964968345948	6.667	0.007	Biological Process	GO:0098739	import across plasma membrane	0.121964968345948	0.267197099884045	0	0	1	148
GO:0001505 regulation of neurotransmitter levels	1	0.122739659568512	6.667	0.007	Biological Process	GO:0001505	regulation of neurotransmitter levels	0.122739659568512	0.267300193072246	0	0	1	149
GO:0048469 cell maturation	1	0.123513712810069	6.667	0.007	Biological Process	GO:0048469	cell maturation	0.123513712810069	0.267300193072246	0	0	1	150
GO:0048545 response to steroid hormone	1	0.123513712810069	6.667	0.007	Biological Process	GO:0048545	response to steroid hormone	0.123513712810069	0.267300193072246	0	0	1	150
GO:0099003 vesicle-mediated transport in synapse	1	0.123513712810069	6.667	0.007	Biological Process	GO:0099003	vesicle-mediated transport in synapse	0.123513712810069	0.267300193072246	0	0	1	150
GO:0015318 inorganic molecular entity transmembrane transporter activity	2	0.123994014017138	13.333	0.003	Molecular Function	GO:0015318	inorganic molecular entity transmembrane transporter activity	0.123994014017138	0.311250280083837	0	0	2	685
GO:0033157 regulation of intracellular protein transport	1	0.124287128558516	6.667	0.007	Biological Process	GO:0033157	regulation of intracellular protein transport	0.124287128558516	0.268158895556555	0	0	1	151
GO:0048738 cardiac muscle tissue development	1	0.125059907301405	6.667	0.007	Biological Process	GO:0048738	cardiac muscle tissue development	0.125059907301405	0.269011039270696	0	0	1	152
GO:0007286 spermatid development	1	0.125832049525943	6.667	0.007	Biological Process	GO:0007286	spermatid development	0.125832049525943	0.269856684525516	0	0	1	153
GO:0048515 spermatid differentiation	1	0.128144661956377	6.667	0.006	Biological Process	GO:0048515	spermatid differentiation	0.128144661956377	0.273990988927748	0	0	1	156
GO:0032868 response to insulin	1	0.129683229901588	6.667	0.006	Biological Process	GO:0032868	response to insulin	0.129683229901588	0.275599160965409	0	0	1	158
GO:0030324 lung development	1	0.130451563228143	6.667	0.006	Biological Process	GO:0030324	lung development	0.130451563228143	0.275599160965409	0	0	1	159
GO:0045926 negative regulation of growth	1	0.130451563228143	6.667	0.006	Biological Process	GO:0045926	negative regulation of growth	0.130451563228143	0.275599160965409	0	0	1	159
GO:0061136 regulation of proteasomal protein catabolic process	1	0.130451563228143	6.667	0.006	Biological Process	GO:0061136	regulation of proteasomal protein catabolic process	0.130451563228143	0.275599160965409	0	0	1	159
GO:0031396 regulation of protein ubiquitination	1	0.131219263437182	6.667	0.006	Biological Process	GO:0031396	regulation of protein ubiquitination	0.131219263437182	0.275599160965409	0	0	1	160
GO:1903522 regulation of blood circulation	1	0.131219263437182	6.667	0.006	Biological Process	GO:1903522	regulation of blood circulation	0.131219263437182	0.275599160965409	0	0	1	160
GO:0030323 respiratory tube development	1	0.132752766440223	6.667	0.006	Biological Process	GO:0030323	respiratory tube development	0.132752766440223	0.277184661892783	0	0	1	162
GO:0060047 heart contraction	1	0.132752766440223	6.667	0.006	Biological Process	GO:0060047	heart contraction	0.132752766440223	0.277184661892783	0	0	1	162
GO:0009986 cell surface	2	0.133598711765824	11.111	0.003	Cellular Component	GO:0009986	cell surface	0.133598711765824	0.304480784954668	0	0	2	642
GO:0000122 negative regulation of transcription by RNA polymerase II	2	0.133698350024945	13.333	0.003	Biological Process	GO:0000122	negative regulation of transcription by RNA polymerase II	0.133698350024945	0.278342763794622	0	0	2	736
GO:0015399 primary active transmembrane transporter activity	1	0.13601662901773	6.667	0.006	Molecular Function	GO:0015399	primary active transmembrane transporter activity	0.13601662901773	0.334600907383616	0	0	1	162
GO:0007611 learning or memory	1	0.137338130942624	6.667	0.006	Biological Process	GO:0007611	learning or memory	0.137338130942624	0.285086732452327	0	0	1	168
GO:1903046 meiotic cell cycle process	1	0.138861550476731	6.667	0.006	Biological Process	GO:1903046	meiotic cell cycle process	0.138861550476731	0.287411116103002	0	0	1	170
GO:0003015 heart process	1	0.139622318292436	6.667	0.006	Biological Process	GO:0003015	heart process	0.139622318292436	0.288148088765839	0	0	1	171
GO:0006839 mitochondrial transport	1	0.141141972424697	6.667	0.006	Biological Process	GO:0006839	mitochondrial transport	0.141141972424697	0.290442440365273	0	0	1	173
GO:0045732 positive regulation of protein catabolic process	1	0.14341675707568	6.667	0.006	Biological Process	GO:0045732	positive regulation of protein catabolic process	0.14341675707568	0.294273000109176	0	0	1	176
GO:0060541 respiratory system development	1	0.144173768131113	6.667	0.006	Biological Process	GO:0060541	respiratory system development	0.144173768131113	0.294391145281549	0	0	1	177
GO:0071375 cellular response to peptide hormone stimulus	1	0.144930154737171	6.667	0.006	Biological Process	GO:0071375	cellular response to peptide hormone stimulus	0.144930154737171	0.294391145281549	0	0	1	178
GO:0045055 regulated exocytosis	1	0.145685917372193	6.667	0.006	Biological Process	GO:0045055	regulated exocytosis	0.145685917372193	0.294391145281549	0	0	1	179
GO:0006479 protein methylation	1	0.146441056514174	6.667	0.006	Biological Process	GO:0006479	protein methylation	0.146441056514174	0.294391145281549	0	0	1	180
GO:0008213 protein alkylation	1	0.146441056514174	6.667	0.006	Biological Process	GO:0008213	protein alkylation	0.146441056514174	0.294391145281549	0	0	1	180
GO:0051222 positive regulation of protein transport	1	0.146441056514174	6.667	0.006	Biological Process	GO:0051222	positive regulation of protein transport	0.146441056514174	0.294391145281549	0	0	1	180
GO:0071805 potassium ion transmembrane transport	1	0.146441056514174	6.667	0.006	Biological Process	GO:0071805	potassium ion transmembrane transport	0.146441056514174	0.294391145281549	0	0	1	180
GO:0010038 response to metal ion	1	0.147195572640774	6.667	0.006	Biological Process	GO:0010038	response to metal ion	0.147195572640774	0.294391145281549	0	0	1	181
GO:1903050 regulation of proteolysis involved in cellular protein catabolic process	1	0.147195572640774	6.667	0.006	Biological Process	GO:1903050	regulation of proteolysis involved in cellular protein catabolic process	0.147195572640774	0.294391145281549	0	0	1	181
GO:0050789 regulation of biological process	12	0.148677645886436	80.000	0.001	Biological Process	GO:0050789	regulation of biological process	0.148677645886436	0.296522363784712	0	0	12	10936
GO:0031401 positive regulation of protein modification process	2	0.150593914814734	13.333	0.003	Biological Process	GO:0031401	positive regulation of protein modification process	0.150593914814734	0.29950521605612	0	0	2	792
GO:0098657 import into cell	1	0.152459781148872	6.667	0.005	Biological Process	GO:0098657	import into cell	0.152459781148872	0.301531567161103	0	0	1	188
GO:1903320 regulation of protein modification by small protein conjugation or removal	1	0.152459781148872	6.667	0.005	Biological Process	GO:1903320	regulation of protein modification by small protein conjugation or removal	0.152459781148872	0.301531567161103	0	0	1	188
GO:0006814 sodium ion transport	1	0.153209330307693	6.667	0.005	Biological Process	GO:0006814	sodium ion transport	0.153209330307693	0.302174634845091	0	0	1	189
GO:0051321 meiotic cell cycle	1	0.154706572904777	6.667	0.005	Biological Process	GO:0051321	meiotic cell cycle	0.154706572904777	0.304284751127628	0	0	1	191
GO:1903362 regulation of cellular protein catabolic process	1	0.155454267291286	6.667	0.005	Biological Process	GO:1903362	regulation of cellular protein catabolic process	0.155454267291286	0.304913053199438	0	0	1	192
GO:0045211 postsynaptic membrane	1	0.156249085139575	5.556	0.006	Cellular Component	GO:0045211	postsynaptic membrane	0.156249085139575	0.334693282599253	0	0	1	169
GO:0015075 ion transmembrane transporter activity	2	0.156370228360599	13.333	0.003	Molecular Function	GO:0015075	ion transmembrane transporter activity	0.156370228360599	0.377128197810857	0	0	2	790
GO:0006813 potassium ion transport	1	0.156947804608344	6.667	0.005	Biological Process	GO:0006813	potassium ion transport	0.156947804608344	0.306996804618519	0	0	1	194
GO:0014069 postsynaptic density	1	0.157100928566996	5.556	0.006	Cellular Component	GO:0014069	postsynaptic density	0.157100928566996	0.334693282599253	0	0	1	170
GO:0032279 asymmetric synapse	1	0.157100928566996	5.556	0.006	Cellular Component	GO:0032279	asymmetric synapse	0.157100928566996	0.334693282599253	0	0	1	170
GO:0071695 anatomical structure maturation	1	0.158438876471015	6.667	0.005	Biological Process	GO:0071695	anatomical structure maturation	0.158438876471015	0.308219890839789	0	0	1	196
GO:1904951 positive regulation of establishment of protein localization	1	0.158438876471015	6.667	0.005	Biological Process	GO:1904951	positive regulation of establishment of protein localization	0.158438876471015	0.308219890839789	0	0	1	196
GO:0048468 cell development	3	0.15940892018282	20.000	0.002	Biological Process	GO:0048468	cell development	0.15940892018282	0.309261992289285	0	0	3	1603
GO:0050890 cognition	1	0.160670869804431	6.667	0.005	Biological Process	GO:0050890	cognition	0.160670869804431	0.309774962074642	0	0	1	199
GO:1903829 positive regulation of cellular protein localization	1	0.160670869804431	6.667	0.005	Biological Process	GO:1903829	positive regulation of cellular protein localization	0.160670869804431	0.309774962074642	0	0	1	199
GO:0048856 anatomical structure development	6	0.161242029871909	40.000	0.001	Biological Process	GO:0048856	anatomical structure development	0.161242029871909	0.309774962074642	0	0	6	4386
GO:0007188 adenylate cyclase-modulating G protein-coupled receptor signaling pathway	1	0.161413638946197	6.667	0.005	Biological Process	GO:0007188	adenylate cyclase-modulating G protein-coupled receptor signaling pathway	0.161413638946197	0.309774962074642	0	0	1	200
GO:0006605 protein targeting	1	0.16215579455513	6.667	0.005	Biological Process	GO:0006605	protein targeting	0.16215579455513	0.310114716621688	0	0	1	201
GO:0051146 striated muscle cell differentiation	1	0.162897337101842	6.667	0.005	Biological Process	GO:0051146	striated muscle cell differentiation	0.162897337101842	0.310114716621688	0	0	1	202
GO:0051348 negative regulation of transferase activity	1	0.162897337101842	6.667	0.005	Biological Process	GO:0051348	negative regulation of transferase activity	0.162897337101842	0.310114716621688	0	0	1	202
GO:0003007 heart morphogenesis	1	0.163638267056611	6.667	0.005	Biological Process	GO:0003007	heart morphogenesis	0.163638267056611	0.310694523051485	0	0	1	203
GO:0015291 secondary active transmembrane transporter activity	1	0.163798333021784	6.667	0.005	Molecular Function	GO:0015291	secondary active transmembrane transporter activity	0.163798333021784	0.381352782289676	0	0	1	198
GO:0005085 guanyl-nucleotide exchange factor activity	1	0.165317042602598	6.667	0.005	Molecular Function	GO:0005085	guanyl-nucleotide exchange factor activity	0.165317042602598	0.381352782289676	0	0	1	200
GO:0043434 response to peptide hormone	1	0.168071008648087	6.667	0.005	Biological Process	GO:0043434	response to peptide hormone	0.168071008648087	0.317417926147051	0	0	1	209
GO:1901653 cellular response to peptide	1	0.168071008648087	6.667	0.005	Biological Process	GO:1901653	cellular response to peptide	0.168071008648087	0.317417926147051	0	0	1	209
GO:0042277 peptide binding	1	0.169102561077482	6.667	0.005	Molecular Function	GO:0042277	peptide binding	0.169102561077482	0.381352782289676	0	0	1	205
GO:0048638 regulation of developmental growth	1	0.169543709708441	6.667	0.005	Biological Process	GO:0048638	regulation of developmental growth	0.169543709708441	0.318509554914011	0	0	1	211
GO:0060828 regulation of canonical Wnt signaling pathway	1	0.169543709708441	6.667	0.005	Biological Process	GO:0060828	regulation of canonical Wnt signaling pathway	0.169543709708441	0.318509554914011	0	0	1	211
GO:0098984 neuron to neuron synapse	1	0.172295914342356	5.556	0.005	Cellular Component	GO:0098984	neuron to neuron synapse	0.172295914342356	0.338578494601086	0	0	1	188
GO:0005515 protein binding	9	0.172868444698892	60.000	0.001	Molecular Function	GO:0005515	protein binding	0.172868444698892	0.381352782289676	0	0	9	7448
GO:0006518 peptide metabolic process	2	0.173282480888911	13.333	0.002	Biological Process	GO:0006518	peptide metabolic process	0.173282480888911	0.32467664840238	0	0	2	865
GO:0001664 G protein-coupled receptor binding	1	0.173624030961153	6.667	0.005	Molecular Function	GO:0001664	G protein-coupled receptor binding	0.173624030961153	0.381352782289676	0	0	1	211
GO:0099572 postsynaptic specialization	1	0.173968184146077	5.556	0.005	Cellular Component	GO:0099572	postsynaptic specialization	0.173968184146077	0.338578494601086	0	0	1	190
GO:0010628 positive regulation of gene expression	2	0.177707342748605	13.333	0.002	Biological Process	GO:0010628	positive regulation of gene expression	0.177707342748605	0.332093511908154	0	0	2	879
GO:0034703 cation channel complex	1	0.179796034848387	5.556	0.005	Cellular Component	GO:0034703	cation channel complex	0.179796034848387	0.338578494601086	0	0	1	197
GO:0005770 late endosome	1	0.181453989042526	5.556	0.005	Cellular Component	GO:0005770	late endosome	0.181453989042526	0.338578494601086	0	0	1	199
GO:0043025 neuronal cell body	1	0.182281778704711	5.556	0.005	Cellular Component	GO:0043025	neuronal cell body	0.182281778704711	0.338578494601086	0	0	1	200
GO:0045121 membrane raft	1	0.183108777692424	5.556	0.005	Cellular Component	GO:0045121	membrane raft	0.183108777692424	0.338578494601086	0	0	1	201
GO:0098857 membrane microdomain	1	0.183108777692424	5.556	0.005	Cellular Component	GO:0098857	membrane microdomain	0.183108777692424	0.338578494601086	0	0	1	201
GO:0022853 active ion transmembrane transporter activity	1	0.183341885577527	6.667	0.004	Molecular Function	GO:0022853	active ion transmembrane transporter activity	0.183341885577527	0.390496744993263	0	0	1	224
GO:0005488 binding	13	0.186246455663196	86.667	0.001	Molecular Function	GO:0005488	binding	0.186246455663196	0.390496744993263	0	0	13	12198
GO:0048731 system development	5	0.187304853045153	33.333	0.001	Biological Process	GO:0048731	system development	0.187304853045153	0.348544766729487	0	0	5	3579
GO:0044262 cellular carbohydrate metabolic process	1	0.187748349921314	6.667	0.004	Biological Process	GO:0044262	cellular carbohydrate metabolic process	0.187748349921314	0.348544766729487	0	0	1	236
GO:0010506 regulation of autophagy	1	0.188468729200636	6.667	0.004	Biological Process	GO:0010506	regulation of autophagy	0.188468729200636	0.348544766729487	0	0	1	237
GO:0032386 regulation of intracellular transport	1	0.188468729200636	6.667	0.004	Biological Process	GO:0032386	regulation of intracellular transport	0.188468729200636	0.348544766729487	0	0	1	237
GO:0000978 RNA polymerase II cis-regulatory region sequence-specific DNA binding	2	0.189006480180345	13.333	0.002	Molecular Function	GO:0000978	RNA polymerase II cis-regulatory region sequence-specific DNA binding	0.189006480180345	0.390496744993263	0	0	2	891
GO:0021700 developmental maturation	1	0.189907699196317	6.667	0.004	Biological Process	GO:0021700	developmental maturation	0.189907699196317	0.350296066911342	0	0	1	239
GO:0016887 ATP hydrolysis activity	1	0.192952996837239	6.667	0.004	Molecular Function	GO:0016887	ATP hydrolysis activity	0.192952996837239	0.390496744993263	0	0	1	237
GO:0016050 vesicle organization	1	0.193494712271971	6.667	0.004	Biological Process	GO:0016050	vesicle organization	0.193494712271971	0.355990271673498	0	0	1	244
GO:0033043 regulation of organelle organization	2	0.195284599080134	13.333	0.002	Biological Process	GO:0033043	regulation of organelle organization	0.195284599080134	0.358086212715951	0	0	2	934
GO:0007281 germ cell development	1	0.195639798801271	6.667	0.004	Biological Process	GO:0007281	germ cell development	0.195639798801271	0.358086212715951	0	0	1	247
GO:0000987 cis-regulatory region sequence-specific DNA binding	2	0.196264044220738	13.333	0.002	Molecular Function	GO:0000987	cis-regulatory region sequence-specific DNA binding	0.196264044220738	0.390496744993263	0	0	2	913
GO:0001558 regulation of cell growth	1	0.196353643495271	6.667	0.004	Biological Process	GO:0001558	regulation of cell growth	0.196353643495271	0.358471267099058	0	0	1	248
GO:0046651 lymphocyte proliferation	1	0.198491631502509	6.667	0.004	Biological Process	GO:0046651	lymphocyte proliferation	0.198491631502509	0.361447676802523	0	0	1	251
GO:0001227 DNA-binding transcription repressor activity, RNA polymerase II-specific	1	0.198814943547069	6.667	0.004	Molecular Function	GO:0001227	DNA-binding transcription repressor activity, RNA polymerase II-specific	0.198814943547069	0.390496744993263	0	0	1	245
GO:0010975 regulation of neuron projection development	1	0.199203113661786	6.667	0.004	Biological Process	GO:0010975	regulation of neuron projection development	0.199203113661786	0.361817900324469	0	0	1	252
GO:0043005 neuron projection	2	0.199735610230386	11.111	0.002	Cellular Component	GO:0043005	neuron projection	0.199735610230386	0.362483144492182	0	0	2	828
GO:0032943 mononuclear cell proliferation	1	0.199914006322914	6.667	0.004	Biological Process	GO:0032943	mononuclear cell proliferation	0.199914006322914	0.362185171760597	0	0	1	253
GO:0001217 DNA-binding transcription repressor activity	1	0.200274208116778	6.667	0.004	Molecular Function	GO:0001217	DNA-binding transcription repressor activity	0.200274208116778	0.390496744993263	0	0	1	247
GO:1901652 response to peptide	1	0.20062430993946	6.667	0.004	Biological Process	GO:1901652	response to peptide	0.20062430993946	0.362549514408364	0	0	1	254
GO:0033218 amide binding	1	0.203185298207877	6.667	0.004	Molecular Function	GO:0033218	amide binding	0.203185298207877	0.390496744993263	0	0	1	251
GO:0030111 regulation of Wnt signaling pathway	1	0.204167008205782	6.667	0.004	Biological Process	GO:0030111	regulation of Wnt signaling pathway	0.204167008205782	0.368017493272195	0	0	1	259
GO:0060070 canonical Wnt signaling pathway	1	0.204873787061727	6.667	0.004	Biological Process	GO:0060070	canonical Wnt signaling pathway	0.204873787061727	0.3683589302726	0	0	1	260
GO:0034220 ion transmembrane transport	2	0.209538400703785	13.333	0.002	Biological Process	GO:0034220	ion transmembrane transport	0.209538400703785	0.375796829473791	0	0	2	978
GO:0097060 synaptic membrane	1	0.209960797126219	5.556	0.004	Cellular Component	GO:0097060	synaptic membrane	0.209960797126219	0.373027100994357	0	0	1	234
GO:0003012 muscle system process	1	0.211208486279696	6.667	0.004	Biological Process	GO:0003012	muscle system process	0.211208486279696	0.376562605250945	0	0	1	269
GO:0018105 peptidyl-serine phosphorylation	1	0.211208486279696	6.667	0.004	Biological Process	GO:0018105	peptidyl-serine phosphorylation	0.211208486279696	0.376562605250945	0	0	1	269
GO:0016042 lipid catabolic process	1	0.211909426605869	6.667	0.004	Biological Process	GO:0016042	lipid catabolic process	0.211909426605869	0.376562605250945	0	0	1	270
GO:0044238 primary metabolic process	10	0.212246511600522	66.667	0.001	Biological Process	GO:0044238	primary metabolic process	0.212246511600522	0.376562605250945	0	0	10	9088
GO:0014706 striated muscle tissue development	1	0.212609785548989	6.667	0.004	Biological Process	GO:0014706	striated muscle tissue development	0.212609785548989	0.376562605250945	0	0	1	271
GO:0044297 cell body	1	0.213158343425347	5.556	0.004	Cellular Component	GO:0044297	cell body	0.213158343425347	0.373027100994357	0	0	1	238
GO:0009615 response to virus	1	0.213309563556855	6.667	0.004	Biological Process	GO:0009615	response to virus	0.213309563556855	0.376864539088041	0	0	1	272
GO:0015980 energy derivation by oxidation of organic compounds	1	0.214707378556438	6.667	0.004	Biological Process	GO:0015980	energy derivation by oxidation of organic compounds	0.214707378556438	0.378047290242336	0	0	1	274
GO:0006887 exocytosis	1	0.215405416442166	6.667	0.004	Biological Process	GO:0006887	exocytosis	0.215405416442166	0.378047290242336	0	0	1	275
GO:0042692 muscle cell differentiation	1	0.216102875180661	6.667	0.004	Biological Process	GO:0042692	muscle cell differentiation	0.216102875180661	0.378047290242336	0	0	1	276
GO:0070661 leukocyte proliferation	1	0.216102875180661	6.667	0.004	Biological Process	GO:0070661	leukocyte proliferation	0.216102875180661	0.378047290242336	0	0	1	276
GO:0051051 negative regulation of transport	1	0.218886927581774	6.667	0.004	Biological Process	GO:0051051	negative regulation of transport	0.218886927581774	0.381315335720355	0	0	1	280
GO:0045892 negative regulation of transcription, DNA-templated	2	0.219993167590799	13.333	0.002	Biological Process	GO:0045892	negative regulation of transcription, DNA-templated	0.219993167590799	0.381315335720355	0	0	2	1010
GO:0045862 positive regulation of proteolysis	1	0.220275490485349	6.667	0.004	Biological Process	GO:0045862	positive regulation of proteolysis	0.220275490485349	0.381315335720355	0	0	1	282
GO:1902679 negative regulation of RNA biosynthetic process	2	0.22064876168088	13.333	0.002	Biological Process	GO:1902679	negative regulation of RNA biosynthetic process	0.22064876168088	0.381315335720355	0	0	2	1012
GO:1903507 negative regulation of nucleic acid-templated transcription	2	0.22064876168088	13.333	0.002	Biological Process	GO:1903507	negative regulation of nucleic acid-templated transcription	0.22064876168088	0.381315335720355	0	0	2	1012
GO:0050804 modulation of chemical synaptic transmission	1	0.223736824976395	6.667	0.003	Biological Process	GO:0050804	modulation of chemical synaptic transmission	0.223736824976395	0.384784104790321	0	0	1	287
GO:0099177 regulation of trans-synaptic signaling	1	0.223736824976395	6.667	0.003	Biological Process	GO:0099177	regulation of trans-synaptic signaling	0.223736824976395	0.384784104790321	0	0	1	287
GO:0018209 peptidyl-serine modification	1	0.224427368661921	6.667	0.003	Biological Process	GO:0018209	peptidyl-serine modification	0.224427368661921	0.385041654186236	0	0	1	288
GO:0046982 protein heterodimerization activity	1	0.225413196040028	6.667	0.004	Molecular Function	GO:0046982	protein heterodimerization activity	0.225413196040028	0.426551124814206	0	0	1	282
GO:0060537 muscle tissue development	1	0.226495561259466	6.667	0.003	Biological Process	GO:0060537	muscle tissue development	0.226495561259466	0.386835541444586	0	0	1	291
GO:0045944 positive regulation of transcription by RNA polymerase II	2	0.226559579750551	13.333	0.002	Biological Process	GO:0045944	positive regulation of transcription by RNA polymerase II	0.226559579750551	0.386835541444586	0	0	2	1030
GO:0034702 ion channel complex	1	0.228180486119475	5.556	0.004	Cellular Component	GO:0034702	ion channel complex	0.228180486119475	0.392310309468572	0	0	1	257
GO:2001233 regulation of apoptotic signaling pathway	1	0.229245144803	6.667	0.003	Biological Process	GO:2001233	regulation of apoptotic signaling pathway	0.229245144803	0.390484552870181	0	0	1	295
GO:0010035 response to inorganic substance	1	0.229931113880249	6.667	0.003	Biological Process	GO:0010035	response to inorganic substance	0.229931113880249	0.390718265113931	0	0	1	296
GO:0016049 cell growth	1	0.231985603810972	6.667	0.003	Biological Process	GO:0016049	cell growth	0.231985603810972	0.392628511607344	0	0	1	299
GO:0018193 peptidyl-amino acid modification	2	0.232158150824005	13.333	0.002	Biological Process	GO:0018193	peptidyl-amino acid modification	0.232158150824005	0.392628511607344	0	0	2	1047
GO:0051240 positive regulation of multicellular organismal process	2	0.233807540301105	13.333	0.002	Biological Process	GO:0051240	positive regulation of multicellular organismal process	0.233807540301105	0.394480968470111	0	0	2	1052
GO:0007275 multicellular organism development	5	0.235736530993016	33.333	0.001	Biological Process	GO:0007275	multicellular organism development	0.235736530993016	0.396795295666732	0	0	5	3867
GO:0048518 positive regulation of biological process	6	0.240254541947455	40.000	0.001	Biological Process	GO:0048518	positive regulation of biological process	0.240254541947455	0.403446306289123	0	0	6	4917
GO:0023061 signal release	1	0.243531411142372	6.667	0.003	Biological Process	GO:0023061	signal release	0.243531411142372	0.407986740549103	0	0	1	316
GO:0042176 regulation of protein catabolic process	1	0.244205505411538	6.667	0.003	Biological Process	GO:0042176	regulation of protein catabolic process	0.244205505411538	0.408155680406138	0	0	1	317
GO:0022857 transmembrane transporter activity	2	0.244325763420904	13.333	0.002	Molecular Function	GO:0022857	transmembrane transporter activity	0.244325763420904	0.445643221804732	0	0	2	1056
GO:0042391 regulation of membrane potential	1	0.245552012351124	6.667	0.003	Biological Process	GO:0042391	regulation of membrane potential	0.245552012351124	0.40931214933356	0	0	1	319
GO:0003735 structural constituent of ribosome	1	0.245681853179392	6.667	0.003	Molecular Function	GO:0003735	structural constituent of ribosome	0.245681853179392	0.445643221804732	0	0	1	311
GO:0032270 positive regulation of cellular protein metabolic process	2	0.246047190891522	13.333	0.002	Biological Process	GO:0032270	positive regulation of cellular protein metabolic process	0.246047190891522	0.40931214933356	0	0	2	1089
GO:0005261 cation channel activity	1	0.246371862461153	6.667	0.003	Molecular Function	GO:0005261	cation channel activity	0.246371862461153	0.445643221804732	0	0	1	312
GO:0043603 cellular amide metabolic process	2	0.246710336641822	13.333	0.002	Biological Process	GO:0043603	cellular amide metabolic process	0.246710336641822	0.409458647293653	0	0	2	1091
GO:0007267 cell-cell signaling	2	0.248368817540651	13.333	0.002	Biological Process	GO:0007267	cell-cell signaling	0.248368817540651	0.410543752959779	0	0	2	1096
GO:0051223 regulation of protein transport	1	0.248908490561866	6.667	0.003	Biological Process	GO:0051223	regulation of protein transport	0.248908490561866	0.410543752959779	0	0	1	324
GO:0051253 negative regulation of RNA metabolic process	2	0.249364317213002	13.333	0.002	Biological Process	GO:0051253	negative regulation of RNA metabolic process	0.249364317213002	0.410543752959779	0	0	2	1099
GO:0002682 regulation of immune system process	2	0.250028150143312	13.333	0.002	Biological Process	GO:0002682	regulation of immune system process	0.250028150143312	0.410543752959779	0	0	2	1101
GO:0072594 establishment of protein localization to organelle	1	0.250247175259191	6.667	0.003	Biological Process	GO:0072594	establishment of protein localization to organelle	0.250247175259191	0.410543752959779	0	0	1	326
GO:0008015 blood circulation	1	0.250915682206294	6.667	0.003	Biological Process	GO:0008015	blood circulation	0.250915682206294	0.41069417409398	0	0	1	327
GO:0022412 cellular process involved in reproduction in multicellular organism	1	0.252917866603883	6.667	0.003	Biological Process	GO:0022412	cellular process involved in reproduction in multicellular organism	0.252917866603883	0.413021837206341	0	0	1	330
GO:0022836 gated channel activity	1	0.253239629535471	6.667	0.003	Molecular Function	GO:0022836	gated channel activity	0.253239629535471	0.451427165693666	0	0	1	322
GO:0018205 peptidyl-lysine modification	1	0.253584150687416	6.667	0.003	Biological Process	GO:0018205	peptidyl-lysine modification	0.253584150687416	0.413162277550207	0	0	1	331
GO:0051052 regulation of DNA metabolic process	1	0.257570222692285	6.667	0.003	Biological Process	GO:0051052	regulation of DNA metabolic process	0.257570222692285	0.417744871428035	0	0	1	337
GO:0071396 cellular response to lipid	1	0.257570222692285	6.667	0.003	Biological Process	GO:0071396	cellular response to lipid	0.257570222692285	0.417744871428035	0	0	1	337
GO:0120036 plasma membrane bounded cell projection organization	2	0.25833633468702	13.333	0.002	Biological Process	GO:0120036	plasma membrane bounded cell projection organization	0.25833633468702	0.417974941103563	0	0	2	1126
GO:0007283 spermatogenesis	1	0.260216556830037	6.667	0.003	Biological Process	GO:0007283	spermatogenesis	0.260216556830037	0.417974941103563	0	0	1	341
GO:0016055 Wnt signaling pathway	1	0.260216556830037	6.667	0.003	Biological Process	GO:0016055	Wnt signaling pathway	0.260216556830037	0.417974941103563	0	0	1	341
GO:0031331 positive regulation of cellular catabolic process	1	0.260876763377369	6.667	0.003	Biological Process	GO:0031331	positive regulation of cellular catabolic process	0.260876763377369	0.417974941103563	0	0	1	342
GO:0198738 cell-cell signaling by wnt	1	0.262195527068492	6.667	0.003	Biological Process	GO:0198738	cell-cell signaling by wnt	0.262195527068492	0.417974941103563	0	0	1	344
GO:0044057 regulation of system process	1	0.262854085062778	6.667	0.003	Biological Process	GO:0044057	regulation of system process	0.262854085062778	0.417974941103563	0	0	1	345
GO:0048583 regulation of response to stimulus	4	0.263009357235287	26.667	0.001	Biological Process	GO:0048583	regulation of response to stimulus	0.263009357235287	0.417974941103563	0	0	4	3014
GO:0030030 cell projection organization	2	0.263329195644355	13.333	0.002	Biological Process	GO:0030030	cell projection organization	0.263329195644355	0.417974941103563	0	0	2	1141
GO:0003013 circulatory system process	1	0.26351209438937	6.667	0.003	Biological Process	GO:0003013	circulatory system process	0.26351209438937	0.417974941103563	0	0	1	346
GO:0043170 macromolecule metabolic process	9	0.26369460877574	60.000	0.001	Biological Process	GO:0043170	macromolecule metabolic process	0.26369460877574	0.417974941103563	0	0	9	8318
GO:0070201 regulation of establishment of protein localization	1	0.264169555472758	6.667	0.003	Biological Process	GO:0070201	regulation of establishment of protein localization	0.264169555472758	0.417974941103563	0	0	1	347
GO:0005694 chromosome	2	0.265308599728836	11.111	0.002	Cellular Component	GO:0005694	chromosome	0.265308599728836	0.448280047817689	0	0	2	1003
GO:0002376 immune system process	3	0.265424478912224	20.000	0.001	Biological Process	GO:0002376	immune system process	0.265424478912224	0.419029332562092	0	0	3	2058
GO:0001819 positive regulation of cytokine production	1	0.266138653504029	6.667	0.003	Biological Process	GO:0001819	positive regulation of cytokine production	0.266138653504029	0.419227259501921	0	0	1	350
GO:0034248 regulation of cellular amide metabolic process	1	0.266793925853421	6.667	0.003	Biological Process	GO:0034248	regulation of cellular amide metabolic process	0.266793925853421	0.419331733350189	0	0	1	351
GO:0009967 positive regulation of signal transduction	2	0.268326882684646	13.333	0.002	Biological Process	GO:0009967	positive regulation of signal transduction	0.268326882684646	0.420812203681648	0	0	2	1156
GO:0048232 male gamete generation	1	0.270062104169711	6.667	0.003	Biological Process	GO:0048232	male gamete generation	0.270062104169711	0.422602677294141	0	0	1	356
GO:0098793 presynapse	1	0.272379744725592	5.556	0.003	Cellular Component	GO:0098793	presynapse	0.272379744725592	0.452427372595052	0	0	1	315
GO:0051247 positive regulation of protein metabolic process	2	0.272661413960229	13.333	0.002	Biological Process	GO:0051247	positive regulation of protein metabolic process	0.272661413960229	0.425734488464217	0	0	2	1169
GO:0022804 active transmembrane transporter activity	1	0.272827279187783	6.667	0.003	Molecular Function	GO:0022804	active transmembrane transporter activity	0.272827279187783	0.466962095732405	0	0	1	351
GO:0005102 signaling receptor binding	2	0.273001333908106	13.333	0.002	Molecular Function	GO:0005102	signaling receptor binding	0.273001333908106	0.466962095732405	0	0	2	1140
GO:0005215 transporter activity	2	0.273343665794578	13.333	0.002	Molecular Function	GO:0005215	transporter activity	0.273343665794578	0.466962095732405	0	0	2	1141
GO:0043161 proteasome-mediated ubiquitin-dependent protein catabolic process	1	0.275910587492124	6.667	0.003	Biological Process	GO:0043161	proteasome-mediated ubiquitin-dependent protein catabolic process	0.275910587492124	0.429778212702476	0	0	1	365
GO:0043065 positive regulation of apoptotic process	1	0.277204297101837	6.667	0.003	Biological Process	GO:0043065	positive regulation of apoptotic process	0.277204297101837	0.429778212702476	0	0	1	367
GO:0045934 negative regulation of nucleobase-containing compound metabolic process	2	0.277665699217892	13.333	0.002	Biological Process	GO:0045934	negative regulation of nucleobase-containing compound metabolic process	0.277665699217892	0.429778212702476	0	0	2	1184
GO:2000113 negative regulation of cellular macromolecule biosynthetic process	2	0.277665699217892	13.333	0.002	Biological Process	GO:2000113	negative regulation of cellular macromolecule biosynthetic process	0.277665699217892	0.429778212702476	0	0	2	1184
GO:0000280 nuclear division	1	0.279140817070265	6.667	0.003	Biological Process	GO:0000280	nuclear division	0.279140817070265	0.431124212047785	0	0	1	370
GO:0010558 negative regulation of macromolecule biosynthetic process	2	0.280001864656119	13.333	0.002	Biological Process	GO:0010558	negative regulation of macromolecule biosynthetic process	0.280001864656119	0.431518025184322	0	0	2	1191
GO:0071407 cellular response to organic cyclic compound	1	0.281072493723107	6.667	0.003	Biological Process	GO:0071407	cellular response to organic cyclic compound	0.281072493723107	0.432232430952164	0	0	1	373
GO:0032870 cellular response to hormone stimulus	1	0.284921362058318	6.667	0.003	Biological Process	GO:0032870	cellular response to hormone stimulus	0.284921362058318	0.437206917641212	0	0	1	379
GO:0043068 positive regulation of programmed cell death	1	0.285560967280091	6.667	0.003	Biological Process	GO:0043068	positive regulation of programmed cell death	0.285560967280091	0.437246040222418	0	0	1	380
GO:0034762 regulation of transmembrane transport	1	0.288750991819064	6.667	0.003	Biological Process	GO:0034762	regulation of transmembrane transport	0.288750991819064	0.440207329185854	0	0	1	385
GO:0060627 regulation of vesicle-mediated transport	1	0.288750991819064	6.667	0.003	Biological Process	GO:0060627	regulation of vesicle-mediated transport	0.288750991819064	0.440207329185854	0	0	1	385
GO:0005096 GTPase activator activity	1	0.28932721911953	6.667	0.003	Molecular Function	GO:0005096	GTPase activator activity	0.28932721911953	0.479696708550401	0	0	1	376
GO:0051049 regulation of transport	2	0.289349761318792	13.333	0.002	Biological Process	GO:0051049	regulation of transport	0.289349761318792	0.440207329185854	0	0	2	1219
GO:0006091 generation of precursor metabolites and energy	1	0.290023275284173	6.667	0.003	Biological Process	GO:0006091	generation of precursor metabolites and energy	0.290023275284173	0.440291198299214	0	0	1	387
GO:0031399 regulation of protein modification process	2	0.292354938511564	13.333	0.002	Biological Process	GO:0031399	regulation of protein modification process	0.292354938511564	0.440730688639571	0	0	2	1228
GO:0006914 autophagy	1	0.292561472332436	6.667	0.003	Biological Process	GO:0006914	autophagy	0.292561472332436	0.440730688639571	0	0	1	391
GO:0061919 process utilizing autophagic mechanism	1	0.292561472332436	6.667	0.003	Biological Process	GO:0061919	process utilizing autophagic mechanism	0.292561472332436	0.440730688639571	0	0	1	391
GO:1903827 regulation of cellular protein localization	1	0.293194696936506	6.667	0.003	Biological Process	GO:1903827	regulation of cellular protein localization	0.293194696936506	0.440730688639571	0	0	1	392
GO:0031327 negative regulation of cellular biosynthetic process	2	0.293690564102276	13.333	0.002	Biological Process	GO:0031327	negative regulation of cellular biosynthetic process	0.293690564102276	0.440730688639571	0	0	2	1232
GO:0004674 protein serine/threonine kinase activity	1	0.293884189613839	6.667	0.003	Molecular Function	GO:0004674	protein serine/threonine kinase activity	0.293884189613839	0.479696708550401	0	0	1	383
GO:0071704 organic substance metabolic process	10	0.294970511261228	66.667	0.001	Biological Process	GO:0071704	organic substance metabolic process	0.294970511261228	0.440730688639571	0	0	10	9655
GO:0040008 regulation of growth	1	0.295091198142649	6.667	0.003	Biological Process	GO:0040008	regulation of growth	0.295091198142649	0.440730688639571	0	0	1	395
GO:0016570 histone modification	1	0.295722309043202	6.667	0.003	Biological Process	GO:0016570	histone modification	0.295722309043202	0.440730688639571	0	0	1	396
GO:0007186 G protein-coupled receptor signaling pathway	3	0.295883805013645	20.000	0.001	Biological Process	GO:0007186	G protein-coupled receptor signaling pathway	0.295883805013645	0.440730688639571	0	0	3	2180
GO:0009896 positive regulation of catabolic process	1	0.296982949049931	6.667	0.003	Biological Process	GO:0009896	positive regulation of catabolic process	0.296982949049931	0.441444383556474	0	0	1	398
GO:0009890 negative regulation of biosynthetic process	2	0.29936648941711	13.333	0.002	Biological Process	GO:0009890	negative regulation of biosynthetic process	0.29936648941711	0.443331630550515	0	0	2	1249
GO:0010942 positive regulation of cell death	1	0.29949791333539	6.667	0.002	Biological Process	GO:0010942	positive regulation of cell death	0.29949791333539	0.443331630550515	0	0	1	402
GO:0030695 GTPase regulator activity	1	0.299703082409315	6.667	0.003	Molecular Function	GO:0030695	GTPase regulator activity	0.299703082409315	0.479696708550401	0	0	1	392
GO:0060589 nucleoside-triphosphatase regulator activity	1	0.299703082409315	6.667	0.003	Molecular Function	GO:0060589	nucleoside-triphosphatase regulator activity	0.299703082409315	0.479696708550401	0	0	1	392
GO:0120035 regulation of plasma membrane bounded cell projection organization	1	0.301378623145131	6.667	0.002	Biological Process	GO:0120035	regulation of plasma membrane bounded cell projection organization	0.301378623145131	0.445189999334716	0	0	1	405
GO:0001228 DNA-binding transcription activator activity, RNA polymerase II-specific	1	0.301632746460634	6.667	0.003	Molecular Function	GO:0001228	DNA-binding transcription activator activity, RNA polymerase II-specific	0.301632746460634	0.479696708550401	0	0	1	395
GO:0005840 ribosome	1	0.30359316647071	5.556	0.003	Cellular Component	GO:0005840	ribosome	0.30359316647071	0.492015763205028	0	0	1	358
GO:0001216 DNA-binding transcription activator activity	1	0.304197912739279	6.667	0.003	Molecular Function	GO:0001216	DNA-binding transcription activator activity	0.304197912739279	0.479696708550401	0	0	1	399
GO:0006915 apoptotic process	2	0.304373336902727	13.333	0.002	Biological Process	GO:0006915	apoptotic process	0.304373336902727	0.44793742289557	0	0	2	1264
GO:0031344 regulation of cell projection organization	1	0.305125913067909	6.667	0.002	Biological Process	GO:0031344	regulation of cell projection organization	0.305125913067909	0.44793742289557	0	0	1	411
GO:0048285 organelle fission	1	0.305125913067909	6.667	0.002	Biological Process	GO:0048285	organelle fission	0.305125913067909	0.44793742289557	0	0	1	411
GO:0005794 Golgi apparatus	2	0.306254709750069	11.111	0.002	Cellular Component	GO:0005794	Golgi apparatus	0.306254709750069	0.492015763205028	0	0	2	1111
GO:1902532 negative regulation of intracellular signal transduction	1	0.306992515100503	6.667	0.002	Biological Process	GO:1902532	negative regulation of intracellular signal transduction	0.306992515100503	0.448768870620114	0	0	1	414
GO:0010647 positive regulation of cell communication	2	0.307042867409844	13.333	0.002	Biological Process	GO:0010647	positive regulation of cell communication	0.307042867409844	0.448768870620114	0	0	2	1272
GO:0006807 nitrogen compound metabolic process	9	0.308770744796891	60.000	0.001	Biological Process	GO:0006807	nitrogen compound metabolic process	0.308770744796891	0.448768870620114	0	0	9	8607
GO:0007005 mitochondrion organization	1	0.30885443642102	6.667	0.002	Biological Process	GO:0007005	mitochondrion organization	0.30885443642102	0.448768870620114	0	0	1	417
GO:0023056 positive regulation of signaling	2	0.309378138551191	13.333	0.002	Biological Process	GO:0023056	positive regulation of signaling	0.309378138551191	0.448768870620114	0	0	2	1279
GO:0071417 cellular response to organonitrogen compound	1	0.309474038587747	6.667	0.002	Biological Process	GO:0071417	cellular response to organonitrogen compound	0.309474038587747	0.448768870620114	0	0	1	418
GO:0005216 ion channel activity	1	0.311840746929013	6.667	0.002	Molecular Function	GO:0005216	ion channel activity	0.311840746929013	0.485524200914793	0	0	1	411
GO:0006875 cellular metal ion homeostasis	1	0.314412225002691	6.667	0.002	Biological Process	GO:0006875	cellular metal ion homeostasis	0.314412225002691	0.455003057320968	0	0	1	426
GO:0006811 ion transport	2	0.317046474661005	13.333	0.002	Biological Process	GO:0006811	ion transport	0.317046474661005	0.456402558303279	0	0	2	1302
GO:0007507 heart development	1	0.317481832837744	6.667	0.002	Biological Process	GO:0007507	heart development	0.317481832837744	0.456402558303279	0	0	1	431
GO:0098794 postsynapse	1	0.319069535828587	5.556	0.003	Cellular Component	GO:0098794	postsynapse	0.319069535828587	0.504335717922606	0	0	1	380
GO:0007610 behavior	1	0.319317435342971	6.667	0.002	Biological Process	GO:0007610	behavior	0.319317435342971	0.456402558303279	0	0	1	434
GO:0006955 immune response	2	0.319378605431705	13.333	0.002	Biological Process	GO:0006955	immune response	0.319378605431705	0.456402558303279	0	0	2	1309
GO:0010256 endomembrane system organization	1	0.319928278206857	6.667	0.002	Biological Process	GO:0010256	endomembrane system organization	0.319928278206857	0.456402558303279	0	0	1	435
GO:0010638 positive regulation of organelle organization	1	0.319928278206857	6.667	0.002	Biological Process	GO:0010638	positive regulation of organelle organization	0.319928278206857	0.456402558303279	0	0	1	435
GO:0010498 proteasomal protein catabolic process	1	0.320538609415838	6.667	0.002	Biological Process	GO:0010498	proteasomal protein catabolic process	0.320538609415838	0.456402558303279	0	0	1	436
GO:0012501 programmed cell death	2	0.3210438496728	13.333	0.002	Biological Process	GO:0012501	programmed cell death	0.3210438496728	0.456402558303279	0	0	2	1314
GO:0051347 positive regulation of transferase activity	1	0.321148429367897	6.667	0.002	Biological Process	GO:0051347	positive regulation of transferase activity	0.321148429367897	0.456402558303279	0	0	1	437
GO:0033993 response to lipid	1	0.324796634936048	6.667	0.002	Biological Process	GO:0033993	response to lipid	0.324796634936048	0.460667737200132	0	0	1	443
GO:0004888 transmembrane signaling receptor activity	3	0.325227850396765	20.000	0.001	Molecular Function	GO:0004888	transmembrane signaling receptor activity	0.325227850396765	0.499953016101096	0	0	3	2237
GO:0032501 multicellular organismal process	7	0.331207262958904	46.667	0.001	Biological Process	GO:0032501	multicellular organismal process	0.331207262958904	0.468826185341431	0	0	7	6527
GO:0005887 integral component of plasma membrane	2	0.331580031025236	11.111	0.002	Cellular Component	GO:0005887	integral component of plasma membrane	0.331580031025236	0.515791159372589	0	0	2	1178
GO:0009725 response to hormone	1	0.332038215567146	6.667	0.002	Biological Process	GO:0009725	response to hormone	0.332038215567146	0.469069860086921	0	0	1	455
GO:0005524 ATP binding	2	0.333235089248689	13.333	0.002	Molecular Function	GO:0005524	ATP binding	0.333235089248689	0.499953016101096	0	0	2	1316
GO:1901699 cellular response to nitrogen compound	1	0.333238074827437	6.667	0.002	Biological Process	GO:1901699	cellular response to nitrogen compound	0.333238074827437	0.469832691637892	0	0	1	457
GO:0061061 muscle structure development	1	0.33622892794168	6.667	0.002	Biological Process	GO:0061061	muscle structure development	0.33622892794168	0.471401993617072	0	0	1	462
GO:0045893 positive regulation of transcription, DNA-templated	2	0.336337377468361	13.333	0.001	Biological Process	GO:0045893	positive regulation of transcription, DNA-templated	0.336337377468361	0.471401993617072	0	0	2	1360
GO:1903508 positive regulation of nucleic acid-templated transcription	2	0.336337377468361	13.333	0.001	Biological Process	GO:1903508	positive regulation of nucleic acid-templated transcription	0.336337377468361	0.471401993617072	0	0	2	1360
GO:0015267 channel activity	1	0.337366669401553	6.667	0.002	Molecular Function	GO:0015267	channel activity	0.337366669401553	0.499953016101096	0	0	1	452
GO:0022803 passive transmembrane transporter activity	1	0.337366669401553	6.667	0.002	Molecular Function	GO:0022803	passive transmembrane transporter activity	0.337366669401553	0.499953016101096	0	0	1	452
GO:1902680 positive regulation of RNA biosynthetic process	2	0.338328034600701	13.333	0.001	Biological Process	GO:1902680	positive regulation of RNA biosynthetic process	0.338328034600701	0.473260433468957	0	0	2	1366
GO:0048589 developmental growth	1	0.340395090816054	6.667	0.002	Biological Process	GO:0048589	developmental growth	0.340395090816054	0.475218244433393	0	0	1	469
GO:0007276 gamete generation	1	0.346304430910614	6.667	0.002	Biological Process	GO:0007276	gamete generation	0.346304430910614	0.480965690300962	0	0	1	479
GO:0032559 adenyl ribonucleotide binding	2	0.346844927974937	13.333	0.001	Molecular Function	GO:0032559	adenyl ribonucleotide binding	0.346844927974937	0.50426086636821	0	0	2	1356
GO:0007169 transmembrane receptor protein tyrosine kinase signaling pathway	1	0.347480353625759	6.667	0.002	Biological Process	GO:0007169	transmembrane receptor protein tyrosine kinase signaling pathway	0.347480353625759	0.480965690300962	0	0	1	481
GO:0007268 chemical synaptic transmission	1	0.348067574329839	6.667	0.002	Biological Process	GO:0007268	chemical synaptic transmission	0.348067574329839	0.480965690300962	0	0	1	482
GO:0030003 cellular cation homeostasis	1	0.348067574329839	6.667	0.002	Biological Process	GO:0030003	cellular cation homeostasis	0.348067574329839	0.480965690300962	0	0	1	482
GO:0098916 anterograde trans-synaptic signaling	1	0.348067574329839	6.667	0.002	Biological Process	GO:0098916	anterograde trans-synaptic signaling	0.348067574329839	0.480965690300962	0	0	1	482
GO:0007420 brain development	1	0.348654301778393	6.667	0.002	Biological Process	GO:0007420	brain development	0.348654301778393	0.480965690300962	0	0	1	483
GO:0055065 metal ion homeostasis	1	0.349240536356176	6.667	0.002	Biological Process	GO:0055065	metal ion homeostasis	0.349240536356176	0.480965690300962	0	0	1	484
GO:0030554 adenyl nucleotide binding	2	0.350238611762391	13.333	0.001	Molecular Function	GO:0030554	adenyl nucleotide binding	0.350238611762391	0.50426086636821	0	0	2	1366
GO:0099537 trans-synaptic signaling	1	0.35041152843706	6.667	0.002	Biological Process	GO:0099537	trans-synaptic signaling	0.35041152843706	0.481646734067928	0	0	1	486
GO:0008219 cell death	2	0.351569133250237	13.333	0.001	Biological Process	GO:0008219	cell death	0.351569133250237	0.482306787811501	0	0	2	1406
GO:0045596 negative regulation of cell differentiation	1	0.352747615048046	6.667	0.002	Biological Process	GO:0045596	negative regulation of cell differentiation	0.352747615048046	0.482992888296555	0	0	1	490
GO:0031226 intrinsic component of plasma membrane	2	0.353741460370078	11.111	0.002	Cellular Component	GO:0031226	intrinsic component of plasma membrane	0.353741460370078	0.518735951880417	0	0	2	1237
GO:0019904 protein domain specific binding	1	0.354884968805915	6.667	0.002	Molecular Function	GO:0019904	protein domain specific binding	0.354884968805915	0.50426086636821	0	0	1	481
GO:0006873 cellular ion homeostasis	1	0.35565669700374	6.667	0.002	Biological Process	GO:0006873	cellular ion homeostasis	0.35565669700374	0.485762216713586	0	0	1	495
GO:0005975 carbohydrate metabolic process	1	0.356237047042466	6.667	0.002	Biological Process	GO:0005975	carbohydrate metabolic process	0.356237047042466	0.485762216713586	0	0	1	496
GO:0032991 protein-containing complex	6	0.356528835058592	33.333	0.001	Cellular Component	GO:0032991	protein-containing complex	0.356528835058592	0.518735951880417	0	0	6	4873
GO:0003682 chromatin binding	1	0.3566723201141	6.667	0.002	Molecular Function	GO:0003682	chromatin binding	0.3566723201141	0.50426086636821	0	0	1	484
GO:0014070 response to organic cyclic compound	1	0.356816909187086	6.667	0.002	Biological Process	GO:0014070	response to organic cyclic compound	0.356816909187086	0.485762216713586	0	0	1	497
GO:0036477 somatodendritic compartment	1	0.357670327040336	5.556	0.002	Cellular Component	GO:0036477	somatodendritic compartment	0.357670327040336	0.518735951880417	0	0	1	437
GO:0005783 endoplasmic reticulum	2	0.35785381350219	11.111	0.002	Cellular Component	GO:0005783	endoplasmic reticulum	0.35785381350219	0.518735951880417	0	0	2	1248
GO:0099536 synaptic signaling	1	0.362013776010689	6.667	0.002	Biological Process	GO:0099536	synaptic signaling	0.362013776010689	0.491896581144295	0	0	1	506
GO:0005829 cytosol	4	0.362772259304044	22.222	0.001	Cellular Component	GO:0005829	cytosol	0.362772259304044	0.518735951880417	0	0	4	3043
GO:0012505 endomembrane system	4	0.365232455915804	22.222	0.001	Cellular Component	GO:0012505	endomembrane system	0.365232455915804	0.518735951880417	0	0	4	3053
GO:0038023 signaling receptor activity	3	0.365823099484857	20.000	0.001	Molecular Function	GO:0038023	signaling receptor activity	0.365823099484857	0.505575744231881	0	0	3	2392
GO:0060089 molecular transducer activity	3	0.365823099484857	20.000	0.001	Molecular Function	GO:0060089	molecular transducer activity	0.365823099484857	0.505575744231881	0	0	3	2392
GO:0003008 system process	3	0.370170497129653	20.000	0.001	Biological Process	GO:0003008	system process	0.370170497129653	0.502021702773929	0	0	3	2472
GO:0060322 head development	1	0.371156006526184	6.667	0.002	Biological Process	GO:0060322	head development	0.371156006526184	0.502197163800889	0	0	1	522
GO:0008152 metabolic process	10	0.371710541184085	66.667	0.001	Biological Process	GO:0008152	metabolic process	0.371710541184085	0.502197163800889	0	0	10	10113
GO:0051254 positive regulation of RNA metabolic process	2	0.372951870007876	13.333	0.001	Biological Process	GO:0051254	positive regulation of RNA metabolic process	0.372951870007876	0.502919945919711	0	0	2	1471
GO:0051173 positive regulation of nitrogen compound metabolic process	3	0.378857227350915	20.000	0.001	Biological Process	GO:0051173	positive regulation of nitrogen compound metabolic process	0.378857227350915	0.509917478022403	0	0	3	2506
GO:0017111 nucleoside-triphosphatase activity	1	0.380066277013834	6.667	0.002	Molecular Function	GO:0017111	nucleoside-triphosphatase activity	0.380066277013834	0.518488476515721	0	0	1	524
GO:0001817 regulation of cytokine production	1	0.38017584718472	6.667	0.002	Biological Process	GO:0001817	regulation of cytokine production	0.38017584718472	0.510726798482114	0	0	1	538
GO:0001816 cytokine production	1	0.382969689126418	6.667	0.002	Biological Process	GO:0001816	cytokine production	0.382969689126418	0.513511146248606	0	0	1	543
GO:0048609 multicellular organismal reproductive process	1	0.384640347908477	6.667	0.002	Biological Process	GO:0048609	multicellular organismal reproductive process	0.384640347908477	0.513815999457478	0	0	1	546
GO:0055080 cation homeostasis	1	0.384640347908477	6.667	0.002	Biological Process	GO:0055080	cation homeostasis	0.384640347908477	0.513815999457478	0	0	1	546
GO:0019901 protein kinase binding	1	0.384648740582331	6.667	0.002	Molecular Function	GO:0019901	protein kinase binding	0.384648740582331	0.518488476515721	0	0	1	532
GO:0032940 secretion by cell	1	0.386306784049051	6.667	0.002	Biological Process	GO:0032940	secretion by cell	0.386306784049051	0.515075712065401	0	0	1	549
GO:0051050 positive regulation of transport	1	0.39017876930015	6.667	0.002	Biological Process	GO:0051050	positive regulation of transport	0.39017876930015	0.519029462823068	0	0	1	556
GO:0098771 inorganic ion homeostasis	1	0.390730045046579	6.667	0.002	Biological Process	GO:0098771	inorganic ion homeostasis	0.390730045046579	0.519029462823068	0	0	1	557
GO:0140657 ATP-dependent activity	1	0.39089802302274	6.667	0.002	Molecular Function	GO:0140657	ATP-dependent activity	0.39089802302274	0.518488476515721	0	0	1	543
GO:0042803 protein homodimerization activity	1	0.392027872487496	6.667	0.002	Molecular Function	GO:0042803	protein homodimerization activity	0.392027872487496	0.518488476515721	0	0	1	545
GO:0032504 multicellular organism reproduction	1	0.393479453731436	6.667	0.002	Biological Process	GO:0032504	multicellular organism reproduction	0.393479453731436	0.521485207520065	0	0	1	562
GO:0010646 regulation of cell communication	3	0.394423932488153	20.000	0.001	Biological Process	GO:0010646	regulation of cell communication	0.394423932488153	0.521485207520065	0	0	3	2567
GO:0010557 positive regulation of macromolecule biosynthetic process	2	0.394776020861397	13.333	0.001	Biological Process	GO:0010557	positive regulation of macromolecule biosynthetic process	0.394776020861397	0.521485207520065	0	0	2	1538
GO:0006511 ubiquitin-dependent protein catabolic process	1	0.395670638447677	6.667	0.002	Biological Process	GO:0006511	ubiquitin-dependent protein catabolic process	0.395670638447677	0.521699064027308	0	0	1	566
GO:0004672 protein kinase activity	1	0.396527738502076	6.667	0.002	Molecular Function	GO:0004672	protein kinase activity	0.396527738502076	0.518860764210163	0	0	1	553
GO:0023051 regulation of signaling	3	0.3974820009704	20.000	0.001	Biological Process	GO:0023051	regulation of signaling	0.3974820009704	0.523118640833502	0	0	3	2579
GO:0019941 modification-dependent protein catabolic process	1	0.401658360493987	6.667	0.002	Biological Process	GO:0019941	modification-dependent protein catabolic process	0.401658360493987	0.527639765076972	0	0	1	577
GO:0043086 negative regulation of catalytic activity	1	0.404361706869891	6.667	0.002	Biological Process	GO:0043086	negative regulation of catalytic activity	0.404361706869891	0.528971589940057	0	0	1	582
GO:0001934 positive regulation of protein phosphorylation	1	0.404901006344566	6.667	0.002	Biological Process	GO:0001934	positive regulation of protein phosphorylation	0.404901006344566	0.528971589940057	0	0	1	583
GO:0060341 regulation of cellular localization	1	0.404901006344566	6.667	0.002	Biological Process	GO:0060341	regulation of cellular localization	0.404901006344566	0.528971589940057	0	0	1	583
GO:0043632 modification-dependent macromolecule catabolic process	1	0.406516171612793	6.667	0.002	Biological Process	GO:0043632	modification-dependent macromolecule catabolic process	0.406516171612793	0.530109000344888	0	0	1	586
GO:0055082 cellular chemical homeostasis	1	0.407590674401986	6.667	0.002	Biological Process	GO:0055082	cellular chemical homeostasis	0.407590674401986	0.530538501232567	0	0	1	588
GO:0016462 pyrophosphatase activity	1	0.409292308354702	6.667	0.002	Molecular Function	GO:0016462	pyrophosphatase activity	0.409292308354702	0.524554128925055	0	0	1	576
GO:0044237 cellular metabolic process	9	0.409634722494761	60.000	0.001	Biological Process	GO:0044237	cellular metabolic process	0.409634722494761	0.531385747507759	0	0	9	9197
GO:0050801 ion homeostasis	1	0.409734235086741	6.667	0.002	Biological Process	GO:0050801	ion homeostasis	0.409734235086741	0.531385747507759	0	0	1	592
GO:0030162 regulation of proteolysis	1	0.412403506120916	6.667	0.002	Biological Process	GO:0030162	regulation of proteolysis	0.412403506120916	0.533875084287441	0	0	1	597
GO:0016818 hydrolase activity, acting on acid anhydrides, in phosphorus-containing anhydrides	1	0.413126873703624	6.667	0.002	Molecular Function	GO:0016818	hydrolase activity, acting on acid anhydrides, in phosphorus-containing anhydrides	0.413126873703624	0.524554128925055	0	0	1	583
GO:0019953 sexual reproduction	1	0.413468056589723	6.667	0.002	Biological Process	GO:0019953	sexual reproduction	0.413468056589723	0.534281771854596	0	0	1	599
GO:0016817 hydrolase activity, acting on acid anhydrides	1	0.413672768339271	6.667	0.002	Molecular Function	GO:0016817	hydrolase activity, acting on acid anhydrides	0.413672768339271	0.524554128925055	0	0	1	584
GO:0031325 positive regulation of cellular metabolic process	3	0.416295190845743	20.000	0.001	Biological Process	GO:0031325	positive regulation of cellular metabolic process	0.416295190845743	0.536960463554654	0	0	3	2653
GO:0031328 positive regulation of cellular biosynthetic process	2	0.417612821201839	13.333	0.001	Biological Process	GO:0031328	positive regulation of cellular biosynthetic process	0.417612821201839	0.537685947008515	0	0	2	1609
GO:0019900 kinase binding	1	0.419646412226551	6.667	0.002	Molecular Function	GO:0019900	kinase binding	0.419646412226551	0.526699068406794	0	0	1	595
GO:0007165 signal transduction	6	0.420073268622918	40.000	0.001	Biological Process	GO:0007165	signal transduction	0.420073268622918	0.539877558230176	0	0	6	5920
GO:0045935 positive regulation of nucleobase-containing compound metabolic process	2	0.422076438781494	13.333	0.001	Biological Process	GO:0045935	positive regulation of nucleobase-containing compound metabolic process	0.422076438781494	0.541474638580944	0	0	2	1623
GO:0032880 regulation of protein localization	1	0.422968336170859	6.667	0.002	Biological Process	GO:0032880	regulation of protein localization	0.422968336170859	0.541642905312323	0	0	1	617
GO:0009891 positive regulation of biosynthetic process	2	0.424620899076164	13.333	0.001	Biological Process	GO:0009891	positive regulation of biosynthetic process	0.424620899076164	0.54278290869341	0	0	2	1631
GO:0031329 regulation of cellular catabolic process	1	0.426623948964973	6.667	0.002	Biological Process	GO:0031329	regulation of cellular catabolic process	0.426623948964973	0.544366042406919	0	0	1	624
GO:0010243 response to organonitrogen compound	1	0.427664432754192	6.667	0.002	Biological Process	GO:0010243	response to organonitrogen compound	0.427664432754192	0.544717488588523	0	0	1	626
GO:0040007 growth	1	0.432840470120503	6.667	0.002	Biological Process	GO:0040007	growth	0.432840470120503	0.550325740581783	0	0	1	636
GO:0071345 cellular response to cytokine stimulus	1	0.434384741002815	6.667	0.002	Biological Process	GO:0071345	cellular response to cytokine stimulus	0.434384741002815	0.550645464440062	0	0	1	639
GO:0042327 positive regulation of phosphorylation	1	0.434898625247816	6.667	0.002	Biological Process	GO:0042327	positive regulation of phosphorylation	0.434898625247816	0.550645464440062	0	0	1	640
GO:0046903 secretion	1	0.435412073707521	6.667	0.002	Biological Process	GO:0046903	secretion	0.435412073707521	0.550645464440062	0	0	1	641
GO:0007399 nervous system development	2	0.437588202221844	13.333	0.001	Biological Process	GO:0007399	nervous system development	0.437588202221844	0.552416312024739	0	0	2	1672
GO:0006886 intracellular protein transport	1	0.439504014243762	6.667	0.002	Biological Process	GO:0006886	intracellular protein transport	0.439504014243762	0.553852846268245	0	0	1	649
GO:0035639 purine ribonucleoside triphosphate binding	2	0.440461325866933	13.333	0.001	Molecular Function	GO:0035639	purine ribonucleoside triphosphate binding	0.440461325866933	0.547239829107402	0	0	2	1638
GO:0019725 cellular homeostasis	1	0.446094430525785	6.667	0.002	Biological Process	GO:0019725	cellular homeostasis	0.446094430525785	0.559570833333795	0	0	1	662
GO:0098662 inorganic cation transmembrane transport	1	0.446094430525785	6.667	0.002	Biological Process	GO:0098662	inorganic cation transmembrane transport	0.446094430525785	0.559570833333795	0	0	1	662
GO:1901575 organic substance catabolic process	2	0.44668334918291	13.333	0.001	Biological Process	GO:1901575	organic substance catabolic process	0.44668334918291	0.559570833333795	0	0	2	1701
GO:0044703 multi-organism reproductive process	1	0.448609892186018	6.667	0.001	Biological Process	GO:0044703	multi-organism reproductive process	0.448609892186018	0.559570833333795	0	0	1	667
GO:0031175 neuron projection development	1	0.449613088245467	6.667	0.001	Biological Process	GO:0031175	neuron projection development	0.449613088245467	0.559570833333795	0	0	1	669
GO:0051603 proteolysis involved in cellular protein catabolic process	1	0.449613088245467	6.667	0.001	Biological Process	GO:0051603	proteolysis involved in cellular protein catabolic process	0.449613088245467	0.559570833333795	0	0	1	669
GO:0051649 establishment of localization in cell	2	0.450115923689708	13.333	0.001	Biological Process	GO:0051649	establishment of localization in cell	0.450115923689708	0.559570833333795	0	0	2	1712
GO:0016043 cellular component organization	5	0.450999476669196	33.333	0.001	Biological Process	GO:0016043	cellular component organization	0.450999476669196	0.559570833333795	0	0	5	4978
GO:0007417 central nervous system development	1	0.451114688670785	6.667	0.001	Biological Process	GO:0007417	central nervous system development	0.451114688670785	0.559570833333795	0	0	1	672
GO:0016773 phosphotransferase activity, alcohol group as acceptor	1	0.451242358559623	6.667	0.002	Molecular Function	GO:0016773	phosphotransferase activity, alcohol group as acceptor	0.451242358559623	0.551929654897999	0	0	1	655
GO:0120025 plasma membrane bounded cell projection	2	0.452378377501999	11.111	0.001	Cellular Component	GO:0120025	plasma membrane bounded cell projection	0.452378377501999	0.633329728502799	0	0	2	1508
GO:0016567 protein ubiquitination	1	0.453110875162436	6.667	0.001	Biological Process	GO:0016567	protein ubiquitination	0.453110875162436	0.561069466288095	0	0	1	676
GO:0051093 negative regulation of developmental process	1	0.454106425548303	6.667	0.001	Biological Process	GO:0051093	negative regulation of developmental process	0.454106425548303	0.561325998247208	0	0	1	678
GO:0051338 regulation of transferase activity	1	0.455596580072596	6.667	0.001	Biological Process	GO:0051338	regulation of transferase activity	0.455596580072596	0.562191967091314	0	0	1	681
GO:0032555 purine ribonucleotide binding	2	0.456155045701458	13.333	0.001	Molecular Function	GO:0032555	purine ribonucleotide binding	0.456155045701458	0.551929654897999	0	0	2	1687
GO:0051704 multi-organism process	1	0.457577547474833	6.667	0.001	Biological Process	GO:0051704	multi-organism process	0.457577547474833	0.563016286308416	0	0	1	685
GO:0003006 developmental process involved in reproduction	1	0.458071737027061	6.667	0.001	Biological Process	GO:0003006	developmental process involved in reproduction	0.458071737027061	0.563016286308416	0	0	1	686
GO:0010604 positive regulation of macromolecule metabolic process	3	0.458822258013948	20.000	0.001	Biological Process	GO:0010604	positive regulation of macromolecule metabolic process	0.458822258013948	0.563016286308416	0	0	3	2822
GO:0051128 regulation of cellular component organization	2	0.459427615653357	13.333	0.001	Biological Process	GO:0051128	regulation of cellular component organization	0.459427615653357	0.563016286308416	0	0	2	1742
GO:0032553 ribonucleotide binding	2	0.460918172550334	13.333	0.001	Molecular Function	GO:0032553	ribonucleotide binding	0.460918172550334	0.551929654897999	0	0	2	1702
GO:0044257 cellular protein catabolic process	1	0.461028060598085	6.667	0.001	Biological Process	GO:0044257	cellular protein catabolic process	0.461028060598085	0.564006837020337	0	0	1	692
GO:0017076 purine nucleotide binding	2	0.462184995564991	13.333	0.001	Molecular Function	GO:0017076	purine nucleotide binding	0.462184995564991	0.551929654897999	0	0	2	1706
GO:0010562 positive regulation of phosphorus metabolic process	1	0.463969326527546	6.667	0.001	Biological Process	GO:0010562	positive regulation of phosphorus metabolic process	0.463969326527546	0.56528914863715	0	0	1	698
GO:0045937 positive regulation of phosphate metabolic process	1	0.463969326527546	6.667	0.001	Biological Process	GO:0045937	positive regulation of phosphate metabolic process	0.463969326527546	0.56528914863715	0	0	1	698
GO:0034097 response to cytokine	1	0.464458078585299	6.667	0.001	Biological Process	GO:0034097	response to cytokine	0.464458078585299	0.56528914863715	0	0	1	699
GO:0030001 metal ion transport	1	0.465434335151952	6.667	0.001	Biological Process	GO:0030001	metal ion transport	0.465434335151952	0.565510659775067	0	0	1	701
GO:1901698 response to nitrogen compound	1	0.468838168339816	6.667	0.001	Biological Process	GO:1901698	response to nitrogen compound	0.468838168339816	0.568675938429215	0	0	1	708
GO:0033365 protein localization to organelle	1	0.469806970118048	6.667	0.001	Biological Process	GO:0033365	protein localization to organelle	0.469806970118048	0.568881909394643	0	0	1	710
GO:0042995 cell projection	2	0.469810155924668	11.111	0.001	Cellular Component	GO:0042995	cell projection	0.469810155924668	0.648470356065035	0	0	2	1558
GO:0051241 negative regulation of multicellular organismal process	1	0.471739628007268	6.667	0.001	Biological Process	GO:0051241	negative regulation of multicellular organismal process	0.471739628007268	0.570252317726952	0	0	1	714
GO:0006412 translation	1	0.475105966261603	6.667	0.001	Biological Process	GO:0006412	translation	0.475105966261603	0.573348216912307	0	0	1	721
GO:0032446 protein modification by small protein conjugation	1	0.478452274149572	6.667	0.001	Biological Process	GO:0032446	protein modification by small protein conjugation	0.478452274149572	0.576409507943308	0	0	1	728
GO:0070161 anchoring junction	1	0.479559537640401	5.556	0.002	Cellular Component	GO:0070161	anchoring junction	0.479559537640401	0.652733815121657	0	0	1	641
GO:0043043 peptide biosynthetic process	1	0.484142519327052	6.667	0.001	Biological Process	GO:0043043	peptide biosynthetic process	0.484142519327052	0.58160631265675	0	0	1	740
GO:0050790 regulation of catalytic activity	2	0.484489128640995	13.333	0.001	Biological Process	GO:0050790	regulation of catalytic activity	0.484489128640995	0.58160631265675	0	0	2	1824
GO:0006259 DNA metabolic process	1	0.486026354791284	6.667	0.001	Biological Process	GO:0006259	DNA metabolic process	0.486026354791284	0.58160631265675	0	0	1	744
GO:0065008 regulation of biological quality	3	0.48603336521175	20.000	0.001	Biological Process	GO:0065008	regulation of biological quality	0.48603336521175	0.58160631265675	0	0	3	2932
GO:0009894 regulation of catabolic process	1	0.489307625139522	6.667	0.001	Biological Process	GO:0009894	regulation of catabolic process	0.489307625139522	0.583667827075175	0	0	1	751
GO:0071840 cellular component organization or biogenesis	5	0.489395635904325	33.333	0.001	Biological Process	GO:0071840	cellular component organization or biogenesis	0.489395635904325	0.583667827075175	0	0	5	5169
GO:0098660 inorganic ion transmembrane transport	1	0.491173847845407	6.667	0.001	Biological Process	GO:0098660	inorganic ion transmembrane transport	0.491173847845407	0.584808996096872	0	0	1	755
GO:0023052 signaling	6	0.493081742409028	40.000	0.001	Biological Process	GO:0023052	signaling	0.493081742409028	0.586100501828427	0	0	6	6303
GO:0005198 structural molecule activity	1	0.493739256035283	6.667	0.001	Molecular Function	GO:0005198	structural molecule activity	0.493739256035283	0.583941620118652	0	0	1	741
GO:0098655 cation transmembrane transport	1	0.494887213515113	6.667	0.001	Biological Process	GO:0098655	cation transmembrane transport	0.494887213515113	0.586780324933793	0	0	1	763
GO:0051172 negative regulation of nitrogen compound metabolic process	2	0.495301931580351	13.333	0.001	Biological Process	GO:0051172	negative regulation of nitrogen compound metabolic process	0.495301931580351	0.586780324933793	0	0	2	1860
GO:0005768 endosome	1	0.495523156485533	5.556	0.001	Cellular Component	GO:0005768	endosome	0.495523156485533	0.665222867610715	0	0	1	671
GO:1901701 cellular response to oxygen-containing compound	1	0.498115644604384	6.667	0.001	Biological Process	GO:1901701	cellular response to oxygen-containing compound	0.498115644604384	0.589133453419139	0	0	1	770
GO:0016301 kinase activity	1	0.500829185648289	6.667	0.001	Molecular Function	GO:0016301	kinase activity	0.500829185648289	0.58668561747371	0	0	1	756
GO:0007167 enzyme linked receptor protein signaling pathway	1	0.500867532148554	6.667	0.001	Biological Process	GO:0007167	enzyme linked receptor protein signaling pathway	0.500867532148554	0.591405775936601	0	0	1	776
GO:0007154 cell communication	6	0.502584487006223	40.000	0.001	Biological Process	GO:0007154	cell communication	0.502584487006223	0.592450587331839	0	0	6	6353
GO:0032268 regulation of cellular protein metabolic process	2	0.505698320769349	13.333	0.001	Biological Process	GO:0032268	regulation of cellular protein metabolic process	0.505698320769349	0.595135875021118	0	0	2	1895
GO:0048666 neuron development	1	0.507685761915439	6.667	0.001	Biological Process	GO:0048666	neuron development	0.507685761915439	0.596035733592319	0	0	1	791
GO:0051130 positive regulation of cellular component organization	1	0.508137205464238	6.667	0.001	Biological Process	GO:0051130	positive regulation of cellular component organization	0.508137205464238	0.596035733592319	0	0	1	792
GO:0009893 positive regulation of metabolic process	3	0.513004836365305	20.000	0.001	Biological Process	GO:0009893	positive regulation of metabolic process	0.513004836365305	0.600755663638318	0	0	3	3043
GO:0009887 animal organ morphogenesis	1	0.520621866630729	6.667	0.001	Biological Process	GO:0009887	animal organ morphogenesis	0.520621866630729	0.608674497604399	0	0	1	820
GO:0035295 tube development	1	0.521502213164793	6.667	0.001	Biological Process	GO:0035295	tube development	0.521502213164793	0.608704222579234	0	0	1	822
GO:0016021 integral component of membrane	7	0.522348557425871	38.889	0.001	Cellular Component	GO:0016021	integral component of membrane	0.522348557425871	0.691758900374802	0	0	7	6659
GO:0072359 circulatory system development	1	0.526317208208057	6.667	0.001	Biological Process	GO:0072359	circulatory system development	0.526317208208057	0.61331890710988	0	0	1	833
GO:0030163 protein catabolic process	1	0.528056875076914	6.667	0.001	Biological Process	GO:0030163	protein catabolic process	0.528056875076914	0.614340678194057	0	0	1	837
GO:0000166 nucleotide binding	2	0.528921860208183	13.333	0.001	Molecular Function	GO:0000166	nucleotide binding	0.528921860208183	0.608012979491649	0	0	2	1924
GO:1901265 nucleoside phosphate binding	2	0.528921860208183	13.333	0.001	Molecular Function	GO:1901265	nucleoside phosphate binding	0.528921860208183	0.608012979491649	0	0	2	1924
GO:0031324 negative regulation of cellular metabolic process	2	0.529015884956815	13.333	0.001	Biological Process	GO:0031324	negative regulation of cellular metabolic process	0.529015884956815	0.6144523818748	0	0	2	1975
GO:0050877 nervous system process	2	0.531312645497235	13.333	0.001	Biological Process	GO:0050877	nervous system process	0.531312645497235	0.615343592214525	0	0	2	1983
GO:0006996 organelle organization	3	0.532329538565252	20.000	0.001	Biological Process	GO:0006996	organelle organization	0.532329538565252	0.615343592214525	0	0	3	3124
GO:0043604 amide biosynthetic process	1	0.532379988274439	6.667	0.001	Biological Process	GO:0043604	amide biosynthetic process	0.532379988274439	0.615343592214525	0	0	1	847
GO:0044092 negative regulation of molecular function	1	0.533240163478036	6.667	0.001	Biological Process	GO:0044092	negative regulation of molecular function	0.533240163478036	0.615343592214525	0	0	1	849
GO:0031224 intrinsic component of membrane	7	0.536505290323754	38.889	0.001	Cellular Component	GO:0031224	intrinsic component of membrane	0.536505290323754	0.696579863317444	0	0	7	6731
GO:0097367 carbohydrate derivative binding	2	0.536850849723054	13.333	0.001	Molecular Function	GO:0097367	carbohydrate derivative binding	0.536850849723054	0.611413467740145	0	0	2	1951
GO:0051239 regulation of multicellular organismal process	2	0.537879646506145	13.333	0.001	Biological Process	GO:0051239	regulation of multicellular organismal process	0.537879646506145	0.619693055521643	0	0	2	2006
GO:0043085 positive regulation of catalytic activity	1	0.538795406303384	6.667	0.001	Biological Process	GO:0043085	positive regulation of catalytic activity	0.538795406303384	0.619745281563827	0	0	1	862
GO:1990904 ribonucleoprotein complex	1	0.540204791960467	5.556	0.001	Cellular Component	GO:1990904	ribonucleoprotein complex	0.540204791960467	0.696579863317444	0	0	1	760
GO:0001932 regulation of protein phosphorylation	1	0.540492257323376	6.667	0.001	Biological Process	GO:0001932	regulation of protein phosphorylation	0.540492257323376	0.620180157466554	0	0	1	866
GO:0070647 protein modification by small protein conjugation or removal	1	0.540915558689227	6.667	0.001	Biological Process	GO:0070647	protein modification by small protein conjugation or removal	0.540915558689227	0.620180157466554	0	0	1	867
GO:0009056 catabolic process	2	0.54241607526924	13.333	0.001	Biological Process	GO:0009056	catabolic process	0.54241607526924	0.620900716385368	0	0	2	2022
GO:0051246 regulation of protein metabolic process	2	0.55085051766473	13.333	0.001	Biological Process	GO:0051246	regulation of protein metabolic process	0.55085051766473	0.629543448759691	0	0	2	2052
GO:0005730 nucleolus	1	0.551128533687318	5.556	0.001	Cellular Component	GO:0005730	nucleolus	0.551128533687318	0.70045012102802	0	0	1	783
GO:0048878 chemical homeostasis	1	0.553446651554408	6.667	0.001	Biological Process	GO:0048878	chemical homeostasis	0.553446651554408	0.631496820363363	0	0	1	897
GO:0032879 regulation of localization	2	0.556421269963653	13.333	0.001	Biological Process	GO:0032879	regulation of localization	0.556421269963653	0.633875110742594	0	0	2	2072
GO:0046983 protein dimerization activity	1	0.556830389113211	6.667	0.001	Molecular Function	GO:0046983	protein dimerization activity	0.556830389113211	0.62498171964236	0	0	1	882
GO:0016772 transferase activity, transferring phosphorus-containing groups	1	0.558926741143574	6.667	0.001	Molecular Function	GO:0016772	transferase activity, transferring phosphorus-containing groups	0.558926741143574	0.62498171964236	0	0	1	887
GO:0043232 intracellular non-membrane-bounded organelle	4	0.565744403861512	22.222	0.001	Cellular Component	GO:0043232	intracellular non-membrane-bounded organelle	0.565744403861512	0.70045012102802	0	0	4	3885
GO:0043228 non-membrane-bounded organelle	4	0.56597176396282	22.222	0.001	Cellular Component	GO:0043228	non-membrane-bounded organelle	0.56597176396282	0.70045012102802	0	0	4	3886
GO:0098590 plasma membrane region	1	0.57179601716573	5.556	0.001	Cellular Component	GO:0098590	plasma membrane region	0.57179601716573	0.70045012102802	0	0	1	828
GO:0044265 cellular macromolecule catabolic process	1	0.57243855797557	6.667	0.001	Biological Process	GO:0044265	cellular macromolecule catabolic process	0.57243855797557	0.651080276802885	0	0	1	944
GO:0010033 response to organic substance	2	0.575584876289215	13.333	0.001	Biological Process	GO:0010033	response to organic substance	0.575584876289215	0.653460621304876	0	0	2	2142
GO:0071495 cellular response to endogenous stimulus	1	0.57794829436181	6.667	0.001	Biological Process	GO:0071495	cellular response to endogenous stimulus	0.57794829436181	0.653460621304876	0	0	1	958
GO:0051707 response to other organism	1	0.578339300203609	6.667	0.001	Biological Process	GO:0051707	response to other organism	0.578339300203609	0.653460621304876	0	0	1	959
GO:0048522 positive regulation of cellular process	4	0.57882538696082	26.667	0.001	Biological Process	GO:0048522	positive regulation of cellular process	0.57882538696082	0.653460621304876	0	0	4	4481
GO:0043207 response to external biotic stimulus	1	0.579120297813731	6.667	0.001	Biological Process	GO:0043207	response to external biotic stimulus	0.579120297813731	0.653460621304876	0	0	1	961
GO:0043168 anion binding	2	0.579444692227628	13.333	0.001	Molecular Function	GO:0043168	anion binding	0.579444692227628	0.642087361657641	0	0	2	2101
GO:0006812 cation transport	1	0.58067824433534	6.667	0.001	Biological Process	GO:0006812	cation transport	0.58067824433534	0.654181819567661	0	0	1	965
GO:0022402 cell cycle process	1	0.581843170144096	6.667	0.001	Biological Process	GO:0022402	cell cycle process	0.581843170144096	0.654458668471716	0	0	1	968
GO:1901700 response to oxygen-containing compound	1	0.584163965711644	6.667	0.001	Biological Process	GO:1901700	response to oxygen-containing compound	0.584163965711644	0.656032718590994	0	0	1	974
GO:0009968 negative regulation of signal transduction	1	0.585704477898305	6.667	0.001	Biological Process	GO:0009968	negative regulation of signal transduction	0.585704477898305	0.656726910651328	0	0	1	978
GO:0042325 regulation of phosphorylation	1	0.586856364697918	6.667	0.001	Biological Process	GO:0042325	regulation of phosphorylation	0.586856364697918	0.656983854819052	0	0	1	981
GO:0010605 negative regulation of macromolecule metabolic process	2	0.588950160149269	13.333	0.001	Biological Process	GO:0010605	negative regulation of macromolecule metabolic process	0.588950160149269	0.657910862600909	0	0	2	2192
GO:0030182 neuron differentiation	1	0.589532486431714	6.667	0.001	Biological Process	GO:0030182	neuron differentiation	0.589532486431714	0.657910862600909	0	0	1	988
GO:0009607 response to biotic stimulus	1	0.59181341900481	6.667	0.001	Biological Process	GO:0009607	response to biotic stimulus	0.59181341900481	0.659422776731494	0	0	1	994
GO:2000026 regulation of multicellular organismal development	1	0.592949443844818	6.667	0.001	Biological Process	GO:2000026	regulation of multicellular organismal development	0.592949443844818	0.65965625627736	0	0	1	997
GO:0022414 reproductive process	1	0.600819375037608	6.667	0.001	Biological Process	GO:0022414	reproductive process	0.600819375037608	0.666114687459099	0	0	1	1018
GO:0000003 reproduction	1	0.601561438253091	6.667	0.001	Biological Process	GO:0000003	reproduction	0.601561438253091	0.666114687459099	0	0	1	1020
GO:0042981 regulation of apoptotic process	1	0.601561438253091	6.667	0.001	Biological Process	GO:0042981	regulation of apoptotic process	0.601561438253091	0.666114687459099	0	0	1	1020
GO:0036094 small molecule binding	2	0.602450134973703	13.333	0.001	Molecular Function	GO:0036094	small molecule binding	0.602450134973703	0.651443985125706	0	0	2	2186
GO:0045202 synapse	1	0.60258694362583	5.556	0.001	Cellular Component	GO:0045202	synapse	0.60258694362583	0.729055808337424	0	0	1	899
GO:0030234 enzyme regulator activity	1	0.602770135410525	6.667	0.001	Molecular Function	GO:0030234	enzyme regulator activity	0.602770135410525	0.651443985125706	0	0	1	997
GO:0016787 hydrolase activity	2	0.603777352067727	13.333	0.001	Molecular Function	GO:0016787	hydrolase activity	0.603777352067727	0.651443985125706	0	0	2	2191
GO:0010648 negative regulation of cell communication	1	0.607817195049175	6.667	0.001	Biological Process	GO:0010648	negative regulation of cell communication	0.607817195049175	0.6713578374594	0	0	1	1037
GO:0009719 response to endogenous stimulus	1	0.608182310619821	6.667	0.001	Biological Process	GO:0009719	response to endogenous stimulus	0.608182310619821	0.6713578374594	0	0	1	1038
GO:0023057 negative regulation of signaling	1	0.610003134465279	6.667	0.001	Biological Process	GO:0023057	negative regulation of signaling	0.610003134465279	0.672325436128915	0	0	1	1043
GO:0043067 regulation of programmed cell death	1	0.611816058381083	6.667	0.001	Biological Process	GO:0043067	regulation of programmed cell death	0.611816058381083	0.673281350181346	0	0	1	1048
GO:0009966 regulation of signal transduction	2	0.61358899843785	13.333	0.001	Biological Process	GO:0009966	regulation of signal transduction	0.61358899843785	0.674190380999613	0	0	2	2287
GO:0015031 protein transport	1	0.614700384212805	6.667	0.001	Biological Process	GO:0015031	protein transport	0.614700384212805	0.674370837533925	0	0	1	1056
GO:0005654 nucleoplasm	3	0.618316655013152	16.667	0.001	Cellular Component	GO:0005654	nucleoplasm	0.618316655013152	0.73896380721084	0	0	3	3086
GO:0006629 lipid metabolic process	1	0.622176855542809	6.667	0.001	Biological Process	GO:0006629	lipid metabolic process	0.622176855542809	0.680797655408552	0	0	1	1077
GO:0051641 cellular localization	2	0.622914401110321	13.333	0.001	Biological Process	GO:0051641	cellular localization	0.622914401110321	0.680797655408552	0	0	2	2324
GO:0050896 response to stimulus	7	0.62444364764652	46.667	0.001	Biological Process	GO:0050896	response to stimulus	0.62444364764652	0.680797655408552	0	0	7	8145
GO:0019220 regulation of phosphate metabolic process	1	0.62533941943426	6.667	0.001	Biological Process	GO:0019220	regulation of phosphate metabolic process	0.62533941943426	0.680797655408552	0	0	1	1086
GO:0051174 regulation of phosphorus metabolic process	1	0.62533941943426	6.667	0.001	Biological Process	GO:0051174	regulation of phosphorus metabolic process	0.62533941943426	0.680797655408552	0	0	1	1086
GO:0044419 biological process involved in interspecies interaction between organisms	1	0.627085705855824	6.667	0.001	Biological Process	GO:0044419	biological process involved in interspecies interaction between organisms	0.627085705855824	0.681656523006636	0	0	1	1091
GO:0009892 negative regulation of metabolic process	2	0.628139205742818	13.333	0.001	Biological Process	GO:0009892	negative regulation of metabolic process	0.628139205742818	0.681760845257449	0	0	2	2345
GO:1901565 organonitrogen compound catabolic process	1	0.631245847215826	6.667	0.001	Biological Process	GO:1901565	organonitrogen compound catabolic process	0.631245847215826	0.683718670240762	0	0	1	1103
GO:0048699 generation of neurons	1	0.632279092997532	6.667	0.001	Biological Process	GO:0048699	generation of neurons	0.632279092997532	0.683718670240762	0	0	1	1106
GO:0065009 regulation of molecular function	2	0.6328238815852	13.333	0.001	Biological Process	GO:0065009	regulation of molecular function	0.6328238815852	0.683718670240762	0	0	2	2364
GO:0009057 macromolecule catabolic process	1	0.635362640746669	6.667	0.001	Biological Process	GO:0009057	macromolecule catabolic process	0.635362640746669	0.685421515472164	0	0	1	1115
GO:0010941 regulation of cell death	1	0.639436506174097	6.667	0.001	Biological Process	GO:0010941	regulation of cell death	0.639436506174097	0.688772757028679	0	0	1	1127
GO:0051716 cellular response to stimulus	6	0.641546528770457	40.000	0.001	Biological Process	GO:0051716	cellular response to stimulus	0.641546528770457	0.690001704659464	0	0	6	7112
GO:0045595 regulation of cell differentiation	1	0.643133527004718	6.667	0.001	Biological Process	GO:0045595	regulation of cell differentiation	0.643133527004718	0.690665265802956	0	0	1	1138
GO:0044093 positive regulation of molecular function	1	0.644802268120392	6.667	0.001	Biological Process	GO:0044093	positive regulation of molecular function	0.644802268120392	0.691414480273673	0	0	1	1143
GO:0045184 establishment of protein localization	1	0.646463723986679	6.667	0.001	Biological Process	GO:0045184	establishment of protein localization	0.646463723986679	0.692153641321076	0	0	1	1148
GO:0016477 cell migration	1	0.648447896085411	6.667	0.001	Biological Process	GO:0016477	cell migration	0.648447896085411	0.693235588607827	0	0	1	1154
GO:0006810 transport	3	0.656563251430479	20.000	0.001	Biological Process	GO:0006810	transport	0.656563251430479	0.700859122966268	0	0	3	3689
GO:0046907 intracellular transport	1	0.661093828782737	6.667	0.001	Biological Process	GO:0046907	intracellular transport	0.661093828782737	0.704638931277408	0	0	1	1193
GO:0022008 neurogenesis	1	0.667099656838204	6.667	0.001	Biological Process	GO:0022008	neurogenesis	0.667099656838204	0.709977512210465	0	0	1	1212
GO:0016192 vesicle-mediated transport	1	0.672388945987068	6.667	0.001	Biological Process	GO:0016192	vesicle-mediated transport	0.672388945987068	0.714538700810138	0	0	1	1229
GO:0048523 negative regulation of cellular process	3	0.676151747802497	20.000	0.001	Biological Process	GO:0048523	negative regulation of cellular process	0.676151747802497	0.717466534180891	0	0	3	3788
GO:0048585 negative regulation of response to stimulus	1	0.677295353762026	6.667	0.001	Biological Process	GO:0048585	negative regulation of response to stimulus	0.677295353762026	0.717610553390718	0	0	1	1245
GO:1902531 regulation of intracellular signal transduction	1	0.680628632639257	6.667	0.001	Biological Process	GO:1902531	regulation of intracellular signal transduction	0.680628632639257	0.720070707933359	0	0	1	1256
GO:0051234 establishment of localization	3	0.684058403820243	20.000	0.001	Biological Process	GO:0051234	establishment of localization	0.684058403820243	0.722625494836815	0	0	3	3829
GO:0048870 cell motility	1	0.695090220563586	6.667	0.001	Biological Process	GO:0048870	cell motility	0.695090220563586	0.731632374938533	0	0	1	1305
GO:0051674 localization of cell	1	0.695090220563586	6.667	0.001	Biological Process	GO:0051674	localization of cell	0.695090220563586	0.731632374938533	0	0	1	1305
GO:0007049 cell cycle	1	0.69566730032779	6.667	0.001	Biological Process	GO:0007049	cell cycle	0.69566730032779	0.731632374938533	0	0	1	1307
GO:0034613 cellular protein localization	1	0.698823060061426	6.667	0.001	Biological Process	GO:0034613	cellular protein localization	0.698823060061426	0.733867284312294	0	0	1	1318
GO:0031981 nuclear lumen	3	0.700749148708112	16.667	0.001	Cellular Component	GO:0031981	nuclear lumen	0.700749148708112	0.820836363086773	0	0	3	3458
GO:0070727 cellular macromolecule localization	1	0.700815340402891	6.667	0.001	Biological Process	GO:0070727	cellular macromolecule localization	0.700815340402891	0.73487558522365	0	0	1	1325
GO:0006468 protein phosphorylation	1	0.703640126001061	6.667	0.001	Biological Process	GO:0006468	protein phosphorylation	0.703640126001061	0.736752602518758	0	0	1	1335
GO:0042592 homeostatic process	1	0.712239575763767	6.667	0.001	Biological Process	GO:0042592	homeostatic process	0.712239575763767	0.744661641620855	0	0	1	1366
GO:0040011 locomotion	1	0.731322129335112	6.667	0.001	Biological Process	GO:0040011	locomotion	0.731322129335112	0.763442087578494	0	0	1	1438
GO:0008283 cell population proliferation	1	0.732346834011392	6.667	0.001	Biological Process	GO:0008283	cell population proliferation	0.732346834011392	0.763442087578494	0	0	1	1442
GO:0071705 nitrogen compound transport	1	0.733622585586845	6.667	0.001	Biological Process	GO:0071705	nitrogen compound transport	0.733622585586845	0.763653919499756	0	0	1	1447
GO:0048519 negative regulation of biological process	3	0.741705978219319	20.000	0.001	Biological Process	GO:0048519	negative regulation of biological process	0.741705978219319	0.770941104368109	0	0	3	4150
GO:0009888 tissue development	1	0.746558181253378	6.667	0.001	Biological Process	GO:0009888	tissue development	0.746558181253378	0.774853389289221	0	0	1	1499
GO:0031410 cytoplasmic vesicle	1	0.753894837490479	5.556	0.001	Cellular Component	GO:0031410	cytoplasmic vesicle	0.753894837490479	0.820836363086773	0	0	1	1348
GO:0097708 intracellular vesicle	1	0.754426685091973	5.556	0.001	Cellular Component	GO:0097708	intracellular vesicle	0.754426685091973	0.820836363086773	0	0	1	1350
GO:1901566 organonitrogen compound biosynthetic process	1	0.757743190564909	6.667	0.001	Biological Process	GO:1901566	organonitrogen compound biosynthetic process	0.757743190564909	0.784554697723875	0	0	1	1546
GO:0044267 cellular protein metabolic process	3	0.758109033755654	20.000	0.001	Biological Process	GO:0044267	cellular protein metabolic process	0.758109033755654	0.784554697723875	0	0	3	4250
GO:0031974 membrane-enclosed lumen	3	0.761643363162522	16.667	0.001	Cellular Component	GO:0031974	membrane-enclosed lumen	0.761643363162522	0.820836363086773	0	0	3	3779
GO:0043233 organelle lumen	3	0.761643363162522	16.667	0.001	Cellular Component	GO:0043233	organelle lumen	0.761643363162522	0.820836363086773	0	0	3	3779
GO:0070013 intracellular organelle lumen	3	0.761643363162522	16.667	0.001	Cellular Component	GO:0070013	intracellular organelle lumen	0.761643363162522	0.820836363086773	0	0	3	3779
GO:0005739 mitochondrion	1	0.762017526440101	5.556	0.001	Cellular Component	GO:0005739	mitochondrion	0.762017526440101	0.820836363086773	0	0	1	1379
GO:0006508 proteolysis	1	0.763958495447976	6.667	0.001	Biological Process	GO:0006508	proteolysis	0.763958495447976	0.789460738401972	0	0	1	1573
GO:0005886 plasma membrane	4	0.768980203529177	22.222	0.001	Cellular Component	GO:0005886	plasma membrane	0.768980203529177	0.820836363086773	0	0	4	4928
GO:0098772 molecular function regulator	1	0.769584374228793	6.667	0.001	Molecular Function	GO:0098772	molecular function regulator	0.769584374228793	0.817877295430324	0	0	1	1557
GO:0005737 cytoplasm	8	0.770037835575999	44.444	0.001	Cellular Component	GO:0005737	cytoplasm	0.770037835575999	0.820836363086773	0	0	8	9069
GO:0046872 metal ion binding	2	0.77133143308876	13.333	0.001	Molecular Function	GO:0046872	metal ion binding	0.77133143308876	0.817877295430324	0	0	2	2950
GO:0030054 cell junction	1	0.773359170417942	5.556	0.001	Cellular Component	GO:0030054	cell junction	0.773359170417942	0.820836363086773	0	0	1	1424
GO:0016310 phosphorylation	1	0.773550523723418	6.667	0.001	Biological Process	GO:0016310	phosphorylation	0.773550523723418	0.798214453465324	0	0	1	1616
GO:0031982 vesicle	1	0.778956956806835	5.556	0.001	Cellular Component	GO:0031982	vesicle	0.778956956806835	0.820836363086773	0	0	1	1447
GO:0006928 movement of cell or subcellular component	1	0.782567213525134	6.667	0.001	Biological Process	GO:0006928	movement of cell or subcellular component	0.782567213525134	0.806350008726332	0	0	1	1658
GO:0019899 enzyme binding	1	0.785052413854212	6.667	0.001	Molecular Function	GO:0019899	enzyme binding	0.785052413854212	0.818467459472609	0	0	1	1627
GO:0043169 cation binding	2	0.785196424534698	13.333	0.001	Molecular Function	GO:0043169	cation binding	0.785196424534698	0.818467459472609	0	0	2	3030
GO:0006464 cellular protein modification process	2	0.786706225277542	13.333	0.001	Biological Process	GO:0006464	cellular protein modification process	0.786706225277542	0.809443399418511	0	0	2	3119
GO:0036211 protein modification process	2	0.788827548643814	13.333	0.001	Biological Process	GO:0036211	protein modification process	0.788827548643814	0.810454855172288	0	0	2	3132
GO:0044248 cellular catabolic process	1	0.80018907259489	6.667	0.001	Biological Process	GO:0044248	cellular catabolic process	0.80018907259489	0.820943256033951	0	0	1	1745
GO:0071310 cellular response to organic substance	1	0.808397738157096	6.667	0.001	Biological Process	GO:0071310	cellular response to organic substance	0.808397738157096	0.828171495781083	0	0	1	1788
GO:0071702 organic substance transport	1	0.813389985067632	6.667	0.001	Biological Process	GO:0071702	organic substance transport	0.813389985067632	0.832088605414014	0	0	1	1815
GO:0043412 macromolecule modification	2	0.815203021837218	13.333	0.001	Biological Process	GO:0043412	macromolecule modification	0.815203021837218	0.832746845836585	0	0	2	3303
GO:0050793 regulation of developmental process	1	0.817188622636001	6.667	0.001	Biological Process	GO:0050793	regulation of developmental process	0.817188622636001	0.833579225382281	0	0	1	1836
GO:0008104 protein localization	1	0.82003424756463	6.667	0.001	Biological Process	GO:0008104	protein localization	0.82003424756463	0.83528524215453	0	0	1	1852
GO:0009987 cellular process	14	0.821658790768749	93.333	0.001	Biological Process	GO:0009987	cellular process	0.821658790768749	0.83574437003907	0	0	14	16268
GO:0071944 cell periphery	4	0.82430042114043	22.222	0.001	Cellular Component	GO:0071944	cell periphery	0.82430042114043	0.85937703480598	0	0	4	5311
GO:0009605 response to external stimulus	1	0.828662632990521	6.667	0.001	Biological Process	GO:0009605	response to external stimulus	0.828662632990521	0.841665898272826	0	0	1	1902
GO:0043167 ion binding	3	0.837252239573456	20.000	0.001	Molecular Function	GO:0043167	ion binding	0.837252239573456	0.865395171996093	0	0	3	4692
GO:0019538 protein metabolic process	3	0.846241040182108	20.000	0.001	Biological Process	GO:0019538	protein metabolic process	0.846241040182108	0.858295755854218	0	0	3	4892
GO:0035556 intracellular signal transduction	1	0.847670056701209	6.667	0.000	Biological Process	GO:0035556	intracellular signal transduction	0.847670056701209	0.858522162690272	0	0	1	2021
GO:0009653 anatomical structure morphogenesis	1	0.859040480934173	6.667	0.000	Biological Process	GO:0009653	anatomical structure morphogenesis	0.859040480934173	0.868802304581152	0	0	1	2099
GO:0110165 cellular anatomical entity	18	0.869687569401062	100.000	0.001	Cellular Component	GO:0110165	cellular anatomical entity	0.869687569401062	0.897151387382148	0	0	18	17859
GO:0140096 catalytic activity, acting on a protein	1	0.874474855942239	6.667	0.000	Molecular Function	GO:0140096	catalytic activity, acting on a protein	0.874474855942239	0.891406660883434	0	0	1	2158
GO:0016740 transferase activity	1	0.876912243633297	6.667	0.000	Molecular Function	GO:0016740	transferase activity	0.876912243633297	0.891406660883434	0	0	1	2177
GO:0051179 localization	3	0.877710055582433	20.000	0.001	Biological Process	GO:0051179	localization	0.877710055582433	0.885192618985049	0	0	3	5190
GO:0033036 macromolecule localization	1	0.877733130622815	6.667	0.000	Biological Process	GO:0033036	macromolecule localization	0.877733130622815	0.885192618985049	0	0	1	2241
GO:0070887 cellular response to chemical stimulus	1	0.880533569888529	6.667	0.000	Biological Process	GO:0070887	cellular response to chemical stimulus	0.880533569888529	0.886760822858038	0	0	1	2264
GO:0006796 phosphate-containing compound metabolic process	1	0.892574339097003	6.667	0.000	Biological Process	GO:0006796	phosphate-containing compound metabolic process	0.892574339097003	0.897617131973257	0	0	1	2369
GO:0006793 phosphorus metabolic process	1	0.895162610022944	6.667	0.000	Biological Process	GO:0006793	phosphorus metabolic process	0.895162610022944	0.898950322054071	0	0	1	2393
GO:0042221 response to chemical	2	0.903408575890289	13.333	0.000	Biological Process	GO:0042221	response to chemical	0.903408575890289	0.905953388780121	0	0	2	4078
GO:0003824 catalytic activity	3	0.906781702323594	20.000	0.001	Molecular Function	GO:0003824	catalytic activity	0.906781702323594	0.914214339227885	0	0	3	5383
GO:0031090 organelle membrane	1	0.910255204439205	5.556	0.000	Cellular Component	GO:0031090	organelle membrane	0.910255204439205	0.921552446093887	0	0	1	2255
GO:0016020 membrane	7	0.912148849705174	38.889	0.001	Cellular Component	GO:0016020	membrane	0.912148849705174	0.921552446093887	0	0	7	9363
GO:1901564 organonitrogen compound metabolic process	3	0.917173143315003	20.000	0.001	Biological Process	GO:1901564	organonitrogen compound metabolic process	0.917173143315003	0.918463119606585	0	0	3	5665
GO:0003674 molecular_function	15	1	100.000	0.001	Molecular Function	GO:0003674	molecular_function	1	1	0	0	15	16709
GO:0005575 cellular_component	18	1	100.000	0.001	Cellular Component	GO:0005575	cellular_component	1	1	0	0	18	17998
GO:0008150 biological_process	15	1	100.000	0.001	Biological Process	GO:0008150	biological_process	1	1	0	0	15	17149
