# Supplementary material for: Copy Number Variation and Selection Signal: Exploring the Domestication History and Phenotype Differences Between Duroc and the Chinese Native Ningxiang Pigs
Source: Int J Mol Sci. 2024 Oct 31;25(21):11716. doi: 10.3390/ijms252111716 (PMC11546390; doi:10.3390/ijms252111716)
Supplement: Supplementary file 1 [file ijms-25-11716-s001.zip › Table S13. Duroc pig GO pathway.xls]

id	num	pvalue	per	ratio	class	ID	Descrption	Pvalue	Qvalue	Up	Down	fg_num	bg_num
GO:0070493 thrombin-activated receptor signaling pathway	4	1.07438174239546e-06	2.703	0.400	Biological Process	GO:0070493	thrombin-activated receptor signaling pathway	1.07438174239546e-06	0.00292983901151241	0	0	4	10
GO:0015057 thrombin-activated receptor activity	3	2.49181398283987e-06	2.083	0.750	Molecular Function	GO:0015057	thrombin-activated receptor activity	2.49181398283987e-06	0.00113377536219214	0	0	3	4
GO:0030057 desmosome	4	3.52440329221737e-05	2.439	0.190	Cellular Component	GO:0030057	desmosome	3.52440329221737e-05	0.0126173637861382	0	0	4	21
GO:1900133 regulation of renin secretion into blood stream	2	0.000220686503799494	1.351	0.667	Biological Process	GO:1900133	regulation of renin secretion into blood stream	0.000220686503799494	0.198335352729116	0	0	2	3
GO:0008401 retinoic acid 4-hydroxylase activity	2	0.000437563245435148	1.389	0.500	Molecular Function	GO:0008401	retinoic acid 4-hydroxylase activity	0.000437563245435148	0.0641292526941486	0	0	2	4
GO:0033387 putrescine biosynthetic process from ornithine	2	0.000438869273806389	1.351	0.500	Biological Process	GO:0033387	putrescine biosynthetic process from ornithine	0.000438869273806389	0.198335352729116	0	0	2	4
GO:0042445 hormone metabolic process	7	0.000445317251075786	4.730	0.044	Biological Process	GO:0042445	hormone metabolic process	0.000445317251075786	0.198335352729116	0	0	7	158
GO:0018995 host cellular component	2	0.000489251101431045	1.220	0.500	Cellular Component	GO:0018995	host cellular component	0.000489251101431045	0.0578699049169726	0	0	2	4
GO:0043657 host cell	2	0.000489251101431045	1.220	0.500	Cellular Component	GO:0043657	host cell	0.000489251101431045	0.0578699049169726	0	0	2	4
GO:0034198 cellular response to amino acid starvation	4	0.00050603209981691	2.703	0.093	Biological Process	GO:0034198	cellular response to amino acid starvation	0.00050603209981691	0.198335352729116	0	0	4	43
GO:1990928 response to amino acid starvation	4	0.000552930553594163	2.703	0.091	Biological Process	GO:1990928	response to amino acid starvation	0.000552930553594163	0.198335352729116	0	0	4	44
GO:0000242 pericentriolar material	3	0.000646591116390756	1.829	0.158	Cellular Component	GO:0000242	pericentriolar material	0.000646591116390756	0.0578699049169726	0	0	3	19
GO:0008528 G protein-coupled peptide receptor activity	6	0.000657341900356616	4.167	0.049	Molecular Function	GO:0008528	G protein-coupled peptide receptor activity	0.000657341900356616	0.0641292526941486	0	0	6	122
GO:0001999 renal response to blood flow involved in circulatory renin-angiotensin regulation of systemic arterial blood pressure	2	0.000727302356909116	1.351	0.400	Biological Process	GO:0001999	renal response to blood flow involved in circulatory renin-angiotensin regulation of systemic arterial blood pressure	0.000727302356909116	0.198335352729116	0	0	2	5
GO:0002001 renin secretion into blood stream	2	0.000727302356909116	1.351	0.400	Biological Process	GO:0002001	renin secretion into blood stream	0.000727302356909116	0.198335352729116	0	0	2	5
GO:0016103 diterpenoid catabolic process	2	0.000727302356909116	1.351	0.400	Biological Process	GO:0016103	diterpenoid catabolic process	0.000727302356909116	0.198335352729116	0	0	2	5
GO:0034653 retinoic acid catabolic process	2	0.000727302356909116	1.351	0.400	Biological Process	GO:0034653	retinoic acid catabolic process	0.000727302356909116	0.198335352729116	0	0	2	5
GO:0005501 retinoid binding	3	0.000744020594308768	2.083	0.143	Molecular Function	GO:0005501	retinoid binding	0.000744020594308768	0.0641292526941486	0	0	3	21
GO:0019840 isoprenoid binding	3	0.000744020594308768	2.083	0.143	Molecular Function	GO:0019840	isoprenoid binding	0.000744020594308768	0.0641292526941486	0	0	3	21
GO:0001653 peptide receptor activity	6	0.000845660475087674	4.167	0.047	Molecular Function	GO:0001653	peptide receptor activity	0.000845660475087674	0.0641292526941486	0	0	6	128
GO:0009446 putrescine biosynthetic process	2	0.00108477330495072	1.351	0.333	Biological Process	GO:0009446	putrescine biosynthetic process	0.00108477330495072	0.21878867974708	0	0	2	6
GO:0035025 positive regulation of Rho protein signal transduction	3	0.00111608017257038	2.027	0.125	Biological Process	GO:0035025	positive regulation of Rho protein signal transduction	0.00111608017257038	0.21878867974708	0	0	3	24
GO:0051482 positive regulation of cytosolic calcium ion concentration involved in phospholipase C-activating G protein-coupled signaling pathway	3	0.00111608017257038	2.027	0.125	Biological Process	GO:0051482	positive regulation of cytosolic calcium ion concentration involved in phospholipase C-activating G protein-coupled signaling pathway	0.00111608017257038	0.21878867974708	0	0	3	24
GO:0001523 retinoid metabolic process	4	0.00112322754545622	2.703	0.075	Biological Process	GO:0001523	retinoid metabolic process	0.00112322754545622	0.21878867974708	0	0	4	53
GO:0016101 diterpenoid metabolic process	4	0.0012909201827938	2.703	0.073	Biological Process	GO:0016101	diterpenoid metabolic process	0.0012909201827938	0.234689289231912	0	0	4	55
GO:0044060 regulation of endocrine process	3	0.00141572080203542	2.027	0.115	Biological Process	GO:0044060	regulation of endocrine process	0.00141572080203542	0.241291914196912	0	0	3	26
GO:0016115 terpenoid catabolic process	2	0.00151008511995601	1.351	0.286	Biological Process	GO:0016115	terpenoid catabolic process	0.00151008511995601	0.242235418948237	0	0	2	7
GO:0042363 fat-soluble vitamin catabolic process	2	0.00200205608070359	1.351	0.250	Biological Process	GO:0042363	fat-soluble vitamin catabolic process	0.00200205608070359	0.247034086340714	0	0	2	8
GO:0007200 phospholipase C-activating G protein-coupled receptor signaling pathway	4	0.00201542319208465	2.703	0.065	Biological Process	GO:0007200	phospholipase C-activating G protein-coupled receptor signaling pathway	0.00201542319208465	0.247034086340714	0	0	4	62
GO:0006721 terpenoid metabolic process	4	0.00213780924986452	2.703	0.063	Biological Process	GO:0006721	terpenoid metabolic process	0.00213780924986452	0.247034086340714	0	0	4	63
GO:0001991 regulation of systemic arterial blood pressure by circulatory renin-angiotensin	2	0.00255951957110871	1.351	0.222	Biological Process	GO:0001991	regulation of systemic arterial blood pressure by circulatory renin-angiotensin	0.00255951957110871	0.247034086340714	0	0	2	9
GO:0006591 ornithine metabolic process	2	0.00255951957110871	1.351	0.222	Biological Process	GO:0006591	ornithine metabolic process	0.00255951957110871	0.247034086340714	0	0	2	9
GO:0008300 isoprenoid catabolic process	2	0.00255951957110871	1.351	0.222	Biological Process	GO:0008300	isoprenoid catabolic process	0.00255951957110871	0.247034086340714	0	0	2	9
GO:0009445 putrescine metabolic process	2	0.00255951957110871	1.351	0.222	Biological Process	GO:0009445	putrescine metabolic process	0.00255951957110871	0.247034086340714	0	0	2	9
GO:0035457 cellular response to interferon-alpha	2	0.00255951957110871	1.351	0.222	Biological Process	GO:0035457	cellular response to interferon-alpha	0.00255951957110871	0.247034086340714	0	0	2	9
GO:1903900 regulation of viral life cycle	5	0.00275500755302582	3.378	0.045	Biological Process	GO:1903900	regulation of viral life cycle	0.00275500755302582	0.247034086340714	0	0	5	111
GO:0048525 negative regulation of viral process	4	0.00282734630252891	2.703	0.059	Biological Process	GO:0048525	negative regulation of viral process	0.00282734630252891	0.247034086340714	0	0	4	68
GO:0001972 retinoic acid binding	2	0.00317204852351397	1.389	0.200	Molecular Function	GO:0001972	retinoic acid binding	0.00317204852351397	0.130708001675741	0	0	2	10
GO:0009111 vitamin catabolic process	2	0.00318132391039913	1.351	0.200	Biological Process	GO:0009111	vitamin catabolic process	0.00318132391039913	0.247034086340714	0	0	2	10
GO:0010817 regulation of hormone levels	9	0.00339316526134178	6.081	0.026	Biological Process	GO:0010817	regulation of hormone levels	0.00339316526134178	0.247034086340714	0	0	9	350
GO:0051707 response to other organism	17	0.00378835766408485	11.486	0.018	Biological Process	GO:0051707	response to other organism	0.00378835766408485	0.247034086340714	0	0	17	959
GO:0090336 positive regulation of brown fat cell differentiation	2	0.00386633218506589	1.351	0.182	Biological Process	GO:0090336	positive regulation of brown fat cell differentiation	0.00386633218506589	0.247034086340714	0	0	2	11
GO:0043207 response to external biotic stimulus	17	0.00386854817447352	11.486	0.018	Biological Process	GO:0043207	response to external biotic stimulus	0.00386854817447352	0.247034086340714	0	0	17	961
GO:0006665 sphingolipid metabolic process	5	0.00489836382555952	3.378	0.039	Biological Process	GO:0006665	sphingolipid metabolic process	0.00489836382555952	0.247034086340714	0	0	5	127
GO:0009967 positive regulation of signal transduction	19	0.00505098617836075	12.838	0.016	Biological Process	GO:0009967	positive regulation of signal transduction	0.00505098617836075	0.247034086340714	0	0	19	1156
GO:0050792 regulation of viral process	5	0.005062791170048	3.378	0.039	Biological Process	GO:0050792	regulation of viral process	0.005062791170048	0.247034086340714	0	0	5	128
GO:0006720 isoprenoid metabolic process	4	0.00507128017407447	2.703	0.050	Biological Process	GO:0006720	isoprenoid metabolic process	0.00507128017407447	0.247034086340714	0	0	4	80
GO:0003018 vascular process in circulatory system	5	0.00540332855780937	3.378	0.038	Biological Process	GO:0003018	vascular process in circulatory system	0.00540332855780937	0.247034086340714	0	0	5	130
GO:0008301 DNA binding, bending	2	0.00540584098597757	1.389	0.154	Molecular Function	GO:0008301	DNA binding, bending	0.00540584098597757	0.130708001675741	0	0	2	13
GO:0009607 response to biotic stimulus	17	0.00540822619744983	11.486	0.017	Biological Process	GO:0009607	response to biotic stimulus	0.00540822619744983	0.247034086340714	0	0	17	994
GO:0003071 renal system process involved in regulation of systemic arterial blood pressure	2	0.00542148572679805	1.351	0.154	Biological Process	GO:0003071	renal system process involved in regulation of systemic arterial blood pressure	0.00542148572679805	0.247034086340714	0	0	2	13
GO:0006596 polyamine biosynthetic process	2	0.00542148572679805	1.351	0.154	Biological Process	GO:0006596	polyamine biosynthetic process	0.00542148572679805	0.247034086340714	0	0	2	13
GO:0071260 cellular response to mechanical stimulus	3	0.00565275190936758	2.027	0.071	Biological Process	GO:0071260	cellular response to mechanical stimulus	0.00565275190936758	0.247034086340714	0	0	3	42
GO:0030148 sphingolipid biosynthetic process	4	0.0057765589850293	2.703	0.048	Biological Process	GO:0030148	sphingolipid biosynthetic process	0.0057765589850293	0.247034086340714	0	0	4	83
GO:0050817 coagulation	5	0.00594406341883099	3.378	0.038	Biological Process	GO:0050817	coagulation	0.00594406341883099	0.247034086340714	0	0	5	133
GO:0016581 NuRD complex	2	0.00602627307523467	1.220	0.154	Cellular Component	GO:0016581	NuRD complex	0.00602627307523467	0.326214023780412	0	0	2	13
GO:0090545 CHD-type complex	2	0.00602627307523467	1.220	0.154	Cellular Component	GO:0090545	CHD-type complex	0.00602627307523467	0.326214023780412	0	0	2	13
GO:0044419 biological process involved in interspecies interaction between organisms	18	0.00609634848830131	12.162	0.016	Biological Process	GO:0044419	biological process involved in interspecies interaction between organisms	0.00609634848830131	0.247034086340714	0	0	18	1091
GO:0008574 plus-end-directed microtubule motor activity	2	0.00627134254337143	1.389	0.143	Molecular Function	GO:0008574	plus-end-directed microtubule motor activity	0.00627134254337143	0.130708001675741	0	0	2	14
GO:0045217 cell-cell junction maintenance	2	0.00628942951521776	1.351	0.143	Biological Process	GO:0045217	cell-cell junction maintenance	0.00628942951521776	0.247034086340714	0	0	2	14
GO:0098801 regulation of renal system process	2	0.00628942951521776	1.351	0.143	Biological Process	GO:0098801	regulation of renal system process	0.00628942951521776	0.247034086340714	0	0	2	14
GO:0033293 monocarboxylic acid binding	3	0.00641263473496859	2.083	0.068	Molecular Function	GO:0033293	monocarboxylic acid binding	0.00641263473496859	0.130708001675741	0	0	3	44
GO:0010647 positive regulation of cell communication	20	0.00653985712969301	13.514	0.016	Biological Process	GO:0010647	positive regulation of cell communication	0.00653985712969301	0.247034086340714	0	0	20	1272
GO:0010906 regulation of glucose metabolic process	4	0.00681467967791144	2.703	0.046	Biological Process	GO:0010906	regulation of glucose metabolic process	0.00681467967791144	0.247034086340714	0	0	4	87
GO:0033866 nucleoside bisphosphate biosynthetic process	3	0.00685710923904496	2.027	0.067	Biological Process	GO:0033866	nucleoside bisphosphate biosynthetic process	0.00685710923904496	0.247034086340714	0	0	3	45
GO:0034030 ribonucleoside bisphosphate biosynthetic process	3	0.00685710923904496	2.027	0.067	Biological Process	GO:0034030	ribonucleoside bisphosphate biosynthetic process	0.00685710923904496	0.247034086340714	0	0	3	45
GO:0034033 purine nucleoside bisphosphate biosynthetic process	3	0.00685710923904496	2.027	0.067	Biological Process	GO:0034033	purine nucleoside bisphosphate biosynthetic process	0.00685710923904496	0.247034086340714	0	0	3	45
GO:0046579 positive regulation of Ras protein signal transduction	3	0.00685710923904496	2.027	0.067	Biological Process	GO:0046579	positive regulation of Ras protein signal transduction	0.00685710923904496	0.247034086340714	0	0	3	45
GO:0023056 positive regulation of signaling	20	0.00693609521226176	13.514	0.016	Biological Process	GO:0023056	positive regulation of signaling	0.00693609521226176	0.247034086340714	0	0	20	1279
GO:0071230 cellular response to amino acid stimulus	3	0.00728975468866969	2.027	0.065	Biological Process	GO:0071230	cellular response to amino acid stimulus	0.00728975468866969	0.247034086340714	0	0	3	46
GO:0034754 cellular hormone metabolic process	4	0.00766951437412341	2.703	0.044	Biological Process	GO:0034754	cellular hormone metabolic process	0.00766951437412341	0.247034086340714	0	0	4	90
GO:0016788 hydrolase activity, acting on ester bonds	13	0.00769568631386174	9.028	0.019	Molecular Function	GO:0016788	hydrolase activity, acting on ester bonds	0.00769568631386174	0.130708001675741	0	0	13	702
GO:0010804 negative regulation of tumor necrosis factor-mediated signaling pathway	2	0.00820065351741998	1.351	0.125	Biological Process	GO:0010804	negative regulation of tumor necrosis factor-mediated signaling pathway	0.00820065351741998	0.247034086340714	0	0	2	16
GO:0035455 response to interferon-alpha	2	0.00820065351741998	1.351	0.125	Biological Process	GO:0035455	response to interferon-alpha	0.00820065351741998	0.247034086340714	0	0	2	16
GO:0044766 multi-organism transport	2	0.00820065351741998	1.351	0.125	Biological Process	GO:0044766	multi-organism transport	0.00820065351741998	0.247034086340714	0	0	2	16
GO:0048714 positive regulation of oligodendrocyte differentiation	2	0.00820065351741998	1.351	0.125	Biological Process	GO:0048714	positive regulation of oligodendrocyte differentiation	0.00820065351741998	0.247034086340714	0	0	2	16
GO:1902579 multi-organism localization	2	0.00820065351741998	1.351	0.125	Biological Process	GO:1902579	multi-organism localization	0.00820065351741998	0.247034086340714	0	0	2	16
GO:0051053 negative regulation of DNA metabolic process	4	0.00827691443588249	2.703	0.043	Biological Process	GO:0051053	negative regulation of DNA metabolic process	0.00827691443588249	0.247034086340714	0	0	4	92
GO:0001567 cholesterol 25-hydroxylase activity	1	0.00861811000059831	0.694	1.000	Molecular Function	GO:0001567	cholesterol 25-hydroxylase activity	0.00861811000059831	0.130708001675741	0	0	1	1
GO:0001962 alpha-1,3-galactosyltransferase activity	1	0.00861811000059831	0.694	1.000	Molecular Function	GO:0001962	alpha-1,3-galactosyltransferase activity	0.00861811000059831	0.130708001675741	0	0	1	1
GO:0003867 4-aminobutyrate transaminase activity	1	0.00861811000059831	0.694	1.000	Molecular Function	GO:0003867	4-aminobutyrate transaminase activity	0.00861811000059831	0.130708001675741	0	0	1	1
GO:0004352 glutamate dehydrogenase (NAD+) activity	1	0.00861811000059831	0.694	1.000	Molecular Function	GO:0004352	glutamate dehydrogenase (NAD+) activity	0.00861811000059831	0.130708001675741	0	0	1	1
GO:0004353 glutamate dehydrogenase [NAD(P)+] activity	1	0.00861811000059831	0.694	1.000	Molecular Function	GO:0004353	glutamate dehydrogenase [NAD(P)+] activity	0.00861811000059831	0.130708001675741	0	0	1	1
GO:0004354 glutamate dehydrogenase (NADP+) activity	1	0.00861811000059831	0.694	1.000	Molecular Function	GO:0004354	glutamate dehydrogenase (NADP+) activity	0.00861811000059831	0.130708001675741	0	0	1	1
GO:0004446 inositol-hexakisphosphate phosphatase activity	1	0.00861811000059831	0.694	1.000	Molecular Function	GO:0004446	inositol-hexakisphosphate phosphatase activity	0.00861811000059831	0.130708001675741	0	0	1	1
GO:0004978 corticotropin receptor activity	1	0.00861811000059831	0.694	1.000	Molecular Function	GO:0004978	corticotropin receptor activity	0.00861811000059831	0.130708001675741	0	0	1	1
GO:0005307 choline:sodium symporter activity	1	0.00861811000059831	0.694	1.000	Molecular Function	GO:0005307	choline:sodium symporter activity	0.00861811000059831	0.130708001675741	0	0	1	1
GO:0016639 oxidoreductase activity, acting on the CH-NH2 group of donors, NAD or NADP as acceptor	1	0.00861811000059831	0.694	1.000	Molecular Function	GO:0016639	oxidoreductase activity, acting on the CH-NH2 group of donors, NAD or NADP as acceptor	0.00861811000059831	0.130708001675741	0	0	1	1
GO:0017125 deoxycytidyl transferase activity	1	0.00861811000059831	0.694	1.000	Molecular Function	GO:0017125	deoxycytidyl transferase activity	0.00861811000059831	0.130708001675741	0	0	1	1
GO:0032145 succinate-semialdehyde dehydrogenase binding	1	0.00861811000059831	0.694	1.000	Molecular Function	GO:0032145	succinate-semialdehyde dehydrogenase binding	0.00861811000059831	0.130708001675741	0	0	1	1
GO:0033265 choline binding	1	0.00861811000059831	0.694	1.000	Molecular Function	GO:0033265	choline binding	0.00861811000059831	0.130708001675741	0	0	1	1
GO:0034386 4-aminobutyrate:2-oxoglutarate transaminase activity	1	0.00861811000059831	0.694	1.000	Molecular Function	GO:0034386	4-aminobutyrate:2-oxoglutarate transaminase activity	0.00861811000059831	0.130708001675741	0	0	1	1
GO:0034417 bisphosphoglycerate 3-phosphatase activity	1	0.00861811000059831	0.694	1.000	Molecular Function	GO:0034417	bisphosphoglycerate 3-phosphatase activity	0.00861811000059831	0.130708001675741	0	0	1	1
GO:0042610 CD8 receptor binding	1	0.00861811000059831	0.694	1.000	Molecular Function	GO:0042610	CD8 receptor binding	0.00861811000059831	0.130708001675741	0	0	1	1
GO:0047298 (S)-3-amino-2-methylpropionate transaminase activity	1	0.00861811000059831	0.694	1.000	Molecular Function	GO:0047298	(S)-3-amino-2-methylpropionate transaminase activity	0.00861811000059831	0.130708001675741	0	0	1	1
GO:0052826 inositol hexakisphosphate 2-phosphatase activity	1	0.00861811000059831	0.694	1.000	Molecular Function	GO:0052826	inositol hexakisphosphate 2-phosphatase activity	0.00861811000059831	0.130708001675741	0	0	1	1
GO:0062183 all-trans retinoic acid 18-hydroxylase activity	1	0.00861811000059831	0.694	1.000	Molecular Function	GO:0062183	all-trans retinoic acid 18-hydroxylase activity	0.00861811000059831	0.130708001675741	0	0	1	1
GO:0003105 negative regulation of glomerular filtration	1	0.00863024083036912	0.676	1.000	Biological Process	GO:0003105	negative regulation of glomerular filtration	0.00863024083036912	0.247034086340714	0	0	1	1
GO:0019060 intracellular transport of viral protein in host cell	1	0.00863024083036912	0.676	1.000	Biological Process	GO:0019060	intracellular transport of viral protein in host cell	0.00863024083036912	0.247034086340714	0	0	1	1
GO:0030581 symbiont intracellular protein transport in host	1	0.00863024083036912	0.676	1.000	Biological Process	GO:0030581	symbiont intracellular protein transport in host	0.00863024083036912	0.247034086340714	0	0	1	1
GO:0030682 mitigation of host defenses by symbiont	1	0.00863024083036912	0.676	1.000	Biological Process	GO:0030682	mitigation of host defenses by symbiont	0.00863024083036912	0.247034086340714	0	0	1	1
GO:0036321 ghrelin secretion	1	0.00863024083036912	0.676	1.000	Biological Process	GO:0036321	ghrelin secretion	0.00863024083036912	0.247034086340714	0	0	1	1
GO:0043979 histone H2B-K5 acetylation	1	0.00863024083036912	0.676	1.000	Biological Process	GO:0043979	histone H2B-K5 acetylation	0.00863024083036912	0.247034086340714	0	0	1	1
GO:0051460 negative regulation of corticotropin secretion	1	0.00863024083036912	0.676	1.000	Biological Process	GO:0051460	negative regulation of corticotropin secretion	0.00863024083036912	0.247034086340714	0	0	1	1
GO:0052173 response to defenses of other organism	1	0.00863024083036912	0.676	1.000	Biological Process	GO:0052173	response to defenses of other organism	0.00863024083036912	0.247034086340714	0	0	1	1
GO:0052200 response to host defenses	1	0.00863024083036912	0.676	1.000	Biological Process	GO:0052200	response to host defenses	0.00863024083036912	0.247034086340714	0	0	1	1
GO:0060151 peroxisome localization	1	0.00863024083036912	0.676	1.000	Biological Process	GO:0060151	peroxisome localization	0.00863024083036912	0.247034086340714	0	0	1	1
GO:0060152 microtubule-based peroxisome localization	1	0.00863024083036912	0.676	1.000	Biological Process	GO:0060152	microtubule-based peroxisome localization	0.00863024083036912	0.247034086340714	0	0	1	1
GO:0070094 positive regulation of glucagon secretion	1	0.00863024083036912	0.676	1.000	Biological Process	GO:0070094	positive regulation of glucagon secretion	0.00863024083036912	0.247034086340714	0	0	1	1
GO:0070104 negative regulation of interleukin-6-mediated signaling pathway	1	0.00863024083036912	0.676	1.000	Biological Process	GO:0070104	negative regulation of interleukin-6-mediated signaling pathway	0.00863024083036912	0.247034086340714	0	0	1	1
GO:0070950 regulation of neutrophil mediated killing of bacterium	1	0.00863024083036912	0.676	1.000	Biological Process	GO:0070950	regulation of neutrophil mediated killing of bacterium	0.00863024083036912	0.247034086340714	0	0	1	1
GO:0070951 regulation of neutrophil mediated killing of gram-negative bacterium	1	0.00863024083036912	0.676	1.000	Biological Process	GO:0070951	regulation of neutrophil mediated killing of gram-negative bacterium	0.00863024083036912	0.247034086340714	0	0	1	1
GO:0070962 positive regulation of neutrophil mediated killing of bacterium	1	0.00863024083036912	0.676	1.000	Biological Process	GO:0070962	positive regulation of neutrophil mediated killing of bacterium	0.00863024083036912	0.247034086340714	0	0	1	1
GO:0070963 positive regulation of neutrophil mediated killing of gram-negative bacterium	1	0.00863024083036912	0.676	1.000	Biological Process	GO:0070963	positive regulation of neutrophil mediated killing of gram-negative bacterium	0.00863024083036912	0.247034086340714	0	0	1	1
GO:0075136 response to host	1	0.00863024083036912	0.676	1.000	Biological Process	GO:0075136	response to host	0.00863024083036912	0.247034086340714	0	0	1	1
GO:0097601 retina blood vessel maintenance	1	0.00863024083036912	0.676	1.000	Biological Process	GO:0097601	retina blood vessel maintenance	0.00863024083036912	0.247034086340714	0	0	1	1
GO:0140570 extraction of mislocalized protein from mitochondrial outer membrane	1	0.00863024083036912	0.676	1.000	Biological Process	GO:0140570	extraction of mislocalized protein from mitochondrial outer membrane	0.00863024083036912	0.247034086340714	0	0	1	1
GO:1900010 regulation of corticotropin-releasing hormone receptor activity	1	0.00863024083036912	0.676	1.000	Biological Process	GO:1900010	regulation of corticotropin-releasing hormone receptor activity	0.00863024083036912	0.247034086340714	0	0	1	1
GO:1900011 negative regulation of corticotropin-releasing hormone receptor activity	1	0.00863024083036912	0.676	1.000	Biological Process	GO:1900011	negative regulation of corticotropin-releasing hormone receptor activity	0.00863024083036912	0.247034086340714	0	0	1	1
GO:1900134 negative regulation of renin secretion into blood stream	1	0.00863024083036912	0.676	1.000	Biological Process	GO:1900134	negative regulation of renin secretion into blood stream	0.00863024083036912	0.247034086340714	0	0	1	1
GO:1901143 insulin catabolic process	1	0.00863024083036912	0.676	1.000	Biological Process	GO:1901143	insulin catabolic process	0.00863024083036912	0.247034086340714	0	0	1	1
GO:1902205 regulation of interleukin-2-mediated signaling pathway	1	0.00863024083036912	0.676	1.000	Biological Process	GO:1902205	regulation of interleukin-2-mediated signaling pathway	0.00863024083036912	0.247034086340714	0	0	1	1
GO:1902206 negative regulation of interleukin-2-mediated signaling pathway	1	0.00863024083036912	0.676	1.000	Biological Process	GO:1902206	negative regulation of interleukin-2-mediated signaling pathway	0.00863024083036912	0.247034086340714	0	0	1	1
GO:1902215 negative regulation of interleukin-4-mediated signaling pathway	1	0.00863024083036912	0.676	1.000	Biological Process	GO:1902215	negative regulation of interleukin-4-mediated signaling pathway	0.00863024083036912	0.247034086340714	0	0	1	1
GO:1902233 negative regulation of positive thymic T cell selection	1	0.00863024083036912	0.676	1.000	Biological Process	GO:1902233	negative regulation of positive thymic T cell selection	0.00863024083036912	0.247034086340714	0	0	1	1
GO:1903463 regulation of mitotic cell cycle DNA replication	1	0.00863024083036912	0.676	1.000	Biological Process	GO:1903463	regulation of mitotic cell cycle DNA replication	0.00863024083036912	0.247034086340714	0	0	1	1
GO:1903913 regulation of fusion of virus membrane with host plasma membrane	1	0.00863024083036912	0.676	1.000	Biological Process	GO:1903913	regulation of fusion of virus membrane with host plasma membrane	0.00863024083036912	0.247034086340714	0	0	1	1
GO:1903914 negative regulation of fusion of virus membrane with host plasma membrane	1	0.00863024083036912	0.676	1.000	Biological Process	GO:1903914	negative regulation of fusion of virus membrane with host plasma membrane	0.00863024083036912	0.247034086340714	0	0	1	1
GO:2000730 regulation of termination of RNA polymerase I transcription	1	0.00863024083036912	0.676	1.000	Biological Process	GO:2000730	regulation of termination of RNA polymerase I transcription	0.00863024083036912	0.247034086340714	0	0	1	1
GO:0032757 positive regulation of interleukin-8 production	3	0.00868318945809904	2.027	0.061	Biological Process	GO:0032757	positive regulation of interleukin-8 production	0.00868318945809904	0.247034086340714	0	0	3	49
GO:0016042 lipid catabolic process	7	0.0090533967835167	4.730	0.026	Biological Process	GO:0016042	lipid catabolic process	0.0090533967835167	0.247034086340714	0	0	7	270
GO:0030895 apolipoprotein B mRNA editing enzyme complex	1	0.00911212356928526	0.610	1.000	Cellular Component	GO:0030895	apolipoprotein B mRNA editing enzyme complex	0.00911212356928526	0.326214023780412	0	0	1	1
GO:0032144 4-aminobutyrate transaminase complex	1	0.00911212356928526	0.610	1.000	Cellular Component	GO:0032144	4-aminobutyrate transaminase complex	0.00911212356928526	0.326214023780412	0	0	1	1
GO:0090658 cone matrix sheath	1	0.00911212356928526	0.610	1.000	Cellular Component	GO:0090658	cone matrix sheath	0.00911212356928526	0.326214023780412	0	0	1	1
GO:1990005 granular vesicle	1	0.00911212356928526	0.610	1.000	Cellular Component	GO:1990005	granular vesicle	0.00911212356928526	0.326214023780412	0	0	1	1
GO:0045600 positive regulation of fat cell differentiation	3	0.00917991021132754	2.027	0.060	Biological Process	GO:0045600	positive regulation of fat cell differentiation	0.00917991021132754	0.247034086340714	0	0	3	50
GO:0051057 positive regulation of small GTPase mediated signal transduction	3	0.00917991021132754	2.027	0.060	Biological Process	GO:0051057	positive regulation of small GTPase mediated signal transduction	0.00917991021132754	0.247034086340714	0	0	3	50
GO:0001965 G-protein alpha-subunit binding	2	0.00921551296535351	1.389	0.118	Molecular Function	GO:0001965	G-protein alpha-subunit binding	0.00921551296535351	0.135062165974331	0	0	2	17
GO:0003081 regulation of systemic arterial blood pressure by renin-angiotensin	2	0.00924181645240586	1.351	0.118	Biological Process	GO:0003081	regulation of systemic arterial blood pressure by renin-angiotensin	0.00924181645240586	0.247034086340714	0	0	2	17
GO:0042573 retinoic acid metabolic process	2	0.00924181645240586	1.351	0.118	Biological Process	GO:0042573	retinoic acid metabolic process	0.00924181645240586	0.247034086340714	0	0	2	17
GO:0035296 regulation of tube diameter	4	0.00924581109913521	2.703	0.042	Biological Process	GO:0035296	regulation of tube diameter	0.00924581109913521	0.247034086340714	0	0	4	95
GO:0097746 blood vessel diameter maintenance	4	0.00924581109913521	2.703	0.042	Biological Process	GO:0097746	blood vessel diameter maintenance	0.00924581109913521	0.247034086340714	0	0	4	95
GO:0009615 response to virus	7	0.00940531374014156	4.730	0.026	Biological Process	GO:0009615	response to virus	0.00940531374014156	0.247034086340714	0	0	7	272
GO:0071356 cellular response to tumor necrosis factor	5	0.00948449688008952	3.378	0.034	Biological Process	GO:0071356	cellular response to tumor necrosis factor	0.00948449688008952	0.247034086340714	0	0	5	149
GO:0016791 phosphatase activity	7	0.00949887760698593	4.861	0.026	Molecular Function	GO:0016791	phosphatase activity	0.00949887760698593	0.135062165974331	0	0	7	273
GO:0035150 regulation of tube size	4	0.00958448400122675	2.703	0.042	Biological Process	GO:0035150	regulation of tube size	0.00958448400122675	0.247034086340714	0	0	4	96
GO:0051607 defense response to virus	6	0.00962005059754298	4.054	0.029	Biological Process	GO:0051607	defense response to virus	0.00962005059754298	0.247034086340714	0	0	6	209
GO:0140546 defense response to symbiont	6	0.00962005059754298	4.054	0.029	Biological Process	GO:0140546	defense response to symbiont	0.00962005059754298	0.247034086340714	0	0	6	209
GO:0071229 cellular response to acid chemical	3	0.0096929399480955	2.027	0.059	Biological Process	GO:0071229	cellular response to acid chemical	0.0096929399480955	0.247034086340714	0	0	3	51
GO:0044030 regulation of DNA methylation	2	0.010338624660118	1.351	0.111	Biological Process	GO:0044030	regulation of DNA methylation	0.010338624660118	0.257514199155346	0	0	2	18
GO:0090335 regulation of brown fat cell differentiation	2	0.010338624660118	1.351	0.111	Biological Process	GO:0090335	regulation of brown fat cell differentiation	0.010338624660118	0.257514199155346	0	0	2	18
GO:0031594 neuromuscular junction	3	0.0106438194832088	1.829	0.060	Cellular Component	GO:0031594	neuromuscular junction	0.0106438194832088	0.344331309456732	0	0	3	50
GO:0044403 biological process involved in symbiotic interaction	6	0.0107262176544585	4.054	0.028	Biological Process	GO:0044403	biological process involved in symbiotic interaction	0.0107262176544585	0.257514199155346	0	0	6	214
GO:0034340 response to type I interferon	3	0.0107683305581562	2.027	0.057	Biological Process	GO:0034340	response to type I interferon	0.0107683305581562	0.257514199155346	0	0	3	53
GO:1902533 positive regulation of intracellular signal transduction	13	0.0109785324760103	8.784	0.018	Biological Process	GO:1902533	positive regulation of intracellular signal transduction	0.0109785324760103	0.257514199155346	0	0	13	733
GO:0006006 glucose metabolic process	5	0.0111220708259115	3.378	0.032	Biological Process	GO:0006006	glucose metabolic process	0.0111220708259115	0.257514199155346	0	0	5	155
GO:0042578 phosphoric ester hydrolase activity	8	0.0111668479880484	5.556	0.023	Molecular Function	GO:0042578	phosphoric ester hydrolase activity	0.0111668479880484	0.15396714650188	0	0	8	351
GO:0051098 regulation of binding	7	0.0113170130720988	4.730	0.025	Biological Process	GO:0051098	regulation of binding	0.0113170130720988	0.257514199155346	0	0	7	282
GO:0032611 interleukin-1 beta production	3	0.0113308774943789	2.027	0.056	Biological Process	GO:0032611	interleukin-1 beta production	0.0113308774943789	0.257514199155346	0	0	3	54
GO:0032651 regulation of interleukin-1 beta production	3	0.0113308774943789	2.027	0.056	Biological Process	GO:0032651	regulation of interleukin-1 beta production	0.0113308774943789	0.257514199155346	0	0	3	54
GO:0050818 regulation of coagulation	3	0.0113308774943789	2.027	0.056	Biological Process	GO:0050818	regulation of coagulation	0.0113308774943789	0.257514199155346	0	0	3	54
GO:0006595 polyamine metabolic process	2	0.0114900535226336	1.351	0.105	Biological Process	GO:0006595	polyamine metabolic process	0.0114900535226336	0.257514199155346	0	0	2	19
GO:0042133 neurotransmitter metabolic process	2	0.0114900535226336	1.351	0.105	Biological Process	GO:0042133	neurotransmitter metabolic process	0.0114900535226336	0.257514199155346	0	0	2	19
GO:0045907 positive regulation of vasoconstriction	2	0.0114900535226336	1.351	0.105	Biological Process	GO:0045907	positive regulation of vasoconstriction	0.0114900535226336	0.257514199155346	0	0	2	19
GO:0031674 I band	4	0.0115418316019016	2.439	0.042	Cellular Component	GO:0031674	I band	0.0115418316019016	0.344331309456732	0	0	4	96
GO:0006629 lipid metabolic process	17	0.0115787297902345	11.486	0.016	Biological Process	GO:0006629	lipid metabolic process	0.0115787297902345	0.257514199155346	0	0	17	1077
GO:0043903 regulation of biological process involved in symbiotic interaction	3	0.0119101058008165	2.027	0.055	Biological Process	GO:0043903	regulation of biological process involved in symbiotic interaction	0.0119101058008165	0.257514199155346	0	0	3	55
GO:0009152 purine ribonucleotide biosynthetic process	5	0.0120090859503213	3.378	0.032	Biological Process	GO:0009152	purine ribonucleotide biosynthetic process	0.0120090859503213	0.257514199155346	0	0	5	158
GO:0042310 vasoconstriction	3	0.0125060930622849	2.027	0.054	Biological Process	GO:0042310	vasoconstriction	0.0125060930622849	0.257514199155346	0	0	3	56
GO:0043200 response to amino acid	3	0.0125060930622849	2.027	0.054	Biological Process	GO:0043200	response to amino acid	0.0125060930622849	0.257514199155346	0	0	3	56
GO:0048584 positive regulation of response to stimulus	23	0.0125133169115561	15.541	0.014	Biological Process	GO:0048584	positive regulation of response to stimulus	0.0125133169115561	0.257514199155346	0	0	23	1629
GO:0008340 determination of adult lifespan	2	0.0126950917538665	1.351	0.100	Biological Process	GO:0008340	determination of adult lifespan	0.0126950917538665	0.257514199155346	0	0	2	20
GO:0048306 calcium-dependent protein binding	3	0.013064840574446	2.083	0.053	Molecular Function	GO:0048306	calcium-dependent protein binding	0.013064840574446	0.159365695759468	0	0	3	57
GO:0051480 regulation of cytosolic calcium ion concentration	6	0.0132043381304714	4.054	0.027	Biological Process	GO:0051480	regulation of cytosolic calcium ion concentration	0.0132043381304714	0.257514199155346	0	0	6	224
GO:0034612 response to tumor necrosis factor	5	0.0135922855431044	3.378	0.031	Biological Process	GO:0034612	response to tumor necrosis factor	0.0135922855431044	0.257514199155346	0	0	5	163
GO:2001233 regulation of apoptotic signaling pathway	7	0.0142053520105387	4.730	0.024	Biological Process	GO:2001233	regulation of apoptotic signaling pathway	0.0142053520105387	0.257514199155346	0	0	7	295
GO:0010675 regulation of cellular carbohydrate metabolic process	4	0.0142893942831638	2.703	0.037	Biological Process	GO:0010675	regulation of cellular carbohydrate metabolic process	0.0142893942831638	0.257514199155346	0	0	4	108
GO:0005777 peroxisome	4	0.0151118888624219	2.439	0.038	Cellular Component	GO:0005777	peroxisome	0.0151118888624219	0.38643258662479	0	0	4	104
GO:0042579 microbody	4	0.0151118888624219	2.439	0.038	Cellular Component	GO:0042579	microbody	0.0151118888624219	0.38643258662479	0	0	4	104
GO:0008266 poly(U) RNA binding	2	0.01521932663939	1.389	0.091	Molecular Function	GO:0008266	poly(U) RNA binding	0.01521932663939	0.159365695759468	0	0	2	22
GO:0045807 positive regulation of endocytosis	3	0.0157397194754878	2.027	0.049	Biological Process	GO:0045807	positive regulation of endocytosis	0.0157397194754878	0.257514199155346	0	0	3	61
GO:0046513 ceramide biosynthetic process	3	0.0157397194754878	2.027	0.049	Biological Process	GO:0046513	ceramide biosynthetic process	0.0157397194754878	0.257514199155346	0	0	3	61
GO:0050886 endocrine process	3	0.0157397194754878	2.027	0.049	Biological Process	GO:0050886	endocrine process	0.0157397194754878	0.257514199155346	0	0	3	61
GO:0043122 regulation of I-kappaB kinase/NF-kappaB signaling	5	0.0160369505089791	3.378	0.029	Biological Process	GO:0043122	regulation of I-kappaB kinase/NF-kappaB signaling	0.0160369505089791	0.257514199155346	0	0	5	170
GO:0006952 defense response	17	0.0163523386506225	11.486	0.015	Biological Process	GO:0006952	defense response	0.0163523386506225	0.257514199155346	0	0	17	1119
GO:0043292 contractile fiber	5	0.0164531084037109	3.049	0.031	Cellular Component	GO:0043292	contractile fiber	0.0164531084037109	0.392680853901899	0	0	5	162
GO:0008187 poly-pyrimidine tract binding	2	0.0165756141756833	1.389	0.087	Molecular Function	GO:0008187	poly-pyrimidine tract binding	0.0165756141756833	0.159365695759468	0	0	2	23
GO:0007156 homophilic cell adhesion via plasma membrane adhesion molecules	4	0.0166144891317161	2.703	0.035	Biological Process	GO:0007156	homophilic cell adhesion via plasma membrane adhesion molecules	0.0166144891317161	0.257514199155346	0	0	4	113
GO:0035601 protein deacylation	4	0.0166144891317161	2.703	0.035	Biological Process	GO:0035601	protein deacylation	0.0166144891317161	0.257514199155346	0	0	4	113
GO:1902410 mitotic cytokinetic process	2	0.0166219466115563	1.351	0.087	Biological Process	GO:1902410	mitotic cytokinetic process	0.0166219466115563	0.257514199155346	0	0	2	23
GO:0009260 ribonucleotide biosynthetic process	5	0.0167858503850804	3.378	0.029	Biological Process	GO:0009260	ribonucleotide biosynthetic process	0.0167858503850804	0.257514199155346	0	0	5	172
GO:0005509 calcium ion binding	11	0.0171078600247154	7.639	0.018	Molecular Function	GO:0005509	calcium ion binding	0.0171078600247154	0.159365695759468	0	0	11	613
GO:0004020 adenylylsulfate kinase activity	1	0.0171624595433273	0.694	0.500	Molecular Function	GO:0004020	adenylylsulfate kinase activity	0.0171624595433273	0.159365695759468	0	0	1	2
GO:0004779 sulfate adenylyltransferase activity	1	0.0171624595433273	0.694	0.500	Molecular Function	GO:0004779	sulfate adenylyltransferase activity	0.0171624595433273	0.159365695759468	0	0	1	2
GO:0004781 sulfate adenylyltransferase (ATP) activity	1	0.0171624595433273	0.694	0.500	Molecular Function	GO:0004781	sulfate adenylyltransferase (ATP) activity	0.0171624595433273	0.159365695759468	0	0	1	2
GO:0004831 tyrosine-tRNA ligase activity	1	0.0171624595433273	0.694	0.500	Molecular Function	GO:0004831	tyrosine-tRNA ligase activity	0.0171624595433273	0.159365695759468	0	0	1	2
GO:0008489 UDP-galactose:glucosylceramide beta-1,4-galactosyltransferase activity	1	0.0171624595433273	0.694	0.500	Molecular Function	GO:0008489	UDP-galactose:glucosylceramide beta-1,4-galactosyltransferase activity	0.0171624595433273	0.159365695759468	0	0	1	2
GO:0015665 alcohol transmembrane transporter activity	1	0.0171624595433273	0.694	0.500	Molecular Function	GO:0015665	alcohol transmembrane transporter activity	0.0171624595433273	0.159365695759468	0	0	1	2
GO:0016499 orexin receptor activity	1	0.0171624595433273	0.694	0.500	Molecular Function	GO:0016499	orexin receptor activity	0.0171624595433273	0.159365695759468	0	0	1	2
GO:0034416 bisphosphoglycerate phosphatase activity	1	0.0171624595433273	0.694	0.500	Molecular Function	GO:0034416	bisphosphoglycerate phosphatase activity	0.0171624595433273	0.159365695759468	0	0	1	2
GO:0034632 retinol transmembrane transporter activity	1	0.0171624595433273	0.694	0.500	Molecular Function	GO:0034632	retinol transmembrane transporter activity	0.0171624595433273	0.159365695759468	0	0	1	2
GO:0035851 Krueppel-associated box domain binding	1	0.0171624595433273	0.694	0.500	Molecular Function	GO:0035851	Krueppel-associated box domain binding	0.0171624595433273	0.159365695759468	0	0	1	2
GO:0042978 ornithine decarboxylase activator activity	1	0.0171624595433273	0.694	0.500	Molecular Function	GO:0042978	ornithine decarboxylase activator activity	0.0171624595433273	0.159365695759468	0	0	1	2
GO:0051424 corticotropin-releasing hormone binding	1	0.0171624595433273	0.694	0.500	Molecular Function	GO:0051424	corticotropin-releasing hormone binding	0.0171624595433273	0.159365695759468	0	0	1	2
GO:0006164 purine nucleotide biosynthetic process	5	0.0171688777975809	3.378	0.029	Biological Process	GO:0006164	purine nucleotide biosynthetic process	0.0171688777975809	0.257514199155346	0	0	5	173
GO:0001572 lactosylceramide biosynthetic process	1	0.0171864995402541	0.676	0.500	Biological Process	GO:0001572	lactosylceramide biosynthetic process	0.0171864995402541	0.257514199155346	0	0	1	2
GO:0003165 Purkinje myocyte development	1	0.0171864995402541	0.676	0.500	Biological Process	GO:0003165	Purkinje myocyte development	0.0171864995402541	0.257514199155346	0	0	1	2
GO:0006363 termination of RNA polymerase I transcription	1	0.0171864995402541	0.676	0.500	Biological Process	GO:0006363	termination of RNA polymerase I transcription	0.0171864995402541	0.257514199155346	0	0	1	2
GO:0006437 tyrosyl-tRNA aminoacylation	1	0.0171864995402541	0.676	0.500	Biological Process	GO:0006437	tyrosyl-tRNA aminoacylation	0.0171864995402541	0.257514199155346	0	0	1	2
GO:0007258 JUN phosphorylation	1	0.0171864995402541	0.676	0.500	Biological Process	GO:0007258	JUN phosphorylation	0.0171864995402541	0.257514199155346	0	0	1	2
GO:0007529 establishment of synaptic specificity at neuromuscular junction	1	0.0171864995402541	0.676	0.500	Biological Process	GO:0007529	establishment of synaptic specificity at neuromuscular junction	0.0171864995402541	0.257514199155346	0	0	1	2
GO:0009450 gamma-aminobutyric acid catabolic process	1	0.0171864995402541	0.676	0.500	Biological Process	GO:0009450	gamma-aminobutyric acid catabolic process	0.0171864995402541	0.257514199155346	0	0	1	2
GO:0010609 mRNA localization resulting in posttranscriptional regulation of gene expression	1	0.0171864995402541	0.676	0.500	Biological Process	GO:0010609	mRNA localization resulting in posttranscriptional regulation of gene expression	0.0171864995402541	0.257514199155346	0	0	1	2
GO:0034036 purine ribonucleoside bisphosphate biosynthetic process	1	0.0171864995402541	0.676	0.500	Biological Process	GO:0034036	purine ribonucleoside bisphosphate biosynthetic process	0.0171864995402541	0.257514199155346	0	0	1	2
GO:0036145 dendritic cell homeostasis	1	0.0171864995402541	0.676	0.500	Biological Process	GO:0036145	dendritic cell homeostasis	0.0171864995402541	0.257514199155346	0	0	1	2
GO:0038016 insulin receptor internalization	1	0.0171864995402541	0.676	0.500	Biological Process	GO:0038016	insulin receptor internalization	0.0171864995402541	0.257514199155346	0	0	1	2
GO:0043007 maintenance of rDNA	1	0.0171864995402541	0.676	0.500	Biological Process	GO:0043007	maintenance of rDNA	0.0171864995402541	0.257514199155346	0	0	1	2
GO:0043311 positive regulation of eosinophil degranulation	1	0.0171864995402541	0.676	0.500	Biological Process	GO:0043311	positive regulation of eosinophil degranulation	0.0171864995402541	0.257514199155346	0	0	1	2
GO:0044028 DNA hypomethylation	1	0.0171864995402541	0.676	0.500	Biological Process	GO:0044028	DNA hypomethylation	0.0171864995402541	0.257514199155346	0	0	1	2
GO:0044029 hypomethylation of CpG island	1	0.0171864995402541	0.676	0.500	Biological Process	GO:0044029	hypomethylation of CpG island	0.0171864995402541	0.257514199155346	0	0	1	2
GO:0046478 lactosylceramide metabolic process	1	0.0171864995402541	0.676	0.500	Biological Process	GO:0046478	lactosylceramide metabolic process	0.0171864995402541	0.257514199155346	0	0	1	2
GO:0050428 3'-phosphoadenosine 5'-phosphosulfate biosynthetic process	1	0.0171864995402541	0.676	0.500	Biological Process	GO:0050428	3'-phosphoadenosine 5'-phosphosulfate biosynthetic process	0.0171864995402541	0.257514199155346	0	0	1	2
GO:0060819 inactivation of X chromosome by genetic imprinting	1	0.0171864995402541	0.676	0.500	Biological Process	GO:0060819	inactivation of X chromosome by genetic imprinting	0.0171864995402541	0.257514199155346	0	0	1	2
GO:0061198 fungiform papilla formation	1	0.0171864995402541	0.676	0.500	Biological Process	GO:0061198	fungiform papilla formation	0.0171864995402541	0.257514199155346	0	0	1	2
GO:0070253 somatostatin secretion	1	0.0171864995402541	0.676	0.500	Biological Process	GO:0070253	somatostatin secretion	0.0171864995402541	0.257514199155346	0	0	1	2
GO:0070949 regulation of neutrophil mediated killing of symbiont cell	1	0.0171864995402541	0.676	0.500	Biological Process	GO:0070949	regulation of neutrophil mediated killing of symbiont cell	0.0171864995402541	0.257514199155346	0	0	1	2
GO:0070960 positive regulation of neutrophil mediated cytotoxicity	1	0.0171864995402541	0.676	0.500	Biological Process	GO:0070960	positive regulation of neutrophil mediated cytotoxicity	0.0171864995402541	0.257514199155346	0	0	1	2
GO:0070961 positive regulation of neutrophil mediated killing of symbiont cell	1	0.0171864995402541	0.676	0.500	Biological Process	GO:0070961	positive regulation of neutrophil mediated killing of symbiont cell	0.0171864995402541	0.257514199155346	0	0	1	2
GO:0071586 CAAX-box protein processing	1	0.0171864995402541	0.676	0.500	Biological Process	GO:0071586	CAAX-box protein processing	0.0171864995402541	0.257514199155346	0	0	1	2
GO:0075506 entry of viral genome into host nucleus through nuclear pore complex via importin	1	0.0171864995402541	0.676	0.500	Biological Process	GO:0075506	entry of viral genome into host nucleus through nuclear pore complex via importin	0.0171864995402541	0.257514199155346	0	0	1	2
GO:0075732 viral penetration into host nucleus	1	0.0171864995402541	0.676	0.500	Biological Process	GO:0075732	viral penetration into host nucleus	0.0171864995402541	0.257514199155346	0	0	1	2
GO:0090222 centrosome-templated microtubule nucleation	1	0.0171864995402541	0.676	0.500	Biological Process	GO:0090222	centrosome-templated microtubule nucleation	0.0171864995402541	0.257514199155346	0	0	1	2
GO:0090273 regulation of somatostatin secretion	1	0.0171864995402541	0.676	0.500	Biological Process	GO:0090273	regulation of somatostatin secretion	0.0171864995402541	0.257514199155346	0	0	1	2
GO:0090275 negative regulation of somatostatin secretion	1	0.0171864995402541	0.676	0.500	Biological Process	GO:0090275	negative regulation of somatostatin secretion	0.0171864995402541	0.257514199155346	0	0	1	2
GO:0098629 trans-Golgi network membrane organization	1	0.0171864995402541	0.676	0.500	Biological Process	GO:0098629	trans-Golgi network membrane organization	0.0171864995402541	0.257514199155346	0	0	1	2
GO:0140568 extraction of mislocalized protein from membrane	1	0.0171864995402541	0.676	0.500	Biological Process	GO:0140568	extraction of mislocalized protein from membrane	0.0171864995402541	0.257514199155346	0	0	1	2
GO:1900135 positive regulation of renin secretion into blood stream	1	0.0171864995402541	0.676	0.500	Biological Process	GO:1900135	positive regulation of renin secretion into blood stream	0.0171864995402541	0.257514199155346	0	0	1	2
GO:1902214 regulation of interleukin-4-mediated signaling pathway	1	0.0171864995402541	0.676	0.500	Biological Process	GO:1902214	regulation of interleukin-4-mediated signaling pathway	0.0171864995402541	0.257514199155346	0	0	1	2
GO:1902269 positive regulation of polyamine transmembrane transport	1	0.0171864995402541	0.676	0.500	Biological Process	GO:1902269	positive regulation of polyamine transmembrane transport	0.0171864995402541	0.257514199155346	0	0	1	2
GO:1902568 positive regulation of eosinophil activation	1	0.0171864995402541	0.676	0.500	Biological Process	GO:1902568	positive regulation of eosinophil activation	0.0171864995402541	0.257514199155346	0	0	1	2
GO:1902595 regulation of DNA replication origin binding	1	0.0171864995402541	0.676	0.500	Biological Process	GO:1902595	regulation of DNA replication origin binding	0.0171864995402541	0.257514199155346	0	0	1	2
GO:1903436 regulation of mitotic cytokinetic process	1	0.0171864995402541	0.676	0.500	Biological Process	GO:1903436	regulation of mitotic cytokinetic process	0.0171864995402541	0.257514199155346	0	0	1	2
GO:1903438 positive regulation of mitotic cytokinetic process	1	0.0171864995402541	0.676	0.500	Biological Process	GO:1903438	positive regulation of mitotic cytokinetic process	0.0171864995402541	0.257514199155346	0	0	1	2
GO:1903490 positive regulation of mitotic cytokinesis	1	0.0171864995402541	0.676	0.500	Biological Process	GO:1903490	positive regulation of mitotic cytokinesis	0.0171864995402541	0.257514199155346	0	0	1	2
GO:1905036 positive regulation of antifungal innate immune response	1	0.0171864995402541	0.676	0.500	Biological Process	GO:1905036	positive regulation of antifungal innate immune response	0.0171864995402541	0.257514199155346	0	0	1	2
GO:2000587 negative regulation of platelet-derived growth factor receptor-beta signaling pathway	1	0.0171864995402541	0.676	0.500	Biological Process	GO:2000587	negative regulation of platelet-derived growth factor receptor-beta signaling pathway	0.0171864995402541	0.257514199155346	0	0	1	2
GO:0043068 positive regulation of programmed cell death	8	0.0174246814543535	5.405	0.021	Biological Process	GO:0043068	positive regulation of programmed cell death	0.0174246814543535	0.259656318721431	0	0	8	380
GO:0032612 interleukin-1 production	3	0.0178847161801268	2.027	0.047	Biological Process	GO:0032612	interleukin-1 production	0.0178847161801268	0.260810807610726	0	0	3	64
GO:0032637 interleukin-8 production	3	0.0178847161801268	2.027	0.047	Biological Process	GO:0032637	interleukin-8 production	0.0178847161801268	0.260810807610726	0	0	3	64
GO:0032652 regulation of interleukin-1 production	3	0.0178847161801268	2.027	0.047	Biological Process	GO:0032652	regulation of interleukin-1 production	0.0178847161801268	0.260810807610726	0	0	3	64
GO:0032677 regulation of interleukin-8 production	3	0.0178847161801268	2.027	0.047	Biological Process	GO:0032677	regulation of interleukin-8 production	0.0178847161801268	0.260810807610726	0	0	3	64
GO:0031681 G-protein beta-subunit binding	2	0.0179814843199797	1.389	0.083	Molecular Function	GO:0031681	G-protein beta-subunit binding	0.0179814843199797	0.160788993189662	0	0	2	24
GO:0004497 monooxygenase activity	4	0.0180225025333467	2.778	0.034	Molecular Function	GO:0004497	monooxygenase activity	0.0180225025333467	0.160788993189662	0	0	4	116
GO:0006775 fat-soluble vitamin metabolic process	2	0.0180315708332823	1.351	0.083	Biological Process	GO:0006775	fat-soluble vitamin metabolic process	0.0180315708332823	0.261400058511579	0	0	2	24
GO:0043123 positive regulation of I-kappaB kinase/NF-kappaB signaling	4	0.0181168357384263	2.703	0.034	Biological Process	GO:0043123	positive regulation of I-kappaB kinase/NF-kappaB signaling	0.0181168357384263	0.261400058511579	0	0	4	116
GO:0072563 endothelial microparticle	1	0.0181417180425109	0.610	0.500	Cellular Component	GO:0072563	endothelial microparticle	0.0181417180425109	0.40592094120118	0	0	1	2
GO:0006643 membrane lipid metabolic process	5	0.0183526681736582	3.378	0.028	Biological Process	GO:0006643	membrane lipid metabolic process	0.0183526681736582	0.261957591298392	0	0	5	176
GO:0042562 hormone binding	3	0.0185589974964316	2.083	0.046	Molecular Function	GO:0042562	hormone binding	0.0185589974964316	0.162391228093776	0	0	3	65
GO:0002831 regulation of response to biotic stimulus	6	0.0186307570144083	4.054	0.025	Biological Process	GO:0002831	regulation of response to biotic stimulus	0.0186307570144083	0.261957591298392	0	0	6	242
GO:0001101 response to acid chemical	3	0.0186340833931247	2.027	0.046	Biological Process	GO:0001101	response to acid chemical	0.0186340833931247	0.261957591298392	0	0	3	65
GO:0030534 adult behavior	4	0.0186357802390496	2.703	0.034	Biological Process	GO:0030534	adult behavior	0.0186357802390496	0.261957591298392	0	0	4	117
GO:0098732 macromolecule deacylation	4	0.0186357802390496	2.703	0.034	Biological Process	GO:0098732	macromolecule deacylation	0.0186357802390496	0.261957591298392	0	0	4	117
GO:0003712 transcription coregulator activity	8	0.0195631112090501	5.556	0.021	Molecular Function	GO:0003712	transcription coregulator activity	0.0195631112090501	0.167947464153166	0	0	8	389
GO:0046390 ribose phosphate biosynthetic process	5	0.0195891952406973	3.378	0.028	Biological Process	GO:0046390	ribose phosphate biosynthetic process	0.0195891952406973	0.27394736113529	0	0	5	179
GO:0023061 signal release	7	0.0199315493492753	4.730	0.022	Biological Process	GO:0023061	signal release	0.0199315493492753	0.277312934058539	0	0	7	316
GO:0001938 positive regulation of endothelial cell proliferation	3	0.0201845183045906	2.027	0.045	Biological Process	GO:0001938	positive regulation of endothelial cell proliferation	0.0201845183045906	0.2794070122671	0	0	3	67
GO:0016787 hydrolase activity	28	0.02020018466378	19.444	0.013	Molecular Function	GO:0016787	hydrolase activity	0.02020018466378	0.170205259667036	0	0	28	2191
GO:0010038 response to metal ion	5	0.0204432585420764	3.378	0.028	Biological Process	GO:0010038	response to metal ion	0.0204432585420764	0.280144552986143	0	0	5	181
GO:0072522 purine-containing compound biosynthetic process	5	0.0204432585420764	3.378	0.028	Biological Process	GO:0072522	purine-containing compound biosynthetic process	0.0204432585420764	0.280144552986143	0	0	5	181
GO:0001990 regulation of systemic arterial blood pressure by hormone	2	0.0209961278935153	1.351	0.077	Biological Process	GO:0001990	regulation of systemic arterial blood pressure by hormone	0.0209961278935153	0.283447726562456	0	0	2	26
GO:0006688 glycosphingolipid biosynthetic process	2	0.0209961278935153	1.351	0.077	Biological Process	GO:0006688	glycosphingolipid biosynthetic process	0.0209961278935153	0.283447726562456	0	0	2	26
GO:0042311 vasodilation	2	0.0209961278935153	1.351	0.077	Biological Process	GO:0042311	vasodilation	0.0209961278935153	0.283447726562456	0	0	2	26
GO:0001935 endothelial cell proliferation	4	0.0213686117303743	2.703	0.033	Biological Process	GO:0001935	endothelial cell proliferation	0.0213686117303743	0.28564805974868	0	0	4	122
GO:0071248 cellular response to metal ion	4	0.0213686117303743	2.703	0.033	Biological Process	GO:0071248	cellular response to metal ion	0.0213686117303743	0.28564805974868	0	0	4	122
GO:0043167 ion binding	52	0.0215054350373881	36.111	0.011	Molecular Function	GO:0043167	ion binding	0.0215054350373881	0.174079438437496	0	0	52	4692
GO:0098542 defense response to other organism	12	0.0217382049406406	8.108	0.017	Biological Process	GO:0098542	defense response to other organism	0.0217382049406406	0.28917114572257	0	0	12	718
GO:0051100 negative regulation of binding	4	0.0219430704809263	2.703	0.033	Biological Process	GO:0051100	negative regulation of binding	0.0219430704809263	0.290479384473234	0	0	4	123
GO:0051050 positive regulation of transport	10	0.0224823172549869	6.757	0.018	Biological Process	GO:0051050	positive regulation of transport	0.0224823172549869	0.290644139284479	0	0	10	556
GO:0008378 galactosyltransferase activity	2	0.0224872232900975	1.389	0.074	Molecular Function	GO:0008378	galactosyltransferase activity	0.0224872232900975	0.174079438437496	0	0	2	27
GO:0045687 positive regulation of glial cell differentiation	2	0.0225492042058066	1.351	0.074	Biological Process	GO:0045687	positive regulation of glial cell differentiation	0.0225492042058066	0.290644139284479	0	0	2	27
GO:0035023 regulation of Rho protein signal transduction	3	0.0226396314322464	2.027	0.043	Biological Process	GO:0035023	regulation of Rho protein signal transduction	0.0226396314322464	0.290644139284479	0	0	3	70
GO:0046467 membrane lipid biosynthetic process	4	0.023120165579176	2.703	0.032	Biological Process	GO:0046467	membrane lipid biosynthetic process	0.023120165579176	0.290644139284479	0	0	4	125
GO:0010942 positive regulation of cell death	8	0.0234797849911685	5.405	0.020	Biological Process	GO:0010942	positive regulation of cell death	0.0234797849911685	0.290644139284479	0	0	8	402
GO:0048709 oligodendrocyte differentiation	3	0.0234925493963713	2.027	0.042	Biological Process	GO:0048709	oligodendrocyte differentiation	0.0234925493963713	0.290644139284479	0	0	3	71
GO:0008015 blood circulation	7	0.0235001630922864	4.730	0.021	Biological Process	GO:0008015	blood circulation	0.0235001630922864	0.290644139284479	0	0	7	327
GO:0090278 negative regulation of peptide hormone secretion	2	0.0241482617249034	1.351	0.071	Biological Process	GO:0090278	negative regulation of peptide hormone secretion	0.0241482617249034	0.290644139284479	0	0	2	28
GO:0065008 regulation of biological quality	35	0.0252528629442558	23.649	0.012	Biological Process	GO:0065008	regulation of biological quality	0.0252528629442558	0.290644139284479	0	0	35	2932
GO:0019318 hexose metabolic process	5	0.025576423852477	3.378	0.026	Biological Process	GO:0019318	hexose metabolic process	0.025576423852477	0.290644139284479	0	0	5	192
GO:0007596 blood coagulation	4	0.025587952142768	2.703	0.031	Biological Process	GO:0007596	blood coagulation	0.025587952142768	0.290644139284479	0	0	4	129
GO:0051701 biological process involved in interaction with host	4	0.025587952142768	2.703	0.031	Biological Process	GO:0051701	biological process involved in interaction with host	0.025587952142768	0.290644139284479	0	0	4	129
GO:0001601 peptide YY receptor activity	1	0.0256336755501367	0.694	0.333	Molecular Function	GO:0001601	peptide YY receptor activity	0.0256336755501367	0.174079438437496	0	0	1	3
GO:0001602 pancreatic polypeptide receptor activity	1	0.0256336755501367	0.694	0.333	Molecular Function	GO:0001602	pancreatic polypeptide receptor activity	0.0256336755501367	0.174079438437496	0	0	1	3
GO:0002950 ceramide phosphoethanolamine synthase activity	1	0.0256336755501367	0.694	0.333	Molecular Function	GO:0002950	ceramide phosphoethanolamine synthase activity	0.0256336755501367	0.174079438437496	0	0	1	3
GO:0004705 JUN kinase activity	1	0.0256336755501367	0.694	0.333	Molecular Function	GO:0004705	JUN kinase activity	0.0256336755501367	0.174079438437496	0	0	1	3
GO:0005308 creatine transmembrane transporter activity	1	0.0256336755501367	0.694	0.333	Molecular Function	GO:0005308	creatine transmembrane transporter activity	0.0256336755501367	0.174079438437496	0	0	1	3
GO:0033188 sphingomyelin synthase activity	1	0.0256336755501367	0.694	0.333	Molecular Function	GO:0033188	sphingomyelin synthase activity	0.0256336755501367	0.174079438437496	0	0	1	3
GO:0035033 histone deacetylase regulator activity	1	0.0256336755501367	0.694	0.333	Molecular Function	GO:0035033	histone deacetylase regulator activity	0.0256336755501367	0.174079438437496	0	0	1	3
GO:0044378 non-sequence-specific DNA binding, bending	1	0.0256336755501367	0.694	0.333	Molecular Function	GO:0044378	non-sequence-specific DNA binding, bending	0.0256336755501367	0.174079438437496	0	0	1	3
GO:0047493 ceramide cholinephosphotransferase activity	1	0.0256336755501367	0.694	0.333	Molecular Function	GO:0047493	ceramide cholinephosphotransferase activity	0.0256336755501367	0.174079438437496	0	0	1	3
GO:0097100 supercoiled DNA binding	1	0.0256336755501367	0.694	0.333	Molecular Function	GO:0097100	supercoiled DNA binding	0.0256336755501367	0.174079438437496	0	0	1	3
GO:0120283 protein serine/threonine kinase binding	1	0.0256336755501367	0.694	0.333	Molecular Function	GO:0120283	protein serine/threonine kinase binding	0.0256336755501367	0.174079438437496	0	0	1	3
GO:0000103 sulfate assimilation	1	0.0256694060584809	0.676	0.333	Biological Process	GO:0000103	sulfate assimilation	0.0256694060584809	0.290644139284479	0	0	1	3
GO:0008292 acetylcholine biosynthetic process	1	0.0256694060584809	0.676	0.333	Biological Process	GO:0008292	acetylcholine biosynthetic process	0.0256694060584809	0.290644139284479	0	0	1	3
GO:0015881 creatine transmembrane transport	1	0.0256694060584809	0.676	0.333	Biological Process	GO:0015881	creatine transmembrane transport	0.0256694060584809	0.290644139284479	0	0	1	3
GO:0030327 prenylated protein catabolic process	1	0.0256694060584809	0.676	0.333	Biological Process	GO:0030327	prenylated protein catabolic process	0.0256694060584809	0.290644139284479	0	0	1	3
GO:0032954 regulation of cytokinetic process	1	0.0256694060584809	0.676	0.333	Biological Process	GO:0032954	regulation of cytokinetic process	0.0256694060584809	0.290644139284479	0	0	1	3
GO:0034140 negative regulation of toll-like receptor 3 signaling pathway	1	0.0256694060584809	0.676	0.333	Biological Process	GO:0034140	negative regulation of toll-like receptor 3 signaling pathway	0.0256694060584809	0.290644139284479	0	0	1	3
GO:0034633 retinol transport	1	0.0256694060584809	0.676	0.333	Biological Process	GO:0034633	retinol transport	0.0256694060584809	0.290644139284479	0	0	1	3
GO:0036337 Fas signaling pathway	1	0.0256694060584809	0.676	0.333	Biological Process	GO:0036337	Fas signaling pathway	0.0256694060584809	0.290644139284479	0	0	1	3
GO:0043309 regulation of eosinophil degranulation	1	0.0256694060584809	0.676	0.333	Biological Process	GO:0043309	regulation of eosinophil degranulation	0.0256694060584809	0.290644139284479	0	0	1	3
GO:0061519 macrophage homeostasis	1	0.0256694060584809	0.676	0.333	Biological Process	GO:0061519	macrophage homeostasis	0.0256694060584809	0.290644139284479	0	0	1	3
GO:0070945 neutrophil-mediated killing of gram-negative bacterium	1	0.0256694060584809	0.676	0.333	Biological Process	GO:0070945	neutrophil-mediated killing of gram-negative bacterium	0.0256694060584809	0.290644139284479	0	0	1	3
GO:0080120 CAAX-box protein maturation	1	0.0256694060584809	0.676	0.333	Biological Process	GO:0080120	CAAX-box protein maturation	0.0256694060584809	0.290644139284479	0	0	1	3
GO:0090131 mesenchyme migration	1	0.0256694060584809	0.676	0.333	Biological Process	GO:0090131	mesenchyme migration	0.0256694060584809	0.290644139284479	0	0	1	3
GO:0090522 vesicle tethering involved in exocytosis	1	0.0256694060584809	0.676	0.333	Biological Process	GO:0090522	vesicle tethering involved in exocytosis	0.0256694060584809	0.290644139284479	0	0	1	3
GO:0097029 mature conventional dendritic cell differentiation	1	0.0256694060584809	0.676	0.333	Biological Process	GO:0097029	mature conventional dendritic cell differentiation	0.0256694060584809	0.290644139284479	0	0	1	3
GO:0099552 trans-synaptic signaling by lipid, modulating synaptic transmission	1	0.0256694060584809	0.676	0.333	Biological Process	GO:0099552	trans-synaptic signaling by lipid, modulating synaptic transmission	0.0256694060584809	0.290644139284479	0	0	1	3
GO:0099553 trans-synaptic signaling by endocannabinoid, modulating synaptic transmission	1	0.0256694060584809	0.676	0.333	Biological Process	GO:0099553	trans-synaptic signaling by endocannabinoid, modulating synaptic transmission	0.0256694060584809	0.290644139284479	0	0	1	3
GO:1900620 acetate ester biosynthetic process	1	0.0256694060584809	0.676	0.333	Biological Process	GO:1900620	acetate ester biosynthetic process	0.0256694060584809	0.290644139284479	0	0	1	3
GO:1902227 negative regulation of macrophage colony-stimulating factor signaling pathway	1	0.0256694060584809	0.676	0.333	Biological Process	GO:1902227	negative regulation of macrophage colony-stimulating factor signaling pathway	0.0256694060584809	0.290644139284479	0	0	1	3
GO:1902232 regulation of positive thymic T cell selection	1	0.0256694060584809	0.676	0.333	Biological Process	GO:1902232	regulation of positive thymic T cell selection	0.0256694060584809	0.290644139284479	0	0	1	3
GO:1902566 regulation of eosinophil activation	1	0.0256694060584809	0.676	0.333	Biological Process	GO:1902566	regulation of eosinophil activation	0.0256694060584809	0.290644139284479	0	0	1	3
GO:1990036 calcium ion import into sarcoplasmic reticulum	1	0.0256694060584809	0.676	0.333	Biological Process	GO:1990036	calcium ion import into sarcoplasmic reticulum	0.0256694060584809	0.290644139284479	0	0	1	3
GO:0002792 negative regulation of peptide secretion	2	0.0257924025327627	1.351	0.069	Biological Process	GO:0002792	negative regulation of peptide secretion	0.0257924025327627	0.290644139284479	0	0	2	29
GO:0048713 regulation of oligodendrocyte differentiation	2	0.0257924025327627	1.351	0.069	Biological Process	GO:0048713	regulation of oligodendrocyte differentiation	0.0257924025327627	0.290644139284479	0	0	2	29
GO:0050714 positive regulation of protein secretion	3	0.0261548913700436	2.027	0.041	Biological Process	GO:0050714	positive regulation of protein secretion	0.0261548913700436	0.293138349148585	0	0	3	74
GO:0006109 regulation of carbohydrate metabolic process	4	0.0262287338438778	2.703	0.031	Biological Process	GO:0006109	regulation of carbohydrate metabolic process	0.0262287338438778	0.293138349148585	0	0	4	130
GO:0007599 hemostasis	4	0.0268791023096961	2.703	0.031	Biological Process	GO:0007599	hemostasis	0.0268791023096961	0.297735925609541	0	0	4	131
GO:0014066 regulation of phosphatidylinositol 3-kinase signaling	3	0.0270768278515461	2.027	0.040	Biological Process	GO:0014066	regulation of phosphatidylinositol 3-kinase signaling	0.0270768278515461	0.297735925609541	0	0	3	75
GO:0032091 negative regulation of protein binding	3	0.0270768278515461	2.027	0.040	Biological Process	GO:0032091	negative regulation of protein binding	0.0270768278515461	0.297735925609541	0	0	3	75
GO:0033209 tumor necrosis factor-mediated signaling pathway	3	0.0270768278515461	2.027	0.040	Biological Process	GO:0033209	tumor necrosis factor-mediated signaling pathway	0.0270768278515461	0.297735925609541	0	0	3	75
GO:0030485 smooth muscle contractile fiber	1	0.0270895263466355	0.610	0.333	Cellular Component	GO:0030485	smooth muscle contractile fiber	0.0270895263466355	0.47284582877521	0	0	1	3
GO:0033165 interphotoreceptor matrix	1	0.0270895263466355	0.610	0.333	Cellular Component	GO:0033165	interphotoreceptor matrix	0.0270895263466355	0.47284582877521	0	0	1	3
GO:0072562 blood microparticle	1	0.0270895263466355	0.610	0.333	Cellular Component	GO:0072562	blood microparticle	0.0270895263466355	0.47284582877521	0	0	1	3
GO:0120098 procentriole	1	0.0270895263466355	0.610	0.333	Cellular Component	GO:0120098	procentriole	0.0270895263466355	0.47284582877521	0	0	1	3
GO:2000279 negative regulation of DNA biosynthetic process	2	0.027480740600406	1.351	0.067	Biological Process	GO:2000279	negative regulation of DNA biosynthetic process	0.027480740600406	0.299790413737895	0	0	2	30
GO:0072503 cellular divalent inorganic cation homeostasis	7	0.0274880926243927	4.730	0.021	Biological Process	GO:0072503	cellular divalent inorganic cation homeostasis	0.0274880926243927	0.299790413737895	0	0	7	338
GO:0007249 I-kappaB kinase/NF-kappaB signaling	5	0.0276303341278178	3.378	0.026	Biological Process	GO:0007249	I-kappaB kinase/NF-kappaB signaling	0.0276303341278178	0.299790413737895	0	0	5	196
GO:0032502 developmental process	52	0.0279881496471502	35.135	0.011	Biological Process	GO:0032502	developmental process	0.0279881496471502	0.299790413737895	0	0	52	4747
GO:0001942 hair follicle development	3	0.0280159788655461	2.027	0.039	Biological Process	GO:0001942	hair follicle development	0.0280159788655461	0.299790413737895	0	0	3	76
GO:0007565 female pregnancy	3	0.0280159788655461	2.027	0.039	Biological Process	GO:0007565	female pregnancy	0.0280159788655461	0.299790413737895	0	0	3	76
GO:0071241 cellular response to inorganic substance	4	0.0288879627196483	2.703	0.030	Biological Process	GO:0071241	cellular response to inorganic substance	0.0288879627196483	0.299790413737895	0	0	4	134
GO:0001776 leukocyte homeostasis	3	0.028972320612464	2.027	0.039	Biological Process	GO:0001776	leukocyte homeostasis	0.028972320612464	0.299790413737895	0	0	3	77
GO:0016831 carboxy-lyase activity	2	0.0291332273380642	1.389	0.065	Molecular Function	GO:0016831	carboxy-lyase activity	0.0291332273380642	0.1921104121568	0	0	2	31
GO:0042169 SH2 domain binding	2	0.0291332273380642	1.389	0.065	Molecular Function	GO:0042169	SH2 domain binding	0.0291332273380642	0.1921104121568	0	0	2	31
GO:0014003 oligodendrocyte development	2	0.029212401651876	1.351	0.065	Biological Process	GO:0014003	oligodendrocyte development	0.029212401651876	0.299790413737895	0	0	2	31
GO:0044271 cellular nitrogen compound biosynthetic process	46	0.0292444203204837	31.081	0.011	Biological Process	GO:0044271	cellular nitrogen compound biosynthetic process	0.0292444203204837	0.299790413737895	0	0	46	4115
GO:0003013 circulatory system process	7	0.0306628782408258	4.730	0.020	Biological Process	GO:0003013	circulatory system process	0.0306628782408258	0.299790413737895	0	0	7	346
GO:0022404 molting cycle process	3	0.0309364625901742	2.027	0.038	Biological Process	GO:0022404	molting cycle process	0.0309364625901742	0.299790413737895	0	0	3	79
GO:0022405 hair cycle process	3	0.0309364625901742	2.027	0.038	Biological Process	GO:0022405	hair cycle process	0.0309364625901742	0.299790413737895	0	0	3	79
GO:0006903 vesicle targeting	2	0.0309865230296304	1.351	0.062	Biological Process	GO:0006903	vesicle targeting	0.0309865230296304	0.299790413737895	0	0	2	32
GO:0034331 cell junction maintenance	2	0.0309865230296304	1.351	0.062	Biological Process	GO:0034331	cell junction maintenance	0.0309865230296304	0.299790413737895	0	0	2	32
GO:0043516 regulation of DNA damage response, signal transduction by p53 class mediator	2	0.0309865230296304	1.351	0.062	Biological Process	GO:0043516	regulation of DNA damage response, signal transduction by p53 class mediator	0.0309865230296304	0.299790413737895	0	0	2	32
GO:0048873 homeostasis of number of cells within a tissue	2	0.0309865230296304	1.351	0.062	Biological Process	GO:0048873	homeostasis of number of cells within a tissue	0.0309865230296304	0.299790413737895	0	0	2	32
GO:0009267 cellular response to starvation	4	0.0317019721823651	2.703	0.029	Biological Process	GO:0009267	cellular response to starvation	0.0317019721823651	0.299790413737895	0	0	4	138
GO:0098773 skin epidermis development	3	0.0319441969700223	2.027	0.037	Biological Process	GO:0098773	skin epidermis development	0.0319441969700223	0.299790413737895	0	0	3	80
GO:0140352 export from cell	10	0.0323377626205557	6.757	0.017	Biological Process	GO:0140352	export from cell	0.0323377626205557	0.299790413737895	0	0	10	591
GO:0003044 regulation of systemic arterial blood pressure mediated by a chemical signal	2	0.0328022535613595	1.351	0.061	Biological Process	GO:0003044	regulation of systemic arterial blood pressure mediated by a chemical signal	0.0328022535613595	0.299790413737895	0	0	2	33
GO:0044281 small molecule metabolic process	19	0.0328839719122676	12.838	0.014	Biological Process	GO:0044281	small molecule metabolic process	0.0328839719122676	0.299790413737895	0	0	19	1402
GO:0051345 positive regulation of hydrolase activity	8	0.0335478023005866	5.405	0.019	Biological Process	GO:0051345	positive regulation of hydrolase activity	0.0335478023005866	0.299790413737895	0	0	8	431
GO:0016032 viral process	6	0.0336871729403795	4.054	0.022	Biological Process	GO:0016032	viral process	0.0336871729403795	0.299790413737895	0	0	6	278
GO:0005996 monosaccharide metabolic process	5	0.0338097663936269	3.378	0.024	Biological Process	GO:0005996	monosaccharide metabolic process	0.0338097663936269	0.299790413737895	0	0	5	207
GO:0004594 pantothenate kinase activity	1	0.0340323796517034	0.694	0.250	Molecular Function	GO:0004594	pantothenate kinase activity	0.0340323796517034	0.218094827345423	0	0	1	4
GO:0004771 sterol esterase activity	1	0.0340323796517034	0.694	0.250	Molecular Function	GO:0004771	sterol esterase activity	0.0340323796517034	0.218094827345423	0	0	1	4
GO:0003164 His-Purkinje system development	1	0.034079584986706	0.676	0.250	Biological Process	GO:0003164	His-Purkinje system development	0.034079584986706	0.299790413737895	0	0	1	4
GO:0006172 ADP biosynthetic process	1	0.034079584986706	0.676	0.250	Biological Process	GO:0006172	ADP biosynthetic process	0.034079584986706	0.299790413737895	0	0	1	4
GO:0009136 purine nucleoside diphosphate biosynthetic process	1	0.034079584986706	0.676	0.250	Biological Process	GO:0009136	purine nucleoside diphosphate biosynthetic process	0.034079584986706	0.299790413737895	0	0	1	4
GO:0009180 purine ribonucleoside diphosphate biosynthetic process	1	0.034079584986706	0.676	0.250	Biological Process	GO:0009180	purine ribonucleoside diphosphate biosynthetic process	0.034079584986706	0.299790413737895	0	0	1	4
GO:0010510 regulation of acetyl-CoA biosynthetic process from pyruvate	1	0.034079584986706	0.676	0.250	Biological Process	GO:0010510	regulation of acetyl-CoA biosynthetic process from pyruvate	0.034079584986706	0.299790413737895	0	0	1	4
GO:0014839 myoblast migration involved in skeletal muscle regeneration	1	0.034079584986706	0.676	0.250	Biological Process	GO:0014839	myoblast migration involved in skeletal muscle regeneration	0.034079584986706	0.299790413737895	0	0	1	4
GO:0031554 regulation of DNA-templated transcription, termination	1	0.034079584986706	0.676	0.250	Biological Process	GO:0031554	regulation of DNA-templated transcription, termination	0.034079584986706	0.299790413737895	0	0	1	4
GO:0032075 positive regulation of nuclease activity	1	0.034079584986706	0.676	0.250	Biological Process	GO:0032075	positive regulation of nuclease activity	0.034079584986706	0.299790413737895	0	0	1	4
GO:0032241 positive regulation of nucleobase-containing compound transport	1	0.034079584986706	0.676	0.250	Biological Process	GO:0032241	positive regulation of nucleobase-containing compound transport	0.034079584986706	0.299790413737895	0	0	1	4
GO:0035771 interleukin-4-mediated signaling pathway	1	0.034079584986706	0.676	0.250	Biological Process	GO:0035771	interleukin-4-mediated signaling pathway	0.034079584986706	0.299790413737895	0	0	1	4
GO:0038110 interleukin-2-mediated signaling pathway	1	0.034079584986706	0.676	0.250	Biological Process	GO:0038110	interleukin-2-mediated signaling pathway	0.034079584986706	0.299790413737895	0	0	1	4
GO:0043950 positive regulation of cAMP-mediated signaling	1	0.034079584986706	0.676	0.250	Biological Process	GO:0043950	positive regulation of cAMP-mediated signaling	0.034079584986706	0.299790413737895	0	0	1	4
GO:0043969 histone H2B acetylation	1	0.034079584986706	0.676	0.250	Biological Process	GO:0043969	histone H2B acetylation	0.034079584986706	0.299790413737895	0	0	1	4
GO:0046833 positive regulation of RNA export from nucleus	1	0.034079584986706	0.676	0.250	Biological Process	GO:0046833	positive regulation of RNA export from nucleus	0.034079584986706	0.299790413737895	0	0	1	4
GO:0046864 isoprenoid transport	1	0.034079584986706	0.676	0.250	Biological Process	GO:0046864	isoprenoid transport	0.034079584986706	0.299790413737895	0	0	1	4
GO:0046865 terpenoid transport	1	0.034079584986706	0.676	0.250	Biological Process	GO:0046865	terpenoid transport	0.034079584986706	0.299790413737895	0	0	1	4
GO:0051097 negative regulation of helicase activity	1	0.034079584986706	0.676	0.250	Biological Process	GO:0051097	negative regulation of helicase activity	0.034079584986706	0.299790413737895	0	0	1	4
GO:0051459 regulation of corticotropin secretion	1	0.034079584986706	0.676	0.250	Biological Process	GO:0051459	regulation of corticotropin secretion	0.034079584986706	0.299790413737895	0	0	1	4
GO:0060331 negative regulation of response to interferon-gamma	1	0.034079584986706	0.676	0.250	Biological Process	GO:0060331	negative regulation of response to interferon-gamma	0.034079584986706	0.299790413737895	0	0	1	4
GO:0060336 negative regulation of interferon-gamma-mediated signaling pathway	1	0.034079584986706	0.676	0.250	Biological Process	GO:0060336	negative regulation of interferon-gamma-mediated signaling pathway	0.034079584986706	0.299790413737895	0	0	1	4
GO:0060631 regulation of meiosis I	1	0.034079584986706	0.676	0.250	Biological Process	GO:0060631	regulation of meiosis I	0.034079584986706	0.299790413737895	0	0	1	4
GO:0060789 hair follicle placode formation	1	0.034079584986706	0.676	0.250	Biological Process	GO:0060789	hair follicle placode formation	0.034079584986706	0.299790413737895	0	0	1	4
GO:0061197 fungiform papilla morphogenesis	1	0.034079584986706	0.676	0.250	Biological Process	GO:0061197	fungiform papilla morphogenesis	0.034079584986706	0.299790413737895	0	0	1	4
GO:0070103 regulation of interleukin-6-mediated signaling pathway	1	0.034079584986706	0.676	0.250	Biological Process	GO:0070103	regulation of interleukin-6-mediated signaling pathway	0.034079584986706	0.299790413737895	0	0	1	4
GO:0070948 regulation of neutrophil mediated cytotoxicity	1	0.034079584986706	0.676	0.250	Biological Process	GO:0070948	regulation of neutrophil mediated cytotoxicity	0.034079584986706	0.299790413737895	0	0	1	4
GO:0071352 cellular response to interleukin-2	1	0.034079584986706	0.676	0.250	Biological Process	GO:0071352	cellular response to interleukin-2	0.034079584986706	0.299790413737895	0	0	1	4
GO:0071455 cellular response to hyperoxia	1	0.034079584986706	0.676	0.250	Biological Process	GO:0071455	cellular response to hyperoxia	0.034079584986706	0.299790413737895	0	0	1	4
GO:0072144 glomerular mesangial cell development	1	0.034079584986706	0.676	0.250	Biological Process	GO:0072144	glomerular mesangial cell development	0.034079584986706	0.299790413737895	0	0	1	4
GO:1901142 insulin metabolic process	1	0.034079584986706	0.676	0.250	Biological Process	GO:1901142	insulin metabolic process	0.034079584986706	0.299790413737895	0	0	1	4
GO:1902202 regulation of hepatocyte growth factor receptor signaling pathway	1	0.034079584986706	0.676	0.250	Biological Process	GO:1902202	regulation of hepatocyte growth factor receptor signaling pathway	0.034079584986706	0.299790413737895	0	0	1	4
GO:1902226 regulation of macrophage colony-stimulating factor signaling pathway	1	0.034079584986706	0.676	0.250	Biological Process	GO:1902226	regulation of macrophage colony-stimulating factor signaling pathway	0.034079584986706	0.299790413737895	0	0	1	4
GO:1902267 regulation of polyamine transmembrane transport	1	0.034079584986706	0.676	0.250	Biological Process	GO:1902267	regulation of polyamine transmembrane transport	0.034079584986706	0.299790413737895	0	0	1	4
GO:1902527 positive regulation of protein monoubiquitination	1	0.034079584986706	0.676	0.250	Biological Process	GO:1902527	positive regulation of protein monoubiquitination	0.034079584986706	0.299790413737895	0	0	1	4
GO:1902723 negative regulation of skeletal muscle satellite cell proliferation	1	0.034079584986706	0.676	0.250	Biological Process	GO:1902723	negative regulation of skeletal muscle satellite cell proliferation	0.034079584986706	0.299790413737895	0	0	1	4
GO:1902725 negative regulation of satellite cell differentiation	1	0.034079584986706	0.676	0.250	Biological Process	GO:1902725	negative regulation of satellite cell differentiation	0.034079584986706	0.299790413737895	0	0	1	4
GO:1903899 positive regulation of PERK-mediated unfolded protein response	1	0.034079584986706	0.676	0.250	Biological Process	GO:1903899	positive regulation of PERK-mediated unfolded protein response	0.034079584986706	0.299790413737895	0	0	1	4
GO:1905034 regulation of antifungal innate immune response	1	0.034079584986706	0.676	0.250	Biological Process	GO:1905034	regulation of antifungal innate immune response	0.034079584986706	0.299790413737895	0	0	1	4
GO:0010803 regulation of tumor necrosis factor-mediated signaling pathway	2	0.0346587534282123	1.351	0.059	Biological Process	GO:0010803	regulation of tumor necrosis factor-mediated signaling pathway	0.0346587534282123	0.302930835252355	0	0	2	34
GO:0048260 positive regulation of receptor-mediated endocytosis	2	0.0346587534282123	1.351	0.059	Biological Process	GO:0048260	positive regulation of receptor-mediated endocytosis	0.0346587534282123	0.302930835252355	0	0	2	34
GO:0048518 positive regulation of biological process	53	0.0350483541836991	35.811	0.011	Biological Process	GO:0048518	positive regulation of biological process	0.0350483541836991	0.305357386130822	0	0	53	4917
GO:0005588 collagen type V trimer	1	0.0359562847617038	0.610	0.250	Cellular Component	GO:0005588	collagen type V trimer	0.0359562847617038	0.47284582877521	0	0	1	4
GO:0031265 CD95 death-inducing signaling complex	1	0.0359562847617038	0.610	0.250	Cellular Component	GO:0031265	CD95 death-inducing signaling complex	0.0359562847617038	0.47284582877521	0	0	1	4
GO:1990111 spermatoproteasome complex	1	0.0359562847617038	0.610	0.250	Cellular Component	GO:1990111	spermatoproteasome complex	0.0359562847617038	0.47284582877521	0	0	1	4
GO:0003713 transcription coactivator activity	5	0.0360421175250487	3.472	0.024	Molecular Function	GO:0003713	transcription coactivator activity	0.0360421175250487	0.227766159359683	0	0	5	211
GO:0016575 histone deacetylation	3	0.0361452948391426	2.027	0.036	Biological Process	GO:0016575	histone deacetylation	0.0361452948391426	0.312507534886917	0	0	3	84
GO:0009605 response to external stimulus	24	0.0363107301669923	16.216	0.013	Biological Process	GO:0009605	response to external stimulus	0.0363107301669923	0.312507534886917	0	0	24	1902
GO:0042572 retinol metabolic process	2	0.0365551940344166	1.351	0.057	Biological Process	GO:0042572	retinol metabolic process	0.0365551940344166	0.312507534886917	0	0	2	35
GO:0045121 membrane raft	5	0.0370812521652299	3.049	0.025	Cellular Component	GO:0045121	membrane raft	0.0370812521652299	0.47284582877521	0	0	5	201
GO:0098857 membrane microdomain	5	0.0370812521652299	3.049	0.025	Cellular Component	GO:0098857	membrane microdomain	0.0370812521652299	0.47284582877521	0	0	5	201
GO:0043067 regulation of programmed cell death	15	0.0371860216517705	10.135	0.014	Biological Process	GO:0043067	regulation of programmed cell death	0.0371860216517705	0.312507534886917	0	0	15	1048
GO:0008289 lipid binding	10	0.0373499618567396	6.944	0.016	Molecular Function	GO:0008289	lipid binding	0.0373499618567396	0.23279770746324	0	0	10	607
GO:0030017 sarcomere	4	0.0375912277563589	2.439	0.029	Cellular Component	GO:0030017	sarcomere	0.0375912277563589	0.47284582877521	0	0	4	138
GO:0072507 divalent inorganic cation homeostasis	7	0.037735017176749	4.730	0.019	Biological Process	GO:0072507	divalent inorganic cation homeostasis	0.037735017176749	0.312507534886917	0	0	7	362
GO:0070603 SWI/SNF superfamily-type complex	3	0.037815769172633	1.829	0.037	Cellular Component	GO:0070603	SWI/SNF superfamily-type complex	0.037815769172633	0.47284582877521	0	0	3	81
GO:0070372 regulation of ERK1 and ERK2 cascade	5	0.0381561408122317	3.378	0.023	Biological Process	GO:0070372	regulation of ERK1 and ERK2 cascade	0.0381561408122317	0.312507534886917	0	0	5	214
GO:0046596 regulation of viral entry into host cell	2	0.0384907578782814	1.351	0.056	Biological Process	GO:0046596	regulation of viral entry into host cell	0.0384907578782814	0.312507534886917	0	0	2	36
GO:0046888 negative regulation of hormone secretion	2	0.0384907578782814	1.351	0.056	Biological Process	GO:0046888	negative regulation of hormone secretion	0.0384907578782814	0.312507534886917	0	0	2	36
GO:1903530 regulation of secretion by cell	7	0.0391712759664759	4.730	0.019	Biological Process	GO:1903530	regulation of secretion by cell	0.0391712759664759	0.312507534886917	0	0	7	365
GO:1903531 negative regulation of secretion by cell	3	0.0394734437122396	2.027	0.034	Biological Process	GO:1903531	negative regulation of secretion by cell	0.0394734437122396	0.312507534886917	0	0	3	87
GO:0019902 phosphatase binding	4	0.0400533656882327	2.778	0.027	Molecular Function	GO:0019902	phosphatase binding	0.0400533656882327	0.240917883068244	0	0	4	149
GO:0006338 chromatin remodeling	5	0.0401190004199656	3.378	0.023	Biological Process	GO:0006338	chromatin remodeling	0.0401190004199656	0.312507534886917	0	0	5	217
GO:0043065 positive regulation of apoptotic process	7	0.0401484873770688	4.730	0.019	Biological Process	GO:0043065	positive regulation of apoptotic process	0.0401484873770688	0.312507534886917	0	0	7	367
GO:1904949 ATPase complex	3	0.0401976440356088	1.829	0.036	Cellular Component	GO:1904949	ATPase complex	0.0401976440356088	0.47284582877521	0	0	3	83
GO:0009410 response to xenobiotic stimulus	4	0.040246367483345	2.703	0.027	Biological Process	GO:0009410	response to xenobiotic stimulus	0.040246367483345	0.312507534886917	0	0	4	149
GO:0009309 amine biosynthetic process	2	0.0404646384245641	1.351	0.054	Biological Process	GO:0009309	amine biosynthetic process	0.0404646384245641	0.312507534886917	0	0	2	37
GO:0042401 cellular biogenic amine biosynthetic process	2	0.0404646384245641	1.351	0.054	Biological Process	GO:0042401	cellular biogenic amine biosynthetic process	0.0404646384245641	0.312507534886917	0	0	2	37
GO:0019058 viral life cycle	5	0.0414611839767539	3.378	0.023	Biological Process	GO:0019058	viral life cycle	0.0414611839767539	0.312507534886917	0	0	5	219
GO:0006672 ceramide metabolic process	3	0.0417758158993828	2.027	0.034	Biological Process	GO:0006672	ceramide metabolic process	0.0417758158993828	0.312507534886917	0	0	3	89
GO:0042594 response to starvation	4	0.0419275023391349	2.703	0.026	Biological Process	GO:0042594	response to starvation	0.0419275023391349	0.312507534886917	0	0	4	151
GO:0004740 pyruvate dehydrogenase (acetyl-transferring) kinase activity	1	0.0423591882317791	0.694	0.200	Molecular Function	GO:0004740	pyruvate dehydrogenase (acetyl-transferring) kinase activity	0.0423591882317791	0.240917883068244	0	0	1	5
GO:0015220 choline transmembrane transporter activity	1	0.0423591882317791	0.694	0.200	Molecular Function	GO:0015220	choline transmembrane transporter activity	0.0423591882317791	0.240917883068244	0	0	1	5
GO:0038132 neuregulin binding	1	0.0423591882317791	0.694	0.200	Molecular Function	GO:0038132	neuregulin binding	0.0423591882317791	0.240917883068244	0	0	1	5
GO:0042608 T cell receptor binding	1	0.0423591882317791	0.694	0.200	Molecular Function	GO:0042608	T cell receptor binding	0.0423591882317791	0.240917883068244	0	0	1	5
GO:0042979 ornithine decarboxylase regulator activity	1	0.0423591882317791	0.694	0.200	Molecular Function	GO:0042979	ornithine decarboxylase regulator activity	0.0423591882317791	0.240917883068244	0	0	1	5
GO:0043559 insulin binding	1	0.0423591882317791	0.694	0.200	Molecular Function	GO:0043559	insulin binding	0.0423591882317791	0.240917883068244	0	0	1	5
GO:0001977 renal system process involved in regulation of blood volume	1	0.0424176556441554	0.676	0.200	Biological Process	GO:0001977	renal system process involved in regulation of blood volume	0.0424176556441554	0.312507534886917	0	0	1	5
GO:0002248 connective tissue replacement involved in inflammatory response wound healing	1	0.0424176556441554	0.676	0.200	Biological Process	GO:0002248	connective tissue replacement involved in inflammatory response wound healing	0.0424176556441554	0.312507534886917	0	0	1	5
GO:0002278 eosinophil activation involved in immune response	1	0.0424176556441554	0.676	0.200	Biological Process	GO:0002278	eosinophil activation involved in immune response	0.0424176556441554	0.312507534886917	0	0	1	5
GO:0003093 regulation of glomerular filtration	1	0.0424176556441554	0.676	0.200	Biological Process	GO:0003093	regulation of glomerular filtration	0.0424176556441554	0.312507534886917	0	0	1	5
GO:0006924 activation-induced cell death of T cells	1	0.0424176556441554	0.676	0.200	Biological Process	GO:0006924	activation-induced cell death of T cells	0.0424176556441554	0.312507534886917	0	0	1	5
GO:0008291 acetylcholine metabolic process	1	0.0424176556441554	0.676	0.200	Biological Process	GO:0008291	acetylcholine metabolic process	0.0424176556441554	0.312507534886917	0	0	1	5
GO:0010668 ectodermal cell differentiation	1	0.0424176556441554	0.676	0.200	Biological Process	GO:0010668	ectodermal cell differentiation	0.0424176556441554	0.312507534886917	0	0	1	5
GO:0010706 ganglioside biosynthetic process via lactosylceramide	1	0.0424176556441554	0.676	0.200	Biological Process	GO:0010706	ganglioside biosynthetic process via lactosylceramide	0.0424176556441554	0.312507534886917	0	0	1	5
GO:0014859 negative regulation of skeletal muscle cell proliferation	1	0.0424176556441554	0.676	0.200	Biological Process	GO:0014859	negative regulation of skeletal muscle cell proliferation	0.0424176556441554	0.312507534886917	0	0	1	5
GO:0016554 cytidine to uridine editing	1	0.0424176556441554	0.676	0.200	Biological Process	GO:0016554	cytidine to uridine editing	0.0424176556441554	0.312507534886917	0	0	1	5
GO:0019064 fusion of virus membrane with host plasma membrane	1	0.0424176556441554	0.676	0.200	Biological Process	GO:0019064	fusion of virus membrane with host plasma membrane	0.0424176556441554	0.312507534886917	0	0	1	5
GO:0039663 membrane fusion involved in viral entry into host cell	1	0.0424176556441554	0.676	0.200	Biological Process	GO:0039663	membrane fusion involved in viral entry into host cell	0.0424176556441554	0.312507534886917	0	0	1	5
GO:0043307 eosinophil activation	1	0.0424176556441554	0.676	0.200	Biological Process	GO:0043307	eosinophil activation	0.0424176556441554	0.312507534886917	0	0	1	5
GO:0043308 eosinophil degranulation	1	0.0424176556441554	0.676	0.200	Biological Process	GO:0043308	eosinophil degranulation	0.0424176556441554	0.312507534886917	0	0	1	5
GO:0044800 multi-organism membrane fusion	1	0.0424176556441554	0.676	0.200	Biological Process	GO:0044800	multi-organism membrane fusion	0.0424176556441554	0.312507534886917	0	0	1	5
GO:0044803 multi-organism membrane organization	1	0.0424176556441554	0.676	0.200	Biological Process	GO:0044803	multi-organism membrane organization	0.0424176556441554	0.312507534886917	0	0	1	5
GO:0045650 negative regulation of macrophage differentiation	1	0.0424176556441554	0.676	0.200	Biological Process	GO:0045650	negative regulation of macrophage differentiation	0.0424176556441554	0.312507534886917	0	0	1	5
GO:0045743 positive regulation of fibroblast growth factor receptor signaling pathway	1	0.0424176556441554	0.676	0.200	Biological Process	GO:0045743	positive regulation of fibroblast growth factor receptor signaling pathway	0.0424176556441554	0.312507534886917	0	0	1	5
GO:0050812 regulation of acyl-CoA biosynthetic process	1	0.0424176556441554	0.676	0.200	Biological Process	GO:0050812	regulation of acyl-CoA biosynthetic process	0.0424176556441554	0.312507534886917	0	0	1	5
GO:0051418 microtubule nucleation by microtubule organizing center	1	0.0424176556441554	0.676	0.200	Biological Process	GO:0051418	microtubule nucleation by microtubule organizing center	0.0424176556441554	0.312507534886917	0	0	1	5
GO:0051967 negative regulation of synaptic transmission, glutamatergic	1	0.0424176556441554	0.676	0.200	Biological Process	GO:0051967	negative regulation of synaptic transmission, glutamatergic	0.0424176556441554	0.312507534886917	0	0	1	5
GO:0055093 response to hyperoxia	1	0.0424176556441554	0.676	0.200	Biological Process	GO:0055093	response to hyperoxia	0.0424176556441554	0.312507534886917	0	0	1	5
GO:0061196 fungiform papilla development	1	0.0424176556441554	0.676	0.200	Biological Process	GO:0061196	fungiform papilla development	0.0424176556441554	0.312507534886917	0	0	1	5
GO:0070091 glucagon secretion	1	0.0424176556441554	0.676	0.200	Biological Process	GO:0070091	glucagon secretion	0.0424176556441554	0.312507534886917	0	0	1	5
GO:0070092 regulation of glucagon secretion	1	0.0424176556441554	0.676	0.200	Biological Process	GO:0070092	regulation of glucagon secretion	0.0424176556441554	0.312507534886917	0	0	1	5
GO:0072008 glomerular mesangial cell differentiation	1	0.0424176556441554	0.676	0.200	Biological Process	GO:0072008	glomerular mesangial cell differentiation	0.0424176556441554	0.312507534886917	0	0	1	5
GO:0072143 mesangial cell development	1	0.0424176556441554	0.676	0.200	Biological Process	GO:0072143	mesangial cell development	0.0424176556441554	0.312507534886917	0	0	1	5
GO:0097411 hypoxia-inducible factor-1alpha signaling pathway	1	0.0424176556441554	0.676	0.200	Biological Process	GO:0097411	hypoxia-inducible factor-1alpha signaling pathway	0.0424176556441554	0.312507534886917	0	0	1	5
GO:0099541 trans-synaptic signaling by lipid	1	0.0424176556441554	0.676	0.200	Biological Process	GO:0099541	trans-synaptic signaling by lipid	0.0424176556441554	0.312507534886917	0	0	1	5
GO:0099542 trans-synaptic signaling by endocannabinoid	1	0.0424176556441554	0.676	0.200	Biological Process	GO:0099542	trans-synaptic signaling by endocannabinoid	0.0424176556441554	0.312507534886917	0	0	1	5
GO:1900150 regulation of defense response to fungus	1	0.0424176556441554	0.676	0.200	Biological Process	GO:1900150	regulation of defense response to fungus	0.0424176556441554	0.312507534886917	0	0	1	5
GO:1900619 acetate ester metabolic process	1	0.0424176556441554	0.676	0.200	Biological Process	GO:1900619	acetate ester metabolic process	0.0424176556441554	0.312507534886917	0	0	1	5
GO:1902525 regulation of protein monoubiquitination	1	0.0424176556441554	0.676	0.200	Biological Process	GO:1902525	regulation of protein monoubiquitination	0.0424176556441554	0.312507534886917	0	0	1	5
GO:2000766 negative regulation of cytoplasmic translation	1	0.0424176556441554	0.676	0.200	Biological Process	GO:2000766	negative regulation of cytoplasmic translation	0.0424176556441554	0.312507534886917	0	0	1	5
GO:2001015 negative regulation of skeletal muscle cell differentiation	1	0.0424176556441554	0.676	0.200	Biological Process	GO:2001015	negative regulation of skeletal muscle cell differentiation	0.0424176556441554	0.312507534886917	0	0	1	5
GO:0019229 regulation of vasoconstriction	2	0.042476039978192	1.351	0.053	Biological Process	GO:0019229	regulation of vasoconstriction	0.042476039978192	0.312507534886917	0	0	2	38
GO:0032506 cytokinetic process	2	0.042476039978192	1.351	0.053	Biological Process	GO:0032506	cytokinetic process	0.042476039978192	0.312507534886917	0	0	2	38
GO:0033173 calcineurin-NFAT signaling cascade	2	0.042476039978192	1.351	0.053	Biological Process	GO:0033173	calcineurin-NFAT signaling cascade	0.042476039978192	0.312507534886917	0	0	2	38
GO:0045071 negative regulation of viral genome replication	2	0.042476039978192	1.351	0.053	Biological Process	GO:0045071	negative regulation of viral genome replication	0.042476039978192	0.312507534886917	0	0	2	38
GO:0030018 Z disc	3	0.0426538482698003	1.829	0.035	Cellular Component	GO:0030018	Z disc	0.0426538482698003	0.47284582877521	0	0	3	85
GO:0071216 cellular response to biotic stimulus	4	0.0427828155531277	2.703	0.026	Biological Process	GO:0071216	cellular response to biotic stimulus	0.0427828155531277	0.312507534886917	0	0	4	152
GO:0051101 regulation of DNA binding	3	0.0429518952623228	2.027	0.033	Biological Process	GO:0051101	regulation of DNA binding	0.0429518952623228	0.312507534886917	0	0	3	90
GO:1902531 regulation of intracellular signal transduction	17	0.0430100675576158	11.486	0.014	Biological Process	GO:1902531	regulation of intracellular signal transduction	0.0430100675576158	0.312507534886917	0	0	17	1256
GO:0071705 nitrogen compound transport	19	0.0431490150230577	12.838	0.013	Biological Process	GO:0071705	nitrogen compound transport	0.0431490150230577	0.312507534886917	0	0	19	1447
GO:0070374 positive regulation of ERK1 and ERK2 cascade	4	0.0436479576553874	2.703	0.026	Biological Process	GO:0070374	positive regulation of ERK1 and ERK2 cascade	0.0436479576553874	0.312507534886917	0	0	4	153
GO:1901566 organonitrogen compound biosynthetic process	20	0.0437918762701996	13.514	0.013	Biological Process	GO:1901566	organonitrogen compound biosynthetic process	0.0437918762701996	0.312507534886917	0	0	20	1546
GO:0003727 single-stranded RNA binding	3	0.0439794496099769	2.083	0.033	Molecular Function	GO:0003727	single-stranded RNA binding	0.0439794496099769	0.244996746535936	0	0	3	91
GO:0042303 molting cycle	3	0.0441444799357216	2.027	0.033	Biological Process	GO:0042303	molting cycle	0.0441444799357216	0.312507534886917	0	0	3	91
GO:0042633 hair cycle	3	0.0441444799357216	2.027	0.033	Biological Process	GO:0042633	hair cycle	0.0441444799357216	0.312507534886917	0	0	3	91
GO:0017046 peptide hormone binding	2	0.0444068788715357	1.389	0.051	Molecular Function	GO:0017046	peptide hormone binding	0.0444068788715357	0.244996746535936	0	0	2	39
GO:0007099 centriole replication	2	0.0445241775593235	1.351	0.051	Biological Process	GO:0007099	centriole replication	0.0445241775593235	0.312507534886917	0	0	2	39
GO:0010259 multicellular organism aging	2	0.0445241775593235	1.351	0.051	Biological Process	GO:0010259	multicellular organism aging	0.0445241775593235	0.312507534886917	0	0	2	39
GO:0050918 positive chemotaxis	2	0.0445241775593235	1.351	0.051	Biological Process	GO:0050918	positive chemotaxis	0.0445241775593235	0.312507534886917	0	0	2	39
GO:0097720 calcineurin-mediated signaling	2	0.0445241775593235	1.351	0.051	Biological Process	GO:0097720	calcineurin-mediated signaling	0.0445241775593235	0.312507534886917	0	0	2	39
GO:0005655 nucleolar ribonuclease P complex	1	0.0447427229799474	0.610	0.200	Cellular Component	GO:0005655	nucleolar ribonuclease P complex	0.0447427229799474	0.47284582877521	0	0	1	5
GO:0031094 platelet dense tubular network	1	0.0447427229799474	0.610	0.200	Cellular Component	GO:0031094	platelet dense tubular network	0.0447427229799474	0.47284582877521	0	0	1	5
GO:0034998 oligosaccharyltransferase I complex	1	0.0447427229799474	0.610	0.200	Cellular Component	GO:0034998	oligosaccharyltransferase I complex	0.0447427229799474	0.47284582877521	0	0	1	5
GO:0044706 multi-multicellular organism process	3	0.045353498997514	2.027	0.033	Biological Process	GO:0044706	multi-multicellular organism process	0.045353498997514	0.312507534886917	0	0	3	92
GO:0050708 regulation of protein secretion	4	0.0454077168786079	2.703	0.026	Biological Process	GO:0050708	regulation of protein secretion	0.0454077168786079	0.312507534886917	0	0	4	155
GO:1901137 carbohydrate derivative biosynthetic process	9	0.0459579191931858	6.081	0.017	Biological Process	GO:1901137	carbohydrate derivative biosynthetic process	0.0459579191931858	0.312507534886917	0	0	9	543
GO:0019079 viral genome replication	3	0.0465788789942042	2.027	0.032	Biological Process	GO:0019079	viral genome replication	0.0465788789942042	0.312507534886917	0	0	3	93
GO:0032006 regulation of TOR signaling	3	0.0465788789942042	2.027	0.032	Biological Process	GO:0032006	regulation of TOR signaling	0.0465788789942042	0.312507534886917	0	0	3	93
GO:0034113 heterotypic cell-cell adhesion	2	0.0466082767797336	1.351	0.050	Biological Process	GO:0034113	heterotypic cell-cell adhesion	0.0466082767797336	0.312507534886917	0	0	2	40
GO:0098534 centriole assembly	2	0.0466082767797336	1.351	0.050	Biological Process	GO:0098534	centriole assembly	0.0466082767797336	0.312507534886917	0	0	2	40
GO:0071496 cellular response to external stimulus	5	0.047100374033416	3.378	0.022	Biological Process	GO:0071496	cellular response to external stimulus	0.047100374033416	0.312507534886917	0	0	5	227
GO:0043393 regulation of protein binding	4	0.0472067456421981	2.703	0.025	Biological Process	GO:0043393	regulation of protein binding	0.0472067456421981	0.312507534886917	0	0	4	157
GO:0051592 response to calcium ion	3	0.0478205440101146	2.027	0.032	Biological Process	GO:0051592	response to calcium ion	0.0478205440101146	0.312507534886917	0	0	3	94
GO:0009165 nucleotide biosynthetic process	5	0.047835818188129	3.378	0.022	Biological Process	GO:0009165	nucleotide biosynthetic process	0.047835818188129	0.312507534886917	0	0	5	228
GO:0043066 negative regulation of apoptotic process	10	0.048200397090176	6.757	0.016	Biological Process	GO:0043066	negative regulation of apoptotic process	0.048200397090176	0.312507534886917	0	0	10	634
GO:0008188 neuropeptide receptor activity	2	0.048600114556145	1.389	0.049	Molecular Function	GO:0008188	neuropeptide receptor activity	0.048600114556145	0.244996746535936	0	0	2	41
GO:0032940 secretion by cell	9	0.0486537889807948	6.081	0.016	Biological Process	GO:0032940	secretion by cell	0.0486537889807948	0.312507534886917	0	0	9	549
GO:0014015 positive regulation of gliogenesis	2	0.048727573720514	1.351	0.049	Biological Process	GO:0014015	positive regulation of gliogenesis	0.048727573720514	0.312507534886917	0	0	2	41
GO:0035196 production of miRNAs involved in gene silencing by miRNA	2	0.048727573720514	1.351	0.049	Biological Process	GO:0035196	production of miRNAs involved in gene silencing by miRNA	0.048727573720514	0.312507534886917	0	0	2	41
GO:0050873 brown fat cell differentiation	2	0.048727573720514	1.351	0.049	Biological Process	GO:0050873	brown fat cell differentiation	0.048727573720514	0.312507534886917	0	0	2	41
GO:0042826 histone deacetylase binding	3	0.0488970836589952	2.083	0.032	Molecular Function	GO:0042826	histone deacetylase binding	0.0488970836589952	0.244996746535936	0	0	3	95
GO:1903532 positive regulation of secretion by cell	4	0.0490449920837622	2.703	0.025	Biological Process	GO:1903532	positive regulation of secretion by cell	0.0490449920837622	0.312507534886917	0	0	4	159
GO:0016125 sterol metabolic process	3	0.0490784157354726	2.027	0.032	Biological Process	GO:0016125	sterol metabolic process	0.0490784157354726	0.312507534886917	0	0	3	95
GO:0043280 positive regulation of cysteine-type endopeptidase activity involved in apoptotic process	3	0.0490784157354726	2.027	0.032	Biological Process	GO:0043280	positive regulation of cysteine-type endopeptidase activity involved in apoptotic process	0.0490784157354726	0.312507534886917	0	0	3	95
GO:0005778 peroxisomal membrane	2	0.0490869841938443	1.220	0.051	Cellular Component	GO:0005778	peroxisomal membrane	0.0490869841938443	0.47284582877521	0	0	2	39
GO:0031903 microbody membrane	2	0.0490869841938443	1.220	0.051	Cellular Component	GO:0031903	microbody membrane	0.0490869841938443	0.47284582877521	0	0	2	39
GO:0000323 lytic vacuole	7	0.0494398582159404	4.268	0.019	Cellular Component	GO:0000323	lytic vacuole	0.0494398582159404	0.47284582877521	0	0	7	364
GO:0005764 lysosome	7	0.0494398582159404	4.268	0.019	Cellular Component	GO:0005764	lysosome	0.0494398582159404	0.47284582877521	0	0	7	364
GO:1903522 regulation of blood circulation	4	0.0499788010222388	2.703	0.025	Biological Process	GO:1903522	regulation of blood circulation	0.0499788010222388	0.312507534886917	0	0	4	160
GO:0070371 ERK1 and ERK2 cascade	5	0.0500830070407434	3.378	0.022	Biological Process	GO:0070371	ERK1 and ERK2 cascade	0.0500830070407434	0.312507534886917	0	0	5	231
GO:0000149 SNARE binding	3	0.0501669217718188	2.083	0.031	Molecular Function	GO:0000149	SNARE binding	0.0501669217718188	0.244996746535936	0	0	3	96
GO:0033865 nucleoside bisphosphate metabolic process	3	0.0503524135333515	2.027	0.031	Biological Process	GO:0033865	nucleoside bisphosphate metabolic process	0.0503524135333515	0.312507534886917	0	0	3	96
GO:0033875 ribonucleoside bisphosphate metabolic process	3	0.0503524135333515	2.027	0.031	Biological Process	GO:0033875	ribonucleoside bisphosphate metabolic process	0.0503524135333515	0.312507534886917	0	0	3	96
GO:0034032 purine nucleoside bisphosphate metabolic process	3	0.0503524135333515	2.027	0.031	Biological Process	GO:0034032	purine nucleoside bisphosphate metabolic process	0.0503524135333515	0.312507534886917	0	0	3	96
GO:0004977 melanocortin receptor activity	1	0.0506147124711603	0.694	0.167	Molecular Function	GO:0004977	melanocortin receptor activity	0.0506147124711603	0.244996746535936	0	0	1	6
GO:0005031 tumor necrosis factor-activated receptor activity	1	0.0506147124711603	0.694	0.167	Molecular Function	GO:0005031	tumor necrosis factor-activated receptor activity	0.0506147124711603	0.244996746535936	0	0	1	6
GO:0016290 palmitoyl-CoA hydrolase activity	1	0.0506147124711603	0.694	0.167	Molecular Function	GO:0016290	palmitoyl-CoA hydrolase activity	0.0506147124711603	0.244996746535936	0	0	1	6
GO:0017040 N-acylsphingosine amidohydrolase activity	1	0.0506147124711603	0.694	0.167	Molecular Function	GO:0017040	N-acylsphingosine amidohydrolase activity	0.0506147124711603	0.244996746535936	0	0	1	6
GO:0019841 retinol binding	1	0.0506147124711603	0.694	0.167	Molecular Function	GO:0019841	retinol binding	0.0506147124711603	0.244996746535936	0	0	1	6
GO:0050786 RAGE receptor binding	1	0.0506147124711603	0.694	0.167	Molecular Function	GO:0050786	RAGE receptor binding	0.0506147124711603	0.244996746535936	0	0	1	6
GO:0070324 thyroid hormone binding	1	0.0506147124711603	0.694	0.167	Molecular Function	GO:0070324	thyroid hormone binding	0.0506147124711603	0.244996746535936	0	0	1	6
GO:0102121 ceramidase activity	1	0.0506147124711603	0.694	0.167	Molecular Function	GO:0102121	ceramidase activity	0.0506147124711603	0.244996746535936	0	0	1	6
GO:0120146 sulfatide binding	1	0.0506147124711603	0.694	0.167	Molecular Function	GO:0120146	sulfatide binding	0.0506147124711603	0.244996746535936	0	0	1	6
GO:0002447 eosinophil mediated immunity	1	0.0506842321119964	0.676	0.167	Biological Process	GO:0002447	eosinophil mediated immunity	0.0506842321119964	0.312507534886917	0	0	1	6
GO:0010815 bradykinin catabolic process	1	0.0506842321119964	0.676	0.167	Biological Process	GO:0010815	bradykinin catabolic process	0.0506842321119964	0.312507534886917	0	0	1	6
GO:0015846 polyamine transport	1	0.0506842321119964	0.676	0.167	Biological Process	GO:0015846	polyamine transport	0.0506842321119964	0.312507534886917	0	0	1	6
GO:0033292 T-tubule organization	1	0.0506842321119964	0.676	0.167	Biological Process	GO:0033292	T-tubule organization	0.0506842321119964	0.312507534886917	0	0	1	6
GO:0034137 positive regulation of toll-like receptor 2 signaling pathway	1	0.0506842321119964	0.676	0.167	Biological Process	GO:0034137	positive regulation of toll-like receptor 2 signaling pathway	0.0506842321119964	0.312507534886917	0	0	1	6
GO:0034141 positive regulation of toll-like receptor 3 signaling pathway	1	0.0506842321119964	0.676	0.167	Biological Process	GO:0034141	positive regulation of toll-like receptor 3 signaling pathway	0.0506842321119964	0.312507534886917	0	0	1	6
GO:0035754 B cell chemotaxis	1	0.0506842321119964	0.676	0.167	Biological Process	GO:0035754	B cell chemotaxis	0.0506842321119964	0.312507534886917	0	0	1	6
GO:0035864 response to potassium ion	1	0.0506842321119964	0.676	0.167	Biological Process	GO:0035864	response to potassium ion	0.0506842321119964	0.312507534886917	0	0	1	6
GO:0035865 cellular response to potassium ion	1	0.0506842321119964	0.676	0.167	Biological Process	GO:0035865	cellular response to potassium ion	0.0506842321119964	0.312507534886917	0	0	1	6
GO:0038145 macrophage colony-stimulating factor signaling pathway	1	0.0506842321119964	0.676	0.167	Biological Process	GO:0038145	macrophage colony-stimulating factor signaling pathway	0.0506842321119964	0.312507534886917	0	0	1	6
GO:0042135 neurotransmitter catabolic process	1	0.0506842321119964	0.676	0.167	Biological Process	GO:0042135	neurotransmitter catabolic process	0.0506842321119964	0.312507534886917	0	0	1	6
GO:0043570 maintenance of DNA repeat elements	1	0.0506842321119964	0.676	0.167	Biological Process	GO:0043570	maintenance of DNA repeat elements	0.0506842321119964	0.312507534886917	0	0	1	6
GO:0046719 regulation by virus of viral protein levels in host cell	1	0.0506842321119964	0.676	0.167	Biological Process	GO:0046719	regulation by virus of viral protein levels in host cell	0.0506842321119964	0.312507534886917	0	0	1	6
GO:0048549 positive regulation of pinocytosis	1	0.0506842321119964	0.676	0.167	Biological Process	GO:0048549	positive regulation of pinocytosis	0.0506842321119964	0.312507534886917	0	0	1	6
GO:0051458 corticotropin secretion	1	0.0506842321119964	0.676	0.167	Biological Process	GO:0051458	corticotropin secretion	0.0506842321119964	0.312507534886917	0	0	1	6
GO:0060100 positive regulation of phagocytosis, engulfment	1	0.0506842321119964	0.676	0.167	Biological Process	GO:0060100	positive regulation of phagocytosis, engulfment	0.0506842321119964	0.312507534886917	0	0	1	6
GO:0061762 CAMKK-AMPK signaling cascade	1	0.0506842321119964	0.676	0.167	Biological Process	GO:0061762	CAMKK-AMPK signaling cascade	0.0506842321119964	0.312507534886917	0	0	1	6
GO:0070212 protein poly-ADP-ribosylation	1	0.0506842321119964	0.676	0.167	Biological Process	GO:0070212	protein poly-ADP-ribosylation	0.0506842321119964	0.312507534886917	0	0	1	6
GO:0070669 response to interleukin-2	1	0.0506842321119964	0.676	0.167	Biological Process	GO:0070669	response to interleukin-2	0.0506842321119964	0.312507534886917	0	0	1	6
GO:0070933 histone H4 deacetylation	1	0.0506842321119964	0.676	0.167	Biological Process	GO:0070933	histone H4 deacetylation	0.0506842321119964	0.312507534886917	0	0	1	6
GO:0072007 mesangial cell differentiation	1	0.0506842321119964	0.676	0.167	Biological Process	GO:0072007	mesangial cell differentiation	0.0506842321119964	0.312507534886917	0	0	1	6
GO:0075733 intracellular transport of virus	1	0.0506842321119964	0.676	0.167	Biological Process	GO:0075733	intracellular transport of virus	0.0506842321119964	0.312507534886917	0	0	1	6
GO:0086042 cardiac muscle cell-cardiac muscle cell adhesion	1	0.0506842321119964	0.676	0.167	Biological Process	GO:0086042	cardiac muscle cell-cardiac muscle cell adhesion	0.0506842321119964	0.312507534886917	0	0	1	6
GO:0086073 bundle of His cell-Purkinje myocyte adhesion involved in cell communication	1	0.0506842321119964	0.676	0.167	Biological Process	GO:0086073	bundle of His cell-Purkinje myocyte adhesion involved in cell communication	0.0506842321119964	0.312507534886917	0	0	1	6
GO:1902047 polyamine transmembrane transport	1	0.0506842321119964	0.676	0.167	Biological Process	GO:1902047	polyamine transmembrane transport	0.0506842321119964	0.312507534886917	0	0	1	6
GO:1902412 regulation of mitotic cytokinesis	1	0.0506842321119964	0.676	0.167	Biological Process	GO:1902412	regulation of mitotic cytokinesis	0.0506842321119964	0.312507534886917	0	0	1	6
GO:1903969 regulation of response to macrophage colony-stimulating factor	1	0.0506842321119964	0.676	0.167	Biological Process	GO:1903969	regulation of response to macrophage colony-stimulating factor	0.0506842321119964	0.312507534886917	0	0	1	6
GO:1903972 regulation of cellular response to macrophage colony-stimulating factor stimulus	1	0.0506842321119964	0.676	0.167	Biological Process	GO:1903972	regulation of cellular response to macrophage colony-stimulating factor stimulus	0.0506842321119964	0.312507534886917	0	0	1	6
GO:1905155 positive regulation of membrane invagination	1	0.0506842321119964	0.676	0.167	Biological Process	GO:1905155	positive regulation of membrane invagination	0.0506842321119964	0.312507534886917	0	0	1	6
GO:2000586 regulation of platelet-derived growth factor receptor-beta signaling pathway	1	0.0506842321119964	0.676	0.167	Biological Process	GO:2000586	regulation of platelet-derived growth factor receptor-beta signaling pathway	0.0506842321119964	0.312507534886917	0	0	1	6
GO:2000618 regulation of histone H4-K16 acetylation	1	0.0506842321119964	0.676	0.167	Biological Process	GO:2000618	regulation of histone H4-K16 acetylation	0.0506842321119964	0.312507534886917	0	0	1	6
GO:2000623 negative regulation of nuclear-transcribed mRNA catabolic process, nonsense-mediated decay	1	0.0506842321119964	0.676	0.167	Biological Process	GO:2000623	negative regulation of nuclear-transcribed mRNA catabolic process, nonsense-mediated decay	0.0506842321119964	0.312507534886917	0	0	1	6
GO:1901293 nucleoside phosphate biosynthetic process	5	0.05084570109136	3.378	0.022	Biological Process	GO:1901293	nucleoside phosphate biosynthetic process	0.05084570109136	0.312507534886917	0	0	5	232
GO:0048522 positive regulation of cellular process	48	0.0508729935400194	32.432	0.011	Biological Process	GO:0048522	positive regulation of cellular process	0.0508729935400194	0.312507534886917	0	0	48	4481
GO:0006687 glycosphingolipid metabolic process	2	0.0508813148110712	1.351	0.048	Biological Process	GO:0006687	glycosphingolipid metabolic process	0.0508813148110712	0.312507534886917	0	0	2	42
GO:0010862 positive regulation of pathway-restricted SMAD protein phosphorylation	2	0.0508813148110712	1.351	0.048	Biological Process	GO:0010862	positive regulation of pathway-restricted SMAD protein phosphorylation	0.0508813148110712	0.312507534886917	0	0	2	42
GO:0032008 positive regulation of TOR signaling	2	0.0508813148110712	1.351	0.048	Biological Process	GO:0032008	positive regulation of TOR signaling	0.0508813148110712	0.312507534886917	0	0	2	42
GO:0052372 modulation by symbiont of entry into host	2	0.0508813148110712	1.351	0.048	Biological Process	GO:0052372	modulation by symbiont of entry into host	0.0508813148110712	0.312507534886917	0	0	2	42
GO:1901576 organic substance biosynthetic process	53	0.0510527513952843	35.811	0.011	Biological Process	GO:1901576	organic substance biosynthetic process	0.0510527513952843	0.312855849561664	0	0	53	5027
GO:0097190 apoptotic signaling pathway	8	0.0512452411165964	5.405	0.017	Biological Process	GO:0097190	apoptotic signaling pathway	0.0512452411165964	0.313331328531297	0	0	8	470
GO:0044255 cellular lipid metabolic process	12	0.0524077828639642	8.108	0.015	Biological Process	GO:0044255	cellular lipid metabolic process	0.0524077828639642	0.319722648478815	0	0	12	822
GO:1903432 regulation of TORC1 signaling	2	0.0530687567094121	1.351	0.047	Biological Process	GO:1903432	regulation of TORC1 signaling	0.0530687567094121	0.323032365059301	0	0	2	43
GO:0001940 male pronucleus	1	0.0534495641643683	0.610	0.167	Cellular Component	GO:0001940	male pronucleus	0.0534495641643683	0.47284582877521	0	0	1	6
GO:0031264 death-inducing signaling complex	1	0.0534495641643683	0.610	0.167	Cellular Component	GO:0031264	death-inducing signaling complex	0.0534495641643683	0.47284582877521	0	0	1	6
GO:0097124 cyclin A2-CDK2 complex	1	0.0534495641643683	0.610	0.167	Cellular Component	GO:0097124	cyclin A2-CDK2 complex	0.0534495641643683	0.47284582877521	0	0	1	6
GO:0120099 procentriole replication complex	1	0.0534495641643683	0.610	0.167	Cellular Component	GO:0120099	procentriole replication complex	0.0534495641643683	0.47284582877521	0	0	1	6
GO:0004721 phosphoprotein phosphatase activity	4	0.0535633682139544	2.778	0.024	Molecular Function	GO:0004721	phosphoprotein phosphatase activity	0.0535633682139544	0.256540342498413	0	0	4	164
GO:0006874 cellular calcium ion homeostasis	6	0.053660832163157	4.054	0.019	Biological Process	GO:0006874	cellular calcium ion homeostasis	0.053660832163157	0.32590888487512	0	0	6	312
GO:0051048 negative regulation of secretion	3	0.0542703234597905	2.027	0.030	Biological Process	GO:0051048	negative regulation of secretion	0.0542703234597905	0.32887816016633	0	0	3	99
GO:0016887 ATP hydrolysis activity	5	0.054460761158237	3.472	0.021	Molecular Function	GO:0016887	ATP hydrolysis activity	0.054460761158237	0.258121315906228	0	0	5	237
GO:0005516 calmodulin binding	3	0.055405530188276	2.083	0.030	Molecular Function	GO:0005516	calmodulin binding	0.055405530188276	0.259891919955315	0	0	3	100
GO:0030016 myofibril	4	0.0555964448699749	2.439	0.025	Cellular Component	GO:0030016	myofibril	0.0555964448699749	0.47284582877521	0	0	4	157
GO:0031669 cellular response to nutrient levels	4	0.0557865460693928	2.703	0.024	Biological Process	GO:0031669	cellular response to nutrient levels	0.0557865460693928	0.329703389686441	0	0	4	166
GO:0043204 perikaryon	2	0.0560437953177997	1.220	0.048	Cellular Component	GO:0043204	perikaryon	0.0560437953177997	0.47284582877521	0	0	2	42
GO:0043069 negative regulation of programmed cell death	10	0.0561785516717982	6.757	0.015	Biological Process	GO:0043069	negative regulation of programmed cell death	0.0561785516717982	0.329703389686441	0	0	10	652
GO:0019083 viral transcription	2	0.0575418199950806	1.351	0.044	Biological Process	GO:0019083	viral transcription	0.0575418199950806	0.329703389686441	0	0	2	45
GO:0031050 dsRNA processing	2	0.0575418199950806	1.351	0.044	Biological Process	GO:0031050	dsRNA processing	0.0575418199950806	0.329703389686441	0	0	2	45
GO:0070918 production of small RNA involved in gene silencing by RNA	2	0.0575418199950806	1.351	0.044	Biological Process	GO:0070918	production of small RNA involved in gene silencing by RNA	0.0575418199950806	0.329703389686441	0	0	2	45
GO:0042981 regulation of apoptotic process	14	0.0576841159634958	9.459	0.014	Biological Process	GO:0042981	regulation of apoptotic process	0.0576841159634958	0.329703389686441	0	0	14	1020
GO:0030003 cellular cation homeostasis	8	0.0577157440918944	5.405	0.017	Biological Process	GO:0030003	cellular cation homeostasis	0.0577157440918944	0.329703389686441	0	0	8	482
GO:0000956 nuclear-transcribed mRNA catabolic process	3	0.0583302553065874	2.027	0.029	Biological Process	GO:0000956	nuclear-transcribed mRNA catabolic process	0.0583302553065874	0.329703389686441	0	0	3	102
GO:0007266 Rho protein signal transduction	3	0.0583302553065874	2.027	0.029	Biological Process	GO:0007266	Rho protein signal transduction	0.0583302553065874	0.329703389686441	0	0	3	102
GO:0031519 PcG protein complex	2	0.0584352394500502	1.220	0.047	Cellular Component	GO:0031519	PcG protein complex	0.0584352394500502	0.47284582877521	0	0	2	43
GO:0051046 regulation of secretion	7	0.058608713522749	4.730	0.018	Biological Process	GO:0051046	regulation of secretion	0.058608713522749	0.329703389686441	0	0	7	400
GO:0003993 acid phosphatase activity	1	0.0587995583913029	0.694	0.143	Molecular Function	GO:0003993	acid phosphatase activity	0.0587995583913029	0.26229214772591	0	0	1	7
GO:0005035 death receptor activity	1	0.0587995583913029	0.694	0.143	Molecular Function	GO:0005035	death receptor activity	0.0587995583913029	0.26229214772591	0	0	1	7
GO:0042609 CD4 receptor binding	1	0.0587995583913029	0.694	0.143	Molecular Function	GO:0042609	CD4 receptor binding	0.0587995583913029	0.26229214772591	0	0	1	7
GO:0047631 ADP-ribose diphosphatase activity	1	0.0587995583913029	0.694	0.143	Molecular Function	GO:0047631	ADP-ribose diphosphatase activity	0.0587995583913029	0.26229214772591	0	0	1	7
GO:0097677 STAT family protein binding	1	0.0587995583913029	0.694	0.143	Molecular Function	GO:0097677	STAT family protein binding	0.0587995583913029	0.26229214772591	0	0	1	7
GO:0048872 homeostasis of number of cells	5	0.0588479503435531	3.378	0.021	Biological Process	GO:0048872	homeostasis of number of cells	0.0588479503435531	0.329703389686441	0	0	5	242
GO:0002246 wound healing involved in inflammatory response	1	0.0588799232773365	0.676	0.143	Biological Process	GO:0002246	wound healing involved in inflammatory response	0.0588799232773365	0.329703389686441	0	0	1	7
GO:0007603 phototransduction, visible light	1	0.0588799232773365	0.676	0.143	Biological Process	GO:0007603	phototransduction, visible light	0.0588799232773365	0.329703389686441	0	0	1	7
GO:0008298 intracellular mRNA localization	1	0.0588799232773365	0.676	0.143	Biological Process	GO:0008298	intracellular mRNA localization	0.0588799232773365	0.329703389686441	0	0	1	7
GO:0015871 choline transport	1	0.0588799232773365	0.676	0.143	Biological Process	GO:0015871	choline transport	0.0588799232773365	0.329703389686441	0	0	1	7
GO:0032429 regulation of phospholipase A2 activity	1	0.0588799232773365	0.676	0.143	Biological Process	GO:0032429	regulation of phospholipase A2 activity	0.0588799232773365	0.329703389686441	0	0	1	7
GO:0032930 positive regulation of superoxide anion generation	1	0.0588799232773365	0.676	0.143	Biological Process	GO:0032930	positive regulation of superoxide anion generation	0.0588799232773365	0.329703389686441	0	0	1	7
GO:0043634 polyadenylation-dependent ncRNA catabolic process	1	0.0588799232773365	0.676	0.143	Biological Process	GO:0043634	polyadenylation-dependent ncRNA catabolic process	0.0588799232773365	0.329703389686441	0	0	1	7
GO:0044314 protein K27-linked ubiquitination	1	0.0588799232773365	0.676	0.143	Biological Process	GO:0044314	protein K27-linked ubiquitination	0.0588799232773365	0.329703389686441	0	0	1	7
GO:0051712 positive regulation of killing of cells of other organism	1	0.0588799232773365	0.676	0.143	Biological Process	GO:0051712	positive regulation of killing of cells of other organism	0.0588799232773365	0.329703389686441	0	0	1	7
GO:0060099 regulation of phagocytosis, engulfment	1	0.0588799232773365	0.676	0.143	Biological Process	GO:0060099	regulation of phagocytosis, engulfment	0.0588799232773365	0.329703389686441	0	0	1	7
GO:0070932 histone H3 deacetylation	1	0.0588799232773365	0.676	0.143	Biological Process	GO:0070932	histone H3 deacetylation	0.0588799232773365	0.329703389686441	0	0	1	7
GO:0070944 neutrophil-mediated killing of bacterium	1	0.0588799232773365	0.676	0.143	Biological Process	GO:0070944	neutrophil-mediated killing of bacterium	0.0588799232773365	0.329703389686441	0	0	1	7
GO:0071029 nuclear ncRNA surveillance	1	0.0588799232773365	0.676	0.143	Biological Process	GO:0071029	nuclear ncRNA surveillance	0.0588799232773365	0.329703389686441	0	0	1	7
GO:0071035 nuclear polyadenylation-dependent rRNA catabolic process	1	0.0588799232773365	0.676	0.143	Biological Process	GO:0071035	nuclear polyadenylation-dependent rRNA catabolic process	0.0588799232773365	0.329703389686441	0	0	1	7
GO:0071046 nuclear polyadenylation-dependent ncRNA catabolic process	1	0.0588799232773365	0.676	0.143	Biological Process	GO:0071046	nuclear polyadenylation-dependent ncRNA catabolic process	0.0588799232773365	0.329703389686441	0	0	1	7
GO:0072396 response to cell cycle checkpoint signaling	1	0.0588799232773365	0.676	0.143	Biological Process	GO:0072396	response to cell cycle checkpoint signaling	0.0588799232773365	0.329703389686441	0	0	1	7
GO:0072402 response to DNA integrity checkpoint signaling	1	0.0588799232773365	0.676	0.143	Biological Process	GO:0072402	response to DNA integrity checkpoint signaling	0.0588799232773365	0.329703389686441	0	0	1	7
GO:0072423 response to DNA damage checkpoint signaling	1	0.0588799232773365	0.676	0.143	Biological Process	GO:0072423	response to DNA damage checkpoint signaling	0.0588799232773365	0.329703389686441	0	0	1	7
GO:0090045 positive regulation of deacetylase activity	1	0.0588799232773365	0.676	0.143	Biological Process	GO:0090045	positive regulation of deacetylase activity	0.0588799232773365	0.329703389686441	0	0	1	7
GO:0097692 histone H3-K4 monomethylation	1	0.0588799232773365	0.676	0.143	Biological Process	GO:0097692	histone H3-K4 monomethylation	0.0588799232773365	0.329703389686441	0	0	1	7
GO:0099004 calmodulin dependent kinase signaling pathway	1	0.0588799232773365	0.676	0.143	Biological Process	GO:0099004	calmodulin dependent kinase signaling pathway	0.0588799232773365	0.329703389686441	0	0	1	7
GO:0150094 amyloid-beta clearance by cellular catabolic process	1	0.0588799232773365	0.676	0.143	Biological Process	GO:0150094	amyloid-beta clearance by cellular catabolic process	0.0588799232773365	0.329703389686441	0	0	1	7
GO:1902237 positive regulation of endoplasmic reticulum stress-induced intrinsic apoptotic signaling pathway	1	0.0588799232773365	0.676	0.143	Biological Process	GO:1902237	positive regulation of endoplasmic reticulum stress-induced intrinsic apoptotic signaling pathway	0.0588799232773365	0.329703389686441	0	0	1	7
GO:1903897 regulation of PERK-mediated unfolded protein response	1	0.0588799232773365	0.676	0.143	Biological Process	GO:1903897	regulation of PERK-mediated unfolded protein response	0.0588799232773365	0.329703389686441	0	0	1	7
GO:1905153 regulation of membrane invagination	1	0.0588799232773365	0.676	0.143	Biological Process	GO:1905153	regulation of membrane invagination	0.0588799232773365	0.329703389686441	0	0	1	7
GO:2001269 positive regulation of cysteine-type endopeptidase activity involved in apoptotic signaling pathway	1	0.0588799232773365	0.676	0.143	Biological Process	GO:2001269	positive regulation of cysteine-type endopeptidase activity involved in apoptotic signaling pathway	0.0588799232773365	0.329703389686441	0	0	1	7
GO:0006476 protein deacetylation	3	0.0597146958400558	2.027	0.029	Biological Process	GO:0006476	protein deacetylation	0.0597146958400558	0.33227192472463	0	0	3	103
GO:0014065 phosphatidylinositol 3-kinase signaling	3	0.0597146958400558	2.027	0.029	Biological Process	GO:0014065	phosphatidylinositol 3-kinase signaling	0.0597146958400558	0.33227192472463	0	0	3	103
GO:0043954 cellular component maintenance	2	0.0598260047817357	1.351	0.043	Biological Process	GO:0043954	cellular component maintenance	0.0598260047817357	0.33227192472463	0	0	2	46
GO:0072698 protein localization to microtubule cytoskeleton	2	0.0598260047817357	1.351	0.043	Biological Process	GO:0072698	protein localization to microtubule cytoskeleton	0.0598260047817357	0.33227192472463	0	0	2	46
GO:0012501 programmed cell death	17	0.0607674662946727	11.486	0.013	Biological Process	GO:0012501	programmed cell death	0.0607674662946727	0.336814797938155	0	0	17	1314
GO:0051047 positive regulation of secretion	4	0.0608930157670082	2.703	0.023	Biological Process	GO:0051047	positive regulation of secretion	0.0608930157670082	0.336826073015479	0	0	4	171
GO:0005967 mitochondrial pyruvate dehydrogenase complex	1	0.0620775250068013	0.610	0.143	Cellular Component	GO:0005967	mitochondrial pyruvate dehydrogenase complex	0.0620775250068013	0.47284582877521	0	0	1	7
GO:0031143 pseudopodium	1	0.0620775250068013	0.610	0.143	Cellular Component	GO:0031143	pseudopodium	0.0620775250068013	0.47284582877521	0	0	1	7
GO:0044194 cytolytic granule	1	0.0620775250068013	0.610	0.143	Cellular Component	GO:0044194	cytolytic granule	0.0620775250068013	0.47284582877521	0	0	1	7
GO:0045254 pyruvate dehydrogenase complex	1	0.0620775250068013	0.610	0.143	Cellular Component	GO:0045254	pyruvate dehydrogenase complex	0.0620775250068013	0.47284582877521	0	0	1	7
GO:0003229 ventricular cardiac muscle tissue development	2	0.0621410169441975	1.351	0.043	Biological Process	GO:0003229	ventricular cardiac muscle tissue development	0.0621410169441975	0.341650308884731	0	0	2	47
GO:0048016 inositol phosphate-mediated signaling	2	0.0621410169441975	1.351	0.043	Biological Process	GO:0048016	inositol phosphate-mediated signaling	0.0621410169441975	0.341650308884731	0	0	2	47
GO:0099072 regulation of postsynaptic membrane neurotransmitter receptor levels	2	0.0621410169441975	1.351	0.043	Biological Process	GO:0099072	regulation of postsynaptic membrane neurotransmitter receptor levels	0.0621410169441975	0.341650308884731	0	0	2	47
GO:0010941 regulation of cell death	15	0.0624695118494322	10.135	0.013	Biological Process	GO:0010941	regulation of cell death	0.0624695118494322	0.3421789190172	0	0	15	1127
GO:0009058 biosynthetic process	53	0.0630625879110155	35.811	0.010	Biological Process	GO:0009058	biosynthetic process	0.0630625879110155	0.3421789190172	0	0	53	5093
GO:0045598 regulation of fat cell differentiation	3	0.0639600499226244	2.027	0.028	Biological Process	GO:0045598	regulation of fat cell differentiation	0.0639600499226244	0.3421789190172	0	0	3	106
GO:2001056 positive regulation of cysteine-type endopeptidase activity	3	0.0639600499226244	2.027	0.028	Biological Process	GO:2001056	positive regulation of cysteine-type endopeptidase activity	0.0639600499226244	0.3421789190172	0	0	3	106
GO:0032496 response to lipopolysaccharide	4	0.0640722336781924	2.703	0.023	Biological Process	GO:0032496	response to lipopolysaccharide	0.0640722336781924	0.3421789190172	0	0	4	174
GO:0005544 calcium-dependent phospholipid binding	2	0.0643216712859839	1.389	0.042	Molecular Function	GO:0005544	calcium-dependent phospholipid binding	0.0643216712859839	0.274288457102648	0	0	2	48
GO:0016830 carbon-carbon lyase activity	2	0.0643216712859839	1.389	0.042	Molecular Function	GO:0016830	carbon-carbon lyase activity	0.0643216712859839	0.274288457102648	0	0	2	48
GO:0045685 regulation of glial cell differentiation	2	0.0644861625318671	1.351	0.042	Biological Process	GO:0045685	regulation of glial cell differentiation	0.0644861625318671	0.3421789190172	0	0	2	48
GO:0071357 cellular response to type I interferon	2	0.0644861625318671	1.351	0.042	Biological Process	GO:0071357	cellular response to type I interferon	0.0644861625318671	0.3421789190172	0	0	2	48
GO:0035556 intracellular signal transduction	24	0.065015134028558	16.216	0.012	Biological Process	GO:0035556	intracellular signal transduction	0.065015134028558	0.3421789190172	0	0	24	2021
GO:0055074 calcium ion homeostasis	6	0.0651145592621687	4.054	0.018	Biological Process	GO:0055074	calcium ion homeostasis	0.0651145592621687	0.3421789190172	0	0	6	328
GO:0006873 cellular ion homeostasis	8	0.0652889885386097	5.405	0.016	Biological Process	GO:0006873	cellular ion homeostasis	0.0652889885386097	0.3421789190172	0	0	8	495
GO:0001936 regulation of endothelial cell proliferation	3	0.0654055106072821	2.027	0.028	Biological Process	GO:0001936	regulation of endothelial cell proliferation	0.0654055106072821	0.3421789190172	0	0	3	107
GO:0006898 receptor-mediated endocytosis	4	0.06623939838755	2.703	0.023	Biological Process	GO:0006898	receptor-mediated endocytosis	0.06623939838755	0.3421789190172	0	0	4	176
GO:0030193 regulation of blood coagulation	2	0.0668607571307508	1.351	0.041	Biological Process	GO:0030193	regulation of blood coagulation	0.0668607571307508	0.3421789190172	0	0	2	49
GO:0038202 TORC1 signaling	2	0.0668607571307508	1.351	0.041	Biological Process	GO:0038202	TORC1 signaling	0.0668607571307508	0.3421789190172	0	0	2	49
GO:0044380 protein localization to cytoskeleton	2	0.0668607571307508	1.351	0.041	Biological Process	GO:0044380	protein localization to cytoskeleton	0.0668607571307508	0.3421789190172	0	0	2	49
GO:0004726 non-membrane spanning protein tyrosine phosphatase activity	1	0.066914326897569	0.694	0.125	Molecular Function	GO:0004726	non-membrane spanning protein tyrosine phosphatase activity	0.066914326897569	0.274288457102648	0	0	1	8
GO:0008190 eukaryotic initiation factor 4E binding	1	0.066914326897569	0.694	0.125	Molecular Function	GO:0008190	eukaryotic initiation factor 4E binding	0.066914326897569	0.274288457102648	0	0	1	8
GO:0031432 titin binding	1	0.066914326897569	0.694	0.125	Molecular Function	GO:0031432	titin binding	0.066914326897569	0.274288457102648	0	0	1	8
GO:0032050 clathrin heavy chain binding	1	0.066914326897569	0.694	0.125	Molecular Function	GO:0032050	clathrin heavy chain binding	0.066914326897569	0.274288457102648	0	0	1	8
GO:0035612 AP-2 adaptor complex binding	1	0.066914326897569	0.694	0.125	Molecular Function	GO:0035612	AP-2 adaptor complex binding	0.066914326897569	0.274288457102648	0	0	1	8
GO:0035727 lysophosphatidic acid binding	1	0.066914326897569	0.694	0.125	Molecular Function	GO:0035727	lysophosphatidic acid binding	0.066914326897569	0.274288457102648	0	0	1	8
GO:0140492 metal-dependent deubiquitinase activity	1	0.066914326897569	0.694	0.125	Molecular Function	GO:0140492	metal-dependent deubiquitinase activity	0.066914326897569	0.274288457102648	0	0	1	8
GO:0044297 cell body	5	0.0669850963660977	3.049	0.021	Cellular Component	GO:0044297	cell body	0.0669850963660977	0.477067529267837	0	0	5	238
GO:0006686 sphingomyelin biosynthetic process	1	0.0670053328768555	0.676	0.125	Biological Process	GO:0006686	sphingomyelin biosynthetic process	0.0670053328768555	0.3421789190172	0	0	1	8
GO:0009188 ribonucleoside diphosphate biosynthetic process	1	0.0670053328768555	0.676	0.125	Biological Process	GO:0009188	ribonucleoside diphosphate biosynthetic process	0.0670053328768555	0.3421789190172	0	0	1	8
GO:0009448 gamma-aminobutyric acid metabolic process	1	0.0670053328768555	0.676	0.125	Biological Process	GO:0009448	gamma-aminobutyric acid metabolic process	0.0670053328768555	0.3421789190172	0	0	1	8
GO:0034135 regulation of toll-like receptor 2 signaling pathway	1	0.0670053328768555	0.676	0.125	Biological Process	GO:0034135	regulation of toll-like receptor 2 signaling pathway	0.0670053328768555	0.3421789190172	0	0	1	8
GO:0034139 regulation of toll-like receptor 3 signaling pathway	1	0.0670053328768555	0.676	0.125	Biological Process	GO:0034139	regulation of toll-like receptor 3 signaling pathway	0.0670053328768555	0.3421789190172	0	0	1	8
GO:0035878 nail development	1	0.0670053328768555	0.676	0.125	Biological Process	GO:0035878	nail development	0.0670053328768555	0.3421789190172	0	0	1	8
GO:0036353 histone H2A-K119 monoubiquitination	1	0.0670053328768555	0.676	0.125	Biological Process	GO:0036353	histone H2A-K119 monoubiquitination	0.0670053328768555	0.3421789190172	0	0	1	8
GO:0038094 Fc-gamma receptor signaling pathway	1	0.0670053328768555	0.676	0.125	Biological Process	GO:0038094	Fc-gamma receptor signaling pathway	0.0670053328768555	0.3421789190172	0	0	1	8
GO:0042276 error-prone translesion synthesis	1	0.0670053328768555	0.676	0.125	Biological Process	GO:0042276	error-prone translesion synthesis	0.0670053328768555	0.3421789190172	0	0	1	8
GO:0042447 hormone catabolic process	1	0.0670053328768555	0.676	0.125	Biological Process	GO:0042447	hormone catabolic process	0.0670053328768555	0.3421789190172	0	0	1	8
GO:0043587 tongue morphogenesis	1	0.0670053328768555	0.676	0.125	Biological Process	GO:0043587	tongue morphogenesis	0.0670053328768555	0.3421789190172	0	0	1	8
GO:0043633 polyadenylation-dependent RNA catabolic process	1	0.0670053328768555	0.676	0.125	Biological Process	GO:0043633	polyadenylation-dependent RNA catabolic process	0.0670053328768555	0.3421789190172	0	0	1	8
GO:0046549 retinal cone cell development	1	0.0670053328768555	0.676	0.125	Biological Process	GO:0046549	retinal cone cell development	0.0670053328768555	0.3421789190172	0	0	1	8
GO:0046602 regulation of mitotic centrosome separation	1	0.0670053328768555	0.676	0.125	Biological Process	GO:0046602	regulation of mitotic centrosome separation	0.0670053328768555	0.3421789190172	0	0	1	8
GO:0051231 spindle elongation	1	0.0670053328768555	0.676	0.125	Biological Process	GO:0051231	spindle elongation	0.0670053328768555	0.3421789190172	0	0	1	8
GO:0060211 regulation of nuclear-transcribed mRNA poly(A) tail shortening	1	0.0670053328768555	0.676	0.125	Biological Process	GO:0060211	regulation of nuclear-transcribed mRNA poly(A) tail shortening	0.0670053328768555	0.3421789190172	0	0	1	8
GO:0060213 positive regulation of nuclear-transcribed mRNA poly(A) tail shortening	1	0.0670053328768555	0.676	0.125	Biological Process	GO:0060213	positive regulation of nuclear-transcribed mRNA poly(A) tail shortening	0.0670053328768555	0.3421789190172	0	0	1	8
GO:0070943 neutrophil-mediated killing of symbiont cell	1	0.0670053328768555	0.676	0.125	Biological Process	GO:0070943	neutrophil-mediated killing of symbiont cell	0.0670053328768555	0.3421789190172	0	0	1	8
GO:0097527 necroptotic signaling pathway	1	0.0670053328768555	0.676	0.125	Biological Process	GO:0097527	necroptotic signaling pathway	0.0670053328768555	0.3421789190172	0	0	1	8
GO:0097709 connective tissue replacement	1	0.0670053328768555	0.676	0.125	Biological Process	GO:0097709	connective tissue replacement	0.0670053328768555	0.3421789190172	0	0	1	8
GO:0099149 regulation of postsynaptic neurotransmitter receptor internalization	1	0.0670053328768555	0.676	0.125	Biological Process	GO:0099149	regulation of postsynaptic neurotransmitter receptor internalization	0.0670053328768555	0.3421789190172	0	0	1	8
GO:0150065 regulation of deacetylase activity	1	0.0670053328768555	0.676	0.125	Biological Process	GO:0150065	regulation of deacetylase activity	0.0670053328768555	0.3421789190172	0	0	1	8
GO:1990034 calcium ion export across plasma membrane	1	0.0670053328768555	0.676	0.125	Biological Process	GO:1990034	calcium ion export across plasma membrane	0.0670053328768555	0.3421789190172	0	0	1	8
GO:2001234 negative regulation of apoptotic signaling pathway	4	0.0673372124033086	2.703	0.023	Biological Process	GO:2001234	negative regulation of apoptotic signaling pathway	0.0673372124033086	0.343230987334248	0	0	4	177
GO:0005178 integrin binding	3	0.0680991084229153	2.083	0.028	Molecular Function	GO:0005178	integrin binding	0.0680991084229153	0.276652627968093	0	0	3	109
GO:0031929 TOR signaling	3	0.068341326030243	2.027	0.028	Biological Process	GO:0031929	TOR signaling	0.068341326030243	0.347699246426255	0	0	3	109
GO:0000288 nuclear-transcribed mRNA catabolic process, deadenylation-dependent decay	2	0.0692641257523934	1.351	0.040	Biological Process	GO:0000288	nuclear-transcribed mRNA catabolic process, deadenylation-dependent decay	0.0692641257523934	0.351737934686735	0	0	2	50
GO:0001939 female pronucleus	1	0.0706273157854619	0.610	0.125	Cellular Component	GO:0001939	female pronucleus	0.0706273157854619	0.477067529267837	0	0	1	8
GO:0008385 IkappaB kinase complex	1	0.0706273157854619	0.610	0.125	Cellular Component	GO:0008385	IkappaB kinase complex	0.0706273157854619	0.477067529267837	0	0	1	8
GO:0016580 Sin3 complex	1	0.0706273157854619	0.610	0.125	Cellular Component	GO:0016580	Sin3 complex	0.0706273157854619	0.477067529267837	0	0	1	8
GO:0071541 eukaryotic translation initiation factor 3 complex, eIF3m	1	0.0706273157854619	0.610	0.125	Cellular Component	GO:0071541	eukaryotic translation initiation factor 3 complex, eIF3m	0.0706273157854619	0.477067529267837	0	0	1	8
GO:0072669 tRNA-splicing ligase complex	1	0.0706273157854619	0.610	0.125	Cellular Component	GO:0072669	tRNA-splicing ligase complex	0.0706273157854619	0.477067529267837	0	0	1	8
GO:0051222 positive regulation of protein transport	4	0.0706872608350554	2.703	0.022	Biological Process	GO:0051222	positive regulation of protein transport	0.0706872608350554	0.355985233679619	0	0	4	180
GO:0019903 protein phosphatase binding	3	0.0710849708765197	2.083	0.027	Molecular Function	GO:0019903	protein phosphatase binding	0.0710849708765197	0.28187292800876	0	0	3	111
GO:0006997 nucleus organization	3	0.0713362907902166	2.027	0.027	Biological Process	GO:0006997	nucleus organization	0.0713362907902166	0.355985233679619	0	0	3	111
GO:0009612 response to mechanical stimulus	3	0.0713362907902166	2.027	0.027	Biological Process	GO:0009612	response to mechanical stimulus	0.0713362907902166	0.355985233679619	0	0	3	111
GO:0005506 iron ion binding	4	0.0715056635303413	2.778	0.022	Molecular Function	GO:0005506	iron ion binding	0.0715056635303413	0.28187292800876	0	0	4	181
GO:0050829 defense response to Gram-negative bacterium	2	0.0716956027239974	1.351	0.039	Biological Process	GO:0050829	defense response to Gram-negative bacterium	0.0716956027239974	0.355985233679619	0	0	2	51
GO:1900046 regulation of hemostasis	2	0.0716956027239974	1.351	0.039	Biological Process	GO:1900046	regulation of hemostasis	0.0716956027239974	0.355985233679619	0	0	2	51
GO:0051052 regulation of DNA metabolic process	6	0.0721434782687441	4.054	0.018	Biological Process	GO:0051052	regulation of DNA metabolic process	0.0721434782687441	0.355985233679619	0	0	6	337
GO:0019900 kinase binding	9	0.0722325313751758	6.250	0.015	Molecular Function	GO:0019900	kinase binding	0.0722325313751758	0.28187292800876	0	0	9	595
GO:0045444 fat cell differentiation	4	0.072967514580306	2.703	0.022	Biological Process	GO:0045444	fat cell differentiation	0.072967514580306	0.355985233679619	0	0	4	182
GO:0016705 oxidoreductase activity, acting on paired donors, with incorporation or reduction of molecular oxygen	4	0.0737961369055712	2.778	0.022	Molecular Function	GO:0016705	oxidoreductase activity, acting on paired donors, with incorporation or reduction of molecular oxygen	0.0737961369055712	0.28187292800876	0	0	4	183
GO:0031098 stress-activated protein kinase signaling cascade	4	0.0741216183791337	2.703	0.022	Biological Process	GO:0031098	stress-activated protein kinase signaling cascade	0.0741216183791337	0.355985233679619	0	0	4	183
GO:0001960 negative regulation of cytokine-mediated signaling pathway	2	0.0741545315797164	1.351	0.038	Biological Process	GO:0001960	negative regulation of cytokine-mediated signaling pathway	0.0741545315797164	0.355985233679619	0	0	2	52
GO:0060393 regulation of pathway-restricted SMAD protein phosphorylation	2	0.0741545315797164	1.351	0.038	Biological Process	GO:0060393	regulation of pathway-restricted SMAD protein phosphorylation	0.0741545315797164	0.355985233679619	0	0	2	52
GO:0090277 positive regulation of peptide hormone secretion	2	0.0741545315797164	1.351	0.038	Biological Process	GO:0090277	positive regulation of peptide hormone secretion	0.0741545315797164	0.355985233679619	0	0	2	52
GO:0008217 regulation of blood pressure	3	0.0743895334408134	2.027	0.027	Biological Process	GO:0008217	regulation of blood pressure	0.0743895334408134	0.355985233679619	0	0	3	113
GO:2001235 positive regulation of apoptotic signaling pathway	3	0.0743895334408134	2.027	0.027	Biological Process	GO:2001235	positive regulation of apoptotic signaling pathway	0.0743895334408134	0.355985233679619	0	0	3	113
GO:0034654 nucleobase-containing compound biosynthetic process	36	0.0744375090192075	24.324	0.011	Biological Process	GO:0034654	nucleobase-containing compound biosynthetic process	0.0744375090192075	0.355985233679619	0	0	36	3303
GO:0000900 translation repressor activity, mRNA regulatory element binding	1	0.0749596138221097	0.694	0.111	Molecular Function	GO:0000900	translation repressor activity, mRNA regulatory element binding	0.0749596138221097	0.28187292800876	0	0	1	9
GO:0016004 phospholipase activator activity	1	0.0749596138221097	0.694	0.111	Molecular Function	GO:0016004	phospholipase activator activity	0.0749596138221097	0.28187292800876	0	0	1	9
GO:0016918 retinal binding	1	0.0749596138221097	0.694	0.111	Molecular Function	GO:0016918	retinal binding	0.0749596138221097	0.28187292800876	0	0	1	9
GO:0033204 ribonuclease P RNA binding	1	0.0749596138221097	0.694	0.111	Molecular Function	GO:0033204	ribonuclease P RNA binding	0.0749596138221097	0.28187292800876	0	0	1	9
GO:2001069 glycogen binding	1	0.0749596138221097	0.694	0.111	Molecular Function	GO:2001069	glycogen binding	0.0749596138221097	0.28187292800876	0	0	1	9
GO:0002084 protein depalmitoylation	1	0.0750610595400737	0.676	0.111	Biological Process	GO:0002084	protein depalmitoylation	0.0750610595400737	0.355985233679619	0	0	1	9
GO:0006265 DNA topological change	1	0.0750610595400737	0.676	0.111	Biological Process	GO:0006265	DNA topological change	0.0750610595400737	0.355985233679619	0	0	1	9
GO:0014816 skeletal muscle satellite cell differentiation	1	0.0750610595400737	0.676	0.111	Biological Process	GO:0014816	skeletal muscle satellite cell differentiation	0.0750610595400737	0.355985233679619	0	0	1	9
GO:0014842 regulation of skeletal muscle satellite cell proliferation	1	0.0750610595400737	0.676	0.111	Biological Process	GO:0014842	regulation of skeletal muscle satellite cell proliferation	0.0750610595400737	0.355985233679619	0	0	1	9
GO:0019885 antigen processing and presentation of endogenous peptide antigen via MHC class I	1	0.0750610595400737	0.676	0.111	Biological Process	GO:0019885	antigen processing and presentation of endogenous peptide antigen via MHC class I	0.0750610595400737	0.355985233679619	0	0	1	9
GO:0021559 trigeminal nerve development	1	0.0750610595400737	0.676	0.111	Biological Process	GO:0021559	trigeminal nerve development	0.0750610595400737	0.355985233679619	0	0	1	9
GO:0031643 positive regulation of myelination	1	0.0750610595400737	0.676	0.111	Biological Process	GO:0031643	positive regulation of myelination	0.0750610595400737	0.355985233679619	0	0	1	9
GO:0032928 regulation of superoxide anion generation	1	0.0750610595400737	0.676	0.111	Biological Process	GO:0032928	regulation of superoxide anion generation	0.0750610595400737	0.355985233679619	0	0	1	9
GO:0033085 negative regulation of T cell differentiation in thymus	1	0.0750610595400737	0.676	0.111	Biological Process	GO:0033085	negative regulation of T cell differentiation in thymus	0.0750610595400737	0.355985233679619	0	0	1	9
GO:0034035 purine ribonucleoside bisphosphate metabolic process	1	0.0750610595400737	0.676	0.111	Biological Process	GO:0034035	purine ribonucleoside bisphosphate metabolic process	0.0750610595400737	0.355985233679619	0	0	1	9
GO:0035562 negative regulation of chromatin binding	1	0.0750610595400737	0.676	0.111	Biological Process	GO:0035562	negative regulation of chromatin binding	0.0750610595400737	0.355985233679619	0	0	1	9
GO:0042670 retinal cone cell differentiation	1	0.0750610595400737	0.676	0.111	Biological Process	GO:0042670	retinal cone cell differentiation	0.0750610595400737	0.355985233679619	0	0	1	9
GO:0042762 regulation of sulfur metabolic process	1	0.0750610595400737	0.676	0.111	Biological Process	GO:0042762	regulation of sulfur metabolic process	0.0750610595400737	0.355985233679619	0	0	1	9
GO:0043589 skin morphogenesis	1	0.0750610595400737	0.676	0.111	Biological Process	GO:0043589	skin morphogenesis	0.0750610595400737	0.355985233679619	0	0	1	9
GO:0043928 exonucleolytic catabolism of deadenylated mRNA	1	0.0750610595400737	0.676	0.111	Biological Process	GO:0043928	exonucleolytic catabolism of deadenylated mRNA	0.0750610595400737	0.355985233679619	0	0	1	9
GO:0048148 behavioral response to cocaine	1	0.0750610595400737	0.676	0.111	Biological Process	GO:0048148	behavioral response to cocaine	0.0750610595400737	0.355985233679619	0	0	1	9
GO:0048149 behavioral response to ethanol	1	0.0750610595400737	0.676	0.111	Biological Process	GO:0048149	behavioral response to ethanol	0.0750610595400737	0.355985233679619	0	0	1	9
GO:0050427 3'-phosphoadenosine 5'-phosphosulfate metabolic process	1	0.0750610595400737	0.676	0.111	Biological Process	GO:0050427	3'-phosphoadenosine 5'-phosphosulfate metabolic process	0.0750610595400737	0.355985233679619	0	0	1	9
GO:0051709 regulation of killing of cells of other organism	1	0.0750610595400737	0.676	0.111	Biological Process	GO:0051709	regulation of killing of cells of other organism	0.0750610595400737	0.355985233679619	0	0	1	9
GO:0070327 thyroid hormone transport	1	0.0750610595400737	0.676	0.111	Biological Process	GO:0070327	thyroid hormone transport	0.0750610595400737	0.355985233679619	0	0	1	9
GO:0071028 nuclear mRNA surveillance	1	0.0750610595400737	0.676	0.111	Biological Process	GO:0071028	nuclear mRNA surveillance	0.0750610595400737	0.355985233679619	0	0	1	9
GO:0072109 glomerular mesangium development	1	0.0750610595400737	0.676	0.111	Biological Process	GO:0072109	glomerular mesangium development	0.0750610595400737	0.355985233679619	0	0	1	9
GO:1900103 positive regulation of endoplasmic reticulum unfolded protein response	1	0.0750610595400737	0.676	0.111	Biological Process	GO:1900103	positive regulation of endoplasmic reticulum unfolded protein response	0.0750610595400737	0.355985233679619	0	0	1	9
GO:1904238 pericyte cell differentiation	1	0.0750610595400737	0.676	0.111	Biological Process	GO:1904238	pericyte cell differentiation	0.0750610595400737	0.355985233679619	0	0	1	9
GO:0031406 carboxylic acid binding	3	0.0756726043063003	2.083	0.026	Molecular Function	GO:0031406	carboxylic acid binding	0.0756726043063003	0.282221598027595	0	0	3	114
GO:0090276 regulation of peptide hormone secretion	3	0.0759377306978541	2.027	0.026	Biological Process	GO:0090276	regulation of peptide hormone secretion	0.0759377306978541	0.359517693772653	0	0	3	114
GO:0006875 cellular metal ion homeostasis	7	0.0763411984866799	4.730	0.016	Biological Process	GO:0006875	cellular metal ion homeostasis	0.0763411984866799	0.359721174745497	0	0	7	426
GO:0002793 positive regulation of peptide secretion	2	0.0766402649531109	1.351	0.038	Biological Process	GO:0002793	positive regulation of peptide secretion	0.0766402649531109	0.359721174745497	0	0	2	53
GO:0006305 DNA alkylation	2	0.0766402649531109	1.351	0.038	Biological Process	GO:0006305	DNA alkylation	0.0766402649531109	0.359721174745497	0	0	2	53
GO:0006306 DNA methylation	2	0.0766402649531109	1.351	0.038	Biological Process	GO:0006306	DNA methylation	0.0766402649531109	0.359721174745497	0	0	2	53
GO:2001244 positive regulation of intrinsic apoptotic signaling pathway	2	0.0766402649531109	1.351	0.038	Biological Process	GO:2001244	positive regulation of intrinsic apoptotic signaling pathway	0.0766402649531109	0.359721174745497	0	0	2	53
GO:0002237 response to molecule of bacterial origin	4	0.077639457654678	2.703	0.022	Biological Process	GO:0002237	response to molecule of bacterial origin	0.077639457654678	0.362353710818515	0	0	4	186
GO:0098742 cell-cell adhesion via plasma-membrane adhesion molecules	4	0.077639457654678	2.703	0.022	Biological Process	GO:0098742	cell-cell adhesion via plasma-membrane adhesion molecules	0.077639457654678	0.362353710818515	0	0	4	186
GO:0031347 regulation of defense response	7	0.0778231462254356	4.730	0.016	Biological Process	GO:0031347	regulation of defense response	0.0778231462254356	0.362353710818515	0	0	7	428
GO:0044057 regulation of system process	6	0.0787450370229942	4.054	0.017	Biological Process	GO:0044057	regulation of system process	0.0787450370229942	0.362353710818515	0	0	6	345
GO:0006915 apoptotic process	16	0.0788720239429209	10.811	0.013	Biological Process	GO:0006915	apoptotic process	0.0788720239429209	0.362353710818515	0	0	16	1264
GO:0002791 regulation of peptide secretion	3	0.0790767093875034	2.027	0.026	Biological Process	GO:0002791	regulation of peptide secretion	0.0790767093875034	0.362353710818515	0	0	3	116
GO:0000138 Golgi trans cisterna	1	0.0790996404219924	0.610	0.111	Cellular Component	GO:0000138	Golgi trans cisterna	0.0790996404219924	0.483121884971345	0	0	1	9
GO:0000172 ribonuclease MRP complex	1	0.0790996404219924	0.610	0.111	Cellular Component	GO:0000172	ribonuclease MRP complex	0.0790996404219924	0.483121884971345	0	0	1	9
GO:0019773 proteasome core complex, alpha-subunit complex	1	0.0790996404219924	0.610	0.111	Cellular Component	GO:0019773	proteasome core complex, alpha-subunit complex	0.0790996404219924	0.483121884971345	0	0	1	9
GO:0030681 multimeric ribonuclease P complex	1	0.0790996404219924	0.610	0.111	Cellular Component	GO:0030681	multimeric ribonuclease P complex	0.0790996404219924	0.483121884971345	0	0	1	9
GO:0042564 NLS-dependent protein nuclear import complex	1	0.0790996404219924	0.610	0.111	Cellular Component	GO:0042564	NLS-dependent protein nuclear import complex	0.0790996404219924	0.483121884971345	0	0	1	9
GO:0048524 positive regulation of viral process	2	0.0791521644707545	1.351	0.037	Biological Process	GO:0048524	positive regulation of viral process	0.0791521644707545	0.362353710818515	0	0	2	54
GO:0050688 regulation of defense response to virus	2	0.0791521644707545	1.351	0.037	Biological Process	GO:0050688	regulation of defense response to virus	0.0791521644707545	0.362353710818515	0	0	2	54
GO:0005488 binding	113	0.0798820875705263	78.472	0.009	Molecular Function	GO:0005488	binding	0.0798820875705263	0.294811597927429	0	0	113	12198
GO:0007098 centrosome cycle	3	0.0806672601545679	2.027	0.026	Biological Process	GO:0007098	centrosome cycle	0.0806672601545679	0.362353710818515	0	0	3	117
GO:0090087 regulation of peptide transport	3	0.0806672601545679	2.027	0.026	Biological Process	GO:0090087	regulation of peptide transport	0.0806672601545679	0.362353710818515	0	0	3	117
GO:0034097 response to cytokine	10	0.0809691795956925	6.757	0.014	Biological Process	GO:0034097	response to cytokine	0.0809691795956925	0.362353710818515	0	0	10	699
GO:0031668 cellular response to extracellular stimulus	4	0.0812398871969478	2.703	0.021	Biological Process	GO:0031668	cellular response to extracellular stimulus	0.0812398871969478	0.362353710818515	0	0	4	189
GO:0003684 damaged DNA binding	2	0.0814864497539568	1.389	0.036	Molecular Function	GO:0003684	damaged DNA binding	0.0814864497539568	0.294811597927429	0	0	2	55
GO:0060761 negative regulation of response to cytokine stimulus	2	0.0816896006469785	1.351	0.036	Biological Process	GO:0060761	negative regulation of response to cytokine stimulus	0.0816896006469785	0.362353710818515	0	0	2	55
GO:0006520 cellular amino acid metabolic process	5	0.081822851556054	3.378	0.019	Biological Process	GO:0006520	cellular amino acid metabolic process	0.081822851556054	0.362353710818515	0	0	5	267
GO:0005737 cytoplasm	92	0.0820733765879783	56.098	0.010	Cellular Component	GO:0005737	cytoplasm	0.0820733765879783	0.483121884971345	0	0	92	9069
GO:0004526 ribonuclease P activity	1	0.0829360099663976	0.694	0.100	Molecular Function	GO:0004526	ribonuclease P activity	0.0829360099663976	0.294811597927429	0	0	1	10
GO:0004983 neuropeptide Y receptor activity	1	0.0829360099663976	0.694	0.100	Molecular Function	GO:0004983	neuropeptide Y receptor activity	0.0829360099663976	0.294811597927429	0	0	1	10
GO:0045295 gamma-catenin binding	1	0.0829360099663976	0.694	0.100	Molecular Function	GO:0045295	gamma-catenin binding	0.0829360099663976	0.294811597927429	0	0	1	10
GO:0061578 Lys63-specific deubiquitinase activity	1	0.0829360099663976	0.694	0.100	Molecular Function	GO:0061578	Lys63-specific deubiquitinase activity	0.0829360099663976	0.294811597927429	0	0	1	10
GO:0002934 desmosome organization	1	0.0830476968322597	0.676	0.100	Biological Process	GO:0002934	desmosome organization	0.0830476968322597	0.362353710818515	0	0	1	10
GO:0006607 NLS-bearing protein import into nucleus	1	0.0830476968322597	0.676	0.100	Biological Process	GO:0006607	NLS-bearing protein import into nucleus	0.0830476968322597	0.362353710818515	0	0	1	10
GO:0007042 lysosomal lumen acidification	1	0.0830476968322597	0.676	0.100	Biological Process	GO:0007042	lysosomal lumen acidification	0.0830476968322597	0.362353710818515	0	0	1	10
GO:0010992 ubiquitin recycling	1	0.0830476968322597	0.676	0.100	Biological Process	GO:0010992	ubiquitin recycling	0.0830476968322597	0.362353710818515	0	0	1	10
GO:0014029 neural crest formation	1	0.0830476968322597	0.676	0.100	Biological Process	GO:0014029	neural crest formation	0.0830476968322597	0.362353710818515	0	0	1	10
GO:0016553 base conversion or substitution editing	1	0.0830476968322597	0.676	0.100	Biological Process	GO:0016553	base conversion or substitution editing	0.0830476968322597	0.362353710818515	0	0	1	10
GO:0031272 regulation of pseudopodium assembly	1	0.0830476968322597	0.676	0.100	Biological Process	GO:0031272	regulation of pseudopodium assembly	0.0830476968322597	0.362353710818515	0	0	1	10
GO:0031274 positive regulation of pseudopodium assembly	1	0.0830476968322597	0.676	0.100	Biological Process	GO:0031274	positive regulation of pseudopodium assembly	0.0830476968322597	0.362353710818515	0	0	1	10
GO:0034116 positive regulation of heterotypic cell-cell adhesion	1	0.0830476968322597	0.676	0.100	Biological Process	GO:0034116	positive regulation of heterotypic cell-cell adhesion	0.0830476968322597	0.362353710818515	0	0	1	10
GO:0034145 positive regulation of toll-like receptor 4 signaling pathway	1	0.0830476968322597	0.676	0.100	Biological Process	GO:0034145	positive regulation of toll-like receptor 4 signaling pathway	0.0830476968322597	0.362353710818515	0	0	1	10
GO:0036499 PERK-mediated unfolded protein response	1	0.0830476968322597	0.676	0.100	Biological Process	GO:0036499	PERK-mediated unfolded protein response	0.0830476968322597	0.362353710818515	0	0	1	10
GO:0042136 neurotransmitter biosynthetic process	1	0.0830476968322597	0.676	0.100	Biological Process	GO:0042136	neurotransmitter biosynthetic process	0.0830476968322597	0.362353710818515	0	0	1	10
GO:0042532 negative regulation of tyrosine phosphorylation of STAT protein	1	0.0830476968322597	0.676	0.100	Biological Process	GO:0042532	negative regulation of tyrosine phosphorylation of STAT protein	0.0830476968322597	0.362353710818515	0	0	1	10
GO:0045059 positive thymic T cell selection	1	0.0830476968322597	0.676	0.100	Biological Process	GO:0045059	positive thymic T cell selection	0.0830476968322597	0.362353710818515	0	0	1	10
GO:0045603 positive regulation of endothelial cell differentiation	1	0.0830476968322597	0.676	0.100	Biological Process	GO:0045603	positive regulation of endothelial cell differentiation	0.0830476968322597	0.362353710818515	0	0	1	10
GO:0045654 positive regulation of megakaryocyte differentiation	1	0.0830476968322597	0.676	0.100	Biological Process	GO:0045654	positive regulation of megakaryocyte differentiation	0.0830476968322597	0.362353710818515	0	0	1	10
GO:0048207 vesicle targeting, rough ER to cis-Golgi	1	0.0830476968322597	0.676	0.100	Biological Process	GO:0048207	vesicle targeting, rough ER to cis-Golgi	0.0830476968322597	0.362353710818515	0	0	1	10
GO:0048208 COPII vesicle coating	1	0.0830476968322597	0.676	0.100	Biological Process	GO:0048208	COPII vesicle coating	0.0830476968322597	0.362353710818515	0	0	1	10
GO:0048548 regulation of pinocytosis	1	0.0830476968322597	0.676	0.100	Biological Process	GO:0048548	regulation of pinocytosis	0.0830476968322597	0.362353710818515	0	0	1	10
GO:0051095 regulation of helicase activity	1	0.0830476968322597	0.676	0.100	Biological Process	GO:0051095	regulation of helicase activity	0.0830476968322597	0.362353710818515	0	0	1	10
GO:0060330 regulation of response to interferon-gamma	1	0.0830476968322597	0.676	0.100	Biological Process	GO:0060330	regulation of response to interferon-gamma	0.0830476968322597	0.362353710818515	0	0	1	10
GO:0060334 regulation of interferon-gamma-mediated signaling pathway	1	0.0830476968322597	0.676	0.100	Biological Process	GO:0060334	regulation of interferon-gamma-mediated signaling pathway	0.0830476968322597	0.362353710818515	0	0	1	10
GO:0061029 eyelid development in camera-type eye	1	0.0830476968322597	0.676	0.100	Biological Process	GO:0061029	eyelid development in camera-type eye	0.0830476968322597	0.362353710818515	0	0	1	10
GO:0070213 protein auto-ADP-ribosylation	1	0.0830476968322597	0.676	0.100	Biological Process	GO:0070213	protein auto-ADP-ribosylation	0.0830476968322597	0.362353710818515	0	0	1	10
GO:0070942 neutrophil mediated cytotoxicity	1	0.0830476968322597	0.676	0.100	Biological Process	GO:0070942	neutrophil mediated cytotoxicity	0.0830476968322597	0.362353710818515	0	0	1	10
GO:0099550 trans-synaptic signaling, modulating synaptic transmission	1	0.0830476968322597	0.676	0.100	Biological Process	GO:0099550	trans-synaptic signaling, modulating synaptic transmission	0.0830476968322597	0.362353710818515	0	0	1	10
GO:1900426 positive regulation of defense response to bacterium	1	0.0830476968322597	0.676	0.100	Biological Process	GO:1900426	positive regulation of defense response to bacterium	0.0830476968322597	0.362353710818515	0	0	1	10
GO:2000344 positive regulation of acrosome reaction	1	0.0830476968322597	0.676	0.100	Biological Process	GO:2000344	positive regulation of acrosome reaction	0.0830476968322597	0.362353710818515	0	0	1	10
GO:2000622 regulation of nuclear-transcribed mRNA catabolic process, nonsense-mediated decay	1	0.0830476968322597	0.676	0.100	Biological Process	GO:2000622	regulation of nuclear-transcribed mRNA catabolic process, nonsense-mediated decay	0.0830476968322597	0.362353710818515	0	0	1	10
GO:2001224 positive regulation of neuron migration	1	0.0830476968322597	0.676	0.100	Biological Process	GO:2001224	positive regulation of neuron migration	0.0830476968322597	0.362353710818515	0	0	1	10
GO:0044249 cellular biosynthetic process	51	0.0831909332164993	34.459	0.010	Biological Process	GO:0044249	cellular biosynthetic process	0.0831909332164993	0.362398841663568	0	0	51	4964
GO:0040014 regulation of multicellular organism growth	2	0.084251952779745	1.351	0.036	Biological Process	GO:0040014	regulation of multicellular organism growth	0.084251952779745	0.366417685502	0	0	2	56
GO:0009966 regulation of signal transduction	26	0.0843822172699875	17.568	0.011	Biological Process	GO:0009966	regulation of signal transduction	0.0843822172699875	0.366417685502	0	0	26	2287
GO:0043169 cation binding	33	0.0854147507091046	22.917	0.011	Molecular Function	GO:0043169	cation binding	0.0854147507091046	0.30126908195847	0	0	33	3030
GO:0042060 wound healing	5	0.0858865771997563	3.378	0.018	Biological Process	GO:0042060	wound healing	0.0858865771997563	0.370797948282306	0	0	5	271
GO:0045934 negative regulation of nucleobase-containing compound metabolic process	15	0.08675156084083	10.135	0.013	Biological Process	GO:0045934	negative regulation of nucleobase-containing compound metabolic process	0.08675156084083	0.370797948282306	0	0	15	1184
GO:0006919 activation of cysteine-type endopeptidase activity involved in apoptotic process	2	0.0868386088476341	1.351	0.035	Biological Process	GO:0006919	activation of cysteine-type endopeptidase activity involved in apoptotic process	0.0868386088476341	0.370797948282306	0	0	2	57
GO:0060548 negative regulation of cell death	10	0.0870001440258916	6.757	0.014	Biological Process	GO:0060548	negative regulation of cell death	0.0870001440258916	0.370797948282306	0	0	10	709
GO:0051336 regulation of hydrolase activity	11	0.0870690797365927	7.432	0.014	Biological Process	GO:0051336	regulation of hydrolase activity	0.0870690797365927	0.370797948282306	0	0	11	802
GO:0001894 tissue homeostasis	4	0.0874215223906839	2.703	0.021	Biological Process	GO:0001894	tissue homeostasis	0.0874215223906839	0.370797948282306	0	0	4	194
GO:0031503 protein-containing complex localization	4	0.0874215223906839	2.703	0.021	Biological Process	GO:0031503	protein-containing complex localization	0.0874215223906839	0.370797948282306	0	0	4	194
GO:0005782 peroxisomal matrix	1	0.0874951965379962	0.610	0.100	Cellular Component	GO:0005782	peroxisomal matrix	0.0874951965379962	0.483121884971345	0	0	1	10
GO:0031080 nuclear pore outer ring	1	0.0874951965379962	0.610	0.100	Cellular Component	GO:0031080	nuclear pore outer ring	0.0874951965379962	0.483121884971345	0	0	1	10
GO:0031907 microbody lumen	1	0.0874951965379962	0.610	0.100	Cellular Component	GO:0031907	microbody lumen	0.0874951965379962	0.483121884971345	0	0	1	10
GO:0043083 synaptic cleft	1	0.0874951965379962	0.610	0.100	Cellular Component	GO:0043083	synaptic cleft	0.0874951965379962	0.483121884971345	0	0	1	10
GO:0061700 GATOR2 complex	1	0.0874951965379962	0.610	0.100	Cellular Component	GO:0061700	GATOR2 complex	0.0874951965379962	0.483121884971345	0	0	1	10
GO:0031023 microtubule organizing center organization	3	0.0888259161831321	2.027	0.025	Biological Process	GO:0031023	microtubule organizing center organization	0.0888259161831321	0.370797948282306	0	0	3	122
GO:0030330 DNA damage response, signal transduction by p53 class mediator	2	0.0894489654079376	1.351	0.034	Biological Process	GO:0030330	DNA damage response, signal transduction by p53 class mediator	0.0894489654079376	0.370797948282306	0	0	2	58
GO:0060389 pathway-restricted SMAD protein phosphorylation	2	0.0894489654079376	1.351	0.034	Biological Process	GO:0060389	pathway-restricted SMAD protein phosphorylation	0.0894489654079376	0.370797948282306	0	0	2	58
GO:0019901 protein kinase binding	8	0.0894590424563256	5.556	0.015	Molecular Function	GO:0019901	protein kinase binding	0.0894590424563256	0.313106648597139	0	0	8	532
GO:0033993 response to lipid	7	0.0894734170563882	4.730	0.016	Biological Process	GO:0033993	response to lipid	0.0894734170563882	0.370797948282306	0	0	7	443
GO:1904951 positive regulation of establishment of protein localization	4	0.0899566118415287	2.703	0.020	Biological Process	GO:1904951	positive regulation of establishment of protein localization	0.0899566118415287	0.370797948282306	0	0	4	196
GO:0004017 adenylate kinase activity	1	0.0908441011434051	0.694	0.091	Molecular Function	GO:0004017	adenylate kinase activity	0.0908441011434051	0.313136863789768	0	0	1	11
GO:0051371 muscle alpha-actinin binding	1	0.0908441011434051	0.694	0.091	Molecular Function	GO:0051371	muscle alpha-actinin binding	0.0908441011434051	0.313136863789768	0	0	1	11
GO:0006086 acetyl-CoA biosynthetic process from pyruvate	1	0.0909658332969793	0.676	0.091	Biological Process	GO:0006086	acetyl-CoA biosynthetic process from pyruvate	0.0909658332969793	0.370797948282306	0	0	1	11
GO:0006388 tRNA splicing, via endonucleolytic cleavage and ligation	1	0.0909658332969793	0.676	0.091	Biological Process	GO:0006388	tRNA splicing, via endonucleolytic cleavage and ligation	0.0909658332969793	0.370797948282306	0	0	1	11
GO:0009133 nucleoside diphosphate biosynthetic process	1	0.0909658332969793	0.676	0.091	Biological Process	GO:0009133	nucleoside diphosphate biosynthetic process	0.0909658332969793	0.370797948282306	0	0	1	11
GO:0010642 negative regulation of platelet-derived growth factor receptor signaling pathway	1	0.0909658332969793	0.676	0.091	Biological Process	GO:0010642	negative regulation of platelet-derived growth factor receptor signaling pathway	0.0909658332969793	0.370797948282306	0	0	1	11
GO:0014841 skeletal muscle satellite cell proliferation	1	0.0909658332969793	0.676	0.091	Biological Process	GO:0014841	skeletal muscle satellite cell proliferation	0.0909658332969793	0.370797948282306	0	0	1	11
GO:0014850 response to muscle activity	1	0.0909658332969793	0.676	0.091	Biological Process	GO:0014850	response to muscle activity	0.0909658332969793	0.370797948282306	0	0	1	11
GO:0016558 protein import into peroxisome matrix	1	0.0909658332969793	0.676	0.091	Biological Process	GO:0016558	protein import into peroxisome matrix	0.0909658332969793	0.370797948282306	0	0	1	11
GO:0030836 positive regulation of actin filament depolymerization	1	0.0909658332969793	0.676	0.091	Biological Process	GO:0030836	positive regulation of actin filament depolymerization	0.0909658332969793	0.370797948282306	0	0	1	11
GO:0031269 pseudopodium assembly	1	0.0909658332969793	0.676	0.091	Biological Process	GO:0031269	pseudopodium assembly	0.0909658332969793	0.370797948282306	0	0	1	11
GO:0031281 positive regulation of cyclase activity	1	0.0909658332969793	0.676	0.091	Biological Process	GO:0031281	positive regulation of cyclase activity	0.0909658332969793	0.370797948282306	0	0	1	11
GO:0032691 negative regulation of interleukin-1 beta production	1	0.0909658332969793	0.676	0.091	Biological Process	GO:0032691	negative regulation of interleukin-1 beta production	0.0909658332969793	0.370797948282306	0	0	1	11
GO:0033262 regulation of nuclear cell cycle DNA replication	1	0.0909658332969793	0.676	0.091	Biological Process	GO:0033262	regulation of nuclear cell cycle DNA replication	0.0909658332969793	0.370797948282306	0	0	1	11
GO:0035791 platelet-derived growth factor receptor-beta signaling pathway	1	0.0909658332969793	0.676	0.091	Biological Process	GO:0035791	platelet-derived growth factor receptor-beta signaling pathway	0.0909658332969793	0.370797948282306	0	0	1	11
GO:0036295 cellular response to increased oxygen levels	1	0.0909658332969793	0.676	0.091	Biological Process	GO:0036295	cellular response to increased oxygen levels	0.0909658332969793	0.370797948282306	0	0	1	11
GO:0043922 negative regulation by host of viral transcription	1	0.0909658332969793	0.676	0.091	Biological Process	GO:0043922	negative regulation by host of viral transcription	0.0909658332969793	0.370797948282306	0	0	1	11
GO:0046831 regulation of RNA export from nucleus	1	0.0909658332969793	0.676	0.091	Biological Process	GO:0046831	regulation of RNA export from nucleus	0.0909658332969793	0.370797948282306	0	0	1	11
GO:0048012 hepatocyte growth factor receptor signaling pathway	1	0.0909658332969793	0.676	0.091	Biological Process	GO:0048012	hepatocyte growth factor receptor signaling pathway	0.0909658332969793	0.370797948282306	0	0	1	11
GO:0050872 white fat cell differentiation	1	0.0909658332969793	0.676	0.091	Biological Process	GO:0050872	white fat cell differentiation	0.0909658332969793	0.370797948282306	0	0	1	11
GO:0060788 ectodermal placode formation	1	0.0909658332969793	0.676	0.091	Biological Process	GO:0060788	ectodermal placode formation	0.0909658332969793	0.370797948282306	0	0	1	11
GO:0071697 ectodermal placode morphogenesis	1	0.0909658332969793	0.676	0.091	Biological Process	GO:0071697	ectodermal placode morphogenesis	0.0909658332969793	0.370797948282306	0	0	1	11
GO:0072350 tricarboxylic acid metabolic process	1	0.0909658332969793	0.676	0.091	Biological Process	GO:0072350	tricarboxylic acid metabolic process	0.0909658332969793	0.370797948282306	0	0	1	11
GO:0072567 chemokine (C-X-C motif) ligand 2 production	1	0.0909658332969793	0.676	0.091	Biological Process	GO:0072567	chemokine (C-X-C motif) ligand 2 production	0.0909658332969793	0.370797948282306	0	0	1	11
GO:0098884 postsynaptic neurotransmitter receptor internalization	1	0.0909658332969793	0.676	0.091	Biological Process	GO:0098884	postsynaptic neurotransmitter receptor internalization	0.0909658332969793	0.370797948282306	0	0	1	11
GO:0099633 protein localization to postsynaptic specialization membrane	1	0.0909658332969793	0.676	0.091	Biological Process	GO:0099633	protein localization to postsynaptic specialization membrane	0.0909658332969793	0.370797948282306	0	0	1	11
GO:0099645 neurotransmitter receptor localization to postsynaptic specialization membrane	1	0.0909658332969793	0.676	0.091	Biological Process	GO:0099645	neurotransmitter receptor localization to postsynaptic specialization membrane	0.0909658332969793	0.370797948282306	0	0	1	11
GO:0140239 postsynaptic endocytosis	1	0.0909658332969793	0.676	0.091	Biological Process	GO:0140239	postsynaptic endocytosis	0.0909658332969793	0.370797948282306	0	0	1	11
GO:1900153 positive regulation of nuclear-transcribed mRNA catabolic process, deadenylation-dependent decay	1	0.0909658332969793	0.676	0.091	Biological Process	GO:1900153	positive regulation of nuclear-transcribed mRNA catabolic process, deadenylation-dependent decay	0.0909658332969793	0.370797948282306	0	0	1	11
GO:1901660 calcium ion export	1	0.0909658332969793	0.676	0.091	Biological Process	GO:1901660	calcium ion export	0.0909658332969793	0.370797948282306	0	0	1	11
GO:2000341 regulation of chemokine (C-X-C motif) ligand 2 production	1	0.0909658332969793	0.676	0.091	Biological Process	GO:2000341	regulation of chemokine (C-X-C motif) ligand 2 production	0.0909658332969793	0.370797948282306	0	0	1	11
GO:0007204 positive regulation of cytosolic calcium ion concentration	4	0.0912373760660454	2.703	0.020	Biological Process	GO:0007204	positive regulation of cytosolic calcium ion concentration	0.0912373760660454	0.371067241836771	0	0	4	197
GO:0007267 cell-cell signaling	14	0.0913040408039874	9.459	0.013	Biological Process	GO:0007267	cell-cell signaling	0.0913040408039874	0.371067241836771	0	0	14	1096
GO:0014068 positive regulation of phosphatidylinositol 3-kinase signaling	2	0.0920824274958446	1.351	0.034	Biological Process	GO:0014068	positive regulation of phosphatidylinositol 3-kinase signaling	0.0920824274958446	0.372564955164938	0	0	2	59
GO:0035914 skeletal muscle cell differentiation	2	0.0920824274958446	1.351	0.034	Biological Process	GO:0035914	skeletal muscle cell differentiation	0.0920824274958446	0.372564955164938	0	0	2	59
GO:0061337 cardiac conduction	2	0.0920824274958446	1.351	0.034	Biological Process	GO:0061337	cardiac conduction	0.0920824274958446	0.372564955164938	0	0	2	59
GO:0046872 metal ion binding	32	0.0936675013773951	22.222	0.011	Molecular Function	GO:0046872	metal ion binding	0.0936675013773951	0.318449879715159	0	0	32	2950
GO:0002833 positive regulation of response to biotic stimulus	3	0.0938814924769159	2.027	0.024	Biological Process	GO:0002833	positive regulation of response to biotic stimulus	0.0938814924769159	0.374786335414233	0	0	3	125
GO:0071222 cellular response to lipopolysaccharide	3	0.0938814924769159	2.027	0.024	Biological Process	GO:0071222	cellular response to lipopolysaccharide	0.0938814924769159	0.374786335414233	0	0	3	125
GO:0018130 heterocycle biosynthetic process	36	0.0944654290098239	24.324	0.011	Biological Process	GO:0018130	heterocycle biosynthetic process	0.0944654290098239	0.374786335414233	0	0	36	3373
GO:0006766 vitamin metabolic process	2	0.0947384085247104	1.351	0.033	Biological Process	GO:0006766	vitamin metabolic process	0.0947384085247104	0.374786335414233	0	0	2	60
GO:1901796 regulation of signal transduction by p53 class mediator	2	0.0947384085247104	1.351	0.033	Biological Process	GO:1901796	regulation of signal transduction by p53 class mediator	0.0947384085247104	0.374786335414233	0	0	2	60
GO:0019932 second-messenger-mediated signaling	4	0.0951320465413589	2.703	0.020	Biological Process	GO:0019932	second-messenger-mediated signaling	0.0951320465413589	0.374786335414233	0	0	4	200
GO:0019438 aromatic compound biosynthetic process	36	0.0957123671712229	24.324	0.011	Biological Process	GO:0019438	aromatic compound biosynthetic process	0.0957123671712229	0.374786335414233	0	0	36	3377
GO:0005583 fibrillar collagen trimer	1	0.0958146755110768	0.610	0.091	Cellular Component	GO:0005583	fibrillar collagen trimer	0.0958146755110768	0.483121884971345	0	0	1	11
GO:0031074 nucleocytoplasmic transport complex	1	0.0958146755110768	0.610	0.091	Cellular Component	GO:0031074	nucleocytoplasmic transport complex	0.0958146755110768	0.483121884971345	0	0	1	11
GO:0070822 Sin3-type complex	1	0.0958146755110768	0.610	0.091	Cellular Component	GO:0070822	Sin3-type complex	0.0958146755110768	0.483121884971345	0	0	1	11
GO:0070938 contractile ring	1	0.0958146755110768	0.610	0.091	Cellular Component	GO:0070938	contractile ring	0.0958146755110768	0.483121884971345	0	0	1	11
GO:0071564 npBAF complex	1	0.0958146755110768	0.610	0.091	Cellular Component	GO:0071564	npBAF complex	0.0958146755110768	0.483121884971345	0	0	1	11
GO:0098643 banded collagen fibril	1	0.0958146755110768	0.610	0.091	Cellular Component	GO:0098643	banded collagen fibril	0.0958146755110768	0.483121884971345	0	0	1	11
GO:1990124 messenger ribonucleoprotein complex	1	0.0958146755110768	0.610	0.091	Cellular Component	GO:1990124	messenger ribonucleoprotein complex	0.0958146755110768	0.483121884971345	0	0	1	11
GO:0043087 regulation of GTPase activity	5	0.0965017536908361	3.378	0.018	Biological Process	GO:0043087	regulation of GTPase activity	0.0965017536908361	0.374786335414233	0	0	5	281
GO:0000049 tRNA binding	2	0.0971793288823993	1.389	0.033	Molecular Function	GO:0000049	tRNA binding	0.0971793288823993	0.318449879715159	0	0	2	61
GO:0003777 microtubule motor activity	2	0.0971793288823993	1.389	0.033	Molecular Function	GO:0003777	microtubule motor activity	0.0971793288823993	0.318449879715159	0	0	2	61
GO:0019905 syntaxin binding	2	0.0971793288823993	1.389	0.033	Molecular Function	GO:0019905	syntaxin binding	0.0971793288823993	0.318449879715159	0	0	2	61
GO:0010950 positive regulation of endopeptidase activity	3	0.0973166534339619	2.027	0.024	Biological Process	GO:0010950	positive regulation of endopeptidase activity	0.0973166534339619	0.374786335414233	0	0	3	127
GO:0003073 regulation of systemic arterial blood pressure	2	0.0974163301873959	1.351	0.033	Biological Process	GO:0003073	regulation of systemic arterial blood pressure	0.0974163301873959	0.374786335414233	0	0	2	61
GO:0019080 viral gene expression	2	0.0974163301873959	1.351	0.033	Biological Process	GO:0019080	viral gene expression	0.0974163301873959	0.374786335414233	0	0	2	61
GO:0090307 mitotic spindle assembly	2	0.0974163301873959	1.351	0.033	Biological Process	GO:0090307	mitotic spindle assembly	0.0974163301873959	0.374786335414233	0	0	2	61
GO:0006325 chromatin organization	6	0.0976399435415562	4.054	0.016	Biological Process	GO:0006325	chromatin organization	0.0976399435415562	0.374786335414233	0	0	6	366
GO:0006935 chemotaxis	7	0.0977620574536485	4.730	0.015	Biological Process	GO:0006935	chemotaxis	0.0977620574536485	0.374786335414233	0	0	7	453
GO:0008219 cell death	17	0.0984013592250597	11.486	0.012	Biological Process	GO:0008219	cell death	0.0984013592250597	0.374786335414233	0	0	17	1406
GO:0004549 tRNA-specific ribonuclease activity	1	0.098684468219423	0.694	0.083	Molecular Function	GO:0004549	tRNA-specific ribonuclease activity	0.098684468219423	0.318449879715159	0	0	1	12
GO:0031994 insulin-like growth factor I binding	1	0.098684468219423	0.694	0.083	Molecular Function	GO:0031994	insulin-like growth factor I binding	0.098684468219423	0.318449879715159	0	0	1	12
GO:0052745 inositol phosphate phosphatase activity	1	0.098684468219423	0.694	0.083	Molecular Function	GO:0052745	inositol phosphate phosphatase activity	0.098684468219423	0.318449879715159	0	0	1	12
GO:0060229 lipase activator activity	1	0.098684468219423	0.694	0.083	Molecular Function	GO:0060229	lipase activator activity	0.098684468219423	0.318449879715159	0	0	1	12
GO:0071933 Arp2/3 complex binding	1	0.098684468219423	0.694	0.083	Molecular Function	GO:0071933	Arp2/3 complex binding	0.098684468219423	0.318449879715159	0	0	1	12
GO:0000394 RNA splicing, via endonucleolytic cleavage and ligation	1	0.0988160524982888	0.676	0.083	Biological Process	GO:0000394	RNA splicing, via endonucleolytic cleavage and ligation	0.0988160524982888	0.374786335414233	0	0	1	12
GO:0001682 tRNA 5'-leader removal	1	0.0988160524982888	0.676	0.083	Biological Process	GO:0001682	tRNA 5'-leader removal	0.0988160524982888	0.374786335414233	0	0	1	12
GO:0006925 inflammatory cell apoptotic process	1	0.0988160524982888	0.676	0.083	Biological Process	GO:0006925	inflammatory cell apoptotic process	0.0988160524982888	0.374786335414233	0	0	1	12
GO:0007100 mitotic centrosome separation	1	0.0988160524982888	0.676	0.083	Biological Process	GO:0007100	mitotic centrosome separation	0.0988160524982888	0.374786335414233	0	0	1	12
GO:0010714 positive regulation of collagen metabolic process	1	0.0988160524982888	0.676	0.083	Biological Process	GO:0010714	positive regulation of collagen metabolic process	0.0988160524982888	0.374786335414233	0	0	1	12
GO:0014857 regulation of skeletal muscle cell proliferation	1	0.0988160524982888	0.676	0.083	Biological Process	GO:0014857	regulation of skeletal muscle cell proliferation	0.0988160524982888	0.374786335414233	0	0	1	12
GO:0031268 pseudopodium organization	1	0.0988160524982888	0.676	0.083	Biological Process	GO:0031268	pseudopodium organization	0.0988160524982888	0.374786335414233	0	0	1	12
GO:0032239 regulation of nucleobase-containing compound transport	1	0.0988160524982888	0.676	0.083	Biological Process	GO:0032239	regulation of nucleobase-containing compound transport	0.0988160524982888	0.374786335414233	0	0	1	12
GO:0032967 positive regulation of collagen biosynthetic process	1	0.0988160524982888	0.676	0.083	Biological Process	GO:0032967	positive regulation of collagen biosynthetic process	0.0988160524982888	0.374786335414233	0	0	1	12
GO:0036005 response to macrophage colony-stimulating factor	1	0.0988160524982888	0.676	0.083	Biological Process	GO:0036005	response to macrophage colony-stimulating factor	0.0988160524982888	0.374786335414233	0	0	1	12
GO:0036006 cellular response to macrophage colony-stimulating factor stimulus	1	0.0988160524982888	0.676	0.083	Biological Process	GO:0036006	cellular response to macrophage colony-stimulating factor stimulus	0.0988160524982888	0.374786335414233	0	0	1	12
GO:0036296 response to increased oxygen levels	1	0.0988160524982888	0.676	0.083	Biological Process	GO:0036296	response to increased oxygen levels	0.0988160524982888	0.374786335414233	0	0	1	12
GO:0042759 long-chain fatty acid biosynthetic process	1	0.0988160524982888	0.676	0.083	Biological Process	GO:0042759	long-chain fatty acid biosynthetic process	0.0988160524982888	0.374786335414233	0	0	1	12
GO:0043517 positive regulation of DNA damage response, signal transduction by p53 class mediator	1	0.0988160524982888	0.676	0.083	Biological Process	GO:0043517	positive regulation of DNA damage response, signal transduction by p53 class mediator	0.0988160524982888	0.374786335414233	0	0	1	12
GO:0051873 killing by host of symbiont cells	1	0.0988160524982888	0.676	0.083	Biological Process	GO:0051873	killing by host of symbiont cells	0.0988160524982888	0.374786335414233	0	0	1	12
GO:0051883 killing of cells in other organism involved in symbiotic interaction	1	0.0988160524982888	0.676	0.083	Biological Process	GO:0051883	killing of cells in other organism involved in symbiotic interaction	0.0988160524982888	0.374786335414233	0	0	1	12
GO:0051930 regulation of sensory perception of pain	1	0.0988160524982888	0.676	0.083	Biological Process	GO:0051930	regulation of sensory perception of pain	0.0988160524982888	0.374786335414233	0	0	1	12
GO:0051931 regulation of sensory perception	1	0.0988160524982888	0.676	0.083	Biological Process	GO:0051931	regulation of sensory perception	0.0988160524982888	0.374786335414233	0	0	1	12
GO:0060046 regulation of acrosome reaction	1	0.0988160524982888	0.676	0.083	Biological Process	GO:0060046	regulation of acrosome reaction	0.0988160524982888	0.374786335414233	0	0	1	12
GO:0070886 positive regulation of calcineurin-NFAT signaling cascade	1	0.0988160524982888	0.676	0.083	Biological Process	GO:0070886	positive regulation of calcineurin-NFAT signaling cascade	0.0988160524982888	0.374786335414233	0	0	1	12
GO:0071696 ectodermal placode development	1	0.0988160524982888	0.676	0.083	Biological Process	GO:0071696	ectodermal placode development	0.0988160524982888	0.374786335414233	0	0	1	12
GO:0090239 regulation of histone H4 acetylation	1	0.0988160524982888	0.676	0.083	Biological Process	GO:0090239	regulation of histone H4 acetylation	0.0988160524982888	0.374786335414233	0	0	1	12
GO:0090322 regulation of superoxide metabolic process	1	0.0988160524982888	0.676	0.083	Biological Process	GO:0090322	regulation of superoxide metabolic process	0.0988160524982888	0.374786335414233	0	0	1	12
GO:0090594 inflammatory response to wounding	1	0.0988160524982888	0.676	0.083	Biological Process	GO:0090594	inflammatory response to wounding	0.0988160524982888	0.374786335414233	0	0	1	12
GO:0098911 regulation of ventricular cardiac muscle cell action potential	1	0.0988160524982888	0.676	0.083	Biological Process	GO:0098911	regulation of ventricular cardiac muscle cell action potential	0.0988160524982888	0.374786335414233	0	0	1	12
GO:0099022 vesicle tethering	1	0.0988160524982888	0.676	0.083	Biological Process	GO:0099022	vesicle tethering	0.0988160524982888	0.374786335414233	0	0	1	12
GO:0106058 positive regulation of calcineurin-mediated signaling	1	0.0988160524982888	0.676	0.083	Biological Process	GO:0106058	positive regulation of calcineurin-mediated signaling	0.0988160524982888	0.374786335414233	0	0	1	12
GO:1902969 mitotic DNA replication	1	0.0988160524982888	0.676	0.083	Biological Process	GO:1902969	mitotic DNA replication	0.0988160524982888	0.374786335414233	0	0	1	12
GO:1903025 regulation of RNA polymerase II regulatory region sequence-specific DNA binding	1	0.0988160524982888	0.676	0.083	Biological Process	GO:1903025	regulation of RNA polymerase II regulatory region sequence-specific DNA binding	0.0988160524982888	0.374786335414233	0	0	1	12
GO:2001034 positive regulation of double-strand break repair via nonhomologous end joining	1	0.0988160524982888	0.676	0.083	Biological Process	GO:2001034	positive regulation of double-strand break repair via nonhomologous end joining	0.0988160524982888	0.374786335414233	0	0	1	12
GO:0006955 immune response	16	0.0996534041564173	10.811	0.012	Biological Process	GO:0006955	immune response	0.0996534041564173	0.37743726824243	0	0	16	1309
GO:0030276 clathrin binding	2	0.099872947686123	1.389	0.032	Molecular Function	GO:0030276	clathrin binding	0.099872947686123	0.320015430966098	0	0	2	62
GO:0014013 regulation of gliogenesis	2	0.100115622358668	1.351	0.032	Biological Process	GO:0014013	regulation of gliogenesis	0.100115622358668	0.378662000238681	0	0	2	62
GO:0042330 taxis	7	0.100329272695451	4.730	0.015	Biological Process	GO:0042330	taxis	0.100329272695451	0.378858907668052	0	0	7	456
GO:0009914 hormone transport	4	0.100445540976898	2.703	0.020	Biological Process	GO:0009914	hormone transport	0.100445540976898	0.378858907668052	0	0	4	204
GO:0055080 cation homeostasis	8	0.100746524548956	5.405	0.015	Biological Process	GO:0055080	cation homeostasis	0.100746524548956	0.37915631117489	0	0	8	546
GO:0048015 phosphatidylinositol-mediated signaling	3	0.100802466300622	2.027	0.023	Biological Process	GO:0048015	phosphatidylinositol-mediated signaling	0.100802466300622	0.37915631117489	0	0	3	129
GO:0050776 regulation of immune response	9	0.101199715159075	6.081	0.014	Biological Process	GO:0050776	regulation of immune response	0.101199715159075	0.380126202808261	0	0	9	638
GO:0071345 cellular response to cytokine stimulus	9	0.101926358824077	6.081	0.014	Biological Process	GO:0071345	cellular response to cytokine stimulus	0.101926358824077	0.382328996579445	0	0	9	639
GO:0005524 ATP binding	16	0.101980721947762	11.111	0.012	Molecular Function	GO:0005524	ATP binding	0.101980721947762	0.32191209446145	0	0	16	1316
GO:0003824 catalytic activity	54	0.102484198822385	37.500	0.010	Molecular Function	GO:0003824	catalytic activity	0.102484198822385	0.32191209446145	0	0	54	5383
GO:0071219 cellular response to molecule of bacterial origin	3	0.102564050531883	2.027	0.023	Biological Process	GO:0071219	cellular response to molecule of bacterial origin	0.102564050531883	0.382493803239021	0	0	3	130
GO:0002039 p53 binding	2	0.10258737076244	1.389	0.032	Molecular Function	GO:0002039	p53 binding	0.10258737076244	0.32191209446145	0	0	2	63
GO:0000281 mitotic cytokinesis	2	0.102835722998651	1.351	0.032	Biological Process	GO:0000281	mitotic cytokinesis	0.102835722998651	0.382493803239021	0	0	2	63
GO:0071277 cellular response to calcium ion	2	0.102835722998651	1.351	0.032	Biological Process	GO:0071277	cellular response to calcium ion	0.102835722998651	0.382493803239021	0	0	2	63
GO:0046903 secretion	9	0.103388695755629	6.081	0.014	Biological Process	GO:0046903	secretion	0.103388695755629	0.382493803239021	0	0	9	641
GO:0031985 Golgi cisterna	2	0.103783996178035	1.220	0.033	Cellular Component	GO:0031985	Golgi cisterna	0.103783996178035	0.494060910598577	0	0	2	60
GO:0030677 ribonuclease P complex	1	0.104058762530379	0.610	0.083	Cellular Component	GO:0030677	ribonuclease P complex	0.104058762530379	0.494060910598577	0	0	1	12
GO:0045120 pronucleus	1	0.104058762530379	0.610	0.083	Cellular Component	GO:0045120	pronucleus	0.104058762530379	0.494060910598577	0	0	1	12
GO:1990023 mitotic spindle midzone	1	0.104058762530379	0.610	0.083	Cellular Component	GO:1990023	mitotic spindle midzone	0.104058762530379	0.494060910598577	0	0	1	12
GO:0051049 regulation of transport	15	0.104330566153508	10.135	0.012	Biological Process	GO:0051049	regulation of transport	0.104330566153508	0.382493803239021	0	0	15	1219
GO:0030100 regulation of endocytosis	3	0.104337916505841	2.027	0.023	Biological Process	GO:0030100	regulation of endocytosis	0.104337916505841	0.382493803239021	0	0	3	131
GO:0043547 positive regulation of GTPase activity	4	0.104519541278472	2.703	0.019	Biological Process	GO:0043547	positive regulation of GTPase activity	0.104519541278472	0.382493803239021	0	0	4	207
GO:0045069 regulation of viral genome replication	2	0.105576078057313	1.351	0.031	Biological Process	GO:0045069	regulation of viral genome replication	0.105576078057313	0.382493803239021	0	0	2	64
GO:0045935 positive regulation of nucleobase-containing compound metabolic process	19	0.105718875869852	12.838	0.012	Biological Process	GO:0045935	positive regulation of nucleobase-containing compound metabolic process	0.105718875869852	0.382493803239021	0	0	19	1623
GO:0048017 inositol lipid-mediated signaling	3	0.106123935921578	2.027	0.023	Biological Process	GO:0048017	inositol lipid-mediated signaling	0.106123935921578	0.382493803239021	0	0	3	132
GO:0019899 enzyme binding	19	0.106196947231233	13.194	0.012	Molecular Function	GO:0019899	enzyme binding	0.106196947231233	0.325088910441424	0	0	19	1627
GO:0008474 palmitoyl-(protein) hydrolase activity	1	0.106457687155543	0.694	0.077	Molecular Function	GO:0008474	palmitoyl-(protein) hydrolase activity	0.106457687155543	0.325088910441424	0	0	1	13
GO:0098599 palmitoyl hydrolase activity	1	0.106457687155543	0.694	0.077	Molecular Function	GO:0098599	palmitoyl hydrolase activity	0.106457687155543	0.325088910441424	0	0	1	13
GO:0140036 ubiquitin-dependent protein binding	1	0.106457687155543	0.694	0.077	Molecular Function	GO:0140036	ubiquitin-dependent protein binding	0.106457687155543	0.325088910441424	0	0	1	13
GO:0000291 nuclear-transcribed mRNA catabolic process, exonucleolytic	1	0.10659893306258	0.676	0.077	Biological Process	GO:0000291	nuclear-transcribed mRNA catabolic process, exonucleolytic	0.10659893306258	0.382493803239021	0	0	1	13
GO:0002888 positive regulation of myeloid leukocyte mediated immunity	1	0.10659893306258	0.676	0.077	Biological Process	GO:0002888	positive regulation of myeloid leukocyte mediated immunity	0.10659893306258	0.382493803239021	0	0	1	13
GO:0006349 regulation of gene expression by genetic imprinting	1	0.10659893306258	0.676	0.077	Biological Process	GO:0006349	regulation of gene expression by genetic imprinting	0.10659893306258	0.382493803239021	0	0	1	13
GO:0006901 vesicle coating	1	0.10659893306258	0.676	0.077	Biological Process	GO:0006901	vesicle coating	0.10659893306258	0.382493803239021	0	0	1	13
GO:0007398 ectoderm development	1	0.10659893306258	0.676	0.077	Biological Process	GO:0007398	ectoderm development	0.10659893306258	0.382493803239021	0	0	1	13
GO:0007625 grooming behavior	1	0.10659893306258	0.676	0.077	Biological Process	GO:0007625	grooming behavior	0.10659893306258	0.382493803239021	0	0	1	13
GO:0030259 lipid glycosylation	1	0.10659893306258	0.676	0.077	Biological Process	GO:0030259	lipid glycosylation	0.10659893306258	0.382493803239021	0	0	1	13
GO:0031646 positive regulation of nervous system process	1	0.10659893306258	0.676	0.077	Biological Process	GO:0031646	positive regulation of nervous system process	0.10659893306258	0.382493803239021	0	0	1	13
GO:0032897 negative regulation of viral transcription	1	0.10659893306258	0.676	0.077	Biological Process	GO:0032897	negative regulation of viral transcription	0.10659893306258	0.382493803239021	0	0	1	13
GO:0034134 toll-like receptor 2 signaling pathway	1	0.10659893306258	0.676	0.077	Biological Process	GO:0034134	toll-like receptor 2 signaling pathway	0.10659893306258	0.382493803239021	0	0	1	13
GO:0038093 Fc receptor signaling pathway	1	0.10659893306258	0.676	0.077	Biological Process	GO:0038093	Fc receptor signaling pathway	0.10659893306258	0.382493803239021	0	0	1	13
GO:0043117 positive regulation of vascular permeability	1	0.10659893306258	0.676	0.077	Biological Process	GO:0043117	positive regulation of vascular permeability	0.10659893306258	0.382493803239021	0	0	1	13
GO:0043949 regulation of cAMP-mediated signaling	1	0.10659893306258	0.676	0.077	Biological Process	GO:0043949	regulation of cAMP-mediated signaling	0.10659893306258	0.382493803239021	0	0	1	13
GO:0044764 multi-organism cellular process	1	0.10659893306258	0.676	0.077	Biological Process	GO:0044764	multi-organism cellular process	0.10659893306258	0.382493803239021	0	0	1	13
GO:0045722 positive regulation of gluconeogenesis	1	0.10659893306258	0.676	0.077	Biological Process	GO:0045722	positive regulation of gluconeogenesis	0.10659893306258	0.382493803239021	0	0	1	13
GO:0046940 nucleoside monophosphate phosphorylation	1	0.10659893306258	0.676	0.077	Biological Process	GO:0046940	nucleoside monophosphate phosphorylation	0.10659893306258	0.382493803239021	0	0	1	13
GO:0051299 centrosome separation	1	0.10659893306258	0.676	0.077	Biological Process	GO:0051299	centrosome separation	0.10659893306258	0.382493803239021	0	0	1	13
GO:0051451 myoblast migration	1	0.10659893306258	0.676	0.077	Biological Process	GO:0051451	myoblast migration	0.10659893306258	0.382493803239021	0	0	1	13
GO:0061158 3'-UTR-mediated mRNA destabilization	1	0.10659893306258	0.676	0.077	Biological Process	GO:0061158	3'-UTR-mediated mRNA destabilization	0.10659893306258	0.382493803239021	0	0	1	13
GO:0071027 nuclear RNA surveillance	1	0.10659893306258	0.676	0.077	Biological Process	GO:0071027	nuclear RNA surveillance	0.10659893306258	0.382493803239021	0	0	1	13
GO:0071360 cellular response to exogenous dsRNA	1	0.10659893306258	0.676	0.077	Biological Process	GO:0071360	cellular response to exogenous dsRNA	0.10659893306258	0.382493803239021	0	0	1	13
GO:0098734 macromolecule depalmitoylation	1	0.10659893306258	0.676	0.077	Biological Process	GO:0098734	macromolecule depalmitoylation	0.10659893306258	0.382493803239021	0	0	1	13
GO:1903799 negative regulation of production of miRNAs involved in gene silencing by miRNA	1	0.10659893306258	0.676	0.077	Biological Process	GO:1903799	negative regulation of production of miRNAs involved in gene silencing by miRNA	0.10659893306258	0.382493803239021	0	0	1	13
GO:2001242 regulation of intrinsic apoptotic signaling pathway	3	0.107921979952147	2.027	0.023	Biological Process	GO:2001242	regulation of intrinsic apoptotic signaling pathway	0.107921979952147	0.386732246162293	0	0	3	133
GO:0043436 oxoacid metabolic process	10	0.108097191140872	6.757	0.013	Biological Process	GO:0043436	oxoacid metabolic process	0.108097191140872	0.386851758846664	0	0	10	741
GO:0035195 gene silencing by miRNA	2	0.108336141379986	1.351	0.031	Biological Process	GO:0035195	gene silencing by miRNA	0.108336141379986	0.387198764801078	0	0	2	65
GO:0051276 chromosome organization	10	0.109506325273846	6.757	0.013	Biological Process	GO:0051276	chromosome organization	0.109506325273846	0.390658461220035	0	0	10	743
GO:0098771 inorganic ion homeostasis	8	0.109590657437964	5.405	0.014	Biological Process	GO:0098771	inorganic ion homeostasis	0.109590657437964	0.390658461220035	0	0	8	557
GO:0010646 regulation of cell communication	28	0.1101715046915	18.919	0.011	Biological Process	GO:0010646	regulation of cell communication	0.1101715046915	0.392216309782925	0	0	28	2567
GO:0043025 neuronal cell body	4	0.110373533118626	2.439	0.020	Cellular Component	GO:0043025	neuronal cell body	0.110373533118626	0.494060910598577	0	0	4	200
GO:1901615 organic hydroxy compound metabolic process	6	0.110448821635336	4.054	0.016	Biological Process	GO:1901615	organic hydroxy compound metabolic process	0.110448821635336	0.392690921251058	0	0	6	379
GO:0006094 gluconeogenesis	2	0.111115374613899	1.351	0.030	Biological Process	GO:0006094	gluconeogenesis	0.111115374613899	0.394033324541096	0	0	2	66
GO:0051865 protein autoubiquitination	2	0.111115374613899	1.351	0.030	Biological Process	GO:0051865	protein autoubiquitination	0.111115374613899	0.394033324541096	0	0	2	66
GO:0008134 transcription factor binding	7	0.111195427987838	4.861	0.015	Molecular Function	GO:0008134	transcription factor binding	0.111195427987838	0.337292798229775	0	0	7	469
GO:0006403 RNA localization	3	0.111553624120255	2.027	0.022	Biological Process	GO:0006403	RNA localization	0.111553624120255	0.395073679189525	0	0	3	135
GO:0005869 dynactin complex	1	0.11222813665164	0.610	0.077	Cellular Component	GO:0005869	dynactin complex	0.11222813665164	0.494060910598577	0	0	1	13
GO:0030127 COPII vesicle coat	1	0.11222813665164	0.610	0.077	Cellular Component	GO:0030127	COPII vesicle coat	0.11222813665164	0.494060910598577	0	0	1	13
GO:0033290 eukaryotic 48S preinitiation complex	1	0.11222813665164	0.610	0.077	Cellular Component	GO:0033290	eukaryotic 48S preinitiation complex	0.11222813665164	0.494060910598577	0	0	1	13
GO:0005615 extracellular space	15	0.112254900914938	9.146	0.013	Cellular Component	GO:0005615	extracellular space	0.112254900914938	0.494060910598577	0	0	15	1167
GO:0005901 caveola	2	0.112554100291753	1.220	0.032	Cellular Component	GO:0005901	caveola	0.112554100291753	0.494060910598577	0	0	2	63
GO:0010035 response to inorganic substance	5	0.1136115462555	3.378	0.017	Biological Process	GO:0010035	response to inorganic substance	0.1136115462555	0.395605504898005	0	0	5	296
GO:0051117 ATPase binding	2	0.113642176447997	1.389	0.030	Molecular Function	GO:0051117	ATPase binding	0.113642176447997	0.339508298805218	0	0	2	67
GO:0014032 neural crest cell development	2	0.113913247115724	1.351	0.030	Biological Process	GO:0014032	neural crest cell development	0.113913247115724	0.395605504898005	0	0	2	67
GO:0050830 defense response to Gram-positive bacterium	2	0.113913247115724	1.351	0.030	Biological Process	GO:0050830	defense response to Gram-positive bacterium	0.113913247115724	0.395605504898005	0	0	2	67
GO:0051298 centrosome duplication	2	0.113913247115724	1.351	0.030	Biological Process	GO:0051298	centrosome duplication	0.113913247115724	0.395605504898005	0	0	2	67
GO:0043274 phospholipase binding	1	0.114164329048787	0.694	0.071	Molecular Function	GO:0043274	phospholipase binding	0.114164329048787	0.339508298805218	0	0	1	14
GO:1990404 protein ADP-ribosylase activity	1	0.114164329048787	0.694	0.071	Molecular Function	GO:1990404	protein ADP-ribosylase activity	0.114164329048787	0.339508298805218	0	0	1	14
GO:0006999 nuclear pore organization	1	0.114315048720069	0.676	0.071	Biological Process	GO:0006999	nuclear pore organization	0.114315048720069	0.395605504898005	0	0	1	14
GO:0007274 neuromuscular synaptic transmission	1	0.114315048720069	0.676	0.071	Biological Process	GO:0007274	neuromuscular synaptic transmission	0.114315048720069	0.395605504898005	0	0	1	14
GO:0010759 positive regulation of macrophage chemotaxis	1	0.114315048720069	0.676	0.071	Biological Process	GO:0010759	positive regulation of macrophage chemotaxis	0.114315048720069	0.395605504898005	0	0	1	14
GO:0015937 coenzyme A biosynthetic process	1	0.114315048720069	0.676	0.071	Biological Process	GO:0015937	coenzyme A biosynthetic process	0.114315048720069	0.395605504898005	0	0	1	14
GO:0032682 negative regulation of chemokine production	1	0.114315048720069	0.676	0.071	Biological Process	GO:0032682	negative regulation of chemokine production	0.114315048720069	0.395605504898005	0	0	1	14
GO:0032965 regulation of collagen biosynthetic process	1	0.114315048720069	0.676	0.071	Biological Process	GO:0032965	regulation of collagen biosynthetic process	0.114315048720069	0.395605504898005	0	0	1	14
GO:0035372 protein localization to microtubule	1	0.114315048720069	0.676	0.071	Biological Process	GO:0035372	protein localization to microtubule	0.114315048720069	0.395605504898005	0	0	1	14
GO:0046512 sphingosine biosynthetic process	1	0.114315048720069	0.676	0.071	Biological Process	GO:0046512	sphingosine biosynthetic process	0.114315048720069	0.395605504898005	0	0	1	14
GO:0046520 sphingoid biosynthetic process	1	0.114315048720069	0.676	0.071	Biological Process	GO:0046520	sphingoid biosynthetic process	0.114315048720069	0.395605504898005	0	0	1	14
GO:0050860 negative regulation of T cell receptor signaling pathway	1	0.114315048720069	0.676	0.071	Biological Process	GO:0050860	negative regulation of T cell receptor signaling pathway	0.114315048720069	0.395605504898005	0	0	1	14
GO:0071391 cellular response to estrogen stimulus	1	0.114315048720069	0.676	0.071	Biological Process	GO:0071391	cellular response to estrogen stimulus	0.114315048720069	0.395605504898005	0	0	1	14
GO:0140467 integrated stress response signaling	1	0.114315048720069	0.676	0.071	Biological Process	GO:0140467	integrated stress response signaling	0.114315048720069	0.395605504898005	0	0	1	14
GO:2001014 regulation of skeletal muscle cell differentiation	1	0.114315048720069	0.676	0.071	Biological Process	GO:2001014	regulation of skeletal muscle cell differentiation	0.114315048720069	0.395605504898005	0	0	1	14
GO:2001267 regulation of cysteine-type endopeptidase activity involved in apoptotic signaling pathway	1	0.114315048720069	0.676	0.071	Biological Process	GO:2001267	regulation of cysteine-type endopeptidase activity involved in apoptotic signaling pathway	0.114315048720069	0.395605504898005	0	0	1	14
GO:0023051 regulation of signaling	28	0.114902761650639	18.919	0.011	Biological Process	GO:0023051	regulation of signaling	0.114902761650639	0.397135400533957	0	0	28	2579
GO:0002262 myeloid cell homeostasis	3	0.115231809131121	2.027	0.022	Biological Process	GO:0002262	myeloid cell homeostasis	0.115231809131121	0.397265668142308	0	0	3	137
GO:0061013 regulation of mRNA catabolic process	3	0.115231809131121	2.027	0.022	Biological Process	GO:0061013	regulation of mRNA catabolic process	0.115231809131121	0.397265668142308	0	0	3	137
GO:0050839 cell adhesion molecule binding	4	0.115279224794899	2.778	0.019	Molecular Function	GO:0050839	cell adhesion molecule binding	0.115279224794899	0.340597709621292	0	0	4	215
GO:0043604 amide biosynthetic process	11	0.115515717877455	7.432	0.013	Biological Process	GO:0043604	amide biosynthetic process	0.115515717877455	0.397514241315081	0	0	11	847
GO:0000118 histone deacetylase complex	2	0.115519234609523	1.220	0.031	Cellular Component	GO:0000118	histone deacetylase complex	0.115519234609523	0.494060910598577	0	0	2	64
GO:0050778 positive regulation of immune response	6	0.11559545044476	4.054	0.016	Biological Process	GO:0050778	positive regulation of immune response	0.11559545044476	0.397514241315081	0	0	6	384
GO:0071704 organic substance metabolic process	91	0.115849918162305	61.486	0.009	Biological Process	GO:0071704	organic substance metabolic process	0.115849918162305	0.397887565275321	0	0	91	9655
GO:0008047 enzyme activator activity	2	0.116452491633559	1.389	0.029	Molecular Function	GO:0008047	enzyme activator activity	0.116452491633559	0.341405831005298	0	0	2	68
GO:0009247 glycolipid biosynthetic process	2	0.116729235860115	1.351	0.029	Biological Process	GO:0009247	glycolipid biosynthetic process	0.116729235860115	0.399398527215222	0	0	2	68
GO:0031644 regulation of nervous system process	2	0.116729235860115	1.351	0.029	Biological Process	GO:0031644	regulation of nervous system process	0.116729235860115	0.399398527215222	0	0	2	68
GO:0061157 mRNA destabilization	2	0.116729235860115	1.351	0.029	Biological Process	GO:0061157	mRNA destabilization	0.116729235860115	0.399398527215222	0	0	2	68
GO:0140297 DNA-binding transcription factor binding	6	0.117053427773245	4.167	0.016	Molecular Function	GO:0140297	DNA-binding transcription factor binding	0.117053427773245	0.341405831005298	0	0	6	386
GO:0006954 inflammatory response	7	0.118379184399475	4.730	0.015	Biological Process	GO:0006954	inflammatory response	0.118379184399475	0.401204425427502	0	0	7	476
GO:0016811 hydrolase activity, acting on carbon-nitrogen (but not peptide) bonds, in linear amides	2	0.119280413083429	1.389	0.029	Molecular Function	GO:0016811	hydrolase activity, acting on carbon-nitrogen (but not peptide) bonds, in linear amides	0.119280413083429	0.342106523942389	0	0	2	69
GO:0019725 cellular homeostasis	9	0.119466246950114	6.081	0.014	Biological Process	GO:0019725	cellular homeostasis	0.119466246950114	0.401204425427502	0	0	9	662
GO:0019319 hexose biosynthetic process	2	0.119562825349235	1.351	0.029	Biological Process	GO:0019319	hexose biosynthetic process	0.119562825349235	0.401204425427502	0	0	2	69
GO:0044728 DNA methylation or demethylation	2	0.119562825349235	1.351	0.029	Biological Process	GO:0044728	DNA methylation or demethylation	0.119562825349235	0.401204425427502	0	0	2	69
GO:0046887 positive regulation of hormone secretion	2	0.119562825349235	1.351	0.029	Biological Process	GO:0046887	positive regulation of hormone secretion	0.119562825349235	0.401204425427502	0	0	2	69
GO:0048259 regulation of receptor-mediated endocytosis	2	0.119562825349235	1.351	0.029	Biological Process	GO:0048259	regulation of receptor-mediated endocytosis	0.119562825349235	0.401204425427502	0	0	2	69
GO:0000176 nuclear exosome (RNase complex)	1	0.120323470851758	0.610	0.071	Cellular Component	GO:0000176	nuclear exosome (RNase complex)	0.120323470851758	0.494060910598577	0	0	1	14
GO:0005852 eukaryotic translation initiation factor 3 complex	1	0.120323470851758	0.610	0.071	Cellular Component	GO:0005852	eukaryotic translation initiation factor 3 complex	0.120323470851758	0.494060910598577	0	0	1	14
GO:0030014 CCR4-NOT complex	1	0.120323470851758	0.610	0.071	Cellular Component	GO:0030014	CCR4-NOT complex	0.120323470851758	0.494060910598577	0	0	1	14
GO:0005773 vacuole	7	0.120794481728408	4.268	0.015	Cellular Component	GO:0005773	vacuole	0.120794481728408	0.494060910598577	0	0	7	453
GO:0044238 primary metabolic process	86	0.120997358572317	58.108	0.009	Biological Process	GO:0044238	primary metabolic process	0.120997358572317	0.401204425427502	0	0	86	9088
GO:0006082 organic acid metabolic process	10	0.121158640785203	6.757	0.013	Biological Process	GO:0006082	organic acid metabolic process	0.121158640785203	0.401204425427502	0	0	10	759
GO:0000400 four-way junction DNA binding	1	0.121804960172895	0.694	0.067	Molecular Function	GO:0000400	four-way junction DNA binding	0.121804960172895	0.342106523942389	0	0	1	15
GO:0000979 RNA polymerase II core promoter sequence-specific DNA binding	1	0.121804960172895	0.694	0.067	Molecular Function	GO:0000979	RNA polymerase II core promoter sequence-specific DNA binding	0.121804960172895	0.342106523942389	0	0	1	15
GO:0050145 nucleoside monophosphate kinase activity	1	0.121804960172895	0.694	0.067	Molecular Function	GO:0050145	nucleoside monophosphate kinase activity	0.121804960172895	0.342106523942389	0	0	1	15
GO:0072349 modified amino acid transmembrane transporter activity	1	0.121804960172895	0.694	0.067	Molecular Function	GO:0072349	modified amino acid transmembrane transporter activity	0.121804960172895	0.342106523942389	0	0	1	15
GO:0140035 ubiquitination-like modification-dependent protein binding	1	0.121804960172895	0.694	0.067	Molecular Function	GO:0140035	ubiquitination-like modification-dependent protein binding	0.121804960172895	0.342106523942389	0	0	1	15
GO:0001574 ganglioside biosynthetic process	1	0.121964968345947	0.676	0.067	Biological Process	GO:0001574	ganglioside biosynthetic process	0.121964968345947	0.401204425427502	0	0	1	15
GO:0002474 antigen processing and presentation of peptide antigen via MHC class I	1	0.121964968345947	0.676	0.067	Biological Process	GO:0002474	antigen processing and presentation of peptide antigen via MHC class I	0.121964968345947	0.401204425427502	0	0	1	15
GO:0002483 antigen processing and presentation of endogenous peptide antigen	1	0.121964968345947	0.676	0.067	Biological Process	GO:0002483	antigen processing and presentation of endogenous peptide antigen	0.121964968345947	0.401204425427502	0	0	1	15
GO:0003161 cardiac conduction system development	1	0.121964968345947	0.676	0.067	Biological Process	GO:0003161	cardiac conduction system development	0.121964968345947	0.401204425427502	0	0	1	15
GO:0010888 negative regulation of lipid storage	1	0.121964968345947	0.676	0.067	Biological Process	GO:0010888	negative regulation of lipid storage	0.121964968345947	0.401204425427502	0	0	1	15
GO:0014856 skeletal muscle cell proliferation	1	0.121964968345947	0.676	0.067	Biological Process	GO:0014856	skeletal muscle cell proliferation	0.121964968345947	0.401204425427502	0	0	1	15
GO:0016048 detection of temperature stimulus	1	0.121964968345947	0.676	0.067	Biological Process	GO:0016048	detection of temperature stimulus	0.121964968345947	0.401204425427502	0	0	1	15
GO:0030277 maintenance of gastrointestinal epithelium	1	0.121964968345947	0.676	0.067	Biological Process	GO:0030277	maintenance of gastrointestinal epithelium	0.121964968345947	0.401204425427502	0	0	1	15
GO:0032692 negative regulation of interleukin-1 production	1	0.121964968345947	0.676	0.067	Biological Process	GO:0032692	negative regulation of interleukin-1 production	0.121964968345947	0.401204425427502	0	0	1	15
GO:0035518 histone H2A monoubiquitination	1	0.121964968345947	0.676	0.067	Biological Process	GO:0035518	histone H2A monoubiquitination	0.121964968345947	0.401204425427502	0	0	1	15
GO:0035751 regulation of lysosomal lumen pH	1	0.121964968345947	0.676	0.067	Biological Process	GO:0035751	regulation of lysosomal lumen pH	0.121964968345947	0.401204425427502	0	0	1	15
GO:0042159 lipoprotein catabolic process	1	0.121964968345947	0.676	0.067	Biological Process	GO:0042159	lipoprotein catabolic process	0.121964968345947	0.401204425427502	0	0	1	15
GO:0042220 response to cocaine	1	0.121964968345947	0.676	0.067	Biological Process	GO:0042220	response to cocaine	0.121964968345947	0.401204425427502	0	0	1	15
GO:0043248 proteasome assembly	1	0.121964968345947	0.676	0.067	Biological Process	GO:0043248	proteasome assembly	0.121964968345947	0.401204425427502	0	0	1	15
GO:0043302 positive regulation of leukocyte degranulation	1	0.121964968345947	0.676	0.067	Biological Process	GO:0043302	positive regulation of leukocyte degranulation	0.121964968345947	0.401204425427502	0	0	1	15
GO:0046794 transport of virus	1	0.121964968345947	0.676	0.067	Biological Process	GO:0046794	transport of virus	0.121964968345947	0.401204425427502	0	0	1	15
GO:0051315 attachment of mitotic spindle microtubules to kinetochore	1	0.121964968345947	0.676	0.067	Biological Process	GO:0051315	attachment of mitotic spindle microtubules to kinetochore	0.121964968345947	0.401204425427502	0	0	1	15
GO:0060766 negative regulation of androgen receptor signaling pathway	1	0.121964968345947	0.676	0.067	Biological Process	GO:0060766	negative regulation of androgen receptor signaling pathway	0.121964968345947	0.401204425427502	0	0	1	15
GO:0060965 negative regulation of gene silencing by miRNA	1	0.121964968345947	0.676	0.067	Biological Process	GO:0060965	negative regulation of gene silencing by miRNA	0.121964968345947	0.401204425427502	0	0	1	15
GO:0070102 interleukin-6-mediated signaling pathway	1	0.121964968345947	0.676	0.067	Biological Process	GO:0070102	interleukin-6-mediated signaling pathway	0.121964968345947	0.401204425427502	0	0	1	15
GO:0071025 RNA surveillance	1	0.121964968345947	0.676	0.067	Biological Process	GO:0071025	RNA surveillance	0.121964968345947	0.401204425427502	0	0	1	15
GO:0086069 bundle of His cell to Purkinje myocyte communication	1	0.121964968345947	0.676	0.067	Biological Process	GO:0086069	bundle of His cell to Purkinje myocyte communication	0.121964968345947	0.401204425427502	0	0	1	15
GO:0099116 tRNA 5'-end processing	1	0.121964968345947	0.676	0.067	Biological Process	GO:0099116	tRNA 5'-end processing	0.121964968345947	0.401204425427502	0	0	1	15
GO:1901881 positive regulation of protein depolymerization	1	0.121964968345947	0.676	0.067	Biological Process	GO:1901881	positive regulation of protein depolymerization	0.121964968345947	0.401204425427502	0	0	1	15
GO:0002690 positive regulation of leukocyte chemotaxis	2	0.122413507523264	1.351	0.029	Biological Process	GO:0002690	positive regulation of leukocyte chemotaxis	0.122413507523264	0.401227926701851	0	0	2	70
GO:0032755 positive regulation of interleukin-6 production	2	0.122413507523264	1.351	0.029	Biological Process	GO:0032755	positive regulation of interleukin-6 production	0.122413507523264	0.401227926701851	0	0	2	70
GO:0034308 primary alcohol metabolic process	2	0.122413507523264	1.351	0.029	Biological Process	GO:0034308	primary alcohol metabolic process	0.122413507523264	0.401227926701851	0	0	2	70
GO:0032559 adenyl ribonucleotide binding	16	0.123391704827088	11.111	0.012	Molecular Function	GO:0032559	adenyl ribonucleotide binding	0.123391704827088	0.342255608247338	0	0	16	1356
GO:0005741 mitochondrial outer membrane	3	0.123666806241622	1.829	0.022	Cellular Component	GO:0005741	mitochondrial outer membrane	0.123666806241622	0.494060910598577	0	0	3	134
GO:0060485 mesenchyme development	4	0.124498740755821	2.703	0.018	Biological Process	GO:0060485	mesenchyme development	0.124498740755821	0.405603698180514	0	0	4	221
GO:0010952 positive regulation of peptidase activity	3	0.124624009085409	2.027	0.021	Biological Process	GO:0010952	positive regulation of peptidase activity	0.124624009085409	0.405603698180514	0	0	3	142
GO:0032101 regulation of response to external stimulus	9	0.125115400521663	6.081	0.013	Biological Process	GO:0032101	regulation of response to external stimulus	0.125115400521663	0.405603698180514	0	0	9	669
GO:0035194 post-transcriptional gene silencing by RNA	2	0.125280781671869	1.351	0.028	Biological Process	GO:0035194	post-transcriptional gene silencing by RNA	0.125280781671869	0.405603698180514	0	0	2	71
GO:0043255 regulation of carbohydrate biosynthetic process	2	0.125280781671869	1.351	0.028	Biological Process	GO:0043255	regulation of carbohydrate biosynthetic process	0.125280781671869	0.405603698180514	0	0	2	71
GO:0050779 RNA destabilization	2	0.125280781671869	1.351	0.028	Biological Process	GO:0050779	RNA destabilization	0.125280781671869	0.405603698180514	0	0	2	71
GO:0055065 metal ion homeostasis	7	0.126045427144886	4.730	0.014	Biological Process	GO:0055065	metal ion homeostasis	0.126045427144886	0.405603698180514	0	0	7	484
GO:0040008 regulation of growth	6	0.127336947937465	4.054	0.015	Biological Process	GO:0040008	regulation of growth	0.127336947937465	0.405603698180514	0	0	6	395
GO:0043588 skin development	4	0.127477791794028	2.703	0.018	Biological Process	GO:0043588	skin development	0.127477791794028	0.405603698180514	0	0	4	223
GO:0006513 protein monoubiquitination	2	0.128164154346636	1.351	0.028	Biological Process	GO:0006513	protein monoubiquitination	0.128164154346636	0.405603698180514	0	0	2	72
GO:0006939 smooth muscle contraction	2	0.128164154346636	1.351	0.028	Biological Process	GO:0006939	smooth muscle contraction	0.128164154346636	0.405603698180514	0	0	2	72
GO:0008344 adult locomotory behavior	2	0.128164154346636	1.351	0.028	Biological Process	GO:0008344	adult locomotory behavior	0.128164154346636	0.405603698180514	0	0	2	72
GO:0014031 mesenchymal cell development	2	0.128164154346636	1.351	0.028	Biological Process	GO:0014031	mesenchymal cell development	0.128164154346636	0.405603698180514	0	0	2	72
GO:0048864 stem cell development	2	0.128164154346636	1.351	0.028	Biological Process	GO:0048864	stem cell development	0.128164154346636	0.405603698180514	0	0	2	72
GO:0061014 positive regulation of mRNA catabolic process	2	0.128164154346636	1.351	0.028	Biological Process	GO:0061014	positive regulation of mRNA catabolic process	0.128164154346636	0.405603698180514	0	0	2	72
GO:2001237 negative regulation of extrinsic apoptotic signaling pathway	2	0.128164154346636	1.351	0.028	Biological Process	GO:2001237	negative regulation of extrinsic apoptotic signaling pathway	0.128164154346636	0.405603698180514	0	0	2	72
GO:1901362 organic cyclic compound biosynthetic process	36	0.128311494564697	24.324	0.010	Biological Process	GO:1901362	organic cyclic compound biosynthetic process	0.128311494564697	0.405603698180514	0	0	36	3471
GO:0000276 mitochondrial proton-transporting ATP synthase complex, coupling factor F(o)	1	0.128345432082871	0.610	0.067	Cellular Component	GO:0000276	mitochondrial proton-transporting ATP synthase complex, coupling factor F(o)	0.128345432082871	0.494060910598577	0	0	1	15
GO:0016282 eukaryotic 43S preinitiation complex	1	0.128345432082871	0.610	0.067	Cellular Component	GO:0016282	eukaryotic 43S preinitiation complex	0.128345432082871	0.494060910598577	0	0	1	15
GO:0016327 apicolateral plasma membrane	1	0.128345432082871	0.610	0.067	Cellular Component	GO:0016327	apicolateral plasma membrane	0.128345432082871	0.494060910598577	0	0	1	15
GO:0035102 PRC1 complex	1	0.128345432082871	0.610	0.067	Cellular Component	GO:0035102	PRC1 complex	0.128345432082871	0.494060910598577	0	0	1	15
GO:0035859 Seh1-associated complex	1	0.128345432082871	0.610	0.067	Cellular Component	GO:0035859	Seh1-associated complex	0.128345432082871	0.494060910598577	0	0	1	15
GO:0070993 translation preinitiation complex	1	0.128345432082871	0.610	0.067	Cellular Component	GO:0070993	translation preinitiation complex	0.128345432082871	0.494060910598577	0	0	1	15
GO:0016570 histone modification	6	0.128432402348638	4.054	0.015	Biological Process	GO:0016570	histone modification	0.128432402348638	0.405603698180514	0	0	6	396
GO:0019722 calcium-mediated signaling	3	0.128456815222957	2.027	0.021	Biological Process	GO:0019722	calcium-mediated signaling	0.128456815222957	0.405603698180514	0	0	3	144
GO:0071897 DNA biosynthetic process	3	0.128456815222957	2.027	0.021	Biological Process	GO:0071897	DNA biosynthetic process	0.128456815222957	0.405603698180514	0	0	3	144
GO:0030554 adenyl nucleotide binding	16	0.129135316485268	11.111	0.012	Molecular Function	GO:0030554	adenyl nucleotide binding	0.129135316485268	0.342255608247338	0	0	16	1366
GO:0000339 RNA cap binding	1	0.129380142018774	0.694	0.062	Molecular Function	GO:0000339	RNA cap binding	0.129380142018774	0.342255608247338	0	0	1	16
GO:0004438 phosphatidylinositol-3-phosphatase activity	1	0.129380142018774	0.694	0.062	Molecular Function	GO:0004438	phosphatidylinositol-3-phosphatase activity	0.129380142018774	0.342255608247338	0	0	1	16
GO:0004707 MAP kinase activity	1	0.129380142018774	0.694	0.062	Molecular Function	GO:0004707	MAP kinase activity	0.129380142018774	0.342255608247338	0	0	1	16
GO:0005520 insulin-like growth factor binding	1	0.129380142018774	0.694	0.062	Molecular Function	GO:0005520	insulin-like growth factor binding	0.129380142018774	0.342255608247338	0	0	1	16
GO:0017134 fibroblast growth factor binding	1	0.129380142018774	0.694	0.062	Molecular Function	GO:0017134	fibroblast growth factor binding	0.129380142018774	0.342255608247338	0	0	1	16
GO:0030371 translation repressor activity	1	0.129380142018774	0.694	0.062	Molecular Function	GO:0030371	translation repressor activity	0.129380142018774	0.342255608247338	0	0	1	16
GO:0035925 mRNA 3'-UTR AU-rich region binding	1	0.129380142018774	0.694	0.062	Molecular Function	GO:0035925	mRNA 3'-UTR AU-rich region binding	0.129380142018774	0.342255608247338	0	0	1	16
GO:0051861 glycolipid binding	1	0.129380142018774	0.694	0.062	Molecular Function	GO:0051861	glycolipid binding	0.129380142018774	0.342255608247338	0	0	1	16
GO:0001732 formation of cytoplasmic translation initiation complex	1	0.129549256001183	0.676	0.062	Biological Process	GO:0001732	formation of cytoplasmic translation initiation complex	0.129549256001183	0.405603698180514	0	0	1	16
GO:0007205 protein kinase C-activating G protein-coupled receptor signaling pathway	1	0.129549256001183	0.676	0.062	Biological Process	GO:0007205	protein kinase C-activating G protein-coupled receptor signaling pathway	0.129549256001183	0.405603698180514	0	0	1	16
GO:0007271 synaptic transmission, cholinergic	1	0.129549256001183	0.676	0.062	Biological Process	GO:0007271	synaptic transmission, cholinergic	0.129549256001183	0.405603698180514	0	0	1	16
GO:0022010 central nervous system myelination	1	0.129549256001183	0.676	0.062	Biological Process	GO:0022010	central nervous system myelination	0.129549256001183	0.405603698180514	0	0	1	16
GO:0030194 positive regulation of blood coagulation	1	0.129549256001183	0.676	0.062	Biological Process	GO:0030194	positive regulation of blood coagulation	0.129549256001183	0.405603698180514	0	0	1	16
GO:0032291 axon ensheathment in central nervous system	1	0.129549256001183	0.676	0.062	Biological Process	GO:0032291	axon ensheathment in central nervous system	0.129549256001183	0.405603698180514	0	0	1	16
GO:0034138 toll-like receptor 3 signaling pathway	1	0.129549256001183	0.676	0.062	Biological Process	GO:0034138	toll-like receptor 3 signaling pathway	0.129549256001183	0.405603698180514	0	0	1	16
GO:0038083 peptidyl-tyrosine autophosphorylation	1	0.129549256001183	0.676	0.062	Biological Process	GO:0038083	peptidyl-tyrosine autophosphorylation	0.129549256001183	0.405603698180514	0	0	1	16
GO:0043586 tongue development	1	0.129549256001183	0.676	0.062	Biological Process	GO:0043586	tongue development	0.129549256001183	0.405603698180514	0	0	1	16
GO:0044241 lipid digestion	1	0.129549256001183	0.676	0.062	Biological Process	GO:0044241	lipid digestion	0.129549256001183	0.405603698180514	0	0	1	16
GO:0045649 regulation of macrophage differentiation	1	0.129549256001183	0.676	0.062	Biological Process	GO:0045649	regulation of macrophage differentiation	0.129549256001183	0.405603698180514	0	0	1	16
GO:0045987 positive regulation of smooth muscle contraction	1	0.129549256001183	0.676	0.062	Biological Process	GO:0045987	positive regulation of smooth muscle contraction	0.129549256001183	0.405603698180514	0	0	1	16
GO:0046597 negative regulation of viral entry into host cell	1	0.129549256001183	0.676	0.062	Biological Process	GO:0046597	negative regulation of viral entry into host cell	0.129549256001183	0.405603698180514	0	0	1	16
GO:0050927 positive regulation of positive chemotaxis	1	0.129549256001183	0.676	0.062	Biological Process	GO:0050927	positive regulation of positive chemotaxis	0.129549256001183	0.405603698180514	0	0	1	16
GO:0051894 positive regulation of focal adhesion assembly	1	0.129549256001183	0.676	0.062	Biological Process	GO:0051894	positive regulation of focal adhesion assembly	0.129549256001183	0.405603698180514	0	0	1	16
GO:0061952 midbody abscission	1	0.129549256001183	0.676	0.062	Biological Process	GO:0061952	midbody abscission	0.129549256001183	0.405603698180514	0	0	1	16
GO:1900048 positive regulation of hemostasis	1	0.129549256001183	0.676	0.062	Biological Process	GO:1900048	positive regulation of hemostasis	0.129549256001183	0.405603698180514	0	0	1	16
GO:1900424 regulation of defense response to bacterium	1	0.129549256001183	0.676	0.062	Biological Process	GO:1900424	regulation of defense response to bacterium	0.129549256001183	0.405603698180514	0	0	1	16
GO:1904355 positive regulation of telomere capping	1	0.129549256001183	0.676	0.062	Biological Process	GO:1904355	positive regulation of telomere capping	0.129549256001183	0.405603698180514	0	0	1	16
GO:0016458 gene silencing	3	0.130388958478827	2.027	0.021	Biological Process	GO:0016458	gene silencing	0.130388958478827	0.407071959910497	0	0	3	145
GO:0009306 protein secretion	4	0.130486784407291	2.703	0.018	Biological Process	GO:0009306	protein secretion	0.130486784407291	0.407071959910497	0	0	4	225
GO:0042592 homeostatic process	16	0.130526044906297	10.811	0.012	Biological Process	GO:0042592	homeostatic process	0.130526044906297	0.407071959910497	0	0	16	1366
GO:0007586 digestion	2	0.131063139274447	1.351	0.027	Biological Process	GO:0007586	digestion	0.131063139274447	0.407071959910497	0	0	2	73
GO:0016441 posttranscriptional gene silencing	2	0.131063139274447	1.351	0.027	Biological Process	GO:0016441	posttranscriptional gene silencing	0.131063139274447	0.407071959910497	0	0	2	73
GO:0033627 cell adhesion mediated by integrin	2	0.131063139274447	1.351	0.027	Biological Process	GO:0033627	cell adhesion mediated by integrin	0.131063139274447	0.407071959910497	0	0	2	73
GO:0060395 SMAD protein signal transduction	2	0.131063139274447	1.351	0.027	Biological Process	GO:0060395	SMAD protein signal transduction	0.131063139274447	0.407071959910497	0	0	2	73
GO:0035592 establishment of protein localization to extracellular region	4	0.132002370940241	2.703	0.018	Biological Process	GO:0035592	establishment of protein localization to extracellular region	0.132002370940241	0.409057347220496	0	0	4	226
GO:0070085 glycosylation	4	0.132002370940241	2.703	0.018	Biological Process	GO:0070085	glycosylation	0.132002370940241	0.409057347220496	0	0	4	226
GO:0051254 positive regulation of RNA metabolic process	17	0.132414542650873	11.486	0.012	Biological Process	GO:0051254	positive regulation of RNA metabolic process	0.132414542650873	0.409403855797723	0	0	17	1471
GO:0005201 extracellular matrix structural constituent	2	0.133666638226723	1.389	0.027	Molecular Function	GO:0005201	extracellular matrix structural constituent	0.133666638226723	0.351550984931554	0	0	2	74
GO:0046364 monosaccharide biosynthetic process	2	0.133977257271791	1.351	0.027	Biological Process	GO:0046364	monosaccharide biosynthetic process	0.133977257271791	0.409403855797723	0	0	2	74
GO:0043168 anion binding	23	0.134776172470689	15.972	0.011	Molecular Function	GO:0043168	anion binding	0.134776172470689	0.352431945253813	0	0	23	2101
GO:0000164 protein phosphatase type 1 complex	1	0.136294681325956	0.610	0.062	Cellular Component	GO:0000164	protein phosphatase type 1 complex	0.136294681325956	0.494683890324092	0	0	1	16
GO:0008250 oligosaccharyltransferase complex	1	0.136294681325956	0.610	0.062	Cellular Component	GO:0008250	oligosaccharyltransferase complex	0.136294681325956	0.494683890324092	0	0	1	16
GO:0035098 ESC/E(Z) complex	1	0.136294681325956	0.610	0.062	Cellular Component	GO:0035098	ESC/E(Z) complex	0.136294681325956	0.494683890324092	0	0	1	16
GO:0090543 Flemming body	1	0.136294681325956	0.610	0.062	Cellular Component	GO:0090543	Flemming body	0.136294681325956	0.494683890324092	0	0	1	16
GO:0060326 cell chemotaxis	4	0.136592821200523	2.703	0.017	Biological Process	GO:0060326	cell chemotaxis	0.136592821200523	0.409403855797723	0	0	4	229
GO:0071214 cellular response to abiotic stimulus	4	0.136592821200523	2.703	0.017	Biological Process	GO:0071214	cellular response to abiotic stimulus	0.136592821200523	0.409403855797723	0	0	4	229
GO:0104004 cellular response to environmental stimulus	4	0.136592821200523	2.703	0.017	Biological Process	GO:0104004	cellular response to environmental stimulus	0.136592821200523	0.409403855797723	0	0	4	229
GO:0055082 cellular chemical homeostasis	8	0.136725303990831	5.405	0.014	Biological Process	GO:0055082	cellular chemical homeostasis	0.136725303990831	0.409403855797723	0	0	8	588
GO:0005793 endoplasmic reticulum-Golgi intermediate compartment	2	0.136798059056104	1.220	0.028	Cellular Component	GO:0005793	endoplasmic reticulum-Golgi intermediate compartment	0.136798059056104	0.494683890324092	0	0	2	71
GO:0030175 filopodium	2	0.136798059056104	1.220	0.028	Cellular Component	GO:0030175	filopodium	0.136798059056104	0.494683890324092	0	0	2	71
GO:0005158 insulin receptor binding	1	0.136890431334612	0.694	0.059	Molecular Function	GO:0005158	insulin receptor binding	0.136890431334612	0.355915121469992	0	0	1	17
GO:0006405 RNA export from nucleus	2	0.136906036160017	1.351	0.027	Biological Process	GO:0006405	RNA export from nucleus	0.136906036160017	0.409403855797723	0	0	2	75
GO:0021782 glial cell development	2	0.136906036160017	1.351	0.027	Biological Process	GO:0021782	glial cell development	0.136906036160017	0.409403855797723	0	0	2	75
GO:0003417 growth plate cartilage development	1	0.137068470972982	0.676	0.059	Biological Process	GO:0003417	growth plate cartilage development	0.137068470972982	0.409403855797723	0	0	1	17
GO:0006085 acetyl-CoA biosynthetic process	1	0.137068470972982	0.676	0.059	Biological Process	GO:0006085	acetyl-CoA biosynthetic process	0.137068470972982	0.409403855797723	0	0	1	17
GO:0006625 protein targeting to peroxisome	1	0.137068470972982	0.676	0.059	Biological Process	GO:0006625	protein targeting to peroxisome	0.137068470972982	0.409403855797723	0	0	1	17
GO:0006684 sphingomyelin metabolic process	1	0.137068470972982	0.676	0.059	Biological Process	GO:0006684	sphingomyelin metabolic process	0.137068470972982	0.409403855797723	0	0	1	17
GO:0014823 response to activity	1	0.137068470972982	0.676	0.059	Biological Process	GO:0014823	response to activity	0.137068470972982	0.409403855797723	0	0	1	17
GO:0014829 vascular associated smooth muscle contraction	1	0.137068470972982	0.676	0.059	Biological Process	GO:0014829	vascular associated smooth muscle contraction	0.137068470972982	0.409403855797723	0	0	1	17
GO:0019985 translesion synthesis	1	0.137068470972982	0.676	0.059	Biological Process	GO:0019985	translesion synthesis	0.137068470972982	0.409403855797723	0	0	1	17
GO:0021516 dorsal spinal cord development	1	0.137068470972982	0.676	0.059	Biological Process	GO:0021516	dorsal spinal cord development	0.137068470972982	0.409403855797723	0	0	1	17
GO:0032069 regulation of nuclease activity	1	0.137068470972982	0.676	0.059	Biological Process	GO:0032069	regulation of nuclease activity	0.137068470972982	0.409403855797723	0	0	1	17
GO:0034114 regulation of heterotypic cell-cell adhesion	1	0.137068470972982	0.676	0.059	Biological Process	GO:0034114	regulation of heterotypic cell-cell adhesion	0.137068470972982	0.409403855797723	0	0	1	17
GO:0034143 regulation of toll-like receptor 4 signaling pathway	1	0.137068470972982	0.676	0.059	Biological Process	GO:0034143	regulation of toll-like receptor 4 signaling pathway	0.137068470972982	0.409403855797723	0	0	1	17
GO:0034471 ncRNA 5'-end processing	1	0.137068470972982	0.676	0.059	Biological Process	GO:0034471	ncRNA 5'-end processing	0.137068470972982	0.409403855797723	0	0	1	17
GO:0035994 response to muscle stretch	1	0.137068470972982	0.676	0.059	Biological Process	GO:0035994	response to muscle stretch	0.137068470972982	0.409403855797723	0	0	1	17
GO:0046426 negative regulation of receptor signaling pathway via JAK-STAT	1	0.137068470972982	0.676	0.059	Biological Process	GO:0046426	negative regulation of receptor signaling pathway via JAK-STAT	0.137068470972982	0.409403855797723	0	0	1	17
GO:0046782 regulation of viral transcription	1	0.137068470972982	0.676	0.059	Biological Process	GO:0046782	regulation of viral transcription	0.137068470972982	0.409403855797723	0	0	1	17
GO:0048199 vesicle targeting, to, from or within Golgi	1	0.137068470972982	0.676	0.059	Biological Process	GO:0048199	vesicle targeting, to, from or within Golgi	0.137068470972982	0.409403855797723	0	0	1	17
GO:0050926 regulation of positive chemotaxis	1	0.137068470972982	0.676	0.059	Biological Process	GO:0050926	regulation of positive chemotaxis	0.137068470972982	0.409403855797723	0	0	1	17
GO:0060149 negative regulation of posttranscriptional gene silencing	1	0.137068470972982	0.676	0.059	Biological Process	GO:0060149	negative regulation of posttranscriptional gene silencing	0.137068470972982	0.409403855797723	0	0	1	17
GO:0060967 negative regulation of gene silencing by RNA	1	0.137068470972982	0.676	0.059	Biological Process	GO:0060967	negative regulation of gene silencing by RNA	0.137068470972982	0.409403855797723	0	0	1	17
GO:0061298 retina vasculature development in camera-type eye	1	0.137068470972982	0.676	0.059	Biological Process	GO:0061298	retina vasculature development in camera-type eye	0.137068470972982	0.409403855797723	0	0	1	17
GO:0061760 antifungal innate immune response	1	0.137068470972982	0.676	0.059	Biological Process	GO:0061760	antifungal innate immune response	0.137068470972982	0.409403855797723	0	0	1	17
GO:0072662 protein localization to peroxisome	1	0.137068470972982	0.676	0.059	Biological Process	GO:0072662	protein localization to peroxisome	0.137068470972982	0.409403855797723	0	0	1	17
GO:0072663 establishment of protein localization to peroxisome	1	0.137068470972982	0.676	0.059	Biological Process	GO:0072663	establishment of protein localization to peroxisome	0.137068470972982	0.409403855797723	0	0	1	17
GO:0140374 antiviral innate immune response	1	0.137068470972982	0.676	0.059	Biological Process	GO:0140374	antiviral innate immune response	0.137068470972982	0.409403855797723	0	0	1	17
GO:1905523 positive regulation of macrophage migration	1	0.137068470972982	0.676	0.059	Biological Process	GO:1905523	positive regulation of macrophage migration	0.137068470972982	0.409403855797723	0	0	1	17
GO:0061024 membrane organization	8	0.13765349004114	5.405	0.014	Biological Process	GO:0061024	membrane organization	0.13765349004114	0.410701386588827	0	0	8	589
GO:0005975 carbohydrate metabolic process	7	0.138007792718772	4.730	0.014	Biological Process	GO:0005975	carbohydrate metabolic process	0.138007792718772	0.411308470758569	0	0	7	496
GO:0001505 regulation of neurotransmitter levels	3	0.138219365289387	2.027	0.020	Biological Process	GO:0001505	regulation of neurotransmitter levels	0.138219365289387	0.411489311292748	0	0	3	149
GO:0051704 multi-organism process	9	0.138560161477096	6.081	0.013	Biological Process	GO:0051704	multi-organism process	0.138560161477096	0.411870247897175	0	0	9	685
GO:0010628 positive regulation of gene expression	11	0.138649390381227	7.432	0.013	Biological Process	GO:0010628	positive regulation of gene expression	0.138649390381227	0.411870247897175	0	0	11	879
GO:0005911 cell-cell junction	6	0.139188485803544	3.659	0.016	Cellular Component	GO:0005911	cell-cell junction	0.139188485803544	0.496507661258674	0	0	6	384
GO:0003014 renal system process	2	0.139849010681489	1.351	0.026	Biological Process	GO:0003014	renal system process	0.139849010681489	0.414421323481885	0	0	2	76
GO:0014033 neural crest cell differentiation	2	0.139849010681489	1.351	0.026	Biological Process	GO:0014033	neural crest cell differentiation	0.139849010681489	0.414421323481885	0	0	2	76
GO:0005576 extracellular region	20	0.140076183762922	12.195	0.012	Cellular Component	GO:0005576	extracellular region	0.140076183762922	0.496507661258674	0	0	20	1697
GO:0001649 osteoblast differentiation	3	0.140201760100936	2.027	0.020	Biological Process	GO:0001649	osteoblast differentiation	0.140201760100936	0.414421323481885	0	0	3	150
GO:0045088 regulation of innate immune response	3	0.140201760100936	2.027	0.020	Biological Process	GO:0045088	regulation of innate immune response	0.140201760100936	0.414421323481885	0	0	3	150
GO:0050801 ion homeostasis	8	0.140457349026345	5.405	0.014	Biological Process	GO:0050801	ion homeostasis	0.140457349026345	0.414421323481885	0	0	8	592
GO:0062012 regulation of small molecule metabolic process	4	0.141247618768319	2.703	0.017	Biological Process	GO:0062012	regulation of small molecule metabolic process	0.141247618768319	0.414421323481885	0	0	4	232
GO:0071692 protein localization to extracellular region	4	0.141247618768319	2.703	0.017	Biological Process	GO:0071692	protein localization to extracellular region	0.141247618768319	0.414421323481885	0	0	4	232
GO:0046883 regulation of hormone secretion	3	0.142193805866378	2.027	0.020	Biological Process	GO:0046883	regulation of hormone secretion	0.142193805866378	0.414421323481885	0	0	3	151
GO:0006576 cellular biogenic amine metabolic process	2	0.142805722416663	1.351	0.026	Biological Process	GO:0006576	cellular biogenic amine metabolic process	0.142805722416663	0.414421323481885	0	0	2	77
GO:0009150 purine ribonucleotide metabolic process	5	0.143771004160691	3.378	0.016	Biological Process	GO:0009150	purine ribonucleotide metabolic process	0.143771004160691	0.414421323481885	0	0	5	320
GO:0019219 regulation of nucleobase-containing compound metabolic process	34	0.143902024159166	22.973	0.010	Biological Process	GO:0019219	regulation of nucleobase-containing compound metabolic process	0.143902024159166	0.414421323481885	0	0	34	3293
GO:0005515 protein binding	71	0.143982765415858	49.306	0.010	Molecular Function	GO:0005515	protein binding	0.143982765415858	0.360840950414147	0	0	71	7448
GO:0000145 exocyst	1	0.144171873643971	0.610	0.059	Cellular Component	GO:0000145	exocyst	0.144171873643971	0.506015007495506	0	0	1	17
GO:0030072 peptide hormone secretion	3	0.144195369429732	2.027	0.020	Biological Process	GO:0030072	peptide hormone secretion	0.144195369429732	0.414421323481885	0	0	3	152
GO:0048738 cardiac muscle tissue development	3	0.144195369429732	2.027	0.020	Biological Process	GO:0048738	cardiac muscle tissue development	0.144195369429732	0.414421323481885	0	0	3	152
GO:0050679 positive regulation of epithelial cell proliferation	3	0.144195369429732	2.027	0.020	Biological Process	GO:0050679	positive regulation of epithelial cell proliferation	0.144195369429732	0.414421323481885	0	0	3	152
GO:0008139 nuclear localization sequence binding	1	0.144336380165659	0.694	0.056	Molecular Function	GO:0008139	nuclear localization sequence binding	0.144336380165659	0.360840950414147	0	0	1	18
GO:0008527 taste receptor activity	1	0.144336380165659	0.694	0.056	Molecular Function	GO:0008527	taste receptor activity	0.144336380165659	0.360840950414147	0	0	1	18
GO:0035250 UDP-galactosyltransferase activity	1	0.144336380165659	0.694	0.056	Molecular Function	GO:0035250	UDP-galactosyltransferase activity	0.144336380165659	0.360840950414147	0	0	1	18
GO:0047617 acyl-CoA hydrolase activity	1	0.144336380165659	0.694	0.056	Molecular Function	GO:0047617	acyl-CoA hydrolase activity	0.144336380165659	0.360840950414147	0	0	1	18
GO:0052744 phosphatidylinositol monophosphate phosphatase activity	1	0.144336380165659	0.694	0.056	Molecular Function	GO:0052744	phosphatidylinositol monophosphate phosphatase activity	0.144336380165659	0.360840950414147	0	0	1	18
GO:0061608 nuclear import signal receptor activity	1	0.144336380165659	0.694	0.056	Molecular Function	GO:0061608	nuclear import signal receptor activity	0.144336380165659	0.360840950414147	0	0	1	18
GO:0097193 intrinsic apoptotic signaling pathway	4	0.144385801529785	2.703	0.017	Biological Process	GO:0097193	intrinsic apoptotic signaling pathway	0.144385801529785	0.414421323481885	0	0	4	234
GO:0000289 nuclear-transcribed mRNA poly(A) tail shortening	1	0.144523167814915	0.676	0.056	Biological Process	GO:0000289	nuclear-transcribed mRNA poly(A) tail shortening	0.144523167814915	0.414421323481885	0	0	1	18
GO:0006907 pinocytosis	1	0.144523167814915	0.676	0.056	Biological Process	GO:0006907	pinocytosis	0.144523167814915	0.414421323481885	0	0	1	18
GO:0010712 regulation of collagen metabolic process	1	0.144523167814915	0.676	0.056	Biological Process	GO:0010712	regulation of collagen metabolic process	0.144523167814915	0.414421323481885	0	0	1	18
GO:0016075 rRNA catabolic process	1	0.144523167814915	0.676	0.056	Biological Process	GO:0016075	rRNA catabolic process	0.144523167814915	0.414421323481885	0	0	1	18
GO:0035561 regulation of chromatin binding	1	0.144523167814915	0.676	0.056	Biological Process	GO:0035561	regulation of chromatin binding	0.144523167814915	0.414421323481885	0	0	1	18
GO:0042059 negative regulation of epidermal growth factor receptor signaling pathway	1	0.144523167814915	0.676	0.056	Biological Process	GO:0042059	negative regulation of epidermal growth factor receptor signaling pathway	0.144523167814915	0.414421323481885	0	0	1	18
GO:0045652 regulation of megakaryocyte differentiation	1	0.144523167814915	0.676	0.056	Biological Process	GO:0045652	regulation of megakaryocyte differentiation	0.144523167814915	0.414421323481885	0	0	1	18
GO:0046514 ceramide catabolic process	1	0.144523167814915	0.676	0.056	Biological Process	GO:0046514	ceramide catabolic process	0.144523167814915	0.414421323481885	0	0	1	18
GO:0050820 positive regulation of coagulation	1	0.144523167814915	0.676	0.056	Biological Process	GO:0050820	positive regulation of coagulation	0.144523167814915	0.414421323481885	0	0	1	18
GO:0060333 interferon-gamma-mediated signaling pathway	1	0.144523167814915	0.676	0.056	Biological Process	GO:0060333	interferon-gamma-mediated signaling pathway	0.144523167814915	0.414421323481885	0	0	1	18
GO:0060339 negative regulation of type I interferon-mediated signaling pathway	1	0.144523167814915	0.676	0.056	Biological Process	GO:0060339	negative regulation of type I interferon-mediated signaling pathway	0.144523167814915	0.414421323481885	0	0	1	18
GO:0071359 cellular response to dsRNA	1	0.144523167814915	0.676	0.056	Biological Process	GO:0071359	cellular response to dsRNA	0.144523167814915	0.414421323481885	0	0	1	18
GO:0072012 glomerulus vasculature development	1	0.144523167814915	0.676	0.056	Biological Process	GO:0072012	glomerulus vasculature development	0.144523167814915	0.414421323481885	0	0	1	18
GO:0097150 neuronal stem cell population maintenance	1	0.144523167814915	0.676	0.056	Biological Process	GO:0097150	neuronal stem cell population maintenance	0.144523167814915	0.414421323481885	0	0	1	18
GO:0099590 neurotransmitter receptor internalization	1	0.144523167814915	0.676	0.056	Biological Process	GO:0099590	neurotransmitter receptor internalization	0.144523167814915	0.414421323481885	0	0	1	18
GO:1903901 negative regulation of viral life cycle	1	0.144523167814915	0.676	0.056	Biological Process	GO:1903901	negative regulation of viral life cycle	0.144523167814915	0.414421323481885	0	0	1	18
GO:1903902 positive regulation of viral life cycle	1	0.144523167814915	0.676	0.056	Biological Process	GO:1903902	positive regulation of viral life cycle	0.144523167814915	0.414421323481885	0	0	1	18
GO:2000114 regulation of establishment of cell polarity	1	0.144523167814915	0.676	0.056	Biological Process	GO:2000114	regulation of establishment of cell polarity	0.144523167814915	0.414421323481885	0	0	1	18
GO:0010608 posttranscriptional regulation of gene expression	6	0.145407011465441	4.054	0.015	Biological Process	GO:0010608	posttranscriptional regulation of gene expression	0.145407011465441	0.41608071381559	0	0	6	411
GO:0048285 organelle fission	6	0.145407011465441	4.054	0.015	Biological Process	GO:0048285	organelle fission	0.145407011465441	0.41608071381559	0	0	6	411
GO:0020037 heme binding	3	0.145753797897328	2.083	0.020	Molecular Function	GO:0020037	heme binding	0.145753797897328	0.362393322640898	0	0	3	153
GO:0043281 regulation of cysteine-type endopeptidase activity involved in apoptotic process	3	0.146206317665219	2.027	0.020	Biological Process	GO:0043281	regulation of cysteine-type endopeptidase activity involved in apoptotic process	0.146206317665219	0.417491757353982	0	0	3	153
GO:0070302 regulation of stress-activated protein kinase signaling cascade	3	0.146206317665219	2.027	0.020	Biological Process	GO:0070302	regulation of stress-activated protein kinase signaling cascade	0.146206317665219	0.417491757353982	0	0	3	153
GO:0044262 cellular carbohydrate metabolic process	4	0.147551430063297	2.703	0.017	Biological Process	GO:0044262	cellular carbohydrate metabolic process	0.147551430063297	0.420452194130209	0	0	4	236
GO:0060249 anatomical structure homeostasis	4	0.147551430063297	2.703	0.017	Biological Process	GO:0060249	anatomical structure homeostasis	0.147551430063297	0.420452194130209	0	0	4	236
GO:0003730 mRNA 3'-UTR binding	2	0.148420076864258	1.389	0.025	Molecular Function	GO:0003730	mRNA 3'-UTR binding	0.148420076864258	0.367017037898028	0	0	2	79
GO:0001909 leukocyte mediated cytotoxicity	2	0.14875855754912	1.351	0.025	Biological Process	GO:0001909	leukocyte mediated cytotoxicity	0.14875855754912	0.422292757845621	0	0	2	79
GO:0051223 regulation of protein transport	5	0.149108606529797	3.378	0.015	Biological Process	GO:0051223	regulation of protein transport	0.149108606529797	0.422292757845621	0	0	5	324
GO:0050878 regulation of body fluid levels	4	0.149144390016975	2.703	0.017	Biological Process	GO:0050878	regulation of body fluid levels	0.149144390016975	0.422292757845621	0	0	4	237
GO:0046578 regulation of Ras protein signal transduction	3	0.150255835932679	2.027	0.019	Biological Process	GO:0046578	regulation of Ras protein signal transduction	0.150255835932679	0.422292757845621	0	0	3	155
GO:0004653 polypeptide N-acetylgalactosaminyltransferase activity	1	0.151718535893664	0.694	0.053	Molecular Function	GO:0004653	polypeptide N-acetylgalactosaminyltransferase activity	0.151718535893664	0.371139429202243	0	0	1	19
GO:0005243 gap junction channel activity	1	0.151718535893664	0.694	0.053	Molecular Function	GO:0005243	gap junction channel activity	0.151718535893664	0.371139429202243	0	0	1	19
GO:0000966 RNA 5'-end processing	1	0.151913896386708	0.676	0.053	Biological Process	GO:0000966	RNA 5'-end processing	0.151913896386708	0.422292757845621	0	0	1	19
GO:0002092 positive regulation of receptor internalization	1	0.151913896386708	0.676	0.053	Biological Process	GO:0002092	positive regulation of receptor internalization	0.151913896386708	0.422292757845621	0	0	1	19
GO:0003094 glomerular filtration	1	0.151913896386708	0.676	0.053	Biological Process	GO:0003094	glomerular filtration	0.151913896386708	0.422292757845621	0	0	1	19
GO:0005979 regulation of glycogen biosynthetic process	1	0.151913896386708	0.676	0.053	Biological Process	GO:0005979	regulation of glycogen biosynthetic process	0.151913896386708	0.422292757845621	0	0	1	19
GO:0010962 regulation of glucan biosynthetic process	1	0.151913896386708	0.676	0.053	Biological Process	GO:0010962	regulation of glucan biosynthetic process	0.151913896386708	0.422292757845621	0	0	1	19
GO:0015919 peroxisomal membrane transport	1	0.151913896386708	0.676	0.053	Biological Process	GO:0015919	peroxisomal membrane transport	0.151913896386708	0.422292757845621	0	0	1	19
GO:0015936 coenzyme A metabolic process	1	0.151913896386708	0.676	0.053	Biological Process	GO:0015936	coenzyme A metabolic process	0.151913896386708	0.422292757845621	0	0	1	19
GO:0016973 poly(A)+ mRNA export from nucleus	1	0.151913896386708	0.676	0.053	Biological Process	GO:0016973	poly(A)+ mRNA export from nucleus	0.151913896386708	0.422292757845621	0	0	1	19
GO:0031579 membrane raft organization	1	0.151913896386708	0.676	0.053	Biological Process	GO:0031579	membrane raft organization	0.151913896386708	0.422292757845621	0	0	1	19
GO:0045061 thymic T cell selection	1	0.151913896386708	0.676	0.053	Biological Process	GO:0045061	thymic T cell selection	0.151913896386708	0.422292757845621	0	0	1	19
GO:0045948 positive regulation of translational initiation	1	0.151913896386708	0.676	0.053	Biological Process	GO:0045948	positive regulation of translational initiation	0.151913896386708	0.422292757845621	0	0	1	19
GO:0050858 negative regulation of antigen receptor-mediated signaling pathway	1	0.151913896386708	0.676	0.053	Biological Process	GO:0050858	negative regulation of antigen receptor-mediated signaling pathway	0.151913896386708	0.422292757845621	0	0	1	19
GO:0060307 regulation of ventricular cardiac muscle cell membrane repolarization	1	0.151913896386708	0.676	0.053	Biological Process	GO:0060307	regulation of ventricular cardiac muscle cell membrane repolarization	0.151913896386708	0.422292757845621	0	0	1	19
GO:0070296 sarcoplasmic reticulum calcium ion transport	1	0.151913896386708	0.676	0.053	Biological Process	GO:0070296	sarcoplasmic reticulum calcium ion transport	0.151913896386708	0.422292757845621	0	0	1	19
GO:0071392 cellular response to estradiol stimulus	1	0.151913896386708	0.676	0.053	Biological Process	GO:0071392	cellular response to estradiol stimulus	0.151913896386708	0.422292757845621	0	0	1	19
GO:0097049 motor neuron apoptotic process	1	0.151913896386708	0.676	0.053	Biological Process	GO:0097049	motor neuron apoptotic process	0.151913896386708	0.422292757845621	0	0	1	19
GO:1904893 negative regulation of receptor signaling pathway via STAT	1	0.151913896386708	0.676	0.053	Biological Process	GO:1904893	negative regulation of receptor signaling pathway via STAT	0.151913896386708	0.422292757845621	0	0	1	19
GO:2000042 negative regulation of double-strand break repair via homologous recombination	1	0.151913896386708	0.676	0.053	Biological Process	GO:2000042	negative regulation of double-strand break repair via homologous recombination	0.151913896386708	0.422292757845621	0	0	1	19
GO:2000765 regulation of cytoplasmic translation	1	0.151913896386708	0.676	0.053	Biological Process	GO:2000765	regulation of cytoplasmic translation	0.151913896386708	0.422292757845621	0	0	1	19
GO:2001032 regulation of double-strand break repair via nonhomologous end joining	1	0.151913896386708	0.676	0.053	Biological Process	GO:2001032	regulation of double-strand break repair via nonhomologous end joining	0.151913896386708	0.422292757845621	0	0	1	19
GO:0045334 clathrin-coated endocytic vesicle	1	0.151977658234505	0.610	0.056	Cellular Component	GO:0045334	clathrin-coated endocytic vesicle	0.151977658234505	0.523153861999545	0	0	1	18
GO:0098644 complex of collagen trimers	1	0.151977658234505	0.610	0.056	Cellular Component	GO:0098644	complex of collagen trimers	0.151977658234505	0.523153861999545	0	0	1	18
GO:0002790 peptide secretion	3	0.152294140060713	2.027	0.019	Biological Process	GO:0002790	peptide secretion	0.152294140060713	0.422509052647229	0	0	3	156
GO:0080134 regulation of response to stress	12	0.152301576366786	8.108	0.012	Biological Process	GO:0080134	regulation of response to stress	0.152301576366786	0.422509052647229	0	0	12	996
GO:0048878 chemical homeostasis	11	0.152688919613276	7.432	0.012	Biological Process	GO:0048878	chemical homeostasis	0.152688919613276	0.423153133928255	0	0	11	897
GO:0031667 response to nutrient levels	4	0.153963143415874	2.703	0.017	Biological Process	GO:0031667	response to nutrient levels	0.153963143415874	0.425818957500091	0	0	4	240
GO:1903311 regulation of mRNA metabolic process	4	0.153963143415874	2.703	0.017	Biological Process	GO:1903311	regulation of mRNA metabolic process	0.153963143415874	0.425818957500091	0	0	4	240
GO:0006304 DNA modification	2	0.154761007868016	1.351	0.025	Biological Process	GO:0006304	DNA modification	0.154761007868016	0.426727268408573	0	0	2	81
GO:0007218 neuropeptide signaling pathway	2	0.154761007868016	1.351	0.025	Biological Process	GO:0007218	neuropeptide signaling pathway	0.154761007868016	0.426727268408573	0	0	2	81
GO:0120034 positive regulation of plasma membrane bounded cell projection assembly	2	0.154761007868016	1.351	0.025	Biological Process	GO:0120034	positive regulation of plasma membrane bounded cell projection assembly	0.154761007868016	0.426727268408573	0	0	2	81
GO:0019867 outer membrane	3	0.157204028178819	1.829	0.020	Cellular Component	GO:0019867	outer membrane	0.157204028178819	0.530934359320918	0	0	3	150
GO:0031968 organelle outer membrane	3	0.157204028178819	1.829	0.020	Cellular Component	GO:0031968	organelle outer membrane	0.157204028178819	0.530934359320918	0	0	3	150
GO:1990782 protein tyrosine kinase binding	2	0.157424794503395	1.389	0.024	Molecular Function	GO:1990782	protein tyrosine kinase binding	0.157424794503395	0.380852819897807	0	0	2	82
GO:0046718 viral entry into host cell	2	0.157779763019448	1.351	0.024	Biological Process	GO:0046718	viral entry into host cell	0.157779763019448	0.42995124511299	0	0	2	82
GO:0010033 response to organic substance	23	0.157786497946903	15.541	0.011	Biological Process	GO:0010033	response to organic substance	0.157786497946903	0.42995124511299	0	0	23	2142
GO:0010001 glial cell differentiation	3	0.158461639426637	2.027	0.019	Biological Process	GO:0010001	glial cell differentiation	0.158461639426637	0.42995124511299	0	0	3	159
GO:0008143 poly(A) binding	1	0.159037441276007	0.694	0.050	Molecular Function	GO:0008143	poly(A) binding	0.159037441276007	0.380852819897807	0	0	1	20
GO:0043548 phosphatidylinositol 3-kinase binding	1	0.159037441276007	0.694	0.050	Molecular Function	GO:0043548	phosphatidylinositol 3-kinase binding	0.159037441276007	0.380852819897807	0	0	1	20
GO:0140318 protein transporter activity	1	0.159037441276007	0.694	0.050	Molecular Function	GO:0140318	protein transporter activity	0.159037441276007	0.380852819897807	0	0	1	20
GO:0006353 DNA-templated transcription, termination	1	0.1592412018937	0.676	0.050	Biological Process	GO:0006353	DNA-templated transcription, termination	0.1592412018937	0.42995124511299	0	0	1	20
GO:0006658 phosphatidylserine metabolic process	1	0.1592412018937	0.676	0.050	Biological Process	GO:0006658	phosphatidylserine metabolic process	0.1592412018937	0.42995124511299	0	0	1	20
GO:0006670 sphingosine metabolic process	1	0.1592412018937	0.676	0.050	Biological Process	GO:0006670	sphingosine metabolic process	0.1592412018937	0.42995124511299	0	0	1	20
GO:0007602 phototransduction	1	0.1592412018937	0.676	0.050	Biological Process	GO:0007602	phototransduction	0.1592412018937	0.42995124511299	0	0	1	20
GO:0010758 regulation of macrophage chemotaxis	1	0.1592412018937	0.676	0.050	Biological Process	GO:0010758	regulation of macrophage chemotaxis	0.1592412018937	0.42995124511299	0	0	1	20
GO:0019883 antigen processing and presentation of endogenous antigen	1	0.1592412018937	0.676	0.050	Biological Process	GO:0019883	antigen processing and presentation of endogenous antigen	0.1592412018937	0.42995124511299	0	0	1	20
GO:0043984 histone H4-K16 acetylation	1	0.1592412018937	0.676	0.050	Biological Process	GO:0043984	histone H4-K16 acetylation	0.1592412018937	0.42995124511299	0	0	1	20
GO:0061437 renal system vasculature development	1	0.1592412018937	0.676	0.050	Biological Process	GO:0061437	renal system vasculature development	0.1592412018937	0.42995124511299	0	0	1	20
GO:0061440 kidney vasculature development	1	0.1592412018937	0.676	0.050	Biological Process	GO:0061440	kidney vasculature development	0.1592412018937	0.42995124511299	0	0	1	20
GO:0071276 cellular response to cadmium ion	1	0.1592412018937	0.676	0.050	Biological Process	GO:0071276	cellular response to cadmium ion	0.1592412018937	0.42995124511299	0	0	1	20
GO:0090141 positive regulation of mitochondrial fission	1	0.1592412018937	0.676	0.050	Biological Process	GO:0090141	positive regulation of mitochondrial fission	0.1592412018937	0.42995124511299	0	0	1	20
GO:0098901 regulation of cardiac muscle cell action potential	1	0.1592412018937	0.676	0.050	Biological Process	GO:0098901	regulation of cardiac muscle cell action potential	0.1592412018937	0.42995124511299	0	0	1	20
GO:0150117 positive regulation of cell-substrate junction organization	1	0.1592412018937	0.676	0.050	Biological Process	GO:0150117	positive regulation of cell-substrate junction organization	0.1592412018937	0.42995124511299	0	0	1	20
GO:1900101 regulation of endoplasmic reticulum unfolded protein response	1	0.1592412018937	0.676	0.050	Biological Process	GO:1900101	regulation of endoplasmic reticulum unfolded protein response	0.1592412018937	0.42995124511299	0	0	1	20
GO:1900151 regulation of nuclear-transcribed mRNA catabolic process, deadenylation-dependent decay	1	0.1592412018937	0.676	0.050	Biological Process	GO:1900151	regulation of nuclear-transcribed mRNA catabolic process, deadenylation-dependent decay	0.1592412018937	0.42995124511299	0	0	1	20
GO:1901185 negative regulation of ERBB signaling pathway	1	0.1592412018937	0.676	0.050	Biological Process	GO:1901185	negative regulation of ERBB signaling pathway	0.1592412018937	0.42995124511299	0	0	1	20
GO:1904263 positive regulation of TORC1 signaling	1	0.1592412018937	0.676	0.050	Biological Process	GO:1904263	positive regulation of TORC1 signaling	0.1592412018937	0.42995124511299	0	0	1	20
GO:1904357 negative regulation of telomere maintenance via telomere lengthening	1	0.1592412018937	0.676	0.050	Biological Process	GO:1904357	negative regulation of telomere maintenance via telomere lengthening	0.1592412018937	0.42995124511299	0	0	1	20
GO:0004722 protein serine/threonine phosphatase activity	2	0.160449224318467	1.389	0.024	Molecular Function	GO:0004722	protein serine/threonine phosphatase activity	0.160449224318467	0.382221974161794	0	0	2	83
GO:0050920 regulation of chemotaxis	3	0.160534559905702	2.027	0.019	Biological Process	GO:0050920	regulation of chemotaxis	0.160534559905702	0.433014584434074	0	0	3	160
GO:0033365 protein localization to organelle	9	0.161002715157694	6.081	0.013	Biological Process	GO:0033365	protein localization to organelle	0.161002715157694	0.433848225528687	0	0	9	710
GO:0030496 midbody	3	0.161580376718217	1.829	0.020	Cellular Component	GO:0030496	midbody	0.161580376718217	0.540614718365622	0	0	3	152
GO:0045216 cell-cell junction organization	3	0.162615803691852	2.027	0.019	Biological Process	GO:0045216	cell-cell junction organization	0.162615803691852	0.437762385654176	0	0	3	161
GO:0009582 detection of abiotic stimulus	2	0.163850237815966	1.351	0.024	Biological Process	GO:0009582	detection of abiotic stimulus	0.163850237815966	0.440650491641164	0	0	2	84
GO:0030133 transport vesicle	4	0.163870930026398	2.439	0.017	Cellular Component	GO:0030133	transport vesicle	0.163870930026398	0.543201786568986	0	0	4	233
GO:0046906 tetrapyrrole binding	3	0.164209856882612	2.083	0.019	Molecular Function	GO:0046906	tetrapyrrole binding	0.164209856882612	0.38268232220103	0	0	3	162
GO:0051241 negative regulation of multicellular organismal process	9	0.164750009051705	6.081	0.013	Biological Process	GO:0051241	negative regulation of multicellular organismal process	0.164750009051705	0.440684825590172	0	0	9	714
GO:0070887 cellular response to chemical stimulus	24	0.166248953100862	16.216	0.011	Biological Process	GO:0070887	cellular response to chemical stimulus	0.166248953100862	0.440684825590172	0	0	24	2264
GO:0004407 histone deacetylase activity	1	0.166293634484483	0.694	0.048	Molecular Function	GO:0004407	histone deacetylase activity	0.166293634484483	0.38268232220103	0	0	1	21
GO:0016289 CoA hydrolase activity	1	0.166293634484483	0.694	0.048	Molecular Function	GO:0016289	CoA hydrolase activity	0.166293634484483	0.38268232220103	0	0	1	21
GO:0043236 laminin binding	1	0.166293634484483	0.694	0.048	Molecular Function	GO:0043236	laminin binding	0.166293634484483	0.38268232220103	0	0	1	21
GO:0051393 alpha-actinin binding	1	0.166293634484483	0.694	0.048	Molecular Function	GO:0051393	alpha-actinin binding	0.166293634484483	0.38268232220103	0	0	1	21
GO:0006346 DNA methylation-dependent heterochromatin assembly	1	0.166505624925969	0.676	0.048	Biological Process	GO:0006346	DNA methylation-dependent heterochromatin assembly	0.166505624925969	0.440684825590172	0	0	1	21
GO:0007289 spermatid nucleus differentiation	1	0.166505624925969	0.676	0.048	Biological Process	GO:0007289	spermatid nucleus differentiation	0.166505624925969	0.440684825590172	0	0	1	21
GO:0010592 positive regulation of lamellipodium assembly	1	0.166505624925969	0.676	0.048	Biological Process	GO:0010592	positive regulation of lamellipodium assembly	0.166505624925969	0.440684825590172	0	0	1	21
GO:0032878 regulation of establishment or maintenance of cell polarity	1	0.166505624925969	0.676	0.048	Biological Process	GO:0032878	regulation of establishment or maintenance of cell polarity	0.166505624925969	0.440684825590172	0	0	1	21
GO:0034312 diol biosynthetic process	1	0.166505624925969	0.676	0.048	Biological Process	GO:0034312	diol biosynthetic process	0.166505624925969	0.440684825590172	0	0	1	21
GO:0043574 peroxisomal transport	1	0.166505624925969	0.676	0.048	Biological Process	GO:0043574	peroxisomal transport	0.166505624925969	0.440684825590172	0	0	1	21
GO:0046599 regulation of centriole replication	1	0.166505624925969	0.676	0.048	Biological Process	GO:0046599	regulation of centriole replication	0.166505624925969	0.440684825590172	0	0	1	21
GO:0070873 regulation of glycogen metabolic process	1	0.166505624925969	0.676	0.048	Biological Process	GO:0070873	regulation of glycogen metabolic process	0.166505624925969	0.440684825590172	0	0	1	21
GO:0097205 renal filtration	1	0.166505624925969	0.676	0.048	Biological Process	GO:0097205	renal filtration	0.166505624925969	0.440684825590172	0	0	1	21
GO:0099623 regulation of cardiac muscle cell membrane repolarization	1	0.166505624925969	0.676	0.048	Biological Process	GO:0099623	regulation of cardiac muscle cell membrane repolarization	0.166505624925969	0.440684825590172	0	0	1	21
GO:1901798 positive regulation of signal transduction by p53 class mediator	1	0.166505624925969	0.676	0.048	Biological Process	GO:1901798	positive regulation of signal transduction by p53 class mediator	0.166505624925969	0.440684825590172	0	0	1	21
GO:0004725 protein tyrosine phosphatase activity	2	0.166529889661108	1.389	0.024	Molecular Function	GO:0004725	protein tyrosine phosphatase activity	0.166529889661108	0.38268232220103	0	0	2	85
GO:0043177 organic acid binding	2	0.166529889661108	1.389	0.024	Molecular Function	GO:0043177	organic acid binding	0.166529889661108	0.38268232220103	0	0	2	85
GO:0030595 leukocyte chemotaxis	3	0.166802733754464	2.027	0.018	Biological Process	GO:0030595	leukocyte chemotaxis	0.166802733754464	0.440684825590172	0	0	3	163
GO:0009581 detection of external stimulus	2	0.166901138066567	1.351	0.024	Biological Process	GO:0009581	detection of external stimulus	0.166901138066567	0.440684825590172	0	0	2	85
GO:0051028 mRNA transport	2	0.166901138066567	1.351	0.024	Biological Process	GO:0051028	mRNA transport	0.166901138066567	0.440684825590172	0	0	2	85
GO:0071466 cellular response to xenobiotic stimulus	2	0.166901138066567	1.351	0.024	Biological Process	GO:0071466	cellular response to xenobiotic stimulus	0.166901138066567	0.440684825590172	0	0	2	85
GO:0071396 cellular response to lipid	5	0.167022534227903	3.378	0.015	Biological Process	GO:0071396	cellular response to lipid	0.167022534227903	0.440684825590172	0	0	5	337
GO:0001558 regulation of cell growth	4	0.167095016377058	2.703	0.016	Biological Process	GO:0001558	regulation of cell growth	0.167095016377058	0.440684825590172	0	0	4	248
GO:0140014 mitotic nuclear division	4	0.167095016377058	2.703	0.016	Biological Process	GO:0140014	mitotic nuclear division	0.167095016377058	0.440684825590172	0	0	4	248
GO:0005922 connexin complex	1	0.167377572009367	0.610	0.050	Cellular Component	GO:0005922	connexin complex	0.167377572009367	0.54473791617594	0	0	1	20
GO:0033116 endoplasmic reticulum-Golgi intermediate compartment membrane	1	0.167377572009367	0.610	0.050	Cellular Component	GO:0033116	endoplasmic reticulum-Golgi intermediate compartment membrane	0.167377572009367	0.54473791617594	0	0	1	20
GO:0009259 ribonucleotide metabolic process	5	0.16843502718462	3.378	0.015	Biological Process	GO:0009259	ribonucleotide metabolic process	0.16843502718462	0.443361311903918	0	0	5	338
GO:0009611 response to wounding	5	0.16843502718462	3.378	0.015	Biological Process	GO:0009611	response to wounding	0.16843502718462	0.443361311903918	0	0	5	338
GO:0016051 carbohydrate biosynthetic process	3	0.168908156909171	2.027	0.018	Biological Process	GO:0016051	carbohydrate biosynthetic process	0.168908156909171	0.44417795939374	0	0	3	164
GO:0044106 cellular amine metabolic process	2	0.169961944224457	1.351	0.023	Biological Process	GO:0044106	cellular amine metabolic process	0.169961944224457	0.445793372997133	0	0	2	86
GO:0044409 entry into host	2	0.169961944224457	1.351	0.023	Biological Process	GO:0044409	entry into host	0.169961944224457	0.445793372997133	0	0	2	86
GO:0002376 immune system process	22	0.170012874190326	14.865	0.011	Biological Process	GO:0002376	immune system process	0.170012874190326	0.445793372997133	0	0	22	2058
GO:0006163 purine nucleotide metabolic process	5	0.171274249311372	3.378	0.015	Biological Process	GO:0006163	purine nucleotide metabolic process	0.171274249311372	0.446887643379896	0	0	5	340
GO:0044853 plasma membrane raft	2	0.171737865324894	1.220	0.024	Cellular Component	GO:0044853	plasma membrane raft	0.171737865324894	0.548947819520643	0	0	2	82
GO:0045171 intercellular bridge	2	0.171737865324894	1.220	0.024	Cellular Component	GO:0045171	intercellular bridge	0.171737865324894	0.548947819520643	0	0	2	82
GO:0045597 positive regulation of cell differentiation	8	0.172104920930707	5.405	0.013	Biological Process	GO:0045597	positive regulation of cell differentiation	0.172104920930707	0.446887643379896	0	0	8	624
GO:0090263 positive regulation of canonical Wnt signaling pathway	2	0.173032261883568	1.351	0.023	Biological Process	GO:0090263	positive regulation of canonical Wnt signaling pathway	0.173032261883568	0.446887643379896	0	0	2	87
GO:0007610 behavior	6	0.173303484140645	4.054	0.014	Biological Process	GO:0007610	behavior	0.173303484140645	0.446887643379896	0	0	6	434
GO:0008104 protein localization	20	0.173360733676813	13.514	0.011	Biological Process	GO:0008104	protein localization	0.173360733676813	0.446887643379896	0	0	20	1852
GO:0004550 nucleoside diphosphate kinase activity	1	0.173487649143774	0.694	0.045	Molecular Function	GO:0004550	nucleoside diphosphate kinase activity	0.173487649143774	0.385057952977644	0	0	1	22
GO:0008157 protein phosphatase 1 binding	1	0.173487649143774	0.694	0.045	Molecular Function	GO:0008157	protein phosphatase 1 binding	0.173487649143774	0.385057952977644	0	0	1	22
GO:0016638 oxidoreductase activity, acting on the CH-NH2 group of donors	1	0.173487649143774	0.694	0.045	Molecular Function	GO:0016638	oxidoreductase activity, acting on the CH-NH2 group of donors	0.173487649143774	0.385057952977644	0	0	1	22
GO:0016780 phosphotransferase activity, for other substituted phosphate groups	1	0.173487649143774	0.694	0.045	Molecular Function	GO:0016780	phosphotransferase activity, for other substituted phosphate groups	0.173487649143774	0.385057952977644	0	0	1	22
GO:0017025 TBP-class protein binding	1	0.173487649143774	0.694	0.045	Molecular Function	GO:0017025	TBP-class protein binding	0.173487649143774	0.385057952977644	0	0	1	22
GO:0042056 chemoattractant activity	1	0.173487649143774	0.694	0.045	Molecular Function	GO:0042056	chemoattractant activity	0.173487649143774	0.385057952977644	0	0	1	22
GO:0070412 R-SMAD binding	1	0.173487649143774	0.694	0.045	Molecular Function	GO:0070412	R-SMAD binding	0.173487649143774	0.385057952977644	0	0	1	22
GO:0006541 glutamine metabolic process	1	0.173707701497136	0.676	0.045	Biological Process	GO:0006541	glutamine metabolic process	0.173707701497136	0.446887643379896	0	0	1	22
GO:0007035 vacuolar acidification	1	0.173707701497136	0.676	0.045	Biological Process	GO:0007035	vacuolar acidification	0.173707701497136	0.446887643379896	0	0	1	22
GO:0010640 regulation of platelet-derived growth factor receptor signaling pathway	1	0.173707701497136	0.676	0.045	Biological Process	GO:0010640	regulation of platelet-derived growth factor receptor signaling pathway	0.173707701497136	0.446887643379896	0	0	1	22
GO:0014046 dopamine secretion	1	0.173707701497136	0.676	0.045	Biological Process	GO:0014046	dopamine secretion	0.173707701497136	0.446887643379896	0	0	1	22
GO:0014059 regulation of dopamine secretion	1	0.173707701497136	0.676	0.045	Biological Process	GO:0014059	regulation of dopamine secretion	0.173707701497136	0.446887643379896	0	0	1	22
GO:0032964 collagen biosynthetic process	1	0.173707701497136	0.676	0.045	Biological Process	GO:0032964	collagen biosynthetic process	0.173707701497136	0.446887643379896	0	0	1	22
GO:0033081 regulation of T cell differentiation in thymus	1	0.173707701497136	0.676	0.045	Biological Process	GO:0033081	regulation of T cell differentiation in thymus	0.173707701497136	0.446887643379896	0	0	1	22
GO:0033622 integrin activation	1	0.173707701497136	0.676	0.045	Biological Process	GO:0033622	integrin activation	0.173707701497136	0.446887643379896	0	0	1	22
GO:0046519 sphingoid metabolic process	1	0.173707701497136	0.676	0.045	Biological Process	GO:0046519	sphingoid metabolic process	0.173707701497136	0.446887643379896	0	0	1	22
GO:0050850 positive regulation of calcium-mediated signaling	1	0.173707701497136	0.676	0.045	Biological Process	GO:0050850	positive regulation of calcium-mediated signaling	0.173707701497136	0.446887643379896	0	0	1	22
GO:0071514 genetic imprinting	1	0.173707701497136	0.676	0.045	Biological Process	GO:0071514	genetic imprinting	0.173707701497136	0.446887643379896	0	0	1	22
GO:0099625 ventricular cardiac muscle cell membrane repolarization	1	0.173707701497136	0.676	0.045	Biological Process	GO:0099625	ventricular cardiac muscle cell membrane repolarization	0.173707701497136	0.446887643379896	0	0	1	22
GO:1900017 positive regulation of cytokine production involved in inflammatory response	1	0.173707701497136	0.676	0.045	Biological Process	GO:1900017	positive regulation of cytokine production involved in inflammatory response	0.173707701497136	0.446887643379896	0	0	1	22
GO:1902042 negative regulation of extrinsic apoptotic signaling pathway via death domain receptors	1	0.173707701497136	0.676	0.045	Biological Process	GO:1902042	negative regulation of extrinsic apoptotic signaling pathway via death domain receptors	0.173707701497136	0.446887643379896	0	0	1	22
GO:1903798 regulation of production of miRNAs involved in gene silencing by miRNA	1	0.173707701497136	0.676	0.045	Biological Process	GO:1903798	regulation of production of miRNAs involved in gene silencing by miRNA	0.173707701497136	0.446887643379896	0	0	1	22
GO:0009617 response to bacterium	6	0.174564477066682	4.054	0.014	Biological Process	GO:0009617	response to bacterium	0.174564477066682	0.448668547559699	0	0	6	435
GO:0001221 transcription coregulator binding	2	0.175724408967231	1.389	0.023	Molecular Function	GO:0001221	transcription coregulator binding	0.175724408967231	0.388129155728593	0	0	2	88
GO:0006664 glycolipid metabolic process	2	0.17611170262116	1.351	0.023	Biological Process	GO:0006664	glycolipid metabolic process	0.17611170262116	0.451699436605062	0	0	2	88
GO:0061640 cytoskeleton-dependent cytokinesis	2	0.17611170262116	1.351	0.023	Biological Process	GO:0061640	cytoskeleton-dependent cytokinesis	0.17611170262116	0.451699436605062	0	0	2	88
GO:1902494 catalytic complex	16	0.176128581424931	9.756	0.012	Cellular Component	GO:1902494	catalytic complex	0.176128581424931	0.558000284514383	0	0	16	1360
GO:0019752 carboxylic acid metabolic process	9	0.176240630930615	6.081	0.012	Biological Process	GO:0019752	carboxylic acid metabolic process	0.176240630930615	0.451699436605062	0	0	9	726
GO:0010604 positive regulation of macromolecule metabolic process	29	0.176906720059698	19.595	0.010	Biological Process	GO:0010604	positive regulation of macromolecule metabolic process	0.176906720059698	0.452980869110608	0	0	29	2822
GO:0006399 tRNA metabolic process	3	0.177406513123554	2.027	0.018	Biological Process	GO:0006399	tRNA metabolic process	0.177406513123554	0.453834485260724	0	0	3	168
GO:0006355 regulation of transcription, DNA-templated	29	0.177930602406332	19.595	0.010	Biological Process	GO:0006355	regulation of transcription, DNA-templated	0.177930602406332	0.454748596777945	0	0	29	2824
GO:0009893 positive regulation of metabolic process	31	0.178788049818125	20.946	0.010	Biological Process	GO:0009893	positive regulation of metabolic process	0.178788049818125	0.455376172970376	0	0	31	3043
GO:1903506 regulation of nucleic acid-templated transcription	29	0.178957812939844	19.595	0.010	Biological Process	GO:1903506	regulation of nucleic acid-templated transcription	0.178957812939844	0.455376172970376	0	0	29	2826
GO:0031623 receptor internalization	2	0.179199883925109	1.351	0.022	Biological Process	GO:0031623	receptor internalization	0.179199883925109	0.455376172970376	0	0	2	89
GO:0061041 regulation of wound healing	2	0.179199883925109	1.351	0.022	Biological Process	GO:0061041	regulation of wound healing	0.179199883925109	0.455376172970376	0	0	2	89
GO:1903509 liposaccharide metabolic process	2	0.179199883925109	1.351	0.022	Biological Process	GO:1903509	liposaccharide metabolic process	0.179199883925109	0.455376172970376	0	0	2	89
GO:0008283 cell population proliferation	16	0.179443761580199	10.811	0.011	Biological Process	GO:0008283	cell population proliferation	0.179443761580199	0.455376172970376	0	0	16	1442
GO:0002768 immune response-regulating cell surface receptor signaling pathway	3	0.179549615937515	2.027	0.018	Biological Process	GO:0002768	immune response-regulating cell surface receptor signaling pathway	0.179549615937515	0.455376172970376	0	0	3	169
GO:0006066 alcohol metabolic process	4	0.18061220593449	2.703	0.016	Biological Process	GO:0006066	alcohol metabolic process	0.18061220593449	0.455376172970376	0	0	4	256
GO:0004114 3',5'-cyclic-nucleotide phosphodiesterase activity	1	0.180620014369596	0.694	0.043	Molecular Function	GO:0004114	3',5'-cyclic-nucleotide phosphodiesterase activity	0.180620014369596	0.391343364467459	0	0	1	23
GO:0030247 polysaccharide binding	1	0.180620014369596	0.694	0.043	Molecular Function	GO:0030247	polysaccharide binding	0.180620014369596	0.391343364467459	0	0	1	23
GO:0033558 protein deacetylase activity	1	0.180620014369596	0.694	0.043	Molecular Function	GO:0033558	protein deacetylase activity	0.180620014369596	0.391343364467459	0	0	1	23
GO:0050699 WW domain binding	1	0.180620014369596	0.694	0.043	Molecular Function	GO:0050699	WW domain binding	0.180620014369596	0.391343364467459	0	0	1	23
GO:0001573 ganglioside metabolic process	1	0.180847963082845	0.676	0.043	Biological Process	GO:0001573	ganglioside metabolic process	0.180847963082845	0.455376172970376	0	0	1	23
GO:0001778 plasma membrane repair	1	0.180847963082845	0.676	0.043	Biological Process	GO:0001778	plasma membrane repair	0.180847963082845	0.455376172970376	0	0	1	23
GO:0002446 neutrophil mediated immunity	1	0.180847963082845	0.676	0.043	Biological Process	GO:0002446	neutrophil mediated immunity	0.180847963082845	0.455376172970376	0	0	1	23
GO:0003416 endochondral bone growth	1	0.180847963082845	0.676	0.043	Biological Process	GO:0003416	endochondral bone growth	0.180847963082845	0.455376172970376	0	0	1	23
GO:0060969 negative regulation of gene silencing	1	0.180847963082845	0.676	0.043	Biological Process	GO:0060969	negative regulation of gene silencing	0.180847963082845	0.455376172970376	0	0	1	23
GO:0061099 negative regulation of protein tyrosine kinase activity	1	0.180847963082845	0.676	0.043	Biological Process	GO:0061099	negative regulation of protein tyrosine kinase activity	0.180847963082845	0.455376172970376	0	0	1	23
GO:0071354 cellular response to interleukin-6	1	0.180847963082845	0.676	0.043	Biological Process	GO:0071354	cellular response to interleukin-6	0.180847963082845	0.455376172970376	0	0	1	23
GO:0086004 regulation of cardiac muscle cell contraction	1	0.180847963082845	0.676	0.043	Biological Process	GO:0086004	regulation of cardiac muscle cell contraction	0.180847963082845	0.455376172970376	0	0	1	23
GO:0019693 ribose phosphate metabolic process	5	0.181357306197801	3.378	0.014	Biological Process	GO:0019693	ribose phosphate metabolic process	0.181357306197801	0.455816934563505	0	0	5	347
GO:0070201 regulation of establishment of protein localization	5	0.181357306197801	3.378	0.014	Biological Process	GO:0070201	regulation of establishment of protein localization	0.181357306197801	0.455816934563505	0	0	5	347
GO:0009308 amine metabolic process	2	0.182296429121991	1.351	0.022	Biological Process	GO:0009308	amine metabolic process	0.182296429121991	0.456913935859989	0	0	2	90
GO:0031047 gene silencing by RNA	2	0.182296429121991	1.351	0.022	Biological Process	GO:0031047	gene silencing by RNA	0.182296429121991	0.456913935859989	0	0	2	90
GO:0045089 positive regulation of innate immune response	2	0.182296429121991	1.351	0.022	Biological Process	GO:0045089	positive regulation of innate immune response	0.182296429121991	0.456913935859989	0	0	2	90
GO:0000178 exosome (RNase complex)	1	0.182499500895839	0.610	0.045	Cellular Component	GO:0000178	exosome (RNase complex)	0.182499500895839	0.567605965690438	0	0	1	22
GO:0012507 ER to Golgi transport vesicle membrane	1	0.182499500895839	0.610	0.045	Cellular Component	GO:0012507	ER to Golgi transport vesicle membrane	0.182499500895839	0.567605965690438	0	0	1	22
GO:2001141 regulation of RNA biosynthetic process	29	0.182579168779689	19.595	0.010	Biological Process	GO:2001141	regulation of RNA biosynthetic process	0.182579168779689	0.457202381324346	0	0	29	2833
GO:0015833 peptide transport	3	0.183857129700402	2.027	0.018	Biological Process	GO:0015833	peptide transport	0.183857129700402	0.459558563421628	0	0	3	171
GO:2000116 regulation of cysteine-type endopeptidase activity	3	0.183857129700402	2.027	0.018	Biological Process	GO:2000116	regulation of cysteine-type endopeptidase activity	0.183857129700402	0.459558563421628	0	0	3	171
GO:0005795 Golgi stack	2	0.184786999153807	1.220	0.023	Cellular Component	GO:0005795	Golgi stack	0.184786999153807	0.567605965690438	0	0	2	86
GO:0045446 endothelial cell differentiation	2	0.185400967305952	1.351	0.022	Biological Process	GO:0045446	endothelial cell differentiation	0.185400967305952	0.460032994855344	0	0	2	91
GO:0001819 positive regulation of cytokine production	5	0.185745891994918	3.378	0.014	Biological Process	GO:0001819	positive regulation of cytokine production	0.185745891994918	0.460032994855344	0	0	5	350
GO:0050673 epithelial cell proliferation	5	0.185745891994918	3.378	0.014	Biological Process	GO:0050673	epithelial cell proliferation	0.185745891994918	0.460032994855344	0	0	5	350
GO:0006351 transcription, DNA-templated	30	0.18583808739832	20.270	0.010	Biological Process	GO:0006351	transcription, DNA-templated	0.18583808739832	0.460032994855344	0	0	30	2948
GO:0009719 response to endogenous stimulus	12	0.18584663656234	8.108	0.012	Biological Process	GO:0009719	response to endogenous stimulus	0.18584663656234	0.460032994855344	0	0	12	1038
GO:0097659 nucleic acid-templated transcription	30	0.186355640298186	20.270	0.010	Biological Process	GO:0097659	nucleic acid-templated transcription	0.186355640298186	0.460032994855344	0	0	30	2949
GO:0003950 NAD+ ADP-ribosyltransferase activity	1	0.187691254806536	0.694	0.042	Molecular Function	GO:0003950	NAD+ ADP-ribosyltransferase activity	0.187691254806536	0.399063181948477	0	0	1	24
GO:0008483 transaminase activity	1	0.187691254806536	0.694	0.042	Molecular Function	GO:0008483	transaminase activity	0.187691254806536	0.399063181948477	0	0	1	24
GO:0015101 organic cation transmembrane transporter activity	1	0.187691254806536	0.694	0.042	Molecular Function	GO:0015101	organic cation transmembrane transporter activity	0.187691254806536	0.399063181948477	0	0	1	24
GO:0016769 transferase activity, transferring nitrogenous groups	1	0.187691254806536	0.694	0.042	Molecular Function	GO:0016769	transferase activity, transferring nitrogenous groups	0.187691254806536	0.399063181948477	0	0	1	24
GO:0010669 epithelial structure maintenance	1	0.187926936658912	0.676	0.042	Biological Process	GO:0010669	epithelial structure maintenance	0.187926936658912	0.460032994855344	0	0	1	24
GO:0032885 regulation of polysaccharide biosynthetic process	1	0.187926936658912	0.676	0.042	Biological Process	GO:0032885	regulation of polysaccharide biosynthetic process	0.187926936658912	0.460032994855344	0	0	1	24
GO:0033522 histone H2A ubiquitination	1	0.187926936658912	0.676	0.042	Biological Process	GO:0033522	histone H2A ubiquitination	0.187926936658912	0.460032994855344	0	0	1	24
GO:0034123 positive regulation of toll-like receptor signaling pathway	1	0.187926936658912	0.676	0.042	Biological Process	GO:0034123	positive regulation of toll-like receptor signaling pathway	0.187926936658912	0.460032994855344	0	0	1	24
GO:0040036 regulation of fibroblast growth factor receptor signaling pathway	1	0.187926936658912	0.676	0.042	Biological Process	GO:0040036	regulation of fibroblast growth factor receptor signaling pathway	0.187926936658912	0.460032994855344	0	0	1	24
GO:0042554 superoxide anion generation	1	0.187926936658912	0.676	0.042	Biological Process	GO:0042554	superoxide anion generation	0.187926936658912	0.460032994855344	0	0	1	24
GO:0045471 response to ethanol	1	0.187926936658912	0.676	0.042	Biological Process	GO:0045471	response to ethanol	0.187926936658912	0.460032994855344	0	0	1	24
GO:0045933 positive regulation of muscle contraction	1	0.187926936658912	0.676	0.042	Biological Process	GO:0045933	positive regulation of muscle contraction	0.187926936658912	0.460032994855344	0	0	1	24
GO:0046329 negative regulation of JNK cascade	1	0.187926936658912	0.676	0.042	Biological Process	GO:0046329	negative regulation of JNK cascade	0.187926936658912	0.460032994855344	0	0	1	24
GO:0046686 response to cadmium ion	1	0.187926936658912	0.676	0.042	Biological Process	GO:0046686	response to cadmium ion	0.187926936658912	0.460032994855344	0	0	1	24
GO:0060219 camera-type eye photoreceptor cell differentiation	1	0.187926936658912	0.676	0.042	Biological Process	GO:0060219	camera-type eye photoreceptor cell differentiation	0.187926936658912	0.460032994855344	0	0	1	24
GO:0060765 regulation of androgen receptor signaling pathway	1	0.187926936658912	0.676	0.042	Biological Process	GO:0060765	regulation of androgen receptor signaling pathway	0.187926936658912	0.460032994855344	0	0	1	24
GO:0070920 regulation of production of small RNA involved in gene silencing by RNA	1	0.187926936658912	0.676	0.042	Biological Process	GO:0070920	regulation of production of small RNA involved in gene silencing by RNA	0.187926936658912	0.460032994855344	0	0	1	24
GO:0071480 cellular response to gamma radiation	1	0.187926936658912	0.676	0.042	Biological Process	GO:0071480	cellular response to gamma radiation	0.187926936658912	0.460032994855344	0	0	1	24
GO:0090140 regulation of mitochondrial fission	1	0.187926936658912	0.676	0.042	Biological Process	GO:0090140	regulation of mitochondrial fission	0.187926936658912	0.460032994855344	0	0	1	24
GO:0097242 amyloid-beta clearance	1	0.187926936658912	0.676	0.042	Biological Process	GO:0097242	amyloid-beta clearance	0.187926936658912	0.460032994855344	0	0	1	24
GO:1904353 regulation of telomere capping	1	0.187926936658912	0.676	0.042	Biological Process	GO:1904353	regulation of telomere capping	0.187926936658912	0.460032994855344	0	0	1	24
GO:0051402 neuron apoptotic process	3	0.188192194585634	2.027	0.017	Biological Process	GO:0051402	neuron apoptotic process	0.188192194585634	0.460228571551318	0	0	3	173
GO:0002688 regulation of leukocyte chemotaxis	2	0.188513133268362	1.351	0.022	Biological Process	GO:0002688	regulation of leukocyte chemotaxis	0.188513133268362	0.460228571551318	0	0	2	92
GO:0071453 cellular response to oxygen levels	2	0.188513133268362	1.351	0.022	Biological Process	GO:0071453	cellular response to oxygen levels	0.188513133268362	0.460228571551318	0	0	2	92
GO:0005765 lysosomal membrane	3	0.188567289606692	1.829	0.018	Cellular Component	GO:0005765	lysosomal membrane	0.188567289606692	0.567605965690438	0	0	3	164
GO:0098852 lytic vacuole membrane	3	0.188567289606692	1.829	0.018	Cellular Component	GO:0098852	lytic vacuole membrane	0.188567289606692	0.567605965690438	0	0	3	164
GO:0080135 regulation of cellular response to stress	7	0.189826113803013	4.730	0.013	Biological Process	GO:0080135	regulation of cellular response to stress	0.189826113803013	0.463000507539023	0	0	7	543
GO:1905354 exoribonuclease complex	1	0.189957783152909	0.610	0.043	Cellular Component	GO:1905354	exoribonuclease complex	0.189957783152909	0.567605965690438	0	0	1	23
GO:0090407 organophosphate biosynthetic process	6	0.189988107053967	4.054	0.013	Biological Process	GO:0090407	organophosphate biosynthetic process	0.189988107053967	0.463000507539023	0	0	6	447
GO:0005739 mitochondrion	16	0.190258982912996	9.756	0.012	Cellular Component	GO:0005739	mitochondrion	0.190258982912996	0.567605965690438	0	0	16	1379
GO:0008152 metabolic process	93	0.19071805968322	62.838	0.009	Biological Process	GO:0008152	metabolic process	0.19071805968322	0.463483356324085	0	0	93	10113
GO:0120254 olefinic compound metabolic process	2	0.191632567428233	1.351	0.022	Biological Process	GO:0120254	olefinic compound metabolic process	0.191632567428233	0.463483356324085	0	0	2	93
GO:2000278 regulation of DNA biosynthetic process	2	0.191632567428233	1.351	0.022	Biological Process	GO:2000278	regulation of DNA biosynthetic process	0.191632567428233	0.463483356324085	0	0	2	93
GO:0072521 purine-containing compound metabolic process	5	0.191657761912993	3.378	0.014	Biological Process	GO:0072521	purine-containing compound metabolic process	0.191657761912993	0.463483356324085	0	0	5	354
GO:0045184 establishment of protein localization	13	0.192019200518423	8.784	0.011	Biological Process	GO:0045184	establishment of protein localization	0.192019200518423	0.463483356324085	0	0	13	1148
GO:0009991 response to extracellular stimulus	4	0.192730940970464	2.703	0.015	Biological Process	GO:0009991	response to extracellular stimulus	0.192730940970464	0.463483356324085	0	0	4	263
GO:0032774 RNA biosynthetic process	30	0.193684635737551	20.270	0.010	Biological Process	GO:0032774	RNA biosynthetic process	0.193684635737551	0.463483356324085	0	0	30	2963
GO:0008135 translation factor activity, RNA binding	2	0.194340331086704	1.389	0.021	Molecular Function	GO:0008135	translation factor activity, RNA binding	0.194340331086704	0.404517626725256	0	0	2	94
GO:0004112 cyclic-nucleotide phosphodiesterase activity	1	0.194701890665563	0.694	0.040	Molecular Function	GO:0004112	cyclic-nucleotide phosphodiesterase activity	0.194701890665563	0.404517626725256	0	0	1	25
GO:0008395 steroid hydroxylase activity	1	0.194701890665563	0.694	0.040	Molecular Function	GO:0008395	steroid hydroxylase activity	0.194701890665563	0.404517626725256	0	0	1	25
GO:0035198 miRNA binding	1	0.194701890665563	0.694	0.040	Molecular Function	GO:0035198	miRNA binding	0.194701890665563	0.404517626725256	0	0	1	25
GO:0051537 2 iron, 2 sulfur cluster binding	1	0.194701890665563	0.694	0.040	Molecular Function	GO:0051537	2 iron, 2 sulfur cluster binding	0.194701890665563	0.404517626725256	0	0	1	25
GO:0097191 extrinsic apoptotic signaling pathway	3	0.194744207280448	2.027	0.017	Biological Process	GO:0097191	extrinsic apoptotic signaling pathway	0.194744207280448	0.463483356324085	0	0	3	176
GO:0043467 regulation of generation of precursor metabolites and energy	2	0.19475891576341	1.351	0.021	Biological Process	GO:0043467	regulation of generation of precursor metabolites and energy	0.19475891576341	0.463483356324085	0	0	2	94
GO:0006301 postreplication repair	1	0.194945144739173	0.676	0.040	Biological Process	GO:0006301	postreplication repair	0.194945144739173	0.463483356324085	0	0	1	25
GO:0009048 dosage compensation by inactivation of X chromosome	1	0.194945144739173	0.676	0.040	Biological Process	GO:0009048	dosage compensation by inactivation of X chromosome	0.194945144739173	0.463483356324085	0	0	1	25
GO:0010907 positive regulation of glucose metabolic process	1	0.194945144739173	0.676	0.040	Biological Process	GO:0010907	positive regulation of glucose metabolic process	0.194945144739173	0.463483356324085	0	0	1	25
GO:0030808 regulation of nucleotide biosynthetic process	1	0.194945144739173	0.676	0.040	Biological Process	GO:0030808	regulation of nucleotide biosynthetic process	0.194945144739173	0.463483356324085	0	0	1	25
GO:0040020 regulation of meiotic nuclear division	1	0.194945144739173	0.676	0.040	Biological Process	GO:0040020	regulation of meiotic nuclear division	0.194945144739173	0.463483356324085	0	0	1	25
GO:0043171 peptide catabolic process	1	0.194945144739173	0.676	0.040	Biological Process	GO:0043171	peptide catabolic process	0.194945144739173	0.463483356324085	0	0	1	25
GO:0045663 positive regulation of myoblast differentiation	1	0.194945144739173	0.676	0.040	Biological Process	GO:0045663	positive regulation of myoblast differentiation	0.194945144739173	0.463483356324085	0	0	1	25
GO:0045736 negative regulation of cyclin-dependent protein serine/threonine kinase activity	1	0.194945144739173	0.676	0.040	Biological Process	GO:0045736	negative regulation of cyclin-dependent protein serine/threonine kinase activity	0.194945144739173	0.463483356324085	0	0	1	25
GO:0045830 positive regulation of isotype switching	1	0.194945144739173	0.676	0.040	Biological Process	GO:0045830	positive regulation of isotype switching	0.194945144739173	0.463483356324085	0	0	1	25
GO:0062237 protein localization to postsynapse	1	0.194945144739173	0.676	0.040	Biological Process	GO:0062237	protein localization to postsynapse	0.194945144739173	0.463483356324085	0	0	1	25
GO:0070741 response to interleukin-6	1	0.194945144739173	0.676	0.040	Biological Process	GO:0070741	response to interleukin-6	0.194945144739173	0.463483356324085	0	0	1	25
GO:0071353 cellular response to interleukin-4	1	0.194945144739173	0.676	0.040	Biological Process	GO:0071353	cellular response to interleukin-4	0.194945144739173	0.463483356324085	0	0	1	25
GO:0098868 bone growth	1	0.194945144739173	0.676	0.040	Biological Process	GO:0098868	bone growth	0.194945144739173	0.463483356324085	0	0	1	25
GO:1900371 regulation of purine nucleotide biosynthetic process	1	0.194945144739173	0.676	0.040	Biological Process	GO:1900371	regulation of purine nucleotide biosynthetic process	0.194945144739173	0.463483356324085	0	0	1	25
GO:1901385 regulation of voltage-gated calcium channel activity	1	0.194945144739173	0.676	0.040	Biological Process	GO:1901385	regulation of voltage-gated calcium channel activity	0.194945144739173	0.463483356324085	0	0	1	25
GO:1902235 regulation of endoplasmic reticulum stress-induced intrinsic apoptotic signaling pathway	1	0.194945144739173	0.676	0.040	Biological Process	GO:1902235	regulation of endoplasmic reticulum stress-induced intrinsic apoptotic signaling pathway	0.194945144739173	0.463483356324085	0	0	1	25
GO:1903539 protein localization to postsynaptic membrane	1	0.194945144739173	0.676	0.040	Biological Process	GO:1903539	protein localization to postsynaptic membrane	0.194945144739173	0.463483356324085	0	0	1	25
GO:1903715 regulation of aerobic respiration	1	0.194945144739173	0.676	0.040	Biological Process	GO:1903715	regulation of aerobic respiration	0.194945144739173	0.463483356324085	0	0	1	25
GO:1904030 negative regulation of cyclin-dependent protein kinase activity	1	0.194945144739173	0.676	0.040	Biological Process	GO:1904030	negative regulation of cyclin-dependent protein kinase activity	0.194945144739173	0.463483356324085	0	0	1	25
GO:0045893 positive regulation of transcription, DNA-templated	15	0.195606730596777	10.135	0.011	Biological Process	GO:0045893	positive regulation of transcription, DNA-templated	0.195606730596777	0.464246783583473	0	0	15	1360
GO:1903508 positive regulation of nucleic acid-templated transcription	15	0.195606730596777	10.135	0.011	Biological Process	GO:1903508	positive regulation of nucleic acid-templated transcription	0.195606730596777	0.464246783583473	0	0	15	1360
GO:1901363 heterocyclic compound binding	48	0.196351862777188	33.333	0.010	Molecular Function	GO:1901363	heterocyclic compound binding	0.196351862777188	0.406091352561912	0	0	48	4972
GO:0051403 stress-activated MAPK cascade	3	0.196940879605916	2.027	0.017	Biological Process	GO:0051403	stress-activated MAPK cascade	0.196940879605916	0.467006764074201	0	0	3	177
GO:0051252 regulation of RNA metabolic process	31	0.197238448512447	20.946	0.010	Biological Process	GO:0051252	regulation of RNA metabolic process	0.197238448512447	0.467306037440002	0	0	31	3079
GO:0016757 glycosyltransferase activity	4	0.197311415515849	2.778	0.015	Molecular Function	GO:0016757	glycosyltransferase activity	0.197311415515849	0.406229384885572	0	0	4	266
GO:0005753 mitochondrial proton-transporting ATP synthase complex	1	0.197348432586173	0.610	0.042	Cellular Component	GO:0005753	mitochondrial proton-transporting ATP synthase complex	0.197348432586173	0.579104416933195	0	0	1	24
GO:0005839 proteasome core complex	1	0.197348432586173	0.610	0.042	Cellular Component	GO:0005839	proteasome core complex	0.197348432586173	0.579104416933195	0	0	1	24
GO:0044272 sulfur compound biosynthetic process	2	0.197891829742505	1.351	0.021	Biological Process	GO:0044272	sulfur compound biosynthetic process	0.197891829742505	0.468447065718586	0	0	2	95
GO:0034641 cellular nitrogen compound metabolic process	53	0.198707147267733	35.811	0.010	Biological Process	GO:0034641	cellular nitrogen compound metabolic process	0.198707147267733	0.469786491861136	0	0	53	5530
GO:1901605 alpha-amino acid metabolic process	3	0.199143675041778	2.027	0.017	Biological Process	GO:1901605	alpha-amino acid metabolic process	0.199143675041778	0.469786491861136	0	0	3	178
GO:1902680 positive regulation of RNA biosynthetic process	15	0.200174316903017	10.135	0.011	Biological Process	GO:1902680	positive regulation of RNA biosynthetic process	0.200174316903017	0.469786491861136	0	0	15	1366
GO:0061630 ubiquitin protein ligase activity	4	0.200841957229595	2.778	0.015	Molecular Function	GO:0061630	ubiquitin protein ligase activity	0.200841957229595	0.411443314714622	0	0	4	268
GO:0045055 regulated exocytosis	3	0.201352467717747	2.027	0.017	Biological Process	GO:0045055	regulated exocytosis	0.201352467717747	0.469786491861136	0	0	3	179
GO:0070717 poly-purine tract binding	1	0.201652437761232	0.694	0.038	Molecular Function	GO:0070717	poly-purine tract binding	0.201652437761232	0.411443314714622	0	0	1	26
GO:0006882 cellular zinc ion homeostasis	1	0.201903105413	0.676	0.038	Biological Process	GO:0006882	cellular zinc ion homeostasis	0.201903105413	0.469786491861136	0	0	1	26
GO:0010719 negative regulation of epithelial to mesenchymal transition	1	0.201903105413	0.676	0.038	Biological Process	GO:0010719	negative regulation of epithelial to mesenchymal transition	0.201903105413	0.469786491861136	0	0	1	26
GO:0032467 positive regulation of cytokinesis	1	0.201903105413	0.676	0.038	Biological Process	GO:0032467	positive regulation of cytokinesis	0.201903105413	0.469786491861136	0	0	1	26
GO:0032881 regulation of polysaccharide metabolic process	1	0.201903105413	0.676	0.038	Biological Process	GO:0032881	regulation of polysaccharide metabolic process	0.201903105413	0.469786491861136	0	0	1	26
GO:0042119 neutrophil activation	1	0.201903105413	0.676	0.038	Biological Process	GO:0042119	neutrophil activation	0.201903105413	0.469786491861136	0	0	1	26
GO:0043368 positive T cell selection	1	0.201903105413	0.676	0.038	Biological Process	GO:0043368	positive T cell selection	0.201903105413	0.469786491861136	0	0	1	26
GO:0043403 skeletal muscle tissue regeneration	1	0.201903105413	0.676	0.038	Biological Process	GO:0043403	skeletal muscle tissue regeneration	0.201903105413	0.469786491861136	0	0	1	26
GO:0046033 AMP metabolic process	1	0.201903105413	0.676	0.038	Biological Process	GO:0046033	AMP metabolic process	0.201903105413	0.469786491861136	0	0	1	26
GO:0046627 negative regulation of insulin receptor signaling pathway	1	0.201903105413	0.676	0.038	Biological Process	GO:0046627	negative regulation of insulin receptor signaling pathway	0.201903105413	0.469786491861136	0	0	1	26
GO:0050433 regulation of catecholamine secretion	1	0.201903105413	0.676	0.038	Biological Process	GO:0050433	regulation of catecholamine secretion	0.201903105413	0.469786491861136	0	0	1	26
GO:0060306 regulation of membrane repolarization	1	0.201903105413	0.676	0.038	Biological Process	GO:0060306	regulation of membrane repolarization	0.201903105413	0.469786491861136	0	0	1	26
GO:0061036 positive regulation of cartilage development	1	0.201903105413	0.676	0.038	Biological Process	GO:0061036	positive regulation of cartilage development	0.201903105413	0.469786491861136	0	0	1	26
GO:0070528 protein kinase C signaling	1	0.201903105413	0.676	0.038	Biological Process	GO:0070528	protein kinase C signaling	0.201903105413	0.469786491861136	0	0	1	26
GO:0090114 COPII-coated vesicle budding	1	0.201903105413	0.676	0.038	Biological Process	GO:0090114	COPII-coated vesicle budding	0.201903105413	0.469786491861136	0	0	1	26
GO:1900077 negative regulation of cellular response to insulin stimulus	1	0.201903105413	0.676	0.038	Biological Process	GO:1900077	negative regulation of cellular response to insulin stimulus	0.201903105413	0.469786491861136	0	0	1	26
GO:1903115 regulation of actin filament-based movement	1	0.201903105413	0.676	0.038	Biological Process	GO:1903115	regulation of actin filament-based movement	0.201903105413	0.469786491861136	0	0	1	26
GO:0016758 hexosyltransferase activity	3	0.20298951146572	2.083	0.017	Molecular Function	GO:0016758	hexosyltransferase activity	0.20298951146572	0.412322445164744	0	0	3	180
GO:0002702 positive regulation of production of molecular mediator of immune response	2	0.204175987557638	1.351	0.021	Biological Process	GO:0002702	positive regulation of production of molecular mediator of immune response	0.204175987557638	0.473862057931641	0	0	2	97
GO:0030307 positive regulation of cell growth	2	0.204175987557638	1.351	0.021	Biological Process	GO:0030307	positive regulation of cell growth	0.204175987557638	0.473862057931641	0	0	2	97
GO:0050852 T cell receptor signaling pathway	2	0.204175987557638	1.351	0.021	Biological Process	GO:0050852	T cell receptor signaling pathway	0.204175987557638	0.473862057931641	0	0	2	97
GO:0005732 sno(s)RNA-containing ribonucleoprotein complex	1	0.204672058771545	0.610	0.040	Cellular Component	GO:0005732	sno(s)RNA-containing ribonucleoprotein complex	0.204672058771545	0.590908040646879	0	0	1	25
GO:0045263 proton-transporting ATP synthase complex, coupling factor F(o)	1	0.204672058771545	0.610	0.040	Cellular Component	GO:0045263	proton-transporting ATP synthase complex, coupling factor F(o)	0.204672058771545	0.590908040646879	0	0	1	25
GO:0071495 cellular response to endogenous stimulus	11	0.205378981126826	7.432	0.011	Biological Process	GO:0071495	cellular response to endogenous stimulus	0.205378981126826	0.47624870878644	0	0	11	958
GO:0031349 positive regulation of defense response	3	0.205787543708494	2.027	0.017	Biological Process	GO:0031349	positive regulation of defense response	0.205787543708494	0.476790681132595	0	0	3	181
GO:0014706 striated muscle tissue development	4	0.206884922759246	2.703	0.015	Biological Process	GO:0014706	striated muscle tissue development	0.206884922759246	0.476885455114822	0	0	4	271
GO:0051056 regulation of small GTPase mediated signal transduction	3	0.208013577716229	2.027	0.016	Biological Process	GO:0051056	regulation of small GTPase mediated signal transduction	0.208013577716229	0.476885455114822	0	0	3	182
GO:0000217 DNA secondary structure binding	1	0.208543407548584	0.694	0.037	Molecular Function	GO:0000217	DNA secondary structure binding	0.208543407548584	0.415236291346074	0	0	1	27
GO:0031369 translation initiation factor binding	1	0.208543407548584	0.694	0.037	Molecular Function	GO:0031369	translation initiation factor binding	0.208543407548584	0.415236291346074	0	0	1	27
GO:0051059 NF-kappaB binding	1	0.208543407548584	0.694	0.037	Molecular Function	GO:0051059	NF-kappaB binding	0.208543407548584	0.415236291346074	0	0	1	27
GO:0090482 vitamin transmembrane transporter activity	1	0.208543407548584	0.694	0.037	Molecular Function	GO:0090482	vitamin transmembrane transporter activity	0.208543407548584	0.415236291346074	0	0	1	27
GO:0007265 Ras protein signal transduction	4	0.208675460219998	2.703	0.015	Biological Process	GO:0007265	Ras protein signal transduction	0.208675460219998	0.476885455114822	0	0	4	272
GO:0007549 dosage compensation	1	0.208801332382507	0.676	0.037	Biological Process	GO:0007549	dosage compensation	0.208801332382507	0.476885455114822	0	0	1	27
GO:0007628 adult walking behavior	1	0.208801332382507	0.676	0.037	Biological Process	GO:0007628	adult walking behavior	0.208801332382507	0.476885455114822	0	0	1	27
GO:0010390 histone monoubiquitination	1	0.208801332382507	0.676	0.037	Biological Process	GO:0010390	histone monoubiquitination	0.208801332382507	0.476885455114822	0	0	1	27
GO:0016556 mRNA modification	1	0.208801332382507	0.676	0.037	Biological Process	GO:0016556	mRNA modification	0.208801332382507	0.476885455114822	0	0	1	27
GO:0032355 response to estradiol	1	0.208801332382507	0.676	0.037	Biological Process	GO:0032355	response to estradiol	0.208801332382507	0.476885455114822	0	0	1	27
GO:0034122 negative regulation of toll-like receptor signaling pathway	1	0.208801332382507	0.676	0.037	Biological Process	GO:0034122	negative regulation of toll-like receptor signaling pathway	0.208801332382507	0.476885455114822	0	0	1	27
GO:0045070 positive regulation of viral genome replication	1	0.208801332382507	0.676	0.037	Biological Process	GO:0045070	positive regulation of viral genome replication	0.208801332382507	0.476885455114822	0	0	1	27
GO:0050912 detection of chemical stimulus involved in sensory perception of taste	1	0.208801332382507	0.676	0.037	Biological Process	GO:0050912	detection of chemical stimulus involved in sensory perception of taste	0.208801332382507	0.476885455114822	0	0	1	27
GO:0070670 response to interleukin-4	1	0.208801332382507	0.676	0.037	Biological Process	GO:0070670	response to interleukin-4	0.208801332382507	0.476885455114822	0	0	1	27
GO:0086005 ventricular cardiac muscle cell action potential	1	0.208801332382507	0.676	0.037	Biological Process	GO:0086005	ventricular cardiac muscle cell action potential	0.208801332382507	0.476885455114822	0	0	1	27
GO:0099622 cardiac muscle cell membrane repolarization	1	0.208801332382507	0.676	0.037	Biological Process	GO:0099622	cardiac muscle cell membrane repolarization	0.208801332382507	0.476885455114822	0	0	1	27
GO:1902745 positive regulation of lamellipodium organization	1	0.208801332382507	0.676	0.037	Biological Process	GO:1902745	positive regulation of lamellipodium organization	0.208801332382507	0.476885455114822	0	0	1	27
GO:1905898 positive regulation of response to endoplasmic reticulum stress	1	0.208801332382507	0.676	0.037	Biological Process	GO:1905898	positive regulation of response to endoplasmic reticulum stress	0.208801332382507	0.476885455114822	0	0	1	27
GO:2000780 negative regulation of double-strand break repair	1	0.208801332382507	0.676	0.037	Biological Process	GO:2000780	negative regulation of double-strand break repair	0.208801332382507	0.476885455114822	0	0	1	27
GO:0051094 positive regulation of developmental process	11	0.210021818616466	7.432	0.011	Biological Process	GO:0051094	positive regulation of developmental process	0.210021818616466	0.479119695695699	0	0	11	963
GO:0048762 mesenchymal cell differentiation	3	0.210245110371848	2.027	0.016	Biological Process	GO:0048762	mesenchymal cell differentiation	0.210245110371848	0.479119695695699	0	0	3	183
GO:0035821 modulation of process of other organism	2	0.210482359898587	1.351	0.020	Biological Process	GO:0035821	modulation of process of other organism	0.210482359898587	0.479119695695699	0	0	2	99
GO:1903313 positive regulation of mRNA metabolic process	2	0.210482359898587	1.351	0.020	Biological Process	GO:1903313	positive regulation of mRNA metabolic process	0.210482359898587	0.479119695695699	0	0	2	99
GO:0003723 RNA binding	12	0.211175052158242	8.333	0.011	Molecular Function	GO:0003723	RNA binding	0.211175052158242	0.415236291346074	0	0	12	1069
GO:0003729 mRNA binding	4	0.211546505091136	2.778	0.015	Molecular Function	GO:0003729	mRNA binding	0.211546505091136	0.415236291346074	0	0	4	274
GO:0010629 negative regulation of gene expression	9	0.211759581345359	6.081	0.012	Biological Process	GO:0010629	negative regulation of gene expression	0.211759581345359	0.481625002776309	0	0	9	761
GO:0016514 SWI/SNF complex	1	0.211929265824427	0.610	0.038	Cellular Component	GO:0016514	SWI/SNF complex	0.211929265824427	0.597406906812165	0	0	1	26
GO:0031941 filamentous actin	1	0.211929265824427	0.610	0.038	Cellular Component	GO:0031941	filamentous actin	0.211929265824427	0.597406906812165	0	0	1	26
GO:0071007 U2-type catalytic step 2 spliceosome	1	0.211929265824427	0.610	0.038	Cellular Component	GO:0071007	U2-type catalytic step 2 spliceosome	0.211929265824427	0.597406906812165	0	0	1	26
GO:0003779 actin binding	5	0.212018544811306	3.472	0.014	Molecular Function	GO:0003779	actin binding	0.212018544811306	0.415236291346074	0	0	5	368
GO:0002705 positive regulation of leukocyte mediated immunity	2	0.213643061632936	1.351	0.020	Biological Process	GO:0002705	positive regulation of leukocyte mediated immunity	0.213643061632936	0.48303624905549	0	0	2	100
GO:0007612 learning	2	0.213643061632936	1.351	0.020	Biological Process	GO:0007612	learning	0.213643061632936	0.48303624905549	0	0	2	100
GO:0090100 positive regulation of transmembrane receptor protein serine/threonine kinase signaling pathway	2	0.213643061632936	1.351	0.020	Biological Process	GO:0090100	positive regulation of transmembrane receptor protein serine/threonine kinase signaling pathway	0.213643061632936	0.48303624905549	0	0	2	100
GO:0006887 exocytosis	4	0.214073946536035	2.703	0.015	Biological Process	GO:0006887	exocytosis	0.214073946536035	0.48303624905549	0	0	4	275
GO:0016891 endoribonuclease activity, producing 5'-phosphomonoesters	1	0.215375307159722	0.694	0.036	Molecular Function	GO:0016891	endoribonuclease activity, producing 5'-phosphomonoesters	0.215375307159722	0.415236291346074	0	0	1	28
GO:0042805 actinin binding	1	0.215375307159722	0.694	0.036	Molecular Function	GO:0042805	actinin binding	0.215375307159722	0.415236291346074	0	0	1	28
GO:0070566 adenylyltransferase activity	1	0.215375307159722	0.694	0.036	Molecular Function	GO:0070566	adenylyltransferase activity	0.215375307159722	0.415236291346074	0	0	1	28
GO:0140142 nucleocytoplasmic carrier activity	1	0.215375307159722	0.694	0.036	Molecular Function	GO:0140142	nucleocytoplasmic carrier activity	0.215375307159722	0.415236291346074	0	0	1	28
GO:1990756 ubiquitin ligase-substrate adaptor activity	1	0.215375307159722	0.694	0.036	Molecular Function	GO:1990756	ubiquitin ligase-substrate adaptor activity	0.215375307159722	0.415236291346074	0	0	1	28
GO:0030149 sphingolipid catabolic process	1	0.215640334999456	0.676	0.036	Biological Process	GO:0030149	sphingolipid catabolic process	0.215640334999456	0.48303624905549	0	0	1	28
GO:0032205 negative regulation of telomere maintenance	1	0.215640334999456	0.676	0.036	Biological Process	GO:0032205	negative regulation of telomere maintenance	0.215640334999456	0.48303624905549	0	0	1	28
GO:0042462 eye photoreceptor cell development	1	0.215640334999456	0.676	0.036	Biological Process	GO:0042462	eye photoreceptor cell development	0.215640334999456	0.48303624905549	0	0	1	28
GO:0043243 positive regulation of protein-containing complex disassembly	1	0.215640334999456	0.676	0.036	Biological Process	GO:0043243	positive regulation of protein-containing complex disassembly	0.215640334999456	0.48303624905549	0	0	1	28
GO:0045648 positive regulation of erythrocyte differentiation	1	0.215640334999456	0.676	0.036	Biological Process	GO:0045648	positive regulation of erythrocyte differentiation	0.215640334999456	0.48303624905549	0	0	1	28
GO:0045738 negative regulation of DNA repair	1	0.215640334999456	0.676	0.036	Biological Process	GO:0045738	negative regulation of DNA repair	0.215640334999456	0.48303624905549	0	0	1	28
GO:0048246 macrophage chemotaxis	1	0.215640334999456	0.676	0.036	Biological Process	GO:0048246	macrophage chemotaxis	0.215640334999456	0.48303624905549	0	0	1	28
GO:0050432 catecholamine secretion	1	0.215640334999456	0.676	0.036	Biological Process	GO:0050432	catecholamine secretion	0.215640334999456	0.48303624905549	0	0	1	28
GO:0051281 positive regulation of release of sequestered calcium ion into cytosol	1	0.215640334999456	0.676	0.036	Biological Process	GO:0051281	positive regulation of release of sequestered calcium ion into cytosol	0.215640334999456	0.48303624905549	0	0	1	28
GO:0060351 cartilage development involved in endochondral bone morphogenesis	1	0.215640334999456	0.676	0.036	Biological Process	GO:0060351	cartilage development involved in endochondral bone morphogenesis	0.215640334999456	0.48303624905549	0	0	1	28
GO:0070198 protein localization to chromosome, telomeric region	1	0.215640334999456	0.676	0.036	Biological Process	GO:0070198	protein localization to chromosome, telomeric region	0.215640334999456	0.48303624905549	0	0	1	28
GO:0072337 modified amino acid transport	1	0.215640334999456	0.676	0.036	Biological Process	GO:0072337	modified amino acid transport	0.215640334999456	0.48303624905549	0	0	1	28
GO:0090659 walking behavior	1	0.215640334999456	0.676	0.036	Biological Process	GO:0090659	walking behavior	0.215640334999456	0.48303624905549	0	0	1	28
GO:0033036 macromolecule localization	23	0.215907177372385	15.541	0.010	Biological Process	GO:0033036	macromolecule localization	0.215907177372385	0.48303624905549	0	0	23	2241
GO:0000280 nuclear division	5	0.215950282713496	3.378	0.014	Biological Process	GO:0000280	nuclear division	0.215950282713496	0.48303624905549	0	0	5	370
GO:0002181 cytoplasmic translation	2	0.216808349411045	1.351	0.020	Biological Process	GO:0002181	cytoplasmic translation	0.216808349411045	0.48303624905549	0	0	2	101
GO:0003158 endothelium development	2	0.216808349411045	1.351	0.020	Biological Process	GO:0003158	endothelium development	0.216808349411045	0.48303624905549	0	0	2	101
GO:0042552 myelination	2	0.216808349411045	1.351	0.020	Biological Process	GO:0042552	myelination	0.216808349411045	0.48303624905549	0	0	2	101
GO:0050921 positive regulation of chemotaxis	2	0.216808349411045	1.351	0.020	Biological Process	GO:0050921	positive regulation of chemotaxis	0.216808349411045	0.48303624905549	0	0	2	101
GO:0051702 biological process involved in interaction with symbiont	2	0.216808349411045	1.351	0.020	Biological Process	GO:0051702	biological process involved in interaction with symbiont	0.216808349411045	0.48303624905549	0	0	2	101
GO:0072329 monocarboxylic acid catabolic process	2	0.216808349411045	1.351	0.020	Biological Process	GO:0072329	monocarboxylic acid catabolic process	0.216808349411045	0.48303624905549	0	0	2	101
GO:0071702 organic substance transport	19	0.218848279508226	12.838	0.010	Biological Process	GO:0071702	organic substance transport	0.218848279508226	0.486790550649367	0	0	19	1815
GO:0008305 integrin complex	1	0.219120652448331	0.610	0.037	Cellular Component	GO:0008305	integrin complex	0.219120652448331	0.60810227578684	0	0	1	27
GO:1902555 endoribonuclease complex	1	0.219120652448331	0.610	0.037	Cellular Component	GO:1902555	endoribonuclease complex	0.219120652448331	0.60810227578684	0	0	1	27
GO:0045667 regulation of osteoblast differentiation	2	0.219977911293134	1.351	0.020	Biological Process	GO:0045667	regulation of osteoblast differentiation	0.219977911293134	0.486790550649367	0	0	2	102
GO:1903169 regulation of calcium ion transmembrane transport	2	0.219977911293134	1.351	0.020	Biological Process	GO:1903169	regulation of calcium ion transmembrane transport	0.219977911293134	0.486790550649367	0	0	2	102
GO:1901700 response to oxygen-containing compound	11	0.220393948636106	7.432	0.011	Biological Process	GO:1901700	response to oxygen-containing compound	0.220393948636106	0.486790550649367	0	0	11	974
GO:0061659 ubiquitin-like protein ligase activity	4	0.220588874467451	2.778	0.014	Molecular Function	GO:0061659	ubiquitin-like protein ligase activity	0.220588874467451	0.4204279709278	0	0	4	279
GO:1902554 serine/threonine protein kinase complex	2	0.221300596829231	1.220	0.021	Cellular Component	GO:1902554	serine/threonine protein kinase complex	0.221300596829231	0.609427797422037	0	0	2	97
GO:0002684 positive regulation of immune system process	8	0.221487739604039	5.405	0.012	Biological Process	GO:0002684	positive regulation of immune system process	0.221487739604039	0.486790550649367	0	0	8	669
GO:0048583 regulation of response to stimulus	30	0.221662752779318	20.270	0.010	Biological Process	GO:0048583	regulation of response to stimulus	0.221662752779318	0.486790550649367	0	0	30	3014
GO:0005504 fatty acid binding	1	0.222148639440101	0.694	0.034	Molecular Function	GO:0005504	fatty acid binding	0.222148639440101	0.4204279709278	0	0	1	29
GO:0016709 oxidoreductase activity, acting on paired donors, with incorporation or reduction of molecular oxygen, NAD(P)H as one donor, and incorporation of one atom of oxygen	1	0.222148639440101	0.694	0.034	Molecular Function	GO:0016709	oxidoreductase activity, acting on paired donors, with incorporation or reduction of molecular oxygen, NAD(P)H as one donor, and incorporation of one atom of oxygen	0.222148639440101	0.4204279709278	0	0	1	29
GO:0022829 wide pore channel activity	1	0.222148639440101	0.694	0.034	Molecular Function	GO:0022829	wide pore channel activity	0.222148639440101	0.4204279709278	0	0	1	29
GO:0000731 DNA synthesis involved in DNA repair	1	0.222420618301838	0.676	0.034	Biological Process	GO:0000731	DNA synthesis involved in DNA repair	0.222420618301838	0.486790550649367	0	0	1	29
GO:0006471 protein ADP-ribosylation	1	0.222420618301838	0.676	0.034	Biological Process	GO:0006471	protein ADP-ribosylation	0.222420618301838	0.486790550649367	0	0	1	29
GO:0007020 microtubule nucleation	1	0.222420618301838	0.676	0.034	Biological Process	GO:0007020	microtubule nucleation	0.222420618301838	0.486790550649367	0	0	1	29
GO:0009584 detection of visible light	1	0.222420618301838	0.676	0.034	Biological Process	GO:0009584	detection of visible light	0.222420618301838	0.486790550649367	0	0	1	29
GO:0010591 regulation of lamellipodium assembly	1	0.222420618301838	0.676	0.034	Biological Process	GO:0010591	regulation of lamellipodium assembly	0.222420618301838	0.486790550649367	0	0	1	29
GO:0019933 cAMP-mediated signaling	1	0.222420618301838	0.676	0.034	Biological Process	GO:0019933	cAMP-mediated signaling	0.222420618301838	0.486790550649367	0	0	1	29
GO:0031279 regulation of cyclase activity	1	0.222420618301838	0.676	0.034	Biological Process	GO:0031279	regulation of cyclase activity	0.222420618301838	0.486790550649367	0	0	1	29
GO:0031641 regulation of myelination	1	0.222420618301838	0.676	0.034	Biological Process	GO:0031641	regulation of myelination	0.222420618301838	0.486790550649367	0	0	1	29
GO:0032350 regulation of hormone metabolic process	1	0.222420618301838	0.676	0.034	Biological Process	GO:0032350	regulation of hormone metabolic process	0.222420618301838	0.486790550649367	0	0	1	29
GO:0033260 nuclear DNA replication	1	0.222420618301838	0.676	0.034	Biological Process	GO:0033260	nuclear DNA replication	0.222420618301838	0.486790550649367	0	0	1	29
GO:0034311 diol metabolic process	1	0.222420618301838	0.676	0.034	Biological Process	GO:0034311	diol metabolic process	0.222420618301838	0.486790550649367	0	0	1	29
GO:0050832 defense response to fungus	1	0.222420618301838	0.676	0.034	Biological Process	GO:0050832	defense response to fungus	0.222420618301838	0.486790550649367	0	0	1	29
GO:0055069 zinc ion homeostasis	1	0.222420618301838	0.676	0.034	Biological Process	GO:0055069	zinc ion homeostasis	0.222420618301838	0.486790550649367	0	0	1	29
GO:0070884 regulation of calcineurin-NFAT signaling cascade	1	0.222420618301838	0.676	0.034	Biological Process	GO:0070884	regulation of calcineurin-NFAT signaling cascade	0.222420618301838	0.486790550649367	0	0	1	29
GO:0098900 regulation of action potential	1	0.222420618301838	0.676	0.034	Biological Process	GO:0098900	regulation of action potential	0.222420618301838	0.486790550649367	0	0	1	29
GO:2000273 positive regulation of signaling receptor activity	1	0.222420618301838	0.676	0.034	Biological Process	GO:2000273	positive regulation of signaling receptor activity	0.222420618301838	0.486790550649367	0	0	1	29
GO:0019838 growth factor binding	2	0.222688221963956	1.389	0.019	Molecular Function	GO:0019838	growth factor binding	0.222688221963956	0.4204279709278	0	0	2	103
GO:0002687 positive regulation of leukocyte migration	2	0.223151440312007	1.351	0.019	Biological Process	GO:0002687	positive regulation of leukocyte migration	0.223151440312007	0.487216955749274	0	0	2	103
GO:0007272 ensheathment of neurons	2	0.223151440312007	1.351	0.019	Biological Process	GO:0007272	ensheathment of neurons	0.223151440312007	0.487216955749274	0	0	2	103
GO:0008366 axon ensheathment	2	0.223151440312007	1.351	0.019	Biological Process	GO:0008366	axon ensheathment	0.223151440312007	0.487216955749274	0	0	2	103
GO:0006402 mRNA catabolic process	3	0.223742906881631	2.027	0.016	Biological Process	GO:0006402	mRNA catabolic process	0.223742906881631	0.487727343777945	0	0	3	189
GO:0044242 cellular lipid catabolic process	3	0.223742906881631	2.027	0.016	Biological Process	GO:0044242	cellular lipid catabolic process	0.223742906881631	0.487727343777945	0	0	3	189
GO:0097159 organic cyclic compound binding	48	0.223880785202734	33.333	0.010	Molecular Function	GO:0097159	organic cyclic compound binding	0.223880785202734	0.420932881269602	0	0	48	5032
GO:0031328 positive regulation of cellular biosynthetic process	17	0.224363609923827	11.486	0.011	Biological Process	GO:0031328	positive regulation of cellular biosynthetic process	0.224363609923827	0.48868974781332	0	0	17	1609
GO:0050900 leukocyte migration	4	0.224986185014084	2.703	0.014	Biological Process	GO:0050900	leukocyte migration	0.224986185014084	0.489654689970795	0	0	4	281
GO:0003774 cytoskeletal motor activity	2	0.225860644403297	1.389	0.019	Molecular Function	GO:0003774	cytoskeletal motor activity	0.225860644403297	0.422907790960905	0	0	2	104
GO:0005921 gap junction	1	0.226246811983052	0.610	0.036	Cellular Component	GO:0005921	gap junction	0.226246811983052	0.618292814426966	0	0	1	28
GO:0050728 negative regulation of inflammatory response	2	0.226328634411452	1.351	0.019	Biological Process	GO:0050728	negative regulation of inflammatory response	0.226328634411452	0.49218356143543	0	0	2	104
GO:0005547 phosphatidylinositol-3,4,5-trisphosphate binding	1	0.228863902984503	0.694	0.033	Molecular Function	GO:0005547	phosphatidylinositol-3,4,5-trisphosphate binding	0.228863902984503	0.425417496293589	0	0	1	30
GO:0031640 killing of cells of other organism	1	0.229142683050163	0.676	0.033	Biological Process	GO:0031640	killing of cells of other organism	0.229142683050163	0.495144292137713	0	0	1	30
GO:0032733 positive regulation of interleukin-10 production	1	0.229142683050163	0.676	0.033	Biological Process	GO:0032733	positive regulation of interleukin-10 production	0.229142683050163	0.495144292137713	0	0	1	30
GO:0043114 regulation of vascular permeability	1	0.229142683050163	0.676	0.033	Biological Process	GO:0043114	regulation of vascular permeability	0.229142683050163	0.495144292137713	0	0	1	30
GO:0043300 regulation of leukocyte degranulation	1	0.229142683050163	0.676	0.033	Biological Process	GO:0043300	regulation of leukocyte degranulation	0.229142683050163	0.495144292137713	0	0	1	30
GO:0046856 phosphatidylinositol dephosphorylation	1	0.229142683050163	0.676	0.033	Biological Process	GO:0046856	phosphatidylinositol dephosphorylation	0.229142683050163	0.495144292137713	0	0	1	30
GO:0071539 protein localization to centrosome	1	0.229142683050163	0.676	0.033	Biological Process	GO:0071539	protein localization to centrosome	0.229142683050163	0.495144292137713	0	0	1	30
GO:0106056 regulation of calcineurin-mediated signaling	1	0.229142683050163	0.676	0.033	Biological Process	GO:0106056	regulation of calcineurin-mediated signaling	0.229142683050163	0.495144292137713	0	0	1	30
GO:1905521 regulation of macrophage migration	1	0.229142683050163	0.676	0.033	Biological Process	GO:1905521	regulation of macrophage migration	0.229142683050163	0.495144292137713	0	0	1	30
GO:0016462 pyrophosphatase activity	7	0.229219493666733	4.861	0.012	Molecular Function	GO:0016462	pyrophosphatase activity	0.229219493666733	0.425417496293589	0	0	7	576
GO:0051225 spindle assembly	2	0.229509196385323	1.351	0.019	Biological Process	GO:0051225	spindle assembly	0.229509196385323	0.495543609297527	0	0	2	105
GO:0140096 catalytic activity, acting on a protein	22	0.230005943051039	15.278	0.010	Molecular Function	GO:0140096	catalytic activity, acting on a protein	0.230005943051039	0.425417496293589	0	0	22	2158
GO:0048871 multicellular organismal homeostasis	5	0.230027282600818	3.378	0.013	Biological Process	GO:0048871	multicellular organismal homeostasis	0.230027282600818	0.496269303522493	0	0	5	379
GO:0045087 innate immune response	6	0.230684658853094	4.054	0.013	Biological Process	GO:0045087	innate immune response	0.230684658853094	0.497294122286472	0	0	6	477
GO:0016779 nucleotidyltransferase activity	2	0.232215419573951	1.389	0.019	Molecular Function	GO:0016779	nucleotidyltransferase activity	0.232215419573951	0.426040386718338	0	0	2	106
GO:0090079 translation regulator activity, nucleic acid binding	2	0.232215419573951	1.389	0.019	Molecular Function	GO:0090079	translation regulator activity, nucleic acid binding	0.232215419573951	0.426040386718338	0	0	2	106
GO:0006275 regulation of DNA replication	2	0.232692833817298	1.351	0.019	Biological Process	GO:0006275	regulation of DNA replication	0.232692833817298	0.499680336053666	0	0	2	106
GO:0030218 erythrocyte differentiation	2	0.232692833817298	1.351	0.019	Biological Process	GO:0030218	erythrocyte differentiation	0.232692833817298	0.499680336053666	0	0	2	106
GO:0051783 regulation of nuclear division	2	0.232692833817298	1.351	0.019	Biological Process	GO:0051783	regulation of nuclear division	0.232692833817298	0.499680336053666	0	0	2	106
GO:1903305 regulation of regulated secretory pathway	2	0.232692833817298	1.351	0.019	Biological Process	GO:1903305	regulation of regulated secretory pathway	0.232692833817298	0.499680336053666	0	0	2	106
GO:0043603 cellular amide metabolic process	12	0.232707747263717	8.108	0.011	Biological Process	GO:0043603	cellular amide metabolic process	0.232707747263717	0.499680336053666	0	0	12	1091
GO:0019904 protein domain specific binding	6	0.235303944329563	4.167	0.012	Molecular Function	GO:0019904	protein domain specific binding	0.235303944329563	0.42699844855907	0	0	6	481
GO:0140677 molecular function activator activity	2	0.235397193155616	1.389	0.019	Molecular Function	GO:0140677	molecular function activator activity	0.235397193155616	0.42699844855907	0	0	2	107
GO:0002183 cytoplasmic translational initiation	1	0.235807025763439	0.676	0.032	Biological Process	GO:0002183	cytoplasmic translational initiation	0.235807025763439	0.500578007277106	0	0	1	31
GO:0006084 acetyl-CoA metabolic process	1	0.235807025763439	0.676	0.032	Biological Process	GO:0006084	acetyl-CoA metabolic process	0.235807025763439	0.500578007277106	0	0	1	31
GO:0007340 acrosome reaction	1	0.235807025763439	0.676	0.032	Biological Process	GO:0007340	acrosome reaction	0.235807025763439	0.500578007277106	0	0	1	31
GO:0015695 organic cation transport	1	0.235807025763439	0.676	0.032	Biological Process	GO:0015695	organic cation transport	0.235807025763439	0.500578007277106	0	0	1	31
GO:0034142 toll-like receptor 4 signaling pathway	1	0.235807025763439	0.676	0.032	Biological Process	GO:0034142	toll-like receptor 4 signaling pathway	0.235807025763439	0.500578007277106	0	0	1	31
GO:0035335 peptidyl-tyrosine dephosphorylation	1	0.235807025763439	0.676	0.032	Biological Process	GO:0035335	peptidyl-tyrosine dephosphorylation	0.235807025763439	0.500578007277106	0	0	1	31
GO:0035384 thioester biosynthetic process	1	0.235807025763439	0.676	0.032	Biological Process	GO:0035384	thioester biosynthetic process	0.235807025763439	0.500578007277106	0	0	1	31
GO:0036230 granulocyte activation	1	0.235807025763439	0.676	0.032	Biological Process	GO:0036230	granulocyte activation	0.235807025763439	0.500578007277106	0	0	1	31
GO:0050856 regulation of T cell receptor signaling pathway	1	0.235807025763439	0.676	0.032	Biological Process	GO:0050856	regulation of T cell receptor signaling pathway	0.235807025763439	0.500578007277106	0	0	1	31
GO:0051452 intracellular pH reduction	1	0.235807025763439	0.676	0.032	Biological Process	GO:0051452	intracellular pH reduction	0.235807025763439	0.500578007277106	0	0	1	31
GO:0060135 maternal process involved in female pregnancy	1	0.235807025763439	0.676	0.032	Biological Process	GO:0060135	maternal process involved in female pregnancy	0.235807025763439	0.500578007277106	0	0	1	31
GO:0071616 acyl-CoA biosynthetic process	1	0.235807025763439	0.676	0.032	Biological Process	GO:0071616	acyl-CoA biosynthetic process	0.235807025763439	0.500578007277106	0	0	1	31
GO:1905508 protein localization to microtubule organizing center	1	0.235807025763439	0.676	0.032	Biological Process	GO:1905508	protein localization to microtubule organizing center	0.235807025763439	0.500578007277106	0	0	1	31
GO:1905953 negative regulation of lipid localization	1	0.235807025763439	0.676	0.032	Biological Process	GO:1905953	negative regulation of lipid localization	0.235807025763439	0.500578007277106	0	0	1	31
GO:0043244 regulation of protein-containing complex disassembly	2	0.235879259021299	1.351	0.019	Biological Process	GO:0043244	regulation of protein-containing complex disassembly	0.235879259021299	0.500578007277106	0	0	2	107
GO:0061629 RNA polymerase II-specific DNA-binding transcription factor binding	4	0.237118128914402	2.778	0.014	Molecular Function	GO:0061629	RNA polymerase II-specific DNA-binding transcription factor binding	0.237118128914402	0.42699844855907	0	0	4	288
GO:0001503 ossification	4	0.237896135924229	2.703	0.014	Biological Process	GO:0001503	ossification	0.237896135924229	0.504465600828438	0	0	4	288
GO:0016818 hydrolase activity, acting on acid anhydrides, in phosphorus-containing anhydrides	7	0.23815134562692	4.861	0.012	Molecular Function	GO:0016818	hydrolase activity, acting on acid anhydrides, in phosphorus-containing anhydrides	0.23815134562692	0.42699844855907	0	0	7	583
GO:0032635 interleukin-6 production	2	0.239068188982574	1.351	0.019	Biological Process	GO:0032635	interleukin-6 production	0.239068188982574	0.505771102680745	0	0	2	108
GO:0032675 regulation of interleukin-6 production	2	0.239068188982574	1.351	0.019	Biological Process	GO:0032675	regulation of interleukin-6 production	0.239068188982574	0.505771102680745	0	0	2	108
GO:0035637 multicellular organismal signaling	2	0.239068188982574	1.351	0.019	Biological Process	GO:0035637	multicellular organismal signaling	0.239068188982574	0.505771102680745	0	0	2	108
GO:0016817 hydrolase activity, acting on acid anhydrides	7	0.239436792583606	4.861	0.012	Molecular Function	GO:0016817	hydrolase activity, acting on acid anhydrides	0.239436792583606	0.42699844855907	0	0	7	584
GO:0034762 regulation of transmembrane transport	5	0.239559108926498	3.378	0.013	Biological Process	GO:0034762	regulation of transmembrane transport	0.239559108926498	0.506322220603118	0	0	5	385
GO:0046879 hormone secretion	3	0.239700031829346	2.027	0.015	Biological Process	GO:0046879	hormone secretion	0.239700031829346	0.506322220603118	0	0	3	196
GO:0051253 negative regulation of RNA metabolic process	12	0.24017263550247	8.108	0.011	Biological Process	GO:0051253	negative regulation of RNA metabolic process	0.24017263550247	0.506890422607859	0	0	12	1099
GO:0009891 positive regulation of biosynthetic process	17	0.241241249957696	11.486	0.010	Biological Process	GO:0009891	positive regulation of biosynthetic process	0.241241249957696	0.506890422607859	0	0	17	1631
GO:0001223 transcription coactivator binding	1	0.242122197204923	0.694	0.031	Molecular Function	GO:0001223	transcription coactivator binding	0.242122197204923	0.42699844855907	0	0	1	32
GO:0016776 phosphotransferase activity, phosphate group as acceptor	1	0.242122197204923	0.694	0.031	Molecular Function	GO:0016776	phosphotransferase activity, phosphate group as acceptor	0.242122197204923	0.42699844855907	0	0	1	32
GO:0052866 phosphatidylinositol phosphate phosphatase activity	1	0.242122197204923	0.694	0.031	Molecular Function	GO:0052866	phosphatidylinositol phosphate phosphatase activity	0.242122197204923	0.42699844855907	0	0	1	32
GO:0140658 ATP-dependent chromatin remodeler activity	1	0.242122197204923	0.694	0.031	Molecular Function	GO:0140658	ATP-dependent chromatin remodeler activity	0.242122197204923	0.42699844855907	0	0	1	32
GO:0140662 ATP-dependent protein folding chaperone	1	0.242122197204923	0.694	0.031	Molecular Function	GO:0140662	ATP-dependent protein folding chaperone	0.242122197204923	0.42699844855907	0	0	1	32
GO:0006937 regulation of muscle contraction	2	0.24225934529944	1.351	0.018	Biological Process	GO:0006937	regulation of muscle contraction	0.24225934529944	0.506890422607859	0	0	2	109
GO:1903034 regulation of response to wounding	2	0.24225934529944	1.351	0.018	Biological Process	GO:1903034	regulation of response to wounding	0.24225934529944	0.506890422607859	0	0	2	109
GO:0001569 branching involved in blood vessel morphogenesis	1	0.242414138754853	0.676	0.031	Biological Process	GO:0001569	branching involved in blood vessel morphogenesis	0.242414138754853	0.506890422607859	0	0	1	32
GO:0010517 regulation of phospholipase activity	1	0.242414138754853	0.676	0.031	Biological Process	GO:0010517	regulation of phospholipase activity	0.242414138754853	0.506890422607859	0	0	1	32
GO:0010676 positive regulation of cellular carbohydrate metabolic process	1	0.242414138754853	0.676	0.031	Biological Process	GO:0010676	positive regulation of cellular carbohydrate metabolic process	0.242414138754853	0.506890422607859	0	0	1	32
GO:0032873 negative regulation of stress-activated MAPK cascade	1	0.242414138754853	0.676	0.031	Biological Process	GO:0032873	negative regulation of stress-activated MAPK cascade	0.242414138754853	0.506890422607859	0	0	1	32
GO:0034661 ncRNA catabolic process	1	0.242414138754853	0.676	0.031	Biological Process	GO:0034661	ncRNA catabolic process	0.242414138754853	0.506890422607859	0	0	1	32
GO:0045601 regulation of endothelial cell differentiation	1	0.242414138754853	0.676	0.031	Biological Process	GO:0045601	regulation of endothelial cell differentiation	0.242414138754853	0.506890422607859	0	0	1	32
GO:0045851 pH reduction	1	0.242414138754853	0.676	0.031	Biological Process	GO:0045851	pH reduction	0.242414138754853	0.506890422607859	0	0	1	32
GO:0046466 membrane lipid catabolic process	1	0.242414138754853	0.676	0.031	Biological Process	GO:0046466	membrane lipid catabolic process	0.242414138754853	0.506890422607859	0	0	1	32
GO:0070303 negative regulation of stress-activated protein kinase signaling cascade	1	0.242414138754853	0.676	0.031	Biological Process	GO:0070303	negative regulation of stress-activated protein kinase signaling cascade	0.242414138754853	0.506890422607859	0	0	1	32
GO:0048856 anatomical structure development	42	0.242571324350295	28.378	0.010	Biological Process	GO:0048856	anatomical structure development	0.242571324350295	0.506890422607859	0	0	42	4386
GO:0060537 muscle tissue development	4	0.243482984805577	2.703	0.014	Biological Process	GO:0060537	muscle tissue development	0.243482984805577	0.508074201482831	0	0	4	291
GO:0030335 positive regulation of cell migration	5	0.244366037957067	3.378	0.013	Biological Process	GO:0030335	positive regulation of cell migration	0.244366037957067	0.508074201482831	0	0	5	388
GO:0035639 purine ribonucleoside triphosphate binding	17	0.244655505458482	11.806	0.010	Molecular Function	GO:0035639	purine ribonucleoside triphosphate binding	0.244655505458482	0.429800212291928	0	0	17	1638
GO:0002764 immune response-regulating signaling pathway	4	0.245352013681419	2.703	0.014	Biological Process	GO:0002764	immune response-regulating signaling pathway	0.245352013681419	0.508074201482831	0	0	4	292
GO:0001906 cell killing	2	0.24545245412566	1.351	0.018	Biological Process	GO:0001906	cell killing	0.24545245412566	0.508074201482831	0	0	2	110
GO:0001959 regulation of cytokine-mediated signaling pathway	2	0.24545245412566	1.351	0.018	Biological Process	GO:0001959	regulation of cytokine-mediated signaling pathway	0.24545245412566	0.508074201482831	0	0	2	110
GO:0007052 mitotic spindle organization	2	0.24545245412566	1.351	0.018	Biological Process	GO:0007052	mitotic spindle organization	0.24545245412566	0.508074201482831	0	0	2	110
GO:0090066 regulation of anatomical structure size	5	0.24597416565165	3.378	0.013	Biological Process	GO:0090066	regulation of anatomical structure size	0.24597416565165	0.508074201482831	0	0	5	389
GO:0005813 centrosome	7	0.24608736537019	4.268	0.013	Cellular Component	GO:0005813	centrosome	0.24608736537019	0.667418763655516	0	0	7	557
GO:0009628 response to abiotic stimulus	8	0.246196016287349	5.405	0.012	Biological Process	GO:0009628	response to abiotic stimulus	0.246196016287349	0.508074201482831	0	0	8	690
GO:0051173 positive regulation of nitrogen compound metabolic process	25	0.246281503094219	16.892	0.010	Biological Process	GO:0051173	positive regulation of nitrogen compound metabolic process	0.246281503094219	0.508074201482831	0	0	25	2506
GO:0046395 carboxylic acid catabolic process	3	0.246598484173207	2.027	0.015	Biological Process	GO:0046395	carboxylic acid catabolic process	0.246598484173207	0.508074201482831	0	0	3	199
GO:0044237 cellular metabolic process	84	0.247595625213163	56.757	0.009	Biological Process	GO:0044237	cellular metabolic process	0.247595625213163	0.508074201482831	0	0	84	9197
GO:0032879 regulation of localization	21	0.247987245987651	14.189	0.010	Biological Process	GO:0032879	regulation of localization	0.247987245987651	0.508074201482831	0	0	21	2072
GO:0000165 MAPK cascade	7	0.248346697014561	4.730	0.012	Biological Process	GO:0000165	MAPK cascade	0.248346697014561	0.508074201482831	0	0	7	590
GO:0010469 regulation of signaling receptor activity	2	0.248647246113466	1.351	0.018	Biological Process	GO:0010469	regulation of signaling receptor activity	0.248647246113466	0.508074201482831	0	0	2	111
GO:0008376 acetylgalactosaminyltransferase activity	1	0.248666204136775	0.694	0.030	Molecular Function	GO:0008376	acetylgalactosaminyltransferase activity	0.248666204136775	0.435165857239357	0	0	1	33
GO:0016054 organic acid catabolic process	3	0.248905079670138	2.027	0.015	Biological Process	GO:0016054	organic acid catabolic process	0.248905079670138	0.508074201482831	0	0	3	200
GO:0000266 mitochondrial fission	1	0.248964510167149	0.676	0.030	Biological Process	GO:0000266	mitochondrial fission	0.248964510167149	0.508074201482831	0	0	1	33
GO:0002714 positive regulation of B cell mediated immunity	1	0.248964510167149	0.676	0.030	Biological Process	GO:0002714	positive regulation of B cell mediated immunity	0.248964510167149	0.508074201482831	0	0	1	33
GO:0002891 positive regulation of immunoglobulin mediated immune response	1	0.248964510167149	0.676	0.030	Biological Process	GO:0002891	positive regulation of immunoglobulin mediated immune response	0.248964510167149	0.508074201482831	0	0	1	33
GO:0007031 peroxisome organization	1	0.248964510167149	0.676	0.030	Biological Process	GO:0007031	peroxisome organization	0.248964510167149	0.508074201482831	0	0	1	33
GO:0030521 androgen receptor signaling pathway	1	0.248964510167149	0.676	0.030	Biological Process	GO:0030521	androgen receptor signaling pathway	0.248964510167149	0.508074201482831	0	0	1	33
GO:0032728 positive regulation of interferon-beta production	1	0.248964510167149	0.676	0.030	Biological Process	GO:0032728	positive regulation of interferon-beta production	0.248964510167149	0.508074201482831	0	0	1	33
GO:0033144 negative regulation of intracellular steroid hormone receptor signaling pathway	1	0.248964510167149	0.676	0.030	Biological Process	GO:0033144	negative regulation of intracellular steroid hormone receptor signaling pathway	0.248964510167149	0.508074201482831	0	0	1	33
GO:0043029 T cell homeostasis	1	0.248964510167149	0.676	0.030	Biological Process	GO:0043029	T cell homeostasis	0.248964510167149	0.508074201482831	0	0	1	33
GO:0043627 response to estrogen	1	0.248964510167149	0.676	0.030	Biological Process	GO:0043627	response to estrogen	0.248964510167149	0.508074201482831	0	0	1	33
GO:0045191 regulation of isotype switching	1	0.248964510167149	0.676	0.030	Biological Process	GO:0045191	regulation of isotype switching	0.248964510167149	0.508074201482831	0	0	1	33
GO:0086091 regulation of heart rate by cardiac conduction	1	0.248964510167149	0.676	0.030	Biological Process	GO:0086091	regulation of heart rate by cardiac conduction	0.248964510167149	0.508074201482831	0	0	1	33
GO:0090342 regulation of cell aging	1	0.248964510167149	0.676	0.030	Biological Process	GO:0090342	regulation of cell aging	0.248964510167149	0.508074201482831	0	0	1	33
GO:1903307 positive regulation of regulated secretory pathway	1	0.248964510167149	0.676	0.030	Biological Process	GO:1903307	positive regulation of regulated secretory pathway	0.248964510167149	0.508074201482831	0	0	1	33
GO:2000249 regulation of actin cytoskeleton reorganization	1	0.248964510167149	0.676	0.030	Biological Process	GO:2000249	regulation of actin cytoskeleton reorganization	0.248964510167149	0.508074201482831	0	0	1	33
GO:2000772 regulation of cellular senescence	1	0.248964510167149	0.676	0.030	Biological Process	GO:2000772	regulation of cellular senescence	0.248964510167149	0.508074201482831	0	0	1	33
GO:2001222 regulation of neuron migration	1	0.248964510167149	0.676	0.030	Biological Process	GO:2001222	regulation of neuron migration	0.248964510167149	0.508074201482831	0	0	1	33
GO:0032103 positive regulation of response to external stimulus	4	0.249099819355536	2.703	0.014	Biological Process	GO:0032103	positive regulation of response to external stimulus	0.249099819355536	0.508074201482831	0	0	4	294
GO:0008237 metallopeptidase activity	3	0.250550158921638	2.083	0.015	Molecular Function	GO:0008237	metallopeptidase activity	0.250550158921638	0.436782844097108	0	0	3	201
GO:0007568 aging	2	0.251843456357221	1.351	0.018	Biological Process	GO:0007568	aging	0.251843456357221	0.512333579928374	0	0	2	112
GO:0050657 nucleic acid transport	2	0.251843456357221	1.351	0.018	Biological Process	GO:0050657	nucleic acid transport	0.251843456357221	0.512333579928374	0	0	2	112
GO:0050658 RNA transport	2	0.251843456357221	1.351	0.018	Biological Process	GO:0050658	RNA transport	0.251843456357221	0.512333579928374	0	0	2	112
GO:0010557 positive regulation of macromolecule biosynthetic process	16	0.25263346520656	10.811	0.010	Biological Process	GO:0010557	positive regulation of macromolecule biosynthetic process	0.25263346520656	0.512333579928374	0	0	16	1538
GO:0034645 cellular macromolecule biosynthetic process	40	0.252700227341665	27.027	0.010	Biological Process	GO:0034645	cellular macromolecule biosynthetic process	0.252700227341665	0.512333579928374	0	0	40	4181
GO:0051233 spindle midzone	1	0.254110860958734	0.610	0.031	Cellular Component	GO:0051233	spindle midzone	0.254110860958734	0.683997655813735	0	0	1	32
GO:0034101 erythrocyte homeostasis	2	0.255040824337697	1.351	0.018	Biological Process	GO:0034101	erythrocyte homeostasis	0.255040824337697	0.512333579928374	0	0	2	113
GO:0051650 establishment of vesicle localization	2	0.255040824337697	1.351	0.018	Biological Process	GO:0051650	establishment of vesicle localization	0.255040824337697	0.512333579928374	0	0	2	113
GO:0052126 movement in host environment	2	0.255040824337697	1.351	0.018	Biological Process	GO:0052126	movement in host environment	0.255040824337697	0.512333579928374	0	0	2	113
GO:0006356 regulation of transcription by RNA polymerase I	1	0.255458624007723	0.676	0.029	Biological Process	GO:0006356	regulation of transcription by RNA polymerase I	0.255458624007723	0.512333579928374	0	0	1	34
GO:0008631 intrinsic apoptotic signaling pathway in response to oxidative stress	1	0.255458624007723	0.676	0.029	Biological Process	GO:0008631	intrinsic apoptotic signaling pathway in response to oxidative stress	0.255458624007723	0.512333579928374	0	0	1	34
GO:0016233 telomere capping	1	0.255458624007723	0.676	0.029	Biological Process	GO:0016233	telomere capping	0.255458624007723	0.512333579928374	0	0	1	34
GO:0017158 regulation of calcium ion-dependent exocytosis	1	0.255458624007723	0.676	0.029	Biological Process	GO:0017158	regulation of calcium ion-dependent exocytosis	0.255458624007723	0.512333579928374	0	0	1	34
GO:0030225 macrophage differentiation	1	0.255458624007723	0.676	0.029	Biological Process	GO:0030225	macrophage differentiation	0.255458624007723	0.512333579928374	0	0	1	34
GO:0032924 activin receptor signaling pathway	1	0.255458624007723	0.676	0.029	Biological Process	GO:0032924	activin receptor signaling pathway	0.255458624007723	0.512333579928374	0	0	1	34
GO:0034314 Arp2/3 complex-mediated actin nucleation	1	0.255458624007723	0.676	0.029	Biological Process	GO:0034314	Arp2/3 complex-mediated actin nucleation	0.255458624007723	0.512333579928374	0	0	1	34
GO:0042551 neuron maturation	1	0.255458624007723	0.676	0.029	Biological Process	GO:0042551	neuron maturation	0.255458624007723	0.512333579928374	0	0	1	34
GO:0044743 protein transmembrane import into intracellular organelle	1	0.255458624007723	0.676	0.029	Biological Process	GO:0044743	protein transmembrane import into intracellular organelle	0.255458624007723	0.512333579928374	0	0	1	34
GO:0044786 cell cycle DNA replication	1	0.255458624007723	0.676	0.029	Biological Process	GO:0044786	cell cycle DNA replication	0.255458624007723	0.512333579928374	0	0	1	34
GO:0060964 regulation of gene silencing by miRNA	1	0.255458624007723	0.676	0.029	Biological Process	GO:0060964	regulation of gene silencing by miRNA	0.255458624007723	0.512333579928374	0	0	1	34
GO:0070536 protein K63-linked deubiquitination	1	0.255458624007723	0.676	0.029	Biological Process	GO:0070536	protein K63-linked deubiquitination	0.255458624007723	0.512333579928374	0	0	1	34
GO:0086065 cell communication involved in cardiac conduction	1	0.255458624007723	0.676	0.029	Biological Process	GO:0086065	cell communication involved in cardiac conduction	0.255458624007723	0.512333579928374	0	0	1	34
GO:0045765 regulation of angiogenesis	3	0.255844615889767	2.027	0.015	Biological Process	GO:0045765	regulation of angiogenesis	0.255844615889767	0.512333579928374	0	0	3	203
GO:0005543 phospholipid binding	5	0.257992140635912	3.472	0.013	Molecular Function	GO:0005543	phospholipid binding	0.257992140635912	0.448039786218855	0	0	5	397
GO:0008202 steroid metabolic process	3	0.25816400506757	2.027	0.015	Biological Process	GO:0008202	steroid metabolic process	0.25816400506757	0.512333579928374	0	0	3	204
GO:0006413 translational initiation	2	0.25823909386698	1.351	0.018	Biological Process	GO:0006413	translational initiation	0.25823909386698	0.512333579928374	0	0	2	114
GO:0030177 positive regulation of Wnt signaling pathway	2	0.25823909386698	1.351	0.018	Biological Process	GO:0030177	positive regulation of Wnt signaling pathway	0.25823909386698	0.512333579928374	0	0	2	114
GO:0045766 positive regulation of angiogenesis	2	0.25823909386698	1.351	0.018	Biological Process	GO:0045766	positive regulation of angiogenesis	0.25823909386698	0.512333579928374	0	0	2	114
GO:1904018 positive regulation of vasculature development	2	0.25823909386698	1.351	0.018	Biological Process	GO:1904018	positive regulation of vasculature development	0.25823909386698	0.512333579928374	0	0	2	114
GO:0016049 cell growth	4	0.258523326333914	2.703	0.013	Biological Process	GO:0016049	cell growth	0.258523326333914	0.512333579928374	0	0	4	299
GO:0042277 peptide binding	3	0.259806116364307	2.083	0.015	Molecular Function	GO:0042277	peptide binding	0.259806116364307	0.44913882290789	0	0	3	205
GO:1903047 mitotic cell cycle process	7	0.260162599255471	4.730	0.012	Biological Process	GO:1903047	mitotic cell cycle process	0.260162599255471	0.512333579928374	0	0	7	599
GO:0006486 protein glycosylation	3	0.260486314750374	2.027	0.015	Biological Process	GO:0006486	protein glycosylation	0.260486314750374	0.512333579928374	0	0	3	205
GO:0042886 amide transport	3	0.260486314750374	2.027	0.015	Biological Process	GO:0042886	amide transport	0.260486314750374	0.512333579928374	0	0	3	205
GO:0043413 macromolecule glycosylation	3	0.260486314750374	2.027	0.015	Biological Process	GO:0043413	macromolecule glycosylation	0.260486314750374	0.512333579928374	0	0	3	205
GO:1901342 regulation of vasculature development	3	0.260486314750374	2.027	0.015	Biological Process	GO:1901342	regulation of vasculature development	0.260486314750374	0.512333579928374	0	0	3	205
GO:0097431 mitotic spindle pole	1	0.260919600734019	0.610	0.030	Cellular Component	GO:0097431	mitotic spindle pole	0.260919600734019	0.697083709423721	0	0	1	33
GO:0008083 growth factor activity	2	0.260920241596294	1.389	0.017	Molecular Function	GO:0008083	growth factor activity	0.260920241596294	0.44913882290789	0	0	2	115
GO:1901564 organonitrogen compound metabolic process	53	0.261328499379091	35.811	0.009	Biological Process	GO:1901564	organonitrogen compound metabolic process	0.261328499379091	0.512333579928374	0	0	53	5665
GO:0008033 tRNA processing	2	0.261438013033987	1.351	0.017	Biological Process	GO:0008033	tRNA processing	0.261438013033987	0.512333579928374	0	0	2	115
GO:0043524 negative regulation of neuron apoptotic process	2	0.261438013033987	1.351	0.017	Biological Process	GO:0043524	negative regulation of neuron apoptotic process	0.261438013033987	0.512333579928374	0	0	2	115
GO:0051236 establishment of RNA localization	2	0.261438013033987	1.351	0.017	Biological Process	GO:0051236	establishment of RNA localization	0.261438013033987	0.512333579928374	0	0	2	115
GO:0019213 deacetylase activity	1	0.261586347407892	0.694	0.029	Molecular Function	GO:0019213	deacetylase activity	0.261586347407892	0.44913882290789	0	0	1	35
GO:0000184 nuclear-transcribed mRNA catabolic process, nonsense-mediated decay	1	0.261896960183408	0.676	0.029	Biological Process	GO:0000184	nuclear-transcribed mRNA catabolic process, nonsense-mediated decay	0.261896960183408	0.512333579928374	0	0	1	35
GO:0005978 glycogen biosynthetic process	1	0.261896960183408	0.676	0.029	Biological Process	GO:0005978	glycogen biosynthetic process	0.261896960183408	0.512333579928374	0	0	1	35
GO:0007566 embryo implantation	1	0.261896960183408	0.676	0.029	Biological Process	GO:0007566	embryo implantation	0.261896960183408	0.512333579928374	0	0	1	35
GO:0009250 glucan biosynthetic process	1	0.261896960183408	0.676	0.029	Biological Process	GO:0009250	glucan biosynthetic process	0.261896960183408	0.512333579928374	0	0	1	35
GO:0010524 positive regulation of calcium ion transport into cytosol	1	0.261896960183408	0.676	0.029	Biological Process	GO:0010524	positive regulation of calcium ion transport into cytosol	0.261896960183408	0.512333579928374	0	0	1	35
GO:0015872 dopamine transport	1	0.261896960183408	0.676	0.029	Biological Process	GO:0015872	dopamine transport	0.261896960183408	0.512333579928374	0	0	1	35
GO:0015985 energy coupled proton transport, down electrochemical gradient	1	0.261896960183408	0.676	0.029	Biological Process	GO:0015985	energy coupled proton transport, down electrochemical gradient	0.261896960183408	0.512333579928374	0	0	1	35
GO:0015986 ATP synthesis coupled proton transport	1	0.261896960183408	0.676	0.029	Biological Process	GO:0015986	ATP synthesis coupled proton transport	0.261896960183408	0.512333579928374	0	0	1	35
GO:0019076 viral release from host cell	1	0.261896960183408	0.676	0.029	Biological Process	GO:0019076	viral release from host cell	0.261896960183408	0.512333579928374	0	0	1	35
GO:0035890 exit from host	1	0.261896960183408	0.676	0.029	Biological Process	GO:0035890	exit from host	0.261896960183408	0.512333579928374	0	0	1	35
GO:0035891 exit from host cell	1	0.261896960183408	0.676	0.029	Biological Process	GO:0035891	exit from host cell	0.261896960183408	0.512333579928374	0	0	1	35
GO:0045581 negative regulation of T cell differentiation	1	0.261896960183408	0.676	0.029	Biological Process	GO:0045581	negative regulation of T cell differentiation	0.261896960183408	0.512333579928374	0	0	1	35
GO:0045910 negative regulation of DNA recombination	1	0.261896960183408	0.676	0.029	Biological Process	GO:0045910	negative regulation of DNA recombination	0.261896960183408	0.512333579928374	0	0	1	35
GO:0048013 ephrin receptor signaling pathway	1	0.261896960183408	0.676	0.029	Biological Process	GO:0048013	ephrin receptor signaling pathway	0.261896960183408	0.512333579928374	0	0	1	35
GO:0051966 regulation of synaptic transmission, glutamatergic	1	0.261896960183408	0.676	0.029	Biological Process	GO:0051966	regulation of synaptic transmission, glutamatergic	0.261896960183408	0.512333579928374	0	0	1	35
GO:0060338 regulation of type I interferon-mediated signaling pathway	1	0.261896960183408	0.676	0.029	Biological Process	GO:0060338	regulation of type I interferon-mediated signaling pathway	0.261896960183408	0.512333579928374	0	0	1	35
GO:0060986 endocrine hormone secretion	1	0.261896960183408	0.676	0.029	Biological Process	GO:0060986	endocrine hormone secretion	0.261896960183408	0.512333579928374	0	0	1	35
GO:0070266 necroptotic process	1	0.261896960183408	0.676	0.029	Biological Process	GO:0070266	necroptotic process	0.261896960183408	0.512333579928374	0	0	1	35
GO:0097028 dendritic cell differentiation	1	0.261896960183408	0.676	0.029	Biological Process	GO:0097028	dendritic cell differentiation	0.261896960183408	0.512333579928374	0	0	1	35
GO:2000272 negative regulation of signaling receptor activity	1	0.261896960183408	0.676	0.029	Biological Process	GO:2000272	negative regulation of signaling receptor activity	0.261896960183408	0.512333579928374	0	0	1	35
GO:0000209 protein polyubiquitination	3	0.262811435133627	2.027	0.015	Biological Process	GO:0000209	protein polyubiquitination	0.262811435133627	0.513385948144269	0	0	3	206
GO:0061448 connective tissue development	3	0.262811435133627	2.027	0.015	Biological Process	GO:0061448	connective tissue development	0.262811435133627	0.513385948144269	0	0	3	206
GO:0007275 multicellular organism development	37	0.264826665987457	25.000	0.010	Biological Process	GO:0007275	multicellular organism development	0.264826665987457	0.516952267822329	0	0	37	3867
GO:0009059 macromolecule biosynthetic process	40	0.266842387289989	27.027	0.010	Biological Process	GO:0009059	macromolecule biosynthetic process	0.266842387289989	0.518864925600638	0	0	40	4207
GO:0009653 anatomical structure morphogenesis	21	0.267424475372923	14.189	0.010	Biological Process	GO:0009653	anatomical structure morphogenesis	0.267424475372923	0.518864925600638	0	0	21	2099
GO:0014704 intercalated disc	1	0.267666563465977	0.610	0.029	Cellular Component	GO:0014704	intercalated disc	0.267666563465977	0.706707722428669	0	0	1	34
GO:0001912 positive regulation of leukocyte mediated cytotoxicity	1	0.268279994534984	0.676	0.028	Biological Process	GO:0001912	positive regulation of leukocyte mediated cytotoxicity	0.268279994534984	0.518864925600638	0	0	1	36
GO:0001954 positive regulation of cell-matrix adhesion	1	0.268279994534984	0.676	0.028	Biological Process	GO:0001954	positive regulation of cell-matrix adhesion	0.268279994534984	0.518864925600638	0	0	1	36
GO:0002762 negative regulation of myeloid leukocyte differentiation	1	0.268279994534984	0.676	0.028	Biological Process	GO:0002762	negative regulation of myeloid leukocyte differentiation	0.268279994534984	0.518864925600638	0	0	1	36
GO:0006984 ER-nucleus signaling pathway	1	0.268279994534984	0.676	0.028	Biological Process	GO:0006984	ER-nucleus signaling pathway	0.268279994534984	0.518864925600638	0	0	1	36
GO:0021955 central nervous system neuron axonogenesis	1	0.268279994534984	0.676	0.028	Biological Process	GO:0021955	central nervous system neuron axonogenesis	0.268279994534984	0.518864925600638	0	0	1	36
GO:0030513 positive regulation of BMP signaling pathway	1	0.268279994534984	0.676	0.028	Biological Process	GO:0030513	positive regulation of BMP signaling pathway	0.268279994534984	0.518864925600638	0	0	1	36
GO:0031063 regulation of histone deacetylation	1	0.268279994534984	0.676	0.028	Biological Process	GO:0031063	regulation of histone deacetylation	0.268279994534984	0.518864925600638	0	0	1	36
GO:0043457 regulation of cellular respiration	1	0.268279994534984	0.676	0.028	Biological Process	GO:0043457	regulation of cellular respiration	0.268279994534984	0.518864925600638	0	0	1	36
GO:0062208 positive regulation of pattern recognition receptor signaling pathway	1	0.268279994534984	0.676	0.028	Biological Process	GO:0062208	positive regulation of pattern recognition receptor signaling pathway	0.268279994534984	0.518864925600638	0	0	1	36
GO:0070839 metal ion export	1	0.268279994534984	0.676	0.028	Biological Process	GO:0070839	metal ion export	0.268279994534984	0.518864925600638	0	0	1	36
GO:0086009 membrane repolarization	1	0.268279994534984	0.676	0.028	Biological Process	GO:0086009	membrane repolarization	0.268279994534984	0.518864925600638	0	0	1	36
GO:1902911 protein kinase complex	2	0.268469972766198	1.220	0.018	Cellular Component	GO:1902911	protein kinase complex	0.268469972766198	0.706707722428669	0	0	2	111
GO:2000147 positive regulation of cell motility	5	0.270415696800486	3.378	0.012	Biological Process	GO:2000147	positive regulation of cell motility	0.270415696800486	0.522583556949749	0	0	5	404
GO:0031325 positive regulation of cellular metabolic process	26	0.270585985483332	17.568	0.010	Biological Process	GO:0031325	positive regulation of cellular metabolic process	0.270585985483332	0.522583556949749	0	0	26	2653
GO:0007601 visual perception	2	0.271036212275814	1.351	0.017	Biological Process	GO:0007601	visual perception	0.271036212275814	0.522712695103355	0	0	2	118
GO:2001236 regulation of extrinsic apoptotic signaling pathway	2	0.271036212275814	1.351	0.017	Biological Process	GO:2001236	regulation of extrinsic apoptotic signaling pathway	0.271036212275814	0.522712695103355	0	0	2	118
GO:0140101 catalytic activity, acting on a tRNA	2	0.273700712193661	1.389	0.017	Molecular Function	GO:0140101	catalytic activity, acting on a tRNA	0.273700712193661	0.458823721063911	0	0	2	119
GO:0009314 response to radiation	4	0.273745522133382	2.703	0.013	Biological Process	GO:0009314	response to radiation	0.273745522133382	0.525026140821894	0	0	4	307
GO:0001837 epithelial to mesenchymal transition	2	0.274235294546454	1.351	0.017	Biological Process	GO:0001837	epithelial to mesenchymal transition	0.274235294546454	0.525026140821894	0	0	2	119
GO:0009411 response to UV	2	0.274235294546454	1.351	0.017	Biological Process	GO:0009411	response to UV	0.274235294546454	0.525026140821894	0	0	2	119
GO:0072331 signal transduction by p53 class mediator	2	0.274235294546454	1.351	0.017	Biological Process	GO:0072331	signal transduction by p53 class mediator	0.274235294546454	0.525026140821894	0	0	2	119
GO:0001046 core promoter sequence-specific DNA binding	1	0.274285828855789	0.694	0.027	Molecular Function	GO:0001046	core promoter sequence-specific DNA binding	0.274285828855789	0.458823721063911	0	0	1	37
GO:0005048 signal sequence binding	1	0.274285828855789	0.694	0.027	Molecular Function	GO:0005048	signal sequence binding	0.274285828855789	0.458823721063911	0	0	1	37
GO:0016893 endonuclease activity, active with either ribo- or deoxyribonucleic acids and producing 5'-phosphomonoesters	1	0.274285828855789	0.694	0.027	Molecular Function	GO:0016893	endonuclease activity, active with either ribo- or deoxyribonucleic acids and producing 5'-phosphomonoesters	0.274285828855789	0.458823721063911	0	0	1	37
GO:0019205 nucleobase-containing compound kinase activity	1	0.274285828855789	0.694	0.027	Molecular Function	GO:0019205	nucleobase-containing compound kinase activity	0.274285828855789	0.458823721063911	0	0	1	37
GO:0061980 regulatory RNA binding	1	0.274285828855789	0.694	0.027	Molecular Function	GO:0061980	regulatory RNA binding	0.274285828855789	0.458823721063911	0	0	1	37
GO:1901618 organic hydroxy compound transmembrane transporter activity	1	0.274285828855789	0.694	0.027	Molecular Function	GO:1901618	organic hydroxy compound transmembrane transporter activity	0.274285828855789	0.458823721063911	0	0	1	37
GO:0031463 Cul3-RING ubiquitin ligase complex	1	0.274352306262212	0.610	0.029	Cellular Component	GO:0031463	Cul3-RING ubiquitin ligase complex	0.274352306262212	0.709682249001764	0	0	1	35
GO:0045259 proton-transporting ATP synthase complex	1	0.274352306262212	0.610	0.029	Cellular Component	GO:0045259	proton-transporting ATP synthase complex	0.274352306262212	0.709682249001764	0	0	1	35
GO:0060828 regulation of canonical Wnt signaling pathway	3	0.274475402898346	2.027	0.014	Biological Process	GO:0060828	regulation of canonical Wnt signaling pathway	0.274475402898346	0.525026140821894	0	0	3	211
GO:0002886 regulation of myeloid leukocyte mediated immunity	1	0.274608198871384	0.676	0.027	Biological Process	GO:0002886	regulation of myeloid leukocyte mediated immunity	0.274608198871384	0.525026140821894	0	0	1	37
GO:0008608 attachment of spindle microtubules to kinetochore	1	0.274608198871384	0.676	0.027	Biological Process	GO:0008608	attachment of spindle microtubules to kinetochore	0.274608198871384	0.525026140821894	0	0	1	37
GO:0009583 detection of light stimulus	1	0.274608198871384	0.676	0.027	Biological Process	GO:0009583	detection of light stimulus	0.274608198871384	0.525026140821894	0	0	1	37
GO:0009620 response to fungus	1	0.274608198871384	0.676	0.027	Biological Process	GO:0009620	response to fungus	0.274608198871384	0.525026140821894	0	0	1	37
GO:0032024 positive regulation of insulin secretion	1	0.274608198871384	0.676	0.027	Biological Process	GO:0032024	positive regulation of insulin secretion	0.274608198871384	0.525026140821894	0	0	1	37
GO:0032731 positive regulation of interleukin-1 beta production	1	0.274608198871384	0.676	0.027	Biological Process	GO:0032731	positive regulation of interleukin-1 beta production	0.274608198871384	0.525026140821894	0	0	1	37
GO:1902041 regulation of extrinsic apoptotic signaling pathway via death domain receptors	1	0.274608198871384	0.676	0.027	Biological Process	GO:1902041	regulation of extrinsic apoptotic signaling pathway via death domain receptors	0.274608198871384	0.525026140821894	0	0	1	37
GO:1901360 organic cyclic compound metabolic process	47	0.274738651614537	31.757	0.009	Biological Process	GO:1901360	organic cyclic compound metabolic process	0.274738651614537	0.525026140821894	0	0	47	5011
GO:0006357 regulation of transcription by RNA polymerase II	20	0.275089761859715	13.514	0.010	Biological Process	GO:0006357	regulation of transcription by RNA polymerase II	0.275089761859715	0.525328978005213	0	0	20	2000
GO:0005829 cytosol	31	0.275920480334635	18.902	0.010	Cellular Component	GO:0005829	cytosol	0.275920480334635	0.709682249001764	0	0	31	3043
GO:0042742 defense response to bacterium	3	0.27681512049777	2.027	0.014	Biological Process	GO:0042742	defense response to bacterium	0.27681512049777	0.528251948839245	0	0	3	212
GO:0060759 regulation of response to cytokine stimulus	2	0.277433829187138	1.351	0.017	Biological Process	GO:0060759	regulation of response to cytokine stimulus	0.277433829187138	0.528251948839245	0	0	2	120
GO:0006816 calcium ion transport	4	0.277575859161719	2.703	0.013	Biological Process	GO:0006816	calcium ion transport	0.277575859161719	0.528251948839245	0	0	4	309
GO:0051272 positive regulation of cellular component movement	5	0.278682506546339	3.378	0.012	Biological Process	GO:0051272	positive regulation of cellular component movement	0.278682506546339	0.528251948839245	0	0	5	409
GO:0016311 dephosphorylation	4	0.279494417639339	2.703	0.013	Biological Process	GO:0016311	dephosphorylation	0.279494417639339	0.528251948839245	0	0	4	310
GO:0071310 cellular response to organic substance	18	0.279972354341582	12.162	0.010	Biological Process	GO:0071310	cellular response to organic substance	0.279972354341582	0.528251948839245	0	0	18	1788
GO:0001222 transcription corepressor binding	1	0.280553993481795	0.694	0.026	Molecular Function	GO:0001222	transcription corepressor binding	0.280553993481795	0.465883456329257	0	0	1	38
GO:0004715 non-membrane spanning protein tyrosine kinase activity	1	0.280553993481795	0.694	0.026	Molecular Function	GO:0004715	non-membrane spanning protein tyrosine kinase activity	0.280553993481795	0.465883456329257	0	0	1	38
GO:0040029 regulation of gene expression, epigenetic	2	0.280631588837207	1.351	0.017	Biological Process	GO:0040029	regulation of gene expression, epigenetic	0.280631588837207	0.528251948839245	0	0	2	121
GO:0001754 eye photoreceptor cell differentiation	1	0.280882041003632	0.676	0.026	Biological Process	GO:0001754	eye photoreceptor cell differentiation	0.280882041003632	0.528251948839245	0	0	1	38
GO:0001937 negative regulation of endothelial cell proliferation	1	0.280882041003632	0.676	0.026	Biological Process	GO:0001937	negative regulation of endothelial cell proliferation	0.280882041003632	0.528251948839245	0	0	1	38
GO:0002437 inflammatory response to antigenic stimulus	1	0.280882041003632	0.676	0.026	Biological Process	GO:0002437	inflammatory response to antigenic stimulus	0.280882041003632	0.528251948839245	0	0	1	38
GO:0007520 myoblast fusion	1	0.280882041003632	0.676	0.026	Biological Process	GO:0007520	myoblast fusion	0.280882041003632	0.528251948839245	0	0	1	38
GO:0010883 regulation of lipid storage	1	0.280882041003632	0.676	0.026	Biological Process	GO:0010883	regulation of lipid storage	0.280882041003632	0.528251948839245	0	0	1	38
GO:0035850 epithelial cell differentiation involved in kidney development	1	0.280882041003632	0.676	0.026	Biological Process	GO:0035850	epithelial cell differentiation involved in kidney development	0.280882041003632	0.528251948839245	0	0	1	38
GO:0043279 response to alkaloid	1	0.280882041003632	0.676	0.026	Biological Process	GO:0043279	response to alkaloid	0.280882041003632	0.528251948839245	0	0	1	38
GO:0048002 antigen processing and presentation of peptide antigen	1	0.280882041003632	0.676	0.026	Biological Process	GO:0048002	antigen processing and presentation of peptide antigen	0.280882041003632	0.528251948839245	0	0	1	38
GO:0050805 negative regulation of synaptic transmission	1	0.280882041003632	0.676	0.026	Biological Process	GO:0050805	negative regulation of synaptic transmission	0.280882041003632	0.528251948839245	0	0	1	38
GO:0050819 negative regulation of coagulation	1	0.280882041003632	0.676	0.026	Biological Process	GO:0050819	negative regulation of coagulation	0.280882041003632	0.528251948839245	0	0	1	38
GO:0051893 regulation of focal adhesion assembly	1	0.280882041003632	0.676	0.026	Biological Process	GO:0051893	regulation of focal adhesion assembly	0.280882041003632	0.528251948839245	0	0	1	38
GO:0051952 regulation of amine transport	1	0.280882041003632	0.676	0.026	Biological Process	GO:0051952	regulation of amine transport	0.280882041003632	0.528251948839245	0	0	1	38
GO:0060147 regulation of posttranscriptional gene silencing	1	0.280882041003632	0.676	0.026	Biological Process	GO:0060147	regulation of posttranscriptional gene silencing	0.280882041003632	0.528251948839245	0	0	1	38
GO:0090109 regulation of cell-substrate junction assembly	1	0.280882041003632	0.676	0.026	Biological Process	GO:0090109	regulation of cell-substrate junction assembly	0.280882041003632	0.528251948839245	0	0	1	38
GO:2000379 positive regulation of reactive oxygen species metabolic process	1	0.280882041003632	0.676	0.026	Biological Process	GO:2000379	positive regulation of reactive oxygen species metabolic process	0.280882041003632	0.528251948839245	0	0	1	38
GO:0005815 microtubule organizing center	8	0.281978221334087	4.878	0.012	Cellular Component	GO:0005815	microtubule organizing center	0.281978221334087	0.709682249001764	0	0	8	681
GO:0044093 positive regulation of molecular function	12	0.282796590960512	8.108	0.010	Biological Process	GO:0044093	positive regulation of molecular function	0.282796590960512	0.531486081012624	0	0	12	1143
GO:0008022 protein C-terminus binding	2	0.283281630558237	1.389	0.016	Molecular Function	GO:0008022	protein C-terminus binding	0.283281630558237	0.466927675583953	0	0	2	122
GO:0019842 vitamin binding	2	0.283281630558237	1.389	0.016	Molecular Function	GO:0019842	vitamin binding	0.283281630558237	0.466927675583953	0	0	2	122
GO:0001654 eye development	4	0.283338018977799	2.703	0.013	Biological Process	GO:0001654	eye development	0.283338018977799	0.532010527069269	0	0	4	312
GO:2000112 regulation of cellular macromolecule biosynthetic process	31	0.283465821720443	20.946	0.010	Biological Process	GO:2000112	regulation of cellular macromolecule biosynthetic process	0.283465821720443	0.532010527069269	0	0	31	3228
GO:0030308 negative regulation of cell growth	2	0.283828350048108	1.351	0.016	Biological Process	GO:0030308	negative regulation of cell growth	0.283828350048108	0.532324560234657	0	0	2	122
GO:0032555 purine ribonucleotide binding	17	0.284261464036824	11.806	0.010	Molecular Function	GO:0032555	purine ribonucleotide binding	0.284261464036824	0.466927675583953	0	0	17	1687
GO:0098588 bounding membrane of organelle	12	0.284751019882476	7.317	0.011	Cellular Component	GO:0098588	bounding membrane of organelle	0.284751019882476	0.709682249001764	0	0	12	1084
GO:0031967 organelle envelope	10	0.286619693227642	6.098	0.011	Cellular Component	GO:0031967	organelle envelope	0.286619693227642	0.709682249001764	0	0	10	884
GO:0031975 envelope	10	0.286619693227642	6.098	0.011	Cellular Component	GO:0031975	envelope	0.286619693227642	0.709682249001764	0	0	10	884
GO:0070888 E-box binding	1	0.286768391234696	0.694	0.026	Molecular Function	GO:0070888	E-box binding	0.286768391234696	0.46935114392729	0	0	1	39
GO:0009117 nucleotide metabolic process	5	0.287001110530088	3.378	0.012	Biological Process	GO:0009117	nucleotide metabolic process	0.287001110530088	0.534786279023854	0	0	5	414
GO:0040017 positive regulation of locomotion	5	0.287001110530088	3.378	0.012	Biological Process	GO:0040017	positive regulation of locomotion	0.287001110530088	0.534786279023854	0	0	5	414
GO:0007519 skeletal muscle tissue development	2	0.287023893233603	1.351	0.016	Biological Process	GO:0007519	skeletal muscle tissue development	0.287023893233603	0.534786279023854	0	0	2	123
GO:0050953 sensory perception of light stimulus	2	0.287023893233603	1.351	0.016	Biological Process	GO:0050953	sensory perception of light stimulus	0.287023893233603	0.534786279023854	0	0	2	123
GO:0051648 vesicle localization	2	0.287023893233603	1.351	0.016	Biological Process	GO:0051648	vesicle localization	0.287023893233603	0.534786279023854	0	0	2	123
GO:0071622 regulation of granulocyte chemotaxis	1	0.287101984778483	0.676	0.026	Biological Process	GO:0071622	regulation of granulocyte chemotaxis	0.287101984778483	0.534786279023854	0	0	1	39
GO:0072583 clathrin-dependent endocytosis	1	0.287101984778483	0.676	0.026	Biological Process	GO:0072583	clathrin-dependent endocytosis	0.287101984778483	0.534786279023854	0	0	1	39
GO:0086002 cardiac muscle cell action potential involved in contraction	1	0.287101984778483	0.676	0.026	Biological Process	GO:0086002	cardiac muscle cell action potential involved in contraction	0.287101984778483	0.534786279023854	0	0	1	39
GO:0090303 positive regulation of wound healing	1	0.287101984778483	0.676	0.026	Biological Process	GO:0090303	positive regulation of wound healing	0.287101984778483	0.534786279023854	0	0	1	39
GO:1902743 regulation of lamellipodium organization	1	0.287101984778483	0.676	0.026	Biological Process	GO:1902743	regulation of lamellipodium organization	0.287101984778483	0.534786279023854	0	0	1	39
GO:0006950 response to stress	27	0.287427054953049	18.243	0.010	Biological Process	GO:0006950	response to stress	0.287427054953049	0.535026333690761	0	0	27	2789
GO:0046540 U4/U6 x U5 tri-snRNP complex	1	0.287542335556007	0.610	0.027	Cellular Component	GO:0046540	U4/U6 x U5 tri-snRNP complex	0.287542335556007	0.709682249001764	0	0	1	37
GO:0042063 gliogenesis	3	0.28854256001331	2.027	0.014	Biological Process	GO:0042063	gliogenesis	0.28854256001331	0.536736399151635	0	0	3	217
GO:0150063 visual system development	4	0.28911875093423	2.703	0.013	Biological Process	GO:0150063	visual system development	0.28911875093423	0.53731553880582	0	0	4	315
GO:0000278 mitotic cell cycle	8	0.289247968818095	5.405	0.011	Biological Process	GO:0000278	mitotic cell cycle	0.289247968818095	0.53731553880582	0	0	8	725
GO:0006139 nucleobase-containing compound metabolic process	44	0.289505955981204	29.730	0.009	Biological Process	GO:0006139	nucleobase-containing compound metabolic process	0.289505955981204	0.537428687515822	0	0	44	4699
GO:0016810 hydrolase activity, acting on carbon-nitrogen (but not peptide) bonds	2	0.289663419403651	1.389	0.016	Molecular Function	GO:0016810	hydrolase activity, acting on carbon-nitrogen (but not peptide) bonds	0.289663419403651	0.472390164260434	0	0	2	124
GO:0043488 regulation of mRNA stability	2	0.290218002620524	1.351	0.016	Biological Process	GO:0043488	regulation of mRNA stability	0.290218002620524	0.538384008942972	0	0	2	124
GO:0072359 circulatory system development	9	0.292591533278243	6.081	0.011	Biological Process	GO:0072359	circulatory system development	0.292591533278243	0.539534957065179	0	0	9	833
GO:0004222 metalloendopeptidase activity	2	0.292852020001629	1.389	0.016	Molecular Function	GO:0004222	metalloendopeptidase activity	0.292852020001629	0.475884532502647	0	0	2	125
GO:0009416 response to light stimulus	3	0.293245085684966	2.027	0.014	Biological Process	GO:0009416	response to light stimulus	0.293245085684966	0.539534957065179	0	0	3	219
GO:0002090 regulation of receptor internalization	1	0.293268490111784	0.676	0.025	Biological Process	GO:0002090	regulation of receptor internalization	0.293268490111784	0.539534957065179	0	0	1	40
GO:0002639 positive regulation of immunoglobulin production	1	0.293268490111784	0.676	0.025	Biological Process	GO:0002639	positive regulation of immunoglobulin production	0.293268490111784	0.539534957065179	0	0	1	40
GO:0006111 regulation of gluconeogenesis	1	0.293268490111784	0.676	0.025	Biological Process	GO:0006111	regulation of gluconeogenesis	0.293268490111784	0.539534957065179	0	0	1	40
GO:0010332 response to gamma radiation	1	0.293268490111784	0.676	0.025	Biological Process	GO:0010332	response to gamma radiation	0.293268490111784	0.539534957065179	0	0	1	40
GO:0035418 protein localization to synapse	1	0.293268490111784	0.676	0.025	Biological Process	GO:0035418	protein localization to synapse	0.293268490111784	0.539534957065179	0	0	1	40
GO:0045058 T cell selection	1	0.293268490111784	0.676	0.025	Biological Process	GO:0045058	T cell selection	0.293268490111784	0.539534957065179	0	0	1	40
GO:0045620 negative regulation of lymphocyte differentiation	1	0.293268490111784	0.676	0.025	Biological Process	GO:0045620	negative regulation of lymphocyte differentiation	0.293268490111784	0.539534957065179	0	0	1	40
GO:0060966 regulation of gene silencing by RNA	1	0.293268490111784	0.676	0.025	Biological Process	GO:0060966	regulation of gene silencing by RNA	0.293268490111784	0.539534957065179	0	0	1	40
GO:0061462 protein localization to lysosome	1	0.293268490111784	0.676	0.025	Biological Process	GO:0061462	protein localization to lysosome	0.293268490111784	0.539534957065179	0	0	1	40
GO:1905517 macrophage migration	1	0.293268490111784	0.676	0.025	Biological Process	GO:1905517	macrophage migration	0.293268490111784	0.539534957065179	0	0	1	40
GO:0048771 tissue remodeling	2	0.293410466200095	1.351	0.016	Biological Process	GO:0048771	tissue remodeling	0.293410466200095	0.539534957065179	0	0	2	125
GO:0033177 proton-transporting two-sector ATPase complex, proton-transporting domain	1	0.294047711479888	0.610	0.026	Cellular Component	GO:0033177	proton-transporting two-sector ATPase complex, proton-transporting domain	0.294047711479888	0.709682249001764	0	0	1	38
GO:0097526 spliceosomal tri-snRNP complex	1	0.294047711479888	0.610	0.026	Cellular Component	GO:0097526	spliceosomal tri-snRNP complex	0.294047711479888	0.709682249001764	0	0	1	38
GO:0031326 regulation of cellular biosynthetic process	32	0.294930066863651	21.622	0.010	Biological Process	GO:0031326	regulation of cellular biosynthetic process	0.294930066863651	0.541963808852545	0	0	32	3358
GO:0010556 regulation of macromolecule biosynthetic process	31	0.296099262633825	20.946	0.010	Biological Process	GO:0010556	regulation of macromolecule biosynthetic process	0.296099262633825	0.543551763987889	0	0	31	3248
GO:0001764 neuron migration	2	0.296601075679786	1.351	0.016	Biological Process	GO:0001764	neuron migration	0.296601075679786	0.543551763987889	0	0	2	126
GO:0034764 positive regulation of transmembrane transport	2	0.296601075679786	1.351	0.016	Biological Process	GO:0034764	positive regulation of transmembrane transport	0.296601075679786	0.543551763987889	0	0	2	126
GO:0032553 ribonucleotide binding	17	0.296822925351865	11.806	0.010	Molecular Function	GO:0032553	ribonucleotide binding	0.296822925351865	0.480620751014586	0	0	17	1702
GO:0048880 sensory system development	4	0.296852563125081	2.703	0.013	Biological Process	GO:0048880	sensory system development	0.296852563125081	0.543551763987889	0	0	4	319
GO:0006936 muscle contraction	3	0.29795300260777	2.027	0.014	Biological Process	GO:0006936	muscle contraction	0.29795300260777	0.543551763987889	0	0	3	221
GO:0017111 nucleoside-triphosphatase activity	6	0.298051276482156	4.167	0.011	Molecular Function	GO:0017111	nucleoside-triphosphatase activity	0.298051276482156	0.480898336168018	0	0	6	524
GO:0005814 centriole	2	0.298830976940272	1.220	0.017	Cellular Component	GO:0005814	centriole	0.298830976940272	0.709682249001764	0	0	2	120
GO:0043408 regulation of MAPK cascade	6	0.299195994768716	4.054	0.011	Biological Process	GO:0043408	regulation of MAPK cascade	0.299195994768716	0.543551763987889	0	0	6	524
GO:0099512 supramolecular fiber	8	0.29924158727639	4.878	0.012	Cellular Component	GO:0099512	supramolecular fiber	0.29924158727639	0.709682249001764	0	0	8	694
GO:0001895 retina homeostasis	1	0.299382013021566	0.676	0.024	Biological Process	GO:0001895	retina homeostasis	0.299382013021566	0.543551763987889	0	0	1	41
GO:0006998 nuclear envelope organization	1	0.299382013021566	0.676	0.024	Biological Process	GO:0006998	nuclear envelope organization	0.299382013021566	0.543551763987889	0	0	1	41
GO:0010596 negative regulation of endothelial cell migration	1	0.299382013021566	0.676	0.024	Biological Process	GO:0010596	negative regulation of endothelial cell migration	0.299382013021566	0.543551763987889	0	0	1	41
GO:0030219 megakaryocyte differentiation	1	0.299382013021566	0.676	0.024	Biological Process	GO:0030219	megakaryocyte differentiation	0.299382013021566	0.543551763987889	0	0	1	41
GO:0032613 interleukin-10 production	1	0.299382013021566	0.676	0.024	Biological Process	GO:0032613	interleukin-10 production	0.299382013021566	0.543551763987889	0	0	1	41
GO:0032653 regulation of interleukin-10 production	1	0.299382013021566	0.676	0.024	Biological Process	GO:0032653	regulation of interleukin-10 production	0.299382013021566	0.543551763987889	0	0	1	41
GO:0042461 photoreceptor cell development	1	0.299382013021566	0.676	0.024	Biological Process	GO:0042461	photoreceptor cell development	0.299382013021566	0.543551763987889	0	0	1	41
GO:0043124 negative regulation of I-kappaB kinase/NF-kappaB signaling	1	0.299382013021566	0.676	0.024	Biological Process	GO:0043124	negative regulation of I-kappaB kinase/NF-kappaB signaling	0.299382013021566	0.543551763987889	0	0	1	41
GO:0043388 positive regulation of DNA binding	1	0.299382013021566	0.676	0.024	Biological Process	GO:0043388	positive regulation of DNA binding	0.299382013021566	0.543551763987889	0	0	1	41
GO:0046839 phospholipid dephosphorylation	1	0.299382013021566	0.676	0.024	Biological Process	GO:0046839	phospholipid dephosphorylation	0.299382013021566	0.543551763987889	0	0	1	41
GO:0050709 negative regulation of protein secretion	1	0.299382013021566	0.676	0.024	Biological Process	GO:0050709	negative regulation of protein secretion	0.299382013021566	0.543551763987889	0	0	1	41
GO:0061028 establishment of endothelial barrier	1	0.299382013021566	0.676	0.024	Biological Process	GO:0061028	establishment of endothelial barrier	0.299382013021566	0.543551763987889	0	0	1	41
GO:0007254 JNK cascade	2	0.299789626435719	1.351	0.016	Biological Process	GO:0007254	JNK cascade	0.299789626435719	0.543568026123808	0	0	2	127
GO:0032388 positive regulation of intracellular transport	2	0.299789626435719	1.351	0.016	Biological Process	GO:0032388	positive regulation of intracellular transport	0.299789626435719	0.543568026123808	0	0	2	127
GO:0017076 purine nucleotide binding	17	0.300203599568444	11.806	0.010	Molecular Function	GO:0017076	purine nucleotide binding	0.300203599568444	0.482659497539371	0	0	17	1706
GO:0065009 regulation of molecular function	23	0.300318763755975	15.541	0.010	Biological Process	GO:0065009	regulation of molecular function	0.300318763755975	0.544165627084748	0	0	23	2364
GO:0006401 RNA catabolic process	3	0.302665521169392	2.027	0.013	Biological Process	GO:0006401	RNA catabolic process	0.302665521169392	0.545508728005384	0	0	3	223
GO:0070997 neuron death	3	0.302665521169392	2.027	0.013	Biological Process	GO:0070997	neuron death	0.302665521169392	0.545508728005384	0	0	3	223
GO:0043409 negative regulation of MAPK cascade	2	0.302975917465607	1.351	0.016	Biological Process	GO:0043409	negative regulation of MAPK cascade	0.302975917465607	0.545508728005384	0	0	2	128
GO:0060041 retina development in camera-type eye	2	0.302975917465607	1.351	0.016	Biological Process	GO:0060041	retina development in camera-type eye	0.302975917465607	0.545508728005384	0	0	2	128
GO:0015031 protein transport	11	0.303572932857195	7.432	0.010	Biological Process	GO:0015031	protein transport	0.303572932857195	0.545508728005384	0	0	11	1056
GO:0002534 cytokine production involved in inflammatory response	1	0.305443005660846	0.676	0.024	Biological Process	GO:0002534	cytokine production involved in inflammatory response	0.305443005660846	0.545508728005384	0	0	1	42
GO:0006940 regulation of smooth muscle contraction	1	0.305443005660846	0.676	0.024	Biological Process	GO:0006940	regulation of smooth muscle contraction	0.305443005660846	0.545508728005384	0	0	1	42
GO:0015837 amine transport	1	0.305443005660846	0.676	0.024	Biological Process	GO:0015837	amine transport	0.305443005660846	0.545508728005384	0	0	1	42
GO:0021545 cranial nerve development	1	0.305443005660846	0.676	0.024	Biological Process	GO:0021545	cranial nerve development	0.305443005660846	0.545508728005384	0	0	1	42
GO:0031343 positive regulation of cell killing	1	0.305443005660846	0.676	0.024	Biological Process	GO:0031343	positive regulation of cell killing	0.305443005660846	0.545508728005384	0	0	1	42
GO:0032732 positive regulation of interleukin-1 production	1	0.305443005660846	0.676	0.024	Biological Process	GO:0032732	positive regulation of interleukin-1 production	0.305443005660846	0.545508728005384	0	0	1	42
GO:0042267 natural killer cell mediated cytotoxicity	1	0.305443005660846	0.676	0.024	Biological Process	GO:0042267	natural killer cell mediated cytotoxicity	0.305443005660846	0.545508728005384	0	0	1	42
GO:0045646 regulation of erythrocyte differentiation	1	0.305443005660846	0.676	0.024	Biological Process	GO:0045646	regulation of erythrocyte differentiation	0.305443005660846	0.545508728005384	0	0	1	42
GO:0048538 thymus development	1	0.305443005660846	0.676	0.024	Biological Process	GO:0048538	thymus development	0.305443005660846	0.545508728005384	0	0	1	42
GO:0050732 negative regulation of peptidyl-tyrosine phosphorylation	1	0.305443005660846	0.676	0.024	Biological Process	GO:0050732	negative regulation of peptidyl-tyrosine phosphorylation	0.305443005660846	0.545508728005384	0	0	1	42
GO:0050922 negative regulation of chemotaxis	1	0.305443005660846	0.676	0.024	Biological Process	GO:0050922	negative regulation of chemotaxis	0.305443005660846	0.545508728005384	0	0	1	42
GO:0051937 catecholamine transport	1	0.305443005660846	0.676	0.024	Biological Process	GO:0051937	catecholamine transport	0.305443005660846	0.545508728005384	0	0	1	42
GO:0072132 mesenchyme morphogenesis	1	0.305443005660846	0.676	0.024	Biological Process	GO:0072132	mesenchyme morphogenesis	0.305443005660846	0.545508728005384	0	0	1	42
GO:0150116 regulation of cell-substrate junction organization	1	0.305443005660846	0.676	0.024	Biological Process	GO:0150116	regulation of cell-substrate junction organization	0.305443005660846	0.545508728005384	0	0	1	42
GO:1900015 regulation of cytokine production involved in inflammatory response	1	0.305443005660846	0.676	0.024	Biological Process	GO:1900015	regulation of cytokine production involved in inflammatory response	0.305443005660846	0.545508728005384	0	0	1	42
GO:1903036 positive regulation of response to wounding	1	0.305443005660846	0.676	0.024	Biological Process	GO:1903036	positive regulation of response to wounding	0.305443005660846	0.545508728005384	0	0	1	42
GO:0006753 nucleoside phosphate metabolic process	5	0.305460882898504	3.378	0.012	Biological Process	GO:0006753	nucleoside phosphate metabolic process	0.305460882898504	0.545508728005384	0	0	5	425
GO:1990204 oxidoreductase complex	2	0.305556999201019	1.220	0.016	Cellular Component	GO:1990204	oxidoreductase complex	0.305556999201019	0.709682249001764	0	0	2	122
GO:0045182 translation regulator activity	2	0.305586316112781	1.389	0.016	Molecular Function	GO:0045182	translation regulator activity	0.305586316112781	0.489583710673645	0	0	2	129
GO:2001022 positive regulation of response to DNA damage stimulus	2	0.306159751342222	1.351	0.016	Biological Process	GO:2001022	positive regulation of response to DNA damage stimulus	0.306159751342222	0.546398980307747	0	0	2	129
GO:0001772 immunological synapse	1	0.306881872923809	0.610	0.025	Cellular Component	GO:0001772	immunological synapse	0.306881872923809	0.709682249001764	0	0	1	40
GO:0098636 protein complex involved in cell adhesion	1	0.306881872923809	0.610	0.025	Cellular Component	GO:0098636	protein complex involved in cell adhesion	0.306881872923809	0.709682249001764	0	0	1	40
GO:0062197 cellular response to chemical stress	3	0.307381863604774	2.027	0.013	Biological Process	GO:0062197	cellular response to chemical stress	0.307381863604774	0.547862968660274	0	0	3	225
GO:2001020 regulation of response to DNA damage stimulus	3	0.307381863604774	2.027	0.013	Biological Process	GO:2001020	regulation of response to DNA damage stimulus	0.307381863604774	0.547862968660274	0	0	3	225
GO:0099081 supramolecular polymer	8	0.308641155450905	4.878	0.011	Cellular Component	GO:0099081	supramolecular polymer	0.308641155450905	0.709682249001764	0	0	8	701
GO:0009897 external side of plasma membrane	4	0.30891908890785	2.439	0.013	Cellular Component	GO:0009897	external side of plasma membrane	0.30891908890785	0.709682249001764	0	0	4	308
GO:0035264 multicellular organism growth	2	0.309340934167383	1.351	0.015	Biological Process	GO:0035264	multicellular organism growth	0.309340934167383	0.550275751777204	0	0	2	130
GO:0060538 skeletal muscle organ development	2	0.309340934167383	1.351	0.015	Biological Process	GO:0060538	skeletal muscle organ development	0.309340934167383	0.550275751777204	0	0	2	130
GO:0061025 membrane fusion	2	0.309340934167383	1.351	0.015	Biological Process	GO:0061025	membrane fusion	0.309340934167383	0.550275751777204	0	0	2	130
GO:0005774 vacuolar membrane	3	0.309627800814731	1.829	0.014	Cellular Component	GO:0005774	vacuolar membrane	0.309627800814731	0.709682249001764	0	0	3	214
GO:0040007 growth	7	0.310278950802747	4.730	0.011	Biological Process	GO:0040007	growth	0.310278950802747	0.550440295454894	0	0	7	636
GO:0016070 RNA metabolic process	36	0.310308706833556	24.324	0.009	Biological Process	GO:0016070	RNA metabolic process	0.310308706833556	0.550440295454894	0	0	36	3832
GO:0001784 phosphotyrosine residue binding	1	0.311097415641061	0.694	0.023	Molecular Function	GO:0001784	phosphotyrosine residue binding	0.311097415641061	0.494536845039934	0	0	1	43
GO:0030374 nuclear receptor coactivator activity	1	0.311097415641061	0.694	0.023	Molecular Function	GO:0030374	nuclear receptor coactivator activity	0.311097415641061	0.494536845039934	0	0	1	43
GO:0006801 superoxide metabolic process	1	0.311451916350166	0.676	0.023	Biological Process	GO:0006801	superoxide metabolic process	0.311451916350166	0.550440295454894	0	0	1	43
GO:0007528 neuromuscular junction development	1	0.311451916350166	0.676	0.023	Biological Process	GO:0007528	neuromuscular junction development	0.311451916350166	0.550440295454894	0	0	1	43
GO:0010824 regulation of centrosome duplication	1	0.311451916350166	0.676	0.023	Biological Process	GO:0010824	regulation of centrosome duplication	0.311451916350166	0.550440295454894	0	0	1	43
GO:0016574 histone ubiquitination	1	0.311451916350166	0.676	0.023	Biological Process	GO:0016574	histone ubiquitination	0.311451916350166	0.550440295454894	0	0	1	43
GO:0043687 post-translational protein modification	1	0.311451916350166	0.676	0.023	Biological Process	GO:0043687	post-translational protein modification	0.311451916350166	0.550440295454894	0	0	1	43
GO:0045668 negative regulation of osteoblast differentiation	1	0.311451916350166	0.676	0.023	Biological Process	GO:0045668	negative regulation of osteoblast differentiation	0.311451916350166	0.550440295454894	0	0	1	43
GO:0097120 receptor localization to synapse	1	0.311451916350166	0.676	0.023	Biological Process	GO:0097120	receptor localization to synapse	0.311451916350166	0.550440295454894	0	0	1	43
GO:0097300 programmed necrotic cell death	1	0.311451916350166	0.676	0.023	Biological Process	GO:0097300	programmed necrotic cell death	0.311451916350166	0.550440295454894	0	0	1	43
GO:0003714 transcription corepressor activity	2	0.311938625332882	1.389	0.015	Molecular Function	GO:0003714	transcription corepressor activity	0.311938625332882	0.494536845039934	0	0	2	131
GO:0007189 adenylate cyclase-activating G protein-coupled receptor signaling pathway	2	0.312519275526476	1.351	0.015	Biological Process	GO:0007189	adenylate cyclase-activating G protein-coupled receptor signaling pathway	0.312519275526476	0.551611692142848	0	0	2	131
GO:0008016 regulation of heart contraction	2	0.312519275526476	1.351	0.015	Biological Process	GO:0008016	regulation of heart contraction	0.312519275526476	0.551611692142848	0	0	2	131
GO:0000152 nuclear ubiquitin ligase complex	1	0.313211718833181	0.610	0.024	Cellular Component	GO:0000152	nuclear ubiquitin ligase complex	0.313211718833181	0.709682249001764	0	0	1	41
GO:0005581 collagen trimer	1	0.313211718833181	0.610	0.024	Cellular Component	GO:0005581	collagen trimer	0.313211718833181	0.709682249001764	0	0	1	41
GO:0005801 cis-Golgi network	1	0.313211718833181	0.610	0.024	Cellular Component	GO:0005801	cis-Golgi network	0.313211718833181	0.709682249001764	0	0	1	41
GO:0032580 Golgi cisterna membrane	1	0.313211718833181	0.610	0.024	Cellular Component	GO:0032580	Golgi cisterna membrane	0.313211718833181	0.709682249001764	0	0	1	41
GO:0006259 DNA metabolic process	8	0.31339892968228	5.405	0.011	Biological Process	GO:0006259	DNA metabolic process	0.31339892968228	0.55280652085613	0	0	8	744
GO:0017148 negative regulation of translation	2	0.315694588443475	1.351	0.015	Biological Process	GO:0017148	negative regulation of translation	0.315694588443475	0.555211584391317	0	0	2	132
GO:0055001 muscle cell development	2	0.315694588443475	1.351	0.015	Biological Process	GO:0055001	muscle cell development	0.315694588443475	0.555211584391317	0	0	2	132
GO:0004812 aminoacyl-tRNA ligase activity	1	0.317049772064179	0.694	0.023	Molecular Function	GO:0004812	aminoacyl-tRNA ligase activity	0.317049772064179	0.495730743261861	0	0	1	44
GO:0008028 monocarboxylic acid transmembrane transporter activity	1	0.317049772064179	0.694	0.023	Molecular Function	GO:0008028	monocarboxylic acid transmembrane transporter activity	0.317049772064179	0.495730743261861	0	0	1	44
GO:0016790 thiolester hydrolase activity	1	0.317049772064179	0.694	0.023	Molecular Function	GO:0016790	thiolester hydrolase activity	0.317049772064179	0.495730743261861	0	0	1	44
GO:0016875 ligase activity, forming carbon-oxygen bonds	1	0.317049772064179	0.694	0.023	Molecular Function	GO:0016875	ligase activity, forming carbon-oxygen bonds	0.317049772064179	0.495730743261861	0	0	1	44
GO:0042127 regulation of cell population proliferation	12	0.317266824528122	8.108	0.010	Biological Process	GO:0042127	regulation of cell population proliferation	0.317266824528122	0.555211584391317	0	0	12	1177
GO:0006418 tRNA aminoacylation for protein translation	1	0.317409189609851	0.676	0.023	Biological Process	GO:0006418	tRNA aminoacylation for protein translation	0.317409189609851	0.555211584391317	0	0	1	44
[truncated: 1,541 more rows]
