# Supplementary material for: Copy Number Variation and Selection Signal: Exploring the Domestication History and Phenotype Differences Between Duroc and the Chinese Native Ningxiang Pigs
Source: Int J Mol Sci. 2024 Oct 31;25(21):11716. doi: 10.3390/ijms252111716 (PMC11546390; doi:10.3390/ijms252111716)
Supplement: Supplementary file 1 [file ijms-25-11716-s001.zip › Table S14. Duroc pig KEGG pathway.xls]

id	num	pvalue	per	ratio	class	ID	Descrption	Pvalue	Qvalue	Up	Down	fg_num	bg_num
Progesterone-mediated oocyte maturation	4	0.0080874	5.000	0.042	Organismal Systems	ko04914	Progesterone-mediated oocyte maturation	0.0080874	0.5484791	0	0	4	95
Sphingolipid metabolism	3	0.008295467	3.750	0.060	Metabolism	ko00600	Sphingolipid metabolism	0.008295467	0.5484791	0	0	3	50
Monobactam biosynthesis	1	0.008352474	1.250	1.000	Metabolism	ko00261	Monobactam biosynthesis	0.008352474	0.5484791	0	0	1	1
Metabolic pathways	22	0.01480832	27.500	0.013	Metabolism	ko01100	Metabolic pathways	0.01480832	0.7293098	0	0	22	1655
Purine metabolism	4	0.02558825	5.000	0.030	Metabolism	ko00230	Purine metabolism	0.02558825	0.7783888	0	0	4	134
Retinol metabolism	3	0.03101404	3.750	0.037	Metabolism	ko00830	Retinol metabolism	0.03101404	0.7783888	0	0	3	82
Alanine, aspartate and glutamate metabolism	2	0.04183189	2.500	0.051	Metabolism	ko00250	Alanine, aspartate and glutamate metabolism	0.04183189	0.7783888	0	0	2	39
African trypanosomiasis	2	0.06987459	2.500	0.038	Human Diseases	ko05143	African trypanosomiasis	0.06987459	0.7783888	0	0	2	52
Arginine and proline metabolism	2	0.07702574	2.500	0.036	Metabolism	ko00330	Arginine and proline metabolism	0.07702574	0.7783888	0	0	2	55
Sphingolipid signaling pathway	3	0.07725699	3.750	0.025	Environmental Information Processing	ko04071	Sphingolipid signaling pathway	0.07725699	0.7783888	0	0	3	119
Necroptosis	4	0.07884123	5.000	0.021	Cellular Processes	ko04217	Necroptosis	0.07884123	0.7783888	0	0	4	194
Neuroactive ligand-receptor interaction	6	0.07988554	7.500	0.017	Environmental Information Processing	ko04080	Neuroactive ligand-receptor interaction	0.07988554	0.7783888	0	0	6	360
Sulfur metabolism	1	0.0804907	1.250	0.100	Metabolism	ko00920	Sulfur metabolism	0.0804907	0.7783888	0	0	1	10
Non-alcoholic fatty liver disease	4	0.08117384	5.000	0.020	Human Diseases	ko04932	Non-alcoholic fatty liver disease	0.08117384	0.7783888	0	0	4	196
Inflammatory mediator regulation of TRP channels	3	0.08500357	3.750	0.024	Organismal Systems	ko04750	Inflammatory mediator regulation of TRP channels	0.08500357	0.7783888	0	0	3	124
Lysosome	3	0.1048731	3.750	0.022	Cellular Processes	ko04142	Lysosome	0.1048731	0.7783888	0	0	3	136
Primary bile acid biosynthesis	1	0.1256779	1.250	0.062	Metabolism	ko00120	Primary bile acid biosynthesis	0.1256779	0.7783888	0	0	1	16
Selenocompound metabolism	1	0.1256779	1.250	0.062	Metabolism	ko00450	Selenocompound metabolism	0.1256779	0.7783888	0	0	1	16
Thiamine metabolism	1	0.1256779	1.250	0.062	Metabolism	ko00730	Thiamine metabolism	0.1256779	0.7783888	0	0	1	16
Glycosphingolipid biosynthesis - globo and isoglobo series	1	0.1329929	1.250	0.059	Metabolism	ko00603	Glycosphingolipid biosynthesis - globo and isoglobo series	0.1329929	0.7783888	0	0	1	17
Nitrogen metabolism	1	0.147442	1.250	0.053	Metabolism	ko00910	Nitrogen metabolism	0.147442	0.7783888	0	0	1	19
Transcriptional misregulation in cancer	4	0.1482701	5.000	0.016	Human Diseases	ko05202	Transcriptional misregulation in cancer	0.1482701	0.7783888	0	0	4	245
Arrhythmogenic right ventricular cardiomyopathy	2	0.1496292	2.500	0.024	Human Diseases	ko05412	Arrhythmogenic right ventricular cardiomyopathy	0.1496292	0.7783888	0	0	2	82
Steroid biosynthesis	1	0.1545771	1.250	0.050	Metabolism	ko00100	Steroid biosynthesis	0.1545771	0.7783888	0	0	1	20
Retrograde endocannabinoid signaling	3	0.1572907	3.750	0.018	Organismal Systems	ko04723	Retrograde endocannabinoid signaling	0.1572907	0.7783888	0	0	3	164
Peroxisome	2	0.1583768	2.500	0.024	Cellular Processes	ko04146	Peroxisome	0.1583768	0.7783888	0	0	2	85
Th17 cell differentiation	3	0.1592961	3.750	0.018	Organismal Systems	ko04659	Th17 cell differentiation	0.1592961	0.7783888	0	0	3	165
Human papillomavirus infection	5	0.1611172	6.250	0.014	Human Diseases	ko05165	Human papillomavirus infection	0.1611172	0.7783888	0	0	5	345
Arginine biosynthesis	1	0.1616533	1.250	0.048	Metabolism	ko00220	Arginine biosynthesis	0.1616533	0.7783888	0	0	1	21
Alzheimer disease	6	0.1658554	7.500	0.014	Human Diseases	ko05010	Alzheimer disease	0.1658554	0.7783888	0	0	6	444
Terpenoid backbone biosynthesis	1	0.1686709	1.250	0.045	Metabolism	ko00900	Terpenoid backbone biosynthesis	0.1686709	0.7783888	0	0	1	22
Pantothenate and CoA biosynthesis	1	0.1756306	1.250	0.043	Metabolism	ko00770	Pantothenate and CoA biosynthesis	0.1756306	0.7783888	0	0	1	23
Hippo signaling pathway - fly	1	0.1756306	1.250	0.043	Environmental Information Processing	ko04391	Hippo signaling pathway - fly	0.1756306	0.7783888	0	0	1	23
ECM-receptor interaction	2	0.1821394	2.500	0.022	Environmental Information Processing	ko04512	ECM-receptor interaction	0.1821394	0.7783888	0	0	2	93
Huntington disease	5	0.1847525	6.250	0.014	Human Diseases	ko05016	Huntington disease	0.1847525	0.7783888	0	0	5	362
Pathways in cancer	7	0.1871755	8.750	0.012	Human Diseases	ko05200	Pathways in cancer	0.1871755	0.7783888	0	0	7	561
IL-17 signaling pathway	2	0.1881637	2.500	0.021	Organismal Systems	ko04657	IL-17 signaling pathway	0.1881637	0.7783888	0	0	2	95
Maturity onset diabetes of the young	1	0.1893777	1.250	0.040	Human Diseases	ko04950	Maturity onset diabetes of the young	0.1893777	0.7783888	0	0	1	25
Proximal tubule bicarbonate reclamation	1	0.1893777	1.250	0.040	Organismal Systems	ko04964	Proximal tubule bicarbonate reclamation	0.1893777	0.7783888	0	0	1	25
Hepatitis B	3	0.19239	3.750	0.017	Human Diseases	ko05161	Hepatitis B	0.19239	0.7783888	0	0	3	181
Vitamin digestion and absorption	1	0.1961661	1.250	0.038	Organismal Systems	ko04977	Vitamin digestion and absorption	0.1961661	0.7783888	0	0	1	26
Complement and coagulation cascades	2	0.2002939	2.500	0.020	Organismal Systems	ko04610	Complement and coagulation cascades	0.2002939	0.7783888	0	0	2	99
Butanoate metabolism	1	0.2028984	1.250	0.037	Metabolism	ko00650	Butanoate metabolism	0.2028984	0.7783888	0	0	1	27
Choline metabolism in cancer	2	0.2033416	2.500	0.020	Human Diseases	ko05231	Choline metabolism in cancer	0.2033416	0.7783888	0	0	2	100
Epstein-Barr virus infection	4	0.2093936	5.000	0.014	Human Diseases	ko05169	Epstein-Barr virus infection	0.2093936	0.7783888	0	0	4	282
Fatty acid elongation	1	0.209575	1.250	0.036	Metabolism	ko00062	Fatty acid elongation	0.209575	0.7783888	0	0	1	28
Axon regeneration	1	0.209575	1.250	0.036	Organismal Systems	ko04361	Axon regeneration	0.209575	0.7783888	0	0	1	28
Oxidative phosphorylation	3	0.2160801	3.750	0.016	Metabolism	ko00190	Oxidative phosphorylation	0.2160801	0.7783888	0	0	3	192
Hippo signaling pathway - multiple species	1	0.2161964	1.250	0.034	Environmental Information Processing	ko04392	Hippo signaling pathway - multiple species	0.2161964	0.7783888	0	0	1	29
Protein digestion and absorption	2	0.2402568	2.500	0.018	Organismal Systems	ko04974	Protein digestion and absorption	0.2402568	0.7783888	0	0	2	112
Focal adhesion	3	0.2448275	3.750	0.015	Cellular Processes	ko04510	Focal adhesion	0.2448275	0.7783888	0	0	3	205
beta-Alanine metabolism	1	0.2484904	1.250	0.029	Metabolism	ko00410	beta-Alanine metabolism	0.2484904	0.7783888	0	0	1	34
Propanoate metabolism	1	0.2484904	1.250	0.029	Metabolism	ko00640	Propanoate metabolism	0.2484904	0.7783888	0	0	1	34
Insulin resistance	2	0.2526532	2.500	0.017	Human Diseases	ko04931	Insulin resistance	0.2526532	0.7783888	0	0	2	116
Mucin type O-glycan biosynthesis	1	0.2610369	1.250	0.028	Metabolism	ko00512	Mucin type O-glycan biosynthesis	0.2610369	0.7783888	0	0	1	36
TNF signaling pathway	2	0.2650686	2.500	0.017	Environmental Information Processing	ko04668	TNF signaling pathway	0.2650686	0.7783888	0	0	2	120
Toxoplasmosis	2	0.2650686	2.500	0.017	Human Diseases	ko05145	Toxoplasmosis	0.2650686	0.7783888	0	0	2	120
Nucleocytoplasmic transport	2	0.2774883	2.500	0.016	Genetic Information Processing	ko03013	Nucleocytoplasmic transport	0.2774883	0.7783888	0	0	2	124
Parkinson disease	4	0.2839404	5.000	0.012	Human Diseases	ko05012	Parkinson disease	0.2839404	0.7783888	0	0	4	323
Linoleic acid metabolism	1	0.2855126	1.250	0.025	Metabolism	ko00591	Linoleic acid metabolism	0.2855126	0.7783888	0	0	1	40
Prion disease	4	0.2952277	5.000	0.012	Human Diseases	ko05020	Prion disease	0.2952277	0.7783888	0	0	4	329
Apoptosis - multiple species	1	0.2974485	1.250	0.024	Cellular Processes	ko04215	Apoptosis - multiple species	0.2974485	0.7783888	0	0	1	42
Cell cycle	2	0.3084696	2.500	0.015	Cellular Processes	ko04110	Cell cycle	0.3084696	0.7783888	0	0	2	134
Relaxin signaling pathway	2	0.3084696	2.500	0.015	Organismal Systems	ko04926	Relaxin signaling pathway	0.3084696	0.7783888	0	0	2	134
cAMP signaling pathway	3	0.3176472	3.750	0.013	Environmental Information Processing	ko04024	cAMP signaling pathway	0.3176472	0.7783888	0	0	3	237
Osteoclast differentiation	2	0.320803	2.500	0.014	Organismal Systems	ko04380	Osteoclast differentiation	0.320803	0.7783888	0	0	2	138
Th1 and Th2 cell differentiation	2	0.3238788	2.500	0.014	Organismal Systems	ko04658	Th1 and Th2 cell differentiation	0.3238788	0.7783888	0	0	2	139
Aminoacyl-tRNA biosynthesis	1	0.3264336	1.250	0.021	Genetic Information Processing	ko00970	Aminoacyl-tRNA biosynthesis	0.3264336	0.7783888	0	0	1	47
Regulation of actin cytoskeleton	3	0.3268425	3.750	0.012	Cellular Processes	ko04810	Regulation of actin cytoskeleton	0.3268425	0.7783888	0	0	3	241
Lipid and atherosclerosis	3	0.3268425	3.750	0.012	Human Diseases	ko05417	Lipid and atherosclerosis	0.3268425	0.7783888	0	0	3	241
Other types of O-glycan biosynthesis	1	0.3320873	1.250	0.021	Metabolism	ko00514	Other types of O-glycan biosynthesis	0.3320873	0.7783888	0	0	1	48
Type II diabetes mellitus	1	0.3320873	1.250	0.021	Human Diseases	ko04930	Type II diabetes mellitus	0.3320873	0.7783888	0	0	1	48
Natural killer cell mediated cytotoxicity	2	0.333086	2.500	0.014	Organismal Systems	ko04650	Natural killer cell mediated cytotoxicity	0.333086	0.7783888	0	0	2	142
Insulin signaling pathway	2	0.3422591	2.500	0.014	Organismal Systems	ko04910	Insulin signaling pathway	0.3422591	0.7783888	0	0	2	145
Proteasome	1	0.3487687	1.250	0.020	Genetic Information Processing	ko03050	Proteasome	0.3487687	0.7783888	0	0	1	51
Fanconi anemia pathway	1	0.3487687	1.250	0.020	Genetic Information Processing	ko03460	Fanconi anemia pathway	0.3487687	0.7783888	0	0	1	51
Primary immunodeficiency	1	0.3487687	1.250	0.020	Human Diseases	ko05340	Primary immunodeficiency	0.3487687	0.7783888	0	0	1	51
Diabetic cardiomyopathy	3	0.3567144	3.750	0.012	Human Diseases	ko05415	Diabetic cardiomyopathy	0.3567144	0.7783888	0	0	3	254
Apoptosis	2	0.3574614	2.500	0.013	Cellular Processes	ko04210	Apoptosis	0.3574614	0.7783888	0	0	2	150
Valine, leucine and isoleucine degradation	1	0.3596603	1.250	0.019	Metabolism	ko00280	Valine, leucine and isoleucine degradation	0.3596603	0.7783888	0	0	1	53
Autophagy - animal	2	0.3635089	2.500	0.013	Cellular Processes	ko04140	Autophagy - animal	0.3635089	0.7783888	0	0	2	152
Alcoholic liver disease	2	0.3635089	2.500	0.013	Human Diseases	ko04936	Alcoholic liver disease	0.3635089	0.7783888	0	0	2	152
T cell receptor signaling pathway	2	0.3695359	2.500	0.013	Organismal Systems	ko04660	T cell receptor signaling pathway	0.3695359	0.7783888	0	0	2	154
Fluid shear stress and atherosclerosis	2	0.3755412	2.500	0.013	Human Diseases	ko05418	Fluid shear stress and atherosclerosis	0.3755412	0.7783888	0	0	2	156
Cholesterol metabolism	1	0.3756614	1.250	0.018	Organismal Systems	ko04979	Cholesterol metabolism	0.3756614	0.7783888	0	0	1	56
Fatty acid metabolism	1	0.3809068	1.250	0.018	Metabolism	ko01212	Fatty acid metabolism	0.3809068	0.7783888	0	0	1	57
Spinocerebellar ataxia	2	0.3874832	2.500	0.013	Human Diseases	ko05017	Spinocerebellar ataxia	0.3874832	0.7783888	0	0	2	160
Chagas disease	2	0.3874832	2.500	0.013	Human Diseases	ko05142	Chagas disease	0.3874832	0.7783888	0	0	2	160
PI3K-Akt signaling pathway	4	0.3925658	5.000	0.011	Environmental Information Processing	ko04151	PI3K-Akt signaling pathway	0.3925658	0.7783888	0	0	4	380
Glutathione metabolism	1	0.4014569	1.250	0.016	Metabolism	ko00480	Glutathione metabolism	0.4014569	0.7783888	0	0	1	61
Notch signaling pathway	1	0.4014569	1.250	0.016	Environmental Information Processing	ko04330	Notch signaling pathway	0.4014569	0.7783888	0	0	1	61
Longevity regulating pathway - multiple species	1	0.4064883	1.250	0.016	Organismal Systems	ko04213	Longevity regulating pathway - multiple species	0.4064883	0.7783888	0	0	1	62
Chemical carcinogenesis - reactive oxygen species	3	0.4068475	3.750	0.011	Human Diseases	ko05208	Chemical carcinogenesis - reactive oxygen species	0.4068475	0.7783888	0	0	3	276
mTOR signaling pathway	2	0.4081435	2.500	0.012	Environmental Information Processing	ko04150	mTOR signaling pathway	0.4081435	0.7783888	0	0	2	167
Cellular senescence	2	0.4081435	2.500	0.012	Cellular Processes	ko04218	Cellular senescence	0.4081435	0.7783888	0	0	2	167
Cytokine-cytokine receptor interaction	3	0.4203513	3.750	0.011	Environmental Information Processing	ko04060	Cytokine-cytokine receptor interaction	0.4203513	0.7783888	0	0	3	282
Thermogenesis	3	0.4293007	3.750	0.010	Organismal Systems	ko04714	Thermogenesis	0.4293007	0.7783888	0	0	3	286
Glycolysis / Gluconeogenesis	1	0.4358112	1.250	0.015	Metabolism	ko00010	Glycolysis / Gluconeogenesis	0.4358112	0.7783888	0	0	1	68
Chemical carcinogenesis - DNA adducts	1	0.4358112	1.250	0.015	Human Diseases	ko05204	Chemical carcinogenesis - DNA adducts	0.4358112	0.7783888	0	0	1	68
Acute myeloid leukemia	1	0.4358112	1.250	0.015	Human Diseases	ko05221	Acute myeloid leukemia	0.4358112	0.7783888	0	0	1	68
Steroid hormone biosynthesis	1	0.4405572	1.250	0.014	Metabolism	ko00140	Steroid hormone biosynthesis	0.4405572	0.7783888	0	0	1	69
Hepatitis C	2	0.4427722	2.500	0.011	Human Diseases	ko05160	Hepatitis C	0.4427722	0.7783888	0	0	2	179
Cortisol synthesis and secretion	1	0.4452639	1.250	0.014	Organismal Systems	ko04927	Cortisol synthesis and secretion	0.4452639	0.7783888	0	0	1	70
Amphetamine addiction	1	0.4452639	1.250	0.014	Human Diseases	ko05031	Amphetamine addiction	0.4452639	0.7783888	0	0	1	70
Central carbon metabolism in cancer	1	0.4452639	1.250	0.014	Human Diseases	ko05230	Central carbon metabolism in cancer	0.4452639	0.7783888	0	0	1	70
Protein processing in endoplasmic reticulum	2	0.4456093	2.500	0.011	Genetic Information Processing	ko04141	Protein processing in endoplasmic reticulum	0.4456093	0.7783888	0	0	2	180
Human T-cell leukemia virus 1 infection	3	0.4514635	3.750	0.010	Human Diseases	ko05166	Human T-cell leukemia virus 1 infection	0.4514635	0.7783888	0	0	3	296
Prolactin signaling pathway	1	0.4545602	1.250	0.014	Organismal Systems	ko04917	Prolactin signaling pathway	0.4545602	0.7783888	0	0	1	72
Inositol phosphate metabolism	1	0.4637026	1.250	0.014	Metabolism	ko00562	Inositol phosphate metabolism	0.4637026	0.7783888	0	0	1	74
Pathways of neurodegeneration - multiple diseases	5	0.4664583	6.250	0.009	Human Diseases	ko05022	Pathways of neurodegeneration - multiple diseases	0.4664583	0.7783888	0	0	5	536
Mitophagy - animal	1	0.4682168	1.250	0.013	Cellular Processes	ko04137	Mitophagy - animal	0.4682168	0.7783888	0	0	1	75
Thyroid hormone synthesis	1	0.4682168	1.250	0.013	Organismal Systems	ko04918	Thyroid hormone synthesis	0.4682168	0.7783888	0	0	1	75
NF-kappa B signaling pathway	2	0.470783	2.500	0.011	Environmental Information Processing	ko04064	NF-kappa B signaling pathway	0.470783	0.7783888	0	0	2	189
Influenza A	2	0.4735389	2.500	0.011	Human Diseases	ko05164	Influenza A	0.4735389	0.7783888	0	0	2	190
NOD-like receptor signaling pathway	2	0.4790255	2.500	0.010	Organismal Systems	ko04621	NOD-like receptor signaling pathway	0.4790255	0.7783888	0	0	2	192
Fc epsilon RI signaling pathway	1	0.4815358	1.250	0.013	Organismal Systems	ko04664	Fc epsilon RI signaling pathway	0.4815358	0.7783888	0	0	1	78
Pancreatic cancer	1	0.4815358	1.250	0.013	Human Diseases	ko05212	Pancreatic cancer	0.4815358	0.7783888	0	0	1	78
Chronic myeloid leukemia	1	0.4859018	1.250	0.013	Human Diseases	ko05220	Chronic myeloid leukemia	0.4859018	0.7783888	0	0	1	79
Amyotrophic lateral sclerosis	4	0.4900292	5.000	0.009	Human Diseases	ko05014	Amyotrophic lateral sclerosis	0.4900292	0.7783888	0	0	4	432
RIG-I-like receptor signaling pathway	1	0.4902315	1.250	0.013	Organismal Systems	ko04622	RIG-I-like receptor signaling pathway	0.4902315	0.7783888	0	0	1	80
Ribosome biogenesis in eukaryotes	1	0.4945252	1.250	0.012	Genetic Information Processing	ko03008	Ribosome biogenesis in eukaryotes	0.4945252	0.7783888	0	0	1	81
RNA degradation	1	0.4945252	1.250	0.012	Genetic Information Processing	ko03018	RNA degradation	0.4945252	0.7783888	0	0	1	81
Adipocytokine signaling pathway	1	0.4987832	1.250	0.012	Organismal Systems	ko04920	Adipocytokine signaling pathway	0.4987832	0.7783888	0	0	1	82
p53 signaling pathway	1	0.5030057	1.250	0.012	Cellular Processes	ko04115	p53 signaling pathway	0.5030057	0.7783888	0	0	1	83
Yersinia infection	2	0.5085807	2.500	0.010	Human Diseases	ko05135	Yersinia infection	0.5085807	0.7783888	0	0	2	203
Platinum drug resistance	1	0.5113457	1.250	0.012	Human Diseases	ko01524	Platinum drug resistance	0.5113457	0.7783888	0	0	1	85
Arachidonic acid metabolism	1	0.5154637	1.250	0.012	Metabolism	ko00590	Arachidonic acid metabolism	0.5154637	0.7783888	0	0	1	86
ErbB signaling pathway	1	0.5154637	1.250	0.012	Environmental Information Processing	ko04012	ErbB signaling pathway	0.5154637	0.7783888	0	0	1	86
Viral carcinogenesis	2	0.5190605	2.500	0.010	Human Diseases	ko05203	Viral carcinogenesis	0.5190605	0.7783888	0	0	2	207
Chemical carcinogenesis - receptor activation	2	0.5190605	2.500	0.010	Human Diseases	ko05207	Chemical carcinogenesis - receptor activation	0.5190605	0.7783888	0	0	2	207
Measles	2	0.5242456	2.500	0.010	Human Diseases	ko05162	Measles	0.5242456	0.7783888	0	0	2	209
PPAR signaling pathway	1	0.5394619	1.250	0.011	Organismal Systems	ko03320	PPAR signaling pathway	0.5394619	0.7783888	0	0	1	92
GnRH signaling pathway	1	0.5433458	1.250	0.011	Organismal Systems	ko04912	GnRH signaling pathway	0.5433458	0.7783888	0	0	1	93
Graft-versus-host disease	1	0.5433458	1.250	0.011	Human Diseases	ko05332	Graft-versus-host disease	0.5433458	0.7783888	0	0	1	93
Kaposi sarcoma-associated herpesvirus infection	2	0.5446157	2.500	0.009	Human Diseases	ko05167	Kaposi sarcoma-associated herpesvirus infection	0.5446157	0.7783888	0	0	2	217
Endocrine resistance	1	0.5548046	1.250	0.010	Human Diseases	ko01522	Endocrine resistance	0.5548046	0.7783888	0	0	1	96
Homologous recombination	1	0.5548046	1.250	0.010	Genetic Information Processing	ko03440	Homologous recombination	0.5548046	0.7783888	0	0	1	96
GABAergic synapse	1	0.5585607	1.250	0.010	Organismal Systems	ko04727	GABAergic synapse	0.5585607	0.7783888	0	0	1	97
Colorectal cancer	1	0.5585607	1.250	0.010	Human Diseases	ko05210	Colorectal cancer	0.5585607	0.7783888	0	0	1	97
Pertussis	1	0.5659793	1.250	0.010	Human Diseases	ko05133	Pertussis	0.5659793	0.7783888	0	0	1	99
Pathogenic Escherichia coli infection	1	0.5696424	1.250	0.010	Human Diseases	ko05130	Pathogenic Escherichia coli infection	0.5696424	0.7783888	0	0	1	100
Allograft rejection	1	0.5696424	1.250	0.010	Human Diseases	ko05330	Allograft rejection	0.5696424	0.7783888	0	0	1	100
Prostate cancer	1	0.5732748	1.250	0.010	Human Diseases	ko05215	Prostate cancer	0.5732748	0.7783888	0	0	1	101
Aldosterone synthesis and secretion	1	0.576877	1.250	0.010	Organismal Systems	ko04925	Aldosterone synthesis and secretion	0.576877	0.7783888	0	0	1	102
Type I diabetes mellitus	1	0.576877	1.250	0.010	Human Diseases	ko04940	Type I diabetes mellitus	0.576877	0.7783888	0	0	1	102
Hypertrophic cardiomyopathy	1	0.576877	1.250	0.010	Human Diseases	ko05410	Hypertrophic cardiomyopathy	0.576877	0.7783888	0	0	1	102
Small cell lung cancer	1	0.5944425	1.250	0.009	Human Diseases	ko05222	Small cell lung cancer	0.5944425	0.7830975	0	0	1	107
Fc gamma R-mediated phagocytosis	1	0.6012652	1.250	0.009	Organismal Systems	ko04666	Fc gamma R-mediated phagocytosis	0.6012652	0.7830975	0	0	1	109
AGE-RAGE signaling pathway in diabetic complications	1	0.6012652	1.250	0.009	Human Diseases	ko04933	AGE-RAGE signaling pathway in diabetic complications	0.6012652	0.7830975	0	0	1	109
Leishmaniasis	1	0.6079746	1.250	0.009	Human Diseases	ko05140	Leishmaniasis	0.6079746	0.7830975	0	0	1	111
Toll-like receptor signaling pathway	1	0.6145725	1.250	0.009	Organismal Systems	ko04620	Toll-like receptor signaling pathway	0.6145725	0.7830975	0	0	1	113
Antigen processing and presentation	1	0.6178303	1.250	0.009	Organismal Systems	ko04612	Antigen processing and presentation	0.6178303	0.7830975	0	0	1	114
C-type lectin receptor signaling pathway	1	0.6178303	1.250	0.009	Organismal Systems	ko04625	C-type lectin receptor signaling pathway	0.6178303	0.7830975	0	0	1	114
Cholinergic synapse	1	0.6274411	1.250	0.009	Organismal Systems	ko04725	Cholinergic synapse	0.6274411	0.7830975	0	0	1	117
Dilated cardiomyopathy	1	0.6274411	1.250	0.009	Human Diseases	ko05414	Dilated cardiomyopathy	0.6274411	0.7830975	0	0	1	117
Carbon metabolism	1	0.6337153	1.250	0.008	Metabolism	ko01200	Carbon metabolism	0.6337153	0.7830975	0	0	1	119
Hematopoietic cell lineage	1	0.6337153	1.250	0.008	Organismal Systems	ko04640	Hematopoietic cell lineage	0.6337153	0.7830975	0	0	1	119
Autoimmune thyroid disease	1	0.6337153	1.250	0.008	Human Diseases	ko05320	Autoimmune thyroid disease	0.6337153	0.7830975	0	0	1	119
Growth hormone synthesis, secretion and action	1	0.6368132	1.250	0.008	Organismal Systems	ko04935	Growth hormone synthesis, secretion and action	0.6368132	0.7830975	0	0	1	120
HIF-1 signaling pathway	1	0.6459524	1.250	0.008	Environmental Information Processing	ko04066	HIF-1 signaling pathway	0.6459524	0.7830975	0	0	1	123
Thyroid hormone signaling pathway	1	0.6489481	1.250	0.008	Organismal Systems	ko04919	Thyroid hormone signaling pathway	0.6489481	0.7830975	0	0	1	124
Platelet activation	1	0.6519187	1.250	0.008	Organismal Systems	ko04611	Platelet activation	0.6519187	0.7830975	0	0	1	125
Neurotrophin signaling pathway	1	0.6519187	1.250	0.008	Organismal Systems	ko04722	Neurotrophin signaling pathway	0.6519187	0.7830975	0	0	1	125
Serotonergic synapse	1	0.6519187	1.250	0.008	Organismal Systems	ko04726	Serotonergic synapse	0.6519187	0.7830975	0	0	1	125
Oocyte meiosis	1	0.6577856	1.250	0.008	Cellular Processes	ko04114	Oocyte meiosis	0.6577856	0.7840628	0	0	1	127
AMPK signaling pathway	1	0.6606824	1.250	0.008	Environmental Information Processing	ko04152	AMPK signaling pathway	0.6606824	0.7840628	0	0	1	128
Coronavirus disease - COVID-19	3	0.6687768	3.750	0.007	Human Diseases	ko05171	Coronavirus disease - COVID-19	0.6687768	0.7889163	0	0	3	408
Salmonella infection	2	0.6759899	2.500	0.007	Human Diseases	ko05132	Salmonella infection	0.6759899	0.7908880	0	0	2	276
FoxO signaling pathway	1	0.6802926	1.250	0.007	Environmental Information Processing	ko04068	FoxO signaling pathway	0.6802926	0.7908880	0	0	1	135
Dopaminergic synapse	1	0.6909915	1.250	0.007	Organismal Systems	ko04728	Dopaminergic synapse	0.6909915	0.7908880	0	0	1	139
PD-L1 expression and PD-1 checkpoint pathway in cancer	1	0.6909915	1.250	0.007	Human Diseases	ko05235	PD-L1 expression and PD-1 checkpoint pathway in cancer	0.6909915	0.7908880	0	0	1	139
Estrogen signaling pathway	1	0.6962076	1.250	0.007	Organismal Systems	ko04915	Estrogen signaling pathway	0.6962076	0.7908880	0	0	1	141
Human immunodeficiency virus 1 infection	2	0.6968321	2.500	0.007	Human Diseases	ko05170	Human immunodeficiency virus 1 infection	0.6968321	0.7908880	0	0	2	287
Spliceosome	1	0.7063802	1.250	0.007	Genetic Information Processing	ko03040	Spliceosome	0.7063802	0.7908880	0	0	1	145
Signaling pathways regulating pluripotency of stem cells	1	0.7088704	1.250	0.007	Cellular Processes	ko04550	Signaling pathways regulating pluripotency of stem cells	0.7088704	0.7908880	0	0	1	146
Vascular smooth muscle contraction	1	0.7137883	1.250	0.007	Organismal Systems	ko04270	Vascular smooth muscle contraction	0.7137883	0.7908880	0	0	1	148
Ribosome	2	0.7148224	2.500	0.007	Genetic Information Processing	ko03010	Ribosome	0.7148224	0.7908880	0	0	2	297
MAPK signaling pathway	2	0.7165722	2.500	0.007	Environmental Information Processing	ko04010	MAPK signaling pathway	0.7165722	0.7908880	0	0	2	298
Apelin signaling pathway	1	0.7186241	1.250	0.007	Environmental Information Processing	ko04371	Apelin signaling pathway	0.7186241	0.7908880	0	0	1	150
Cushing syndrome	1	0.7481484	1.250	0.006	Human Diseases	ko04934	Cushing syndrome	0.7481484	0.8078228	0	0	1	163
Phospholipase D signaling pathway	1	0.7524104	1.250	0.006	Environmental Information Processing	ko04072	Phospholipase D signaling pathway	0.7524104	0.8078228	0	0	1	165
Wnt signaling pathway	1	0.7524104	1.250	0.006	Environmental Information Processing	ko04310	Wnt signaling pathway	0.7524104	0.8078228	0	0	1	165
Staphylococcus aureus infection	1	0.7524104	1.250	0.006	Human Diseases	ko05150	Staphylococcus aureus infection	0.7524104	0.8078228	0	0	1	165
MicroRNAs in cancer	1	0.7545147	1.250	0.006	Human Diseases	ko05206	MicroRNAs in cancer	0.7545147	0.8078228	0	0	1	166
JAK-STAT signaling pathway	1	0.7687579	1.250	0.006	Environmental Information Processing	ko04630	JAK-STAT signaling pathway	0.7687579	0.8186233	0	0	1	173
Tight junction	1	0.7803146	1.250	0.006	Cellular Processes	ko04530	Tight junction	0.7803146	0.8264622	0	0	1	179
Alcoholism	1	0.7983213	1.250	0.005	Human Diseases	ko05034	Alcoholism	0.7983213	0.8410123	0	0	1	189
Proteoglycans in cancer	1	0.8385989	1.250	0.005	Human Diseases	ko05205	Proteoglycans in cancer	0.8385989	0.8787446	0	0	1	215
Neutrophil extracellular trap formation	1	0.8518772	1.250	0.004	Organismal Systems	ko04613	Neutrophil extracellular trap formation	0.8518772	0.8871699	0	0	1	225
Cell adhesion molecules	1	0.8556461	1.250	0.004	Environmental Information Processing	ko04514	Cell adhesion molecules	0.8556461	0.8871699	0	0	1	228
Tuberculosis	1	0.8675379	1.250	0.004	Human Diseases	ko05152	Tuberculosis	0.8675379	0.8947904	0	0	1	238
Human cytomegalovirus infection	1	0.8855734	1.250	0.004	Human Diseases	ko05163	Human cytomegalovirus infection	0.8855734	0.9086352	0	0	1	255
Rap1 signaling pathway	1	0.9109111	1.250	0.004	Environmental Information Processing	ko04015	Rap1 signaling pathway	0.9109111	0.9273136	0	0	1	284
Ras signaling pathway	1	0.9131921	1.250	0.003	Environmental Information Processing	ko04014	Ras signaling pathway	0.9131921	0.9273136	0	0	1	287
Calcium signaling pathway	1	0.9237603	1.250	0.003	Environmental Information Processing	ko04020	Calcium signaling pathway	0.9237603	0.9332348	0	0	1	302
Herpes simplex virus 1 infection	1	0.9794263	1.250	0.002	Human Diseases	ko05168	Herpes simplex virus 1 infection	0.9794263	0.9844234	0	0	1	452
Olfactory transduction	1	0.9999989	1.250	0.001	Organismal Systems	ko04740	Olfactory transduction	0.9999989	0.9999989	0	0	1	1500
