# Supplementary material for: Copy Number Variation and Selection Signal: Exploring the Domestication History and Phenotype Differences Between Duroc and the Chinese Native Ningxiang Pigs
Source: Int J Mol Sci. 2024 Oct 31;25(21):11716. doi: 10.3390/ijms252111716 (PMC11546390; doi:10.3390/ijms252111716)
Supplement: Supplementary file 1 [file ijms-25-11716-s001.zip › Table S2. Candidate selected regions.xlsx]

## Sheet: Table S2
SNP	CHR	POSITION	IHS	XPEHH_NX_DUROC	START	END	Region
1_49800696	1	49800696	-3.72916	-2.69849	49600696	50000696	SSC1:49600696-50000696
1_85077334	1	85077334	-3.49633	-2.21656	84877334	85277334	SSC1:84877334-85277334
11_43949572	11	43949572	3.3443	-2.76171	43749572	44149572	SSC11:43749572-44149572
11_44722607	11	44722607	2.39163	-3.21679	44522607	44922607	SSC11:44522607-44922607
14_100573361	14	100573361	3.45946	-2.8125	100373361	100874407	SSC14:100373361-100874407
14_100842799	14	100842799	3.3182	-2.74932	100642799	101180791	SSC14:100642799-101180791
14_101201294	14	101201294	3.57683	-2.62222	101001294	101401294	SSC14:101001294-101401294
14_101480994	14	101480994	4.01092	-3.33977	101001294	101850509	SSC14:101001294-101850509
14_102067114	14	102067114	4.18015	-3.2518	101867114	102407739	SSC14:101867114-102407739
14_102686352	14	102686352	2.85378	-2.58668	102486352	102886352	SSC14:102486352-102886352
14_102950065	14	102950065	3.41779	-2.26334	102750065	103150065	SSC14:102750065-103150065
14_103170707	14	103170707	3.00495	-2.44052	102970707	103432477	SSC14:102970707-103432477
14_103384803	14	103384803	2.20433	-2.63261	103184803	103879103	SSC14:103184803-103879103
14_103911315	14	103911315	2.15737	-3.05056	103711315	104207658	SSC14:103711315-104207658
14_104192025	14	104192025	2.15853	-3.09325	103992025	104392025	SSC14:103992025-104392025
14_104442059	14	104442059	2.66147	-2.84157	104242059	104642059	SSC14:104242059-104642059
14_104753363	14	104753363	2.94462	-3.09245	104553363	105272735	SSC14:104553363-105272735
14_105312199	14	105312199	3.67576	-2.59012	105112199	105512199	SSC14:105112199-105512199
14_106772797	14	106772797	2.63367	-2.68194	106572797	106972797	SSC14:106572797-106972797
14_16901384	14	16901384	2.69347	-2.34054	16701384	17196500	SSC14:16701384-17196500
14_17665212	14	17665212	2.52249	-2.86761	17465212	17865212	SSC14:17465212-17865212
14_87024218	14	87024218	2.75465	-2.06713	86824218	87224218	SSC14:86824218-87224218
14_88124103	14	88124103	2.87197	-2.05718	87924103	88328092	SSC14:87924103-88328092
14_88551852	14	88551852	2.86445	-2.04878	88351852	88826204	SSC14:88351852-88826204
14_89112702	14	89112702	3.28085	-2.61485	88912702	89312702	SSC14:88912702-89312702
14_89309115	14	89309115	3.85292	-2.86353	89109115	89569796	SSC14:89109115-89569796
14_89786172	14	89786172	3.03997	-3.0699	89586172	89986172	SSC14:89586172-89986172
14_91196737	14	91196737	2.5636	-3.5307	90996737	91396737	SSC14:90996737-91396737
14_98383612	14	98383612	2.07009	-3.06538	98183612	98583612	SSC14:98183612-98583612
14_98914553	14	98914553	2.03513	-2.71694	98714553	99114553	SSC14:98714553-99114553
14_99053178	14	99053178	2.17946	-2.28302	98853178	99253178	SSC14:98853178-99253178
14_99595961	14	99595961	2.41073	-2.22266	99395961	99795961	SSC14:99395961-99795961
14_99736605	14	99736605	2.29199	-2.22383	99536605	99936605	SSC14:99536605-99936605
15_78561400	15	78561400	2.38501	-2.05275	78361400	78761400	SSC15:78361400-78761400
15_79060079	15	79060079	2.79258	-2.64683	78860079	79282230	SSC15:78860079-79282230
2_82366068	2	82366068	2.31193	-2.19005	82166068	82566068	SSC2:82166068-82566068
2_83143389	2	83143389	2.99828	-2.99458	82943389	83343389	SSC2:82943389-83343389
2_85483146	2	85483146	2.20731	-3.06314	85283146	85683146	SSC2:85283146-85683146
2_85710831	2	85710831	3.27987	-3.29338	85510831	85910831	SSC2:85510831-85910831
2_85954906	2	85954906	2.96355	-2.80602	85754906	86154906	SSC2:85754906-86154906
3_30446998	3	30446998	2.06755	-2.3053	30246998	30646998	SSC3:30246998-30646998
3_31484734	3	31484734	2.44459	-2.46617	31284734	31684734	SSC3:31284734-31684734
3_32985679	3	32985679	2.51207	-2.04495	32785679	33185679	SSC3:32785679-33185679
3_33231279	3	33231279	2.74214	-2.38159	33031279	33431279	SSC3:33031279-33431279
3_33426299	3	33426299	1.98625	-2.47766	33226299	33626299	SSC3:33226299-33626299
3_34105285	3	34105285	2.24285	-2.03102	33905285	34305285	SSC3:33905285-34305285
3_48040039	3	48040039	2.14098	-2.08557	47840039	48240039	SSC3:47840039-48240039
3_48476587	3	48476587	2.06781	-2.05396	48276587	48676587	SSC3:48276587-48676587
3_54632128	3	54632128	2.73622	-2.39259	54432128	54901260	SSC3:54432128-54901260
6_109721209	6	109721209	2.8457	-3.08749	109521209	109921209	SSC6:109521209-109921209
6_110728502	6	110728502	2.69217	-2.80191	110528502	110928502	SSC6:110528502-110928502
6_113925099	6	113925099	2.31916	-2.3121	113725099	114125099	SSC6:113725099-114125099
6_114632185	6	114632185	2.01299	-2.20671	114432185	114832185	SSC6:114432185-114832185
6_115315450	6	115315450	2.34564	-3.03056	115115450	115515450	SSC6:115115450-115515450
6_115503853	6	115503853	2.70844	-3.1003	115303853	115703853	SSC6:115303853-115703853
6_117636766	6	117636766	2.03647	-2.97707	117436766	117836766	SSC6:117436766-117836766
6_131366300	6	131366300	-2.00936	-1.97202	131166300	131566300	SSC6:131166300-131566300
6_86804762	6	86804762	2.58702	-2.04471	86604762	87004762	SSC6:86604762-87004762
6_87824416	6	87824416	2.38607	-2.52358	87624416	88024416	SSC6:87624416-88024416
6_88227192	6	88227192	2.59206	-3.21409	88027192	88455250	SSC6:88027192-88455250
6_88608056	6	88608056	2.30349	-3.08823	88408056	89086296	SSC6:88408056-89086296
6_89279474	6	89279474	3.7112	-2.70699	89079474	89479474	SSC6:89079474-89479474
6_89441222	6	89441222	2.81401	-2.34767	89241222	89670776	SSC6:89241222-89670776
6_93209606	6	93209606	2.3413	-3.4813	93009606	93414366	SSC6:93009606-93414366
6_94309034	6	94309034	2.62304	-3.5663	94109034	94770166	SSC6:94109034-94770166
6_94742666	6	94742666	1.98998	-3.62177	94542666	94942666	SSC6:94542666-94942666
6_95950700	6	95950700	2.11061	-3.50499	95750700	96278493	SSC6:95750700-96278493
6_96772918	6	96772918	2.66781	-4.01557	96572918	96979545	SSC6:96572918-96979545
6_99447418	6	99447418	2.701	-3.44525	99247418	99647418	SSC6:99247418-99647418
8_102424624	8	102424624	2.38745	-2.50115	102224624	102631434	SSC8:102224624-102631434
8_111360454	8	111360454	2.77203	-2.00031	111160454	111560454	SSC8:111160454-111560454
9_72462599	9	72462599	3.03112	-2.23032	72262599	72662599	SSC9:72262599-72662599
