# Supplementary material for: Copy Number Variation and Selection Signal: Exploring the Domestication History and Phenotype Differences Between Duroc and the Chinese Native Ningxiang Pigs
Source: Int J Mol Sci. 2024 Oct 31;25(21):11716. doi: 10.3390/ijms252111716 (PMC11546390; doi:10.3390/ijms252111716)
Supplement: Supplementary file 1 [file ijms-25-11716-s001.zip › Table S3.QTLs obtained by annotation of selected regions.xlsx]

## Sheet: NX_QTLs
CHR	START	END	Fun	SNP	breed
Chr.14	26962872	26962876	Body weight QTL (165284)	14_27145603	NX
Chr.13	194739191	194739195	Body weight QTL (262587)	13_194598297	NX
Chr.13	194555671	194555675	Gestation length QTL (263453)	13_194598297	NX
Chr.13	194739191	194739195	Gestation length QTL (263456)	13_194598297	NX
Chr.13	194578687	194578691	Gestation length QTL (263516)	13_194598297	NX
Chr.13	194572526	194572530	Gestation length QTL (263517)	13_194598297	NX
Chr.13	194569320	194569324	Gestation length QTL (263518)	13_194598297	NX
Chr.13	194570049	194570053	Gestation length QTL (263519)	13_194598297	NX
Chr.13	194572468	194572472	Gestation length QTL (263520)	13_194598297	NX
Chr.13	194567556	194567560	Gestation length QTL (263521)	13_194598297	NX
Chr.13	194569010	194569014	Gestation length QTL (263522)	13_194598297	NX
Chr.13	194569020	194569024	Gestation length QTL (263523)	13_194598297	NX
Chr.13	194569061	194569065	Gestation length QTL (263524)	13_194598297	NX
Chr.13	194569137	194569141	Gestation length QTL (263525)	13_194598297	NX
Chr.13	194569142	194569146	Gestation length QTL (263526)	13_194598297	NX
Chr.13	194569159	194569163	Gestation length QTL (263527)	13_194598297	NX
Chr.13	194569166	194569170	Gestation length QTL (263528)	13_194598297	NX
Chr.13	194569381	194569385	Gestation length QTL (263529)	13_194598297	NX
Chr.13	194569415	194569419	Gestation length QTL (263530)	13_194598297	NX
Chr.13	194569552	194569556	Gestation length QTL (263531)	13_194598297	NX
Chr.13	194569618	194569622	Gestation length QTL (263532)	13_194598297	NX
Chr.13	194569724	194569728	Gestation length QTL (263533)	13_194598297	NX
Chr.13	194569984	194569988	Gestation length QTL (263534)	13_194598297	NX
Chr.13	194570088	194570092	Gestation length QTL (263535)	13_194598297	NX
Chr.13	194570106	194570110	Gestation length QTL (263536)	13_194598297	NX
Chr.13	194570250	194570254	Gestation length QTL (263537)	13_194598297	NX
Chr.13	194570270	194570274	Gestation length QTL (263538)	13_194598297	NX
Chr.13	194573197	194573201	Gestation length QTL (263539)	13_194598297	NX
Chr.13	194573655	194573659	Gestation length QTL (263540)	13_194598297	NX
Chr.13	194574479	194574483	Gestation length QTL (263541)	13_194598297	NX
Chr.13	194575320	194575324	Gestation length QTL (263542)	13_194598297	NX
Chr.13	194576216	194576220	Gestation length QTL (263543)	13_194598297	NX
Chr.13	194575748	194575752	Gestation length QTL (263544)	13_194598297	NX
Chr.13	194569068	194569072	Gestation length QTL (263545)	13_194598297	NX
Chr.13	194572193	194572197	Gestation length QTL (263546)	13_194598297	NX
Chr.13	194572539	194572543	Gestation length QTL (263547)	13_194598297	NX
Chr.13	194572068	194572072	Gestation length QTL (263548)	13_194598297	NX
Chr.13	194577914	194577918	Gestation length QTL (263549)	13_194598297	NX
Chr.13	194559259	194559263	Gestation length QTL (263550)	13_194598297	NX
Chr.13	194556304	194556308	Gestation length QTL (263551)	13_194598297	NX
Chr.13	194557485	194557489	Gestation length QTL (263552)	13_194598297	NX
Chr.13	194561477	194561481	Gestation length QTL (263553)	13_194598297	NX
Chr.13	194555671	194555675	Gestation length QTL (263554)	13_194598297	NX
Chr.13	194555837	194555841	Gestation length QTL (263555)	13_194598297	NX
Chr.13	194556908	194556912	Gestation length QTL (263556)	13_194598297	NX
Chr.13	194557272	194557276	Gestation length QTL (263557)	13_194598297	NX
Chr.13	194557377	194557381	Gestation length QTL (263558)	13_194598297	NX
Chr.13	194557579	194557583	Gestation length QTL (263559)	13_194598297	NX
Chr.13	194557934	194557938	Gestation length QTL (263560)	13_194598297	NX
Chr.13	194557961	194557965	Gestation length QTL (263561)	13_194598297	NX
Chr.13	194558254	194558258	Gestation length QTL (263562)	13_194598297	NX
Chr.13	194562756	194562760	Gestation length QTL (263563)	13_194598297	NX
Chr.13	194561366	194561370	Gestation length QTL (263568)	13_194598297	NX
Chr.6	49817643	49817647	Sperm concentration QTL (238193)	6_49817645	NX
Chr.6	49883371	49883375	Sperm concentration QTL (238194)	6_49817645	NX
Chr.4	12050744	12050748	Spinal curvature QTL (64711)	4_12088928	NX
Chr.6	49659683	49659687	Mean corpuscular hemoglobin concentration QTL (27356)	6_49817645	NX
Chr.6	49961498	49961502	Mean corpuscular hemoglobin concentration QTL (27359)	6_49817645	NX
Chr.6	49691857	49691861	Mean corpuscular hemoglobin concentration QTL (27365)	6_49817645	NX
Chr.6	49961498	49961502	Mean platelet volume QTL (37813)	6_49817645	NX
Chr.6	49659683	49659687	Mean platelet volume QTL (37818)	6_49817645	NX
Chr.6	49691857	49691861	Mean platelet volume QTL (37835)	6_49817645	NX
Chr.4	11976169	11976173	Intramuscular fat content QTL (147300)	4_12088928	NX
Chr.6	49899108	49899112	Intramuscular fat content QTL (223650)	6_49817645	NX
Chr.6	49899108	49899112	Marbling QTL (223651)	6_49817645	NX
Chr.14	27342212	27342216	Meat color QTL (277281)	14_27145603	NX
Chr.6	49883371	49883375	Muscle pH QTL (277255)	6_49817645	NX
Chr.14	27342212	27342216	Average daily gain QTL (22273)	14_27145603	NX
Chr.14	26975820	26975824	Average daily gain QTL (22283)	14_27145603	NX
Chr.4	11908830	11908834	Feed intake QTL (138453)	4_12088928	NX

## Sheet: Duroc_QTLs 
CHR	START	END	Fun	SNP	breed
SSC2	83143387	83143391	Average backfat thickness QTL (28082)	2_83143389	Duroc
SSC6	96169464	96169468	Backfat at rump QTL (23283)	6_95950700	Duroc
SSC6	131459407	131459411	Backfat at tenth rib QTL (17951)	6_131366300	Duroc
SSC6	131381464	131381468	Backfat at tenth rib QTL (17952)	6_131366300	Duroc
SSC6	131175701	131175705	Backfat at tenth rib QTL (17969)	6_131366300	Duroc
SSC6	131404147	131404151	Backfat at tenth rib QTL (32756)	6_131366300	Duroc
SSC8	102388358	102388362	Backfat between 3rd and 4th last ribs QTL (139254)	8_102424624	Duroc
SSC8	102258695	102258699	Backfat between 3rd and 4th last ribs QTL (139266)	8_102424624	Duroc
SSC14	100573359	100573363	Body length QTL (171988)	14_100573361	Duroc
SSC14	104041992	104041996	Body weight QTL (147206)	14_103911315	Duroc
SSC14	104041992	104041996	Body weight QTL (38015)	14_103911315	Duroc
SSC6	96066432	96066436	Front foot size QTL (125718)	6_95950700	Duroc
SSC6	96066432	96066436	Front leg conformation QTL (125628)	6_95950700	Duroc
SSC6	93197340	93197344	Ham weight QTL (153620)	6_93209606	Duroc
SSC6	93209604	93209608	Ham weight QTL (153621)	6_93209606	Duroc
SSC6	93214364	93214368	Ham weight QTL (153622)	6_93209606	Duroc
SSC6	109799146	109799150	Ham weight QTL (153623)	6_109721209	Duroc
SSC6	96066432	96066436	Hind feet conformation QTL (125673)	6_95950700	Duroc
SSC6	96066432	96066436	Hind leg conformation QTL (125612)	6_95950700	Duroc
SSC8	102258695	102258699	Lean meat percentage QTL (139267)	8_102424624	Duroc
SSC1	49773810	49773814	Loin muscle area QTL (22342)	1_49800696	Duroc
SSC1	85230602	85230606	Loin muscle depth QTL (255327)	1_85077334	Duroc
SSC6	86757748	86757752	Shoulder weight QTL (153619)	6_86804762	Duroc
SSC6	99375396	99375400	Sirloin weight QTL (19448)	6_99447418	Duroc
SSC2	82412425	82412429	Subcutaneous fat thickness QTL (283225)	2_82366068	Duroc
SSC6	88118335	88118339	Thoracic vertebra number QTL (64632)	6_88227192	Duroc
SSC6	88463537	88463541	Thoracic vertebra number QTL (64721)	6_88608056	Duroc
SSC6	109834868	109834872	Thoracolumbar vertebra number QTL (64639)	6_109721209	Duroc
SSC6	96066432	96066436	Top line conformation QTL (125555)	6_95950700	Duroc
SSC2	85483144	85483148	Triglyceride level QTL (56020)	2_85483146	Duroc
SSC14	89153623	89153627	Cryptorchidism QTL (55861)	14_89112702	Duroc
SSC6	115272449	115272453	Fat androstenone level QTL (194724)	6_115315450	Duroc
SSC14	91196735	91196739	Fat androstenone level QTL (194786)	14_91196737	Duroc
SSC14	87061572	87061576	Fat androstenone level QTL (194797)	14_87024218	Duroc
SSC14	98901032	98901036	Litter size QTL (130337)	14_98914553	Duroc
SSC14	104041992	104041996	Litter size QTL (130378)	14_103911315	Duroc
SSC14	101906198	101906202	Litter weight total QTL (262539)	14_102067114	Duroc
SSC3	33942824	33942828	Maternal infanticide QTL (30918)	3_34105285	Duroc
SSC2	85664530	85664534	Number of stillborn QTL (95491)	2_85483146	Duroc
SSC2	86008046	86008050	Number of stillborn QTL (95492)	2_85954906	Duroc
SSC2	86112965	86112969	Number of stillborn QTL (95493)	2_85954906	Duroc
SSC6	88399985	88399989	Number of stillborn QTL (95496)	6_88227192	Duroc
SSC1	49632558	49632562	Teat number QTL (211759)	1_49800696	Duroc
SSC14	91341308	91341312	Basophil number QTL (171073)	14_91196737	Duroc
SSC14	91363741	91363745	Basophil number QTL (171074)	14_91196737	Duroc
SSC6	88193825	88193829	Blood albumin level QTL (170965)	6_88227192	Duroc
SSC3	54600623	54600627	CD3-negative CD8-negative leukocyte percentage QTL (128951)	3_54632128	Duroc
SSC3	54624255	54624259	CD3-negative CD8-negative leukocyte percentage QTL (128952)	3_54632128	Duroc
SSC3	54701258	54701262	CD3-negative CD8-negative leukocyte percentage QTL (128953)	3_54632128	Duroc
SSC3	54593797	54593801	CD3-negative CD8-negative leukocyte percentage QTL (128954)	3_54632128	Duroc
SSC3	54443111	54443115	CD3-negative CD8-negative leukocyte percentage QTL (128956)	3_54632128	Duroc
SSC3	54785642	54785646	CD3-negative CD8-negative leukocyte percentage QTL (128957)	3_54632128	Duroc
SSC3	54807178	54807182	CD3-negative CD8-negative leukocyte percentage QTL (128958)	3_54632128	Duroc
SSC3	54845603	54845607	CD3-negative CD8-negative leukocyte percentage QTL (128959)	3_54632128	Duroc
SSC3	54742332	54742336	CD3-negative CD8-negative leukocyte percentage QTL (128960)	3_54632128	Duroc
SSC3	54482905	54482909	CD3-negative CD8-negative leukocyte percentage QTL (129115)	3_54632128	Duroc
SSC3	54632126	54632130	CD3-negative CD8-negative leukocyte percentage QTL (129118)	3_54632128	Duroc
SSC3	54506419	54506423	CD3-negative CD8-negative leukocyte percentage QTL (129119)	3_54632128	Duroc
SSC3	54542403	54542407	CD3-negative CD8-negative leukocyte percentage QTL (129120)	3_54632128	Duroc
SSC3	54583213	54583217	CD3-negative CD8-negative leukocyte percentage QTL (129121)	3_54632128	Duroc
SSC14	102185487	102185491	CD4-positive CD8-negative leukocyte percentage QTL (23424)	14_102067114	Duroc
SSC3	54600623	54600627	CD8-negative leukocyte percentage QTL (127234)	3_54632128	Duroc
SSC3	54624255	54624259	CD8-negative leukocyte percentage QTL (127235)	3_54632128	Duroc
SSC3	54785642	54785646	CD8-negative leukocyte percentage QTL (127330)	3_54632128	Duroc
SSC3	54807178	54807182	CD8-negative leukocyte percentage QTL (127331)	3_54632128	Duroc
SSC3	54845603	54845607	CD8-negative leukocyte percentage QTL (127332)	3_54632128	Duroc
SSC3	48512957	48512961	CD8-negative leukocyte percentage QTL (127387)	3_48476587	Duroc
SSC3	48604307	48604311	CD8-negative leukocyte percentage QTL (127391)	3_48476587	Duroc
SSC3	54506419	54506423	CD8-negative leukocyte percentage QTL (127393)	3_54632128	Duroc
SSC3	47949008	47949012	CD8-negative leukocyte percentage QTL (127434)	3_48040039	Duroc
SSC3	47990148	47990152	CD8-negative leukocyte percentage QTL (127435)	3_48040039	Duroc
SSC3	48094888	48094892	CD8-negative leukocyte percentage QTL (127436)	3_48040039	Duroc
SSC3	48168758	48168762	CD8-negative leukocyte percentage QTL (127437)	3_48040039	Duroc
SSC3	48187152	48187156	CD8-negative leukocyte percentage QTL (127438)	3_48040039	Duroc
SSC3	54482905	54482909	CD8-negative leukocyte percentage QTL (128242)	3_54632128	Duroc
SSC3	54632126	54632130	CD8-negative leukocyte percentage QTL (128243)	3_54632128	Duroc
SSC3	54542403	54542407	CD8-negative leukocyte percentage QTL (128244)	3_54632128	Duroc
SSC3	54583213	54583217	CD8-negative leukocyte percentage QTL (128245)	3_54632128	Duroc
SSC3	54701258	54701262	CD8-negative leukocyte percentage QTL (128301)	3_54632128	Duroc
SSC3	54593797	54593801	CD8-negative leukocyte percentage QTL (128302)	3_54632128	Duroc
SSC3	54742332	54742336	CD8-negative leukocyte percentage QTL (128303)	3_54632128	Duroc
SSC3	48586923	48586927	CD8-negative leukocyte percentage QTL (128378)	3_48476587	Duroc
SSC3	48624803	48624807	CD8-negative leukocyte percentage QTL (128379)	3_48476587	Duroc
SSC3	48476585	48476589	CD8-negative leukocyte percentage QTL (128380)	3_48476587	Duroc
SSC3	54443111	54443115	CD8-negative leukocyte percentage QTL (128425)	3_54632128	Duroc
SSC3	48122992	48122996	CD8-negative leukocyte percentage QTL (128426)	3_48040039	Duroc
SSC3	48011580	48011584	CD8-negative leukocyte percentage QTL (128450)	3_48040039	Duroc
SSC3	48040037	48040041	CD8-negative leukocyte percentage QTL (128451)	3_48040039	Duroc
SSC3	48234385	48234389	CD8-negative leukocyte percentage QTL (128452)	3_48040039	Duroc
SSC3	30615983	30615987	CD8-negative leukocyte percentage QTL (129175)	3_30446998	Duroc
SSC3	30600745	30600749	CD8-negative leukocyte percentage QTL (129177)	3_30446998	Duroc
SSC3	33942824	33942828	CD8-negative leukocyte percentage QTL (129197)	3_34105285	Duroc
SSC3	34006370	34006374	CD8-negative leukocyte percentage QTL (129201)	3_34105285	Duroc
SSC3	34020187	34020191	CD8-negative leukocyte percentage QTL (129202)	3_34105285	Duroc
SSC3	34037878	34037882	CD8-negative leukocyte percentage QTL (129203)	3_34105285	Duroc
SSC3	34105283	34105287	CD8-negative leukocyte percentage QTL (129204)	3_34105285	Duroc
SSC3	34140342	34140346	CD8-negative leukocyte percentage QTL (129205)	3_34105285	Duroc
SSC3	34244720	34244724	CD8-negative leukocyte percentage QTL (129206)	3_34105285	Duroc
SSC3	34053008	34053012	CD8-negative leukocyte percentage QTL (129207)	3_34105285	Duroc
SSC3	34267762	34267766	CD8-negative leukocyte percentage QTL (129252)	3_34105285	Duroc
SSC3	34218847	34218851	CD8-negative leukocyte percentage QTL (129253)	3_34105285	Duroc
SSC3	31602270	31602274	CD8-negative leukocyte percentage QTL (129266)	3_31484734	Duroc
SSC3	31637279	31637283	CD8-negative leukocyte percentage QTL (129267)	3_31484734	Duroc
SSC3	31440921	31440925	CD8-negative leukocyte percentage QTL (129269)	3_31484734	Duroc
SSC3	31675280	31675284	CD8-negative leukocyte percentage QTL (129270)	3_31484734	Duroc
SSC3	31484732	31484736	CD8-negative leukocyte percentage QTL (129271)	3_31484734	Duroc
SSC3	31467702	31467706	CD8-negative leukocyte percentage QTL (129272)	3_31484734	Duroc
SSC3	31544520	31544524	CD8-negative leukocyte percentage QTL (129273)	3_31484734	Duroc
SSC3	31667240	31667244	CD8-negative leukocyte percentage QTL (129274)	3_31484734	Duroc
SSC3	31632747	31632751	CD8-negative leukocyte percentage QTL (129275)	3_31484734	Duroc
SSC3	33308302	33308306	CD8-negative leukocyte percentage QTL (129348)	3_33231279	Duroc
SSC3	33449150	33449154	CD8-negative leukocyte percentage QTL (129349)	3_33426299	Duroc
SSC3	32847657	32847661	CD8-negative leukocyte percentage QTL (129350)	3_32985679	Duroc
SSC3	32928440	32928444	CD8-negative leukocyte percentage QTL (129352)	3_32985679	Duroc
SSC3	33324455	33324459	CD8-negative leukocyte percentage QTL (129355)	3_33231279	Duroc
SSC3	32932424	32932428	CD8-negative leukocyte percentage QTL (129358)	3_32985679	Duroc
SSC3	33457173	33457177	CD8-negative leukocyte percentage QTL (129360)	3_33426299	Duroc
SSC3	33050381	33050385	CD8-negative leukocyte percentage QTL (129369)	3_32985679	Duroc
SSC3	33131796	33131800	CD8-negative leukocyte percentage QTL (129370)	3_32985679	Duroc
SSC3	33102517	33102521	CD8-negative leukocyte percentage QTL (129371)	3_32985679	Duroc
SSC3	33217927	33217931	CD8-negative leukocyte percentage QTL (129372)	3_33231279	Duroc
SSC3	33231277	33231281	CD8-negative leukocyte percentage QTL (129373)	3_33231279	Duroc
SSC3	33341592	33341596	CD8-negative leukocyte percentage QTL (129374)	3_33231279	Duroc
SSC3	33281459	33281463	CD8-negative leukocyte percentage QTL (129375)	3_33231279	Duroc
SSC3	33259191	33259195	CD8-negative leukocyte percentage QTL (129376)	3_33231279	Duroc
SSC3	33383379	33383383	CD8-negative leukocyte percentage QTL (129378)	3_33231279	Duroc
SSC3	30294595	30294599	CD8-negative leukocyte percentage QTL (129547)	3_30446998	Duroc
SSC3	30428027	30428031	CD8-negative leukocyte percentage QTL (129549)	3_30446998	Duroc
SSC3	30314459	30314463	CD8-negative leukocyte percentage QTL (129551)	3_30446998	Duroc
SSC3	30375771	30375775	CD8-negative leukocyte percentage QTL (129552)	3_30446998	Duroc
SSC3	30446996	30447000	CD8-negative leukocyte percentage QTL (129553)	3_30446998	Duroc
SSC3	30444643	30444647	CD8-negative leukocyte percentage QTL (129554)	3_30446998	Duroc
SSC3	30276677	30276681	CD8-negative leukocyte percentage QTL (129557)	3_30446998	Duroc
SSC3	54600623	54600627	CD8-positive leukocyte percentage QTL (127240)	3_54632128	Duroc
SSC3	54624255	54624259	CD8-positive leukocyte percentage QTL (127241)	3_54632128	Duroc
SSC3	54785642	54785646	CD8-positive leukocyte percentage QTL (127373)	3_54632128	Duroc
SSC3	54807178	54807182	CD8-positive leukocyte percentage QTL (127374)	3_54632128	Duroc
SSC3	54845603	54845607	CD8-positive leukocyte percentage QTL (127375)	3_54632128	Duroc
SSC3	48512957	48512961	CD8-positive leukocyte percentage QTL (127439)	3_48476587	Duroc
SSC3	48604307	48604311	CD8-positive leukocyte percentage QTL (127443)	3_48476587	Duroc
SSC3	54482905	54482909	CD8-positive leukocyte percentage QTL (128652)	3_54632128	Duroc
SSC3	54632126	54632130	CD8-positive leukocyte percentage QTL (128653)	3_54632128	Duroc
SSC3	54506419	54506423	CD8-positive leukocyte percentage QTL (128654)	3_54632128	Duroc
SSC3	54542403	54542407	CD8-positive leukocyte percentage QTL (128655)	3_54632128	Duroc
SSC3	54583213	54583217	CD8-positive leukocyte percentage QTL (128656)	3_54632128	Duroc
SSC3	54701258	54701262	CD8-positive leukocyte percentage QTL (128780)	3_54632128	Duroc
SSC3	54593797	54593801	CD8-positive leukocyte percentage QTL (128781)	3_54632128	Duroc
SSC3	54742332	54742336	CD8-positive leukocyte percentage QTL (128782)	3_54632128	Duroc
SSC3	48586923	48586927	CD8-positive leukocyte percentage QTL (128916)	3_48476587	Duroc
SSC3	48624803	48624807	CD8-positive leukocyte percentage QTL (128917)	3_48476587	Duroc
SSC3	48476585	48476589	CD8-positive leukocyte percentage QTL (128918)	3_48476587	Duroc
SSC3	54443111	54443115	CD8-positive leukocyte percentage QTL (128963)	3_54632128	Duroc
SSC3	47949008	47949012	CD8-positive leukocyte percentage QTL (128997)	3_48040039	Duroc
SSC3	48122992	48122996	CD8-positive leukocyte percentage QTL (128998)	3_48040039	Duroc
SSC3	47990148	47990152	CD8-positive leukocyte percentage QTL (129030)	3_48040039	Duroc
SSC3	48011580	48011584	CD8-positive leukocyte percentage QTL (129031)	3_48040039	Duroc
SSC3	48040037	48040041	CD8-positive leukocyte percentage QTL (129032)	3_48040039	Duroc
SSC3	48094888	48094892	CD8-positive leukocyte percentage QTL (129033)	3_48040039	Duroc
SSC3	48168758	48168762	CD8-positive leukocyte percentage QTL (129034)	3_48040039	Duroc
SSC3	48187152	48187156	CD8-positive leukocyte percentage QTL (129035)	3_48040039	Duroc
SSC3	48234385	48234389	CD8-positive leukocyte percentage QTL (129036)	3_48040039	Duroc
SSC3	30615983	30615987	CD8-positive leukocyte percentage QTL (129633)	3_30446998	Duroc
SSC3	30600745	30600749	CD8-positive leukocyte percentage QTL (129635)	3_30446998	Duroc
SSC3	33942824	33942828	CD8-positive leukocyte percentage QTL (129672)	3_34105285	Duroc
SSC3	34006370	34006374	CD8-positive leukocyte percentage QTL (129676)	3_34105285	Duroc
SSC3	34020187	34020191	CD8-positive leukocyte percentage QTL (129677)	3_34105285	Duroc
SSC3	34037878	34037882	CD8-positive leukocyte percentage QTL (129678)	3_34105285	Duroc
SSC3	34105283	34105287	CD8-positive leukocyte percentage QTL (129679)	3_34105285	Duroc
SSC3	34140342	34140346	CD8-positive leukocyte percentage QTL (129680)	3_34105285	Duroc
SSC3	34244720	34244724	CD8-positive leukocyte percentage QTL (129681)	3_34105285	Duroc
SSC3	34053008	34053012	CD8-positive leukocyte percentage QTL (129682)	3_34105285	Duroc
SSC3	34267762	34267766	CD8-positive leukocyte percentage QTL (129713)	3_34105285	Duroc
SSC3	34218847	34218851	CD8-positive leukocyte percentage QTL (129714)	3_34105285	Duroc
SSC3	31602270	31602274	CD8-positive leukocyte percentage QTL (129750)	3_31484734	Duroc
SSC3	31637279	31637283	CD8-positive leukocyte percentage QTL (129751)	3_31484734	Duroc
SSC3	31440921	31440925	CD8-positive leukocyte percentage QTL (129753)	3_31484734	Duroc
SSC3	31675280	31675284	CD8-positive leukocyte percentage QTL (129754)	3_31484734	Duroc
SSC3	31484732	31484736	CD8-positive leukocyte percentage QTL (129755)	3_31484734	Duroc
SSC3	31467702	31467706	CD8-positive leukocyte percentage QTL (129756)	3_31484734	Duroc
SSC3	31544520	31544524	CD8-positive leukocyte percentage QTL (129757)	3_31484734	Duroc
SSC3	31667240	31667244	CD8-positive leukocyte percentage QTL (129758)	3_31484734	Duroc
SSC3	31632747	31632751	CD8-positive leukocyte percentage QTL (129759)	3_31484734	Duroc
SSC3	33308302	33308306	CD8-positive leukocyte percentage QTL (129907)	3_33231279	Duroc
SSC3	33449150	33449154	CD8-positive leukocyte percentage QTL (129908)	3_33426299	Duroc
SSC3	32847657	32847661	CD8-positive leukocyte percentage QTL (129909)	3_32985679	Duroc
SSC3	32928440	32928444	CD8-positive leukocyte percentage QTL (129911)	3_32985679	Duroc
SSC3	33324455	33324459	CD8-positive leukocyte percentage QTL (129914)	3_33231279	Duroc
SSC3	32932424	32932428	CD8-positive leukocyte percentage QTL (129917)	3_32985679	Duroc
SSC3	33457173	33457177	CD8-positive leukocyte percentage QTL (129919)	3_33426299	Duroc
SSC3	33050381	33050385	CD8-positive leukocyte percentage QTL (129928)	3_32985679	Duroc
SSC3	33131796	33131800	CD8-positive leukocyte percentage QTL (129929)	3_32985679	Duroc
SSC3	33102517	33102521	CD8-positive leukocyte percentage QTL (129930)	3_32985679	Duroc
SSC3	33217927	33217931	CD8-positive leukocyte percentage QTL (129931)	3_33231279	Duroc
SSC3	33231277	33231281	CD8-positive leukocyte percentage QTL (129932)	3_33231279	Duroc
SSC3	33341592	33341596	CD8-positive leukocyte percentage QTL (129933)	3_33231279	Duroc
SSC3	33281459	33281463	CD8-positive leukocyte percentage QTL (129934)	3_33231279	Duroc
SSC3	33259191	33259195	CD8-positive leukocyte percentage QTL (129935)	3_33231279	Duroc
SSC3	33383379	33383383	CD8-positive leukocyte percentage QTL (129937)	3_33231279	Duroc
SSC14	106969139	106969143	Hematocrit QTL (27588)	14_106772797	Duroc
SSC11	44688761	44688765	Interferon-gamma level QTL (23449)	11_44722607	Duroc
SSC2	83220713	83220717	Mean corpuscular hemoglobin content QTL (27333)	2_83143389	Duroc
SSC6	88399985	88399989	Mean corpuscular volume QTL (107436)	6_88227192	Duroc
SSC6	99339944	99339948	Mean corpuscular volume QTL (107465)	6_99447418	Duroc
SSC2	82318053	82318057	Mean corpuscular volume QTL (107473)	2_82366068	Duroc
SSC2	83204382	83204386	Mean corpuscular volume QTL (27393)	2_83143389	Duroc
SSC2	83220713	83220717	Mean corpuscular volume QTL (27402)	2_83143389	Duroc
SSC6	109768448	109768452	Phosphate level QTL (180362)	6_109721209	Duroc
SSC6	114804164	114804168	Phosphate level QTL (180364)	6_114632185	Duroc
SSC14	89227579	89227583	PRRSV susceptibility QTL (263302)	14_89112702	Duroc
SSC14	106969139	106969143	Red blood cell count QTL (27897)	14_106772797	Duroc
SSC8	111449786	111449790	Scrotal/inguinal hernia QTL (55893)	8_111360454	Duroc
SSC3	31637279	31637283	Cooking loss QTL (160504)	3_31484734	Duroc
SSC8	102393245	102393249	Cooking loss QTL (160505)	8_102424624	Duroc
SSC6	94570164	94570168	Drip loss QTL (36175)	6_94309034	Duroc
SSC6	94536443	94536447	Drip loss QTL (36180)	6_94309034	Duroc
SSC3	31637279	31637283	Intramuscular fat content QTL (147278)	3_31484734	Duroc
SSC11	43822542	43822546	Intramuscular fat content QTL (147426)	11_43949572	Duroc
SSC14	91168768	91168772	Intramuscular fat content QTL (193552)	14_91196737	Duroc
SSC6	87945641	87945645	Intramuscular fat content QTL (213563)	6_87824416	Duroc
SSC6	87950995	87950999	Intramuscular fat content QTL (65391)	6_87824416	Duroc
SSC6	87951298	87951302	Intramuscular fat content QTL (65392)	6_87824416	Duroc
SSC2	85970079	85970083	LDL cholesterol QTL (23592)	2_85954906	Duroc
SSC2	86008046	86008050	LDL cholesterol QTL (23593)	2_85954906	Duroc
SSC2	86112965	86112969	LDL cholesterol QTL (23594)	2_85954906	Duroc
SSC6	131514713	131514717	Linolenic acid content QTL (131473)	6_131366300	Duroc
SSC11	44649502	44649506	Linolenic acid content QTL (213762)	11_44722607	Duroc
SSC6	87824414	87824418	Meat color QTL (160492)	6_87824416	Duroc
SSC3	48094888	48094892	Meat color QTL (164859)	3_48040039	Duroc
SSC11	44556327	44556331	Meat color QTL (257796)	11_44722607	Duroc
SSC11	44005754	44005758	Meat color QTL (257798)	11_43949572	Duroc
SSC11	44662758	44662762	Meat color QTL (257828)	11_44722607	Duroc
SSC15	79162676	79162680	Meat color QTL (257908)	15_79060079	Duroc
SSC6	88344170	88344174	Meat color QTL (257921)	6_88227192	Duroc
SSC6	88853336	88853340	Meat color QTL (27296)	6_88608056	Duroc
SSC6	89164410	89164414	Meat color QTL (27297)	6_89279474	Duroc
SSC6	89524507	89524511	Meat color QTL (27298)	6_89441222	Duroc
SSC2	82412425	82412429	Meat color QTL (283230)	2_82366068	Duroc
SSC14	16901382	16901386	Meat color QTL (55980)	14_16901384	Duroc
SSC14	104464891	104464895	Meat color QTL (56236)	14_104442059	Duroc
SSC2	86152855	86152859	Muscle conductivity QTL (160898)	2_85954906	Duroc
SSC3	32830860	32830864	Muscle conductivity QTL (161227)	3_32985679	Duroc
SSC6	115184410	115184414	Muscle conductivity QTL (220111)	6_115315450	Duroc
SSC6	86804760	86804764	Muscle moisture percentage QTL (168398)	6_86804762	Duroc
SSC14	89425685	89425689	Number of muscle fibers per unit area QTL (180432)	14_89309115	Duroc
SSC14	89448913	89448917	Number of muscle fibers per unit area QTL (180433)	14_89309115	Duroc
SSC9	72301218	72301222	Oiliness QTL (164972)	9_72462599	Duroc
SSC14	103098464	103098468	Oleic acid content QTL (22514)	14_102950065	Duroc
SSC8	111319150	111319154	Oleic acid to palmitoleic acid ratio QTL (101509)	8_111360454	Duroc
SSC8	111429582	111429586	Oleic acid to palmitoleic acid ratio QTL (101522)	8_111360454	Duroc
SSC8	111428040	111428044	Oleic acid to palmitoleic acid ratio QTL (213602)	8_111360454	Duroc
SSC11	44649502	44649506	Omega-3 fatty acid content QTL (213829)	11_44722607	Duroc
SSC8	111429582	111429586	Palmitic acid content QTL (153864)	8_111360454	Duroc
SSC8	111429582	111429586	Palmitic acid content QTL (218111)	8_111360454	Duroc
SSC8	111428040	111428044	Palmitoleic acid content QTL (168459)	8_111360454	Duroc
SSC8	111428040	111428044	Palmitoleic acid content QTL (213577)	8_111360454	Duroc
SSC8	111428040	111428044	Palmitoleic acid content QTL (213719)	8_111360454	Duroc
SSC8	111429582	111429586	Palmitoleic acid to palmitic acid ratio QTL (101467)	8_111360454	Duroc
SSC8	111428040	111428044	Palmitoleic acid to palmitic acid ratio QTL (213583)	8_111360454	Duroc
SSC8	111428040	111428044	Palmitoleic acid to palmitic acid ratio QTL (213726)	8_111360454	Duroc
SSC14	86856696	86856700	Stearic acid content QTL (169944)	14_87024218	Duroc
SSC8	111429582	111429586	Stearic acid to palmitic acid ratio QTL (101499)	8_111360454	Duroc
SSC8	111319150	111319154	Age at puberty QTL (22084)	8_111360454	Duroc
SSC2	85559225	85559229	Age at puberty QTL (29714)	2_85483146	Duroc
SSC6	114632183	114632187	Average daily gain QTL (170822)	6_114632185	Duroc
SSC1	49800694	49800698	Average daily gain QTL (170882)	1_49800696	Duroc
SSC8	111462622	111462626	Average daily gain QTL (19394)	8_111360454	Duroc
SSC14	89752033	89752037	Average daily gain QTL (22279)	14_89786172	Duroc
SSC14	89926722	89926726	Average daily gain QTL (22280)	14_89786172	Duroc
SSC14	99099154	99099158	Average daily gain QTL (28897)	14_98914553	Duroc
SSC14	102809002	102809006	Coping behavior QTL (124559)	14_102686352	Duroc
SSC14	103201353	103201357	Coping behavior QTL (124560)	14_103170707	Duroc
SSC14	103325018	103325022	Coping behavior QTL (124561)	14_103170707	Duroc
SSC14	103505261	103505265	Coping behavior QTL (124562)	14_103384803	Duroc
SSC14	103599112	103599116	Coping behavior QTL (124563)	14_103384803	Duroc
SSC14	103679101	103679105	Coping behavior QTL (124564)	14_103384803	Duroc
SSC14	103702094	103702098	Coping behavior QTL (124565)	14_103384803	Duroc
SSC14	103723903	103723907	Coping behavior QTL (124566)	14_103384803	Duroc
SSC14	104288312	104288316	Coping behavior QTL (124567)	14_104192025	Duroc
SSC6	114632183	114632187	Days to 100 kg QTL (170833)	6_114632185	Duroc
SSC6	93010247	93010251	Days to 100 kg QTL (170854)	6_93209606	Duroc
SSC6	114632183	114632187	Days to 100 kg QTL (170857)	6_114632185	Duroc
SSC11	43760739	43760743	Days to 100 kg QTL (62328)	11_43949572	Duroc
SSC11	43841047	43841051	Days to 100 kg QTL (62329)	11_43949572	Duroc
SSC11	44099570	44099574	Days to 100 kg QTL (62330)	11_43949572	Duroc
SSC6	86804760	86804764	Days to 110 kg QTL (139912)	6_86804762	Duroc
SSC14	91196735	91196739	Days to 110 kg QTL (139986)	14_91196737	Duroc
SSC14	106887622	106887626	Dressing percentage QTL (154439)	14_106772797	Duroc
SSC14	105039072	105039076	Dressing percentage QTL (154473)	14_104753363	Duroc
SSC14	105071762	105071766	Dressing percentage QTL (154474)	14_104753363	Duroc
SSC14	105072733	105072737	Dressing percentage QTL (154475)	14_104753363	Duroc
SSC14	105076409	105076413	Dressing percentage QTL (154476)	14_104753363	Duroc
SSC14	105195566	105195570	Dressing percentage QTL (154477)	14_104753363	Duroc
SSC14	105256564	105256568	Dressing percentage QTL (154478)	14_104753363	Duroc
SSC14	105312197	105312201	Dressing percentage QTL (154479)	14_105312199	Duroc
SSC14	105395773	105395777	Dressing percentage QTL (154480)	14_105312199	Duroc
SSC14	105428136	105428140	Dressing percentage QTL (154482)	14_105312199	Duroc
SSC14	106676614	106676618	Dressing percentage QTL (154491)	14_106772797	Duroc
SSC14	106750450	106750454	Dressing percentage QTL (154492)	14_106772797	Duroc
SSC14	106887622	106887626	Dressing percentage QTL (154493)	14_106772797	Duroc
SSC14	106905087	106905091	Dressing percentage QTL (154494)	14_106772797	Duroc
SSC14	106927395	106927399	Dressing percentage QTL (154495)	14_106772797	Duroc
SSC14	106969139	106969143	Dressing percentage QTL (154496)	14_106772797	Duroc
SSC1	49967131	49967135	Dressing percentage QTL (160949)	1_49800696	Duroc
SSC1	49939580	49939584	Dressing percentage QTL (161204)	1_49800696	Duroc
SSC6	86804760	86804764	Feed conversion ratio QTL (139911)	6_86804762	Duroc
SSC11	44144282	44144286	Feed conversion ratio QTL (28020)	11_43949572	Duroc
SSC14	99543550	99543554	Glucose-6-phosphate content QTL (277181)	14_99595961	Duroc
SSC8	111464394	111464398	Number of visits to feeder QTL (138455)	8_111360454	Duroc
SSC14	99636226	99636230	Residual glycogen and glucose QTL (277169)	14_99595961	Duroc
SSC1	49689181	49689185	Rump circumference QTL (255373)	1_49800696	Duroc
SSC2	85879089	85879093	Rump circumference QTL (255656)	2_85710831	Duroc
SSC2	85879075	85879079	Rump circumference QTL (255700)	2_85710831	Duroc
SSC11	44099570	44099574	Spotted coat QTL (161350)	11_43949572	Duroc
SSC6	94536443	94536447	Alkaline phosphatase activity QTL (180393)	6_94309034	Duroc
