# Supplementary material for: Copy Number Variation and Selection Signal: Exploring the Domestication History and Phenotype Differences Between Duroc and the Chinese Native Ningxiang Pigs
Source: Int J Mol Sci. 2024 Oct 31;25(21):11716. doi: 10.3390/ijms252111716 (PMC11546390; doi:10.3390/ijms252111716)
Supplement: Supplementary file 1 [file ijms-25-11716-s001.zip › Table S4. QTLs obtained by annotation of CNVRs.xlsx]

## Sheet: Loss type CNVs
In the cnv column, the prefix NX represents the CNVs of Ningxiang pigs ; the prefix DRC represents Duroc 's CNVs.
Chr	Start	End	Fun	cnv
SSC1	26823251	26823255	Triglyceride level QTL (56029)	NX_1_26792842_26885566_0
SSC1	68103550	68103554	Intermuscular fat content QTL (135400)	NX_1_68078916_68150044_0
SSC2	103263926	103263930	Shear force QTL (17357)	NX_2_103263736_103350665_1
SSC2	103263926	103263930	Shear force QTL (17358)	NX_2_103263736_103350665_1
SSC2	103263926	103263930	Shear force QTL (17359)	NX_2_103263736_103350665_1
SSC2	103274907	103274911	Shear force QTL (17363)	NX_2_103263736_103350665_1
SSC2	103274907	103274911	Shear force QTL (17364)	NX_2_103263736_103350665_1
SSC2	103274916	103274920	Shear force QTL (17365)	NX_2_103263736_103350665_1
SSC2	103274916	103274920	Shear force QTL (17366)	NX_2_103263736_103350665_1
SSC2	103274916	103274920	Shear force QTL (17367)	NX_2_103263736_103350665_1
SSC2	103276336	103276340	Shear force QTL (17368)	NX_2_103263736_103350665_1
SSC2	103276336	103276340	Shear force QTL (17369)	NX_2_103263736_103350665_1
SSC2	103290012	103290016	Shear force QTL (17370)	NX_2_103263736_103350665_1
SSC2	103290012	103290016	Shear force QTL (17371)	NX_2_103263736_103350665_1
SSC2	103290012	103290016	Shear force QTL (17372)	NX_2_103263736_103350665_1
SSC2	103295952	103295956	Shear force QTL (17373)	NX_2_103263736_103350665_1
SSC2	103295952	103295956	Shear force QTL (17374)	NX_2_103263736_103350665_1
SSC2	103295952	103295956	Shear force QTL (17375)	NX_2_103263736_103350665_1
SSC2	103295952	103295956	Shear force QTL (17376)	NX_2_103263736_103350665_1
SSC2	103296040	103296044	Shear force QTL (17377)	NX_2_103263736_103350665_1
SSC2	103296040	103296044	Shear force QTL (17378)	NX_2_103263736_103350665_1
SSC2	103296040	103296044	Shear force QTL (17379)	NX_2_103263736_103350665_1
SSC2	103298896	103298900	Shear force QTL (17380)	NX_2_103263736_103350665_1
SSC2	103298896	103298900	Shear force QTL (17381)	NX_2_103263736_103350665_1
SSC2	103298896	103298900	Shear force QTL (17382)	NX_2_103263736_103350665_1
SSC2	103298896	103298900	tenderness score QTL (17456)	NX_2_103263736_103350665_1
SSC2	103298896	103298900	chew score QTL (17457)	NX_2_103263736_103350665_1
SSC2	103298896	103298900	Juiciness score QTL (17458)	NX_2_103263736_103350665_1
SSC2	103298896	103298900	tenderness score QTL (17459)	NX_2_103263736_103350665_1
SSC2	103298896	103298900	Off-flavor score QTL (17460)	NX_2_103263736_103350665_1
SSC2	103298896	103298900	Flavor score QTL (17461)	NX_2_103263736_103350665_1
SSC2	103298896	103298900	Juiciness score QTL (17462)	NX_2_103263736_103350665_1
SSC2	103298896	103298900	tenderness score QTL (17463)	NX_2_103263736_103350665_1
SSC2	103298896	103298900	Drip loss QTL (17499)	NX_2_103263736_103350665_1
SSC2	103298896	103298900	Cooking loss QTL (17500)	NX_2_103263736_103350665_1
SSC2	103298896	103298900	Drip loss QTL (17501)	NX_2_103263736_103350665_1
SSC2	103298896	103298900	Fat percentage in carcass QTL (17524)	NX_2_103263736_103350665_1
SSC2	103298896	103298900	Marbling QTL (17525)	NX_2_103263736_103350665_1
SSC2	103298896	103298900	Intramuscular fat content QTL (17526)	NX_2_103263736_103350665_1
SSC2	103299013	103299017	Shear force QTL (17383)	NX_2_103263736_103350665_1
SSC2	103299013	103299017	Shear force QTL (17384)	NX_2_103263736_103350665_1
SSC2	103299013	103299017	Shear force QTL (17385)	NX_2_103263736_103350665_1
SSC2	103299013	103299017	Shear force QTL (17386)	NX_2_103263736_103350665_1
SSC2	103299013	103299017	Juiciness score QTL (17464)	NX_2_103263736_103350665_1
SSC2	103299013	103299017	tenderness score QTL (17465)	NX_2_103263736_103350665_1
SSC2	103299013	103299017	chew score QTL (17466)	NX_2_103263736_103350665_1
SSC2	103299013	103299017	Juiciness score QTL (17467)	NX_2_103263736_103350665_1
SSC2	103299013	103299017	tenderness score QTL (17468)	NX_2_103263736_103350665_1
SSC2	103299013	103299017	Off-flavor score QTL (17469)	NX_2_103263736_103350665_1
SSC2	103299013	103299017	Flavor score QTL (17470)	NX_2_103263736_103350665_1
SSC2	103299013	103299017	Juiciness score QTL (17471)	NX_2_103263736_103350665_1
SSC2	103299013	103299017	tenderness score QTL (17472)	NX_2_103263736_103350665_1
SSC2	103299013	103299017	Cooking loss QTL (17502)	NX_2_103263736_103350665_1
SSC2	103299013	103299017	Drip loss QTL (17503)	NX_2_103263736_103350665_1
SSC2	103299013	103299017	Drip loss QTL (17504)	NX_2_103263736_103350665_1
SSC2	103299013	103299017	Cooking loss QTL (17505)	NX_2_103263736_103350665_1
SSC2	103299013	103299017	Drip loss QTL (17506)	NX_2_103263736_103350665_1
SSC2	103299013	103299017	Drip loss QTL (17507)	NX_2_103263736_103350665_1
SSC2	103299013	103299017	Fat percentage in carcass QTL (17527)	NX_2_103263736_103350665_1
SSC2	103299013	103299017	Marbling QTL (17528)	NX_2_103263736_103350665_1
SSC2	103299013	103299017	Intramuscular fat content QTL (17529)	NX_2_103263736_103350665_1
SSC2	103299202	103299206	Shear force QTL (17387)	NX_2_103263736_103350665_1
SSC2	103299202	103299206	Shear force QTL (17388)	NX_2_103263736_103350665_1
SSC2	103299300	103299304	Shear force QTL (17389)	NX_2_103263736_103350665_1
SSC2	103299300	103299304	Shear force QTL (17390)	NX_2_103263736_103350665_1
SSC2	103299300	103299304	Shear force QTL (17391)	NX_2_103263736_103350665_1
SSC2	103299403	103299407	Shear force QTL (17392)	NX_2_103263736_103350665_1
SSC2	103299403	103299407	Shear force QTL (17393)	NX_2_103263736_103350665_1
SSC2	103299403	103299407	Shear force QTL (17394)	NX_2_103263736_103350665_1
SSC2	103299403	103299407	Shear force QTL (17395)	NX_2_103263736_103350665_1
SSC2	103299403	103299407	Juiciness score QTL (17473)	NX_2_103263736_103350665_1
SSC2	103299403	103299407	tenderness score QTL (17474)	NX_2_103263736_103350665_1
SSC2	103299403	103299407	chew score QTL (17475)	NX_2_103263736_103350665_1
SSC2	103299403	103299407	Juiciness score QTL (17476)	NX_2_103263736_103350665_1
SSC2	103299403	103299407	tenderness score QTL (17477)	NX_2_103263736_103350665_1
SSC2	103299403	103299407	Off-flavor score QTL (17478)	NX_2_103263736_103350665_1
SSC2	103299403	103299407	Flavor score QTL (17479)	NX_2_103263736_103350665_1
SSC2	103299403	103299407	tenderness score QTL (17480)	NX_2_103263736_103350665_1
SSC2	103299403	103299407	Cooking loss QTL (17508)	NX_2_103263736_103350665_1
SSC2	103299403	103299407	Drip loss QTL (17509)	NX_2_103263736_103350665_1
SSC2	103299403	103299407	Drip loss QTL (17510)	NX_2_103263736_103350665_1
SSC2	103299403	103299407	Cooking loss QTL (17511)	NX_2_103263736_103350665_1
SSC2	103299403	103299407	Drip loss QTL (17512)	NX_2_103263736_103350665_1
SSC2	103299403	103299407	Drip loss QTL (17513)	NX_2_103263736_103350665_1
SSC2	103299403	103299407	Fat percentage in carcass QTL (17530)	NX_2_103263736_103350665_1
SSC2	103299403	103299407	Marbling QTL (17531)	NX_2_103263736_103350665_1
SSC2	103299403	103299407	Intramuscular fat content QTL (17532)	NX_2_103263736_103350665_1
SSC2	103299462	103299466	Shear force QTL (17396)	NX_2_103263736_103350665_1
SSC2	103299462	103299466	Shear force QTL (17397)	NX_2_103263736_103350665_1
SSC2	103299462	103299466	Shear force QTL (17398)	NX_2_103263736_103350665_1
SSC2	103299462	103299466	Shear force QTL (17399)	NX_2_103263736_103350665_1
SSC2	103299462	103299466	tenderness score QTL (17481)	NX_2_103263736_103350665_1
SSC2	103299462	103299466	chew score QTL (17482)	NX_2_103263736_103350665_1
SSC2	103299462	103299466	Juiciness score QTL (17483)	NX_2_103263736_103350665_1
SSC2	103299462	103299466	tenderness score QTL (17484)	NX_2_103263736_103350665_1
SSC2	103299462	103299466	Off-flavor score QTL (17485)	NX_2_103263736_103350665_1
SSC2	103299462	103299466	Flavor score QTL (17486)	NX_2_103263736_103350665_1
SSC2	103299462	103299466	Juiciness score QTL (17487)	NX_2_103263736_103350665_1
SSC2	103299462	103299466	tenderness score QTL (17488)	NX_2_103263736_103350665_1
SSC2	103299462	103299466	Drip loss QTL (17514)	NX_2_103263736_103350665_1
SSC2	103299462	103299466	Cooking loss QTL (17515)	NX_2_103263736_103350665_1
SSC2	103299462	103299466	Drip loss QTL (17516)	NX_2_103263736_103350665_1
SSC2	103299462	103299466	Drip loss QTL (17517)	NX_2_103263736_103350665_1
SSC2	103299462	103299466	Fat percentage in carcass QTL (17533)	NX_2_103263736_103350665_1
SSC2	103299462	103299466	Marbling QTL (17534)	NX_2_103263736_103350665_1
SSC2	103299462	103299466	Intramuscular fat content QTL (17535)	NX_2_103263736_103350665_1
SSC2	103299926	103299930	Shear force QTL (17400)	NX_2_103263736_103350665_1
SSC2	103299926	103299930	Shear force QTL (17401)	NX_2_103263736_103350665_1
SSC2	103299926	103299930	Shear force QTL (17402)	NX_2_103263736_103350665_1
SSC2	103299926	103299930	Drip loss QTL (17518)	NX_2_103263736_103350665_1
SSC2	103299926	103299930	Drip loss QTL (17519)	NX_2_103263736_103350665_1
SSC2	103299926	103299930	Cooking loss QTL (17520)	NX_2_103263736_103350665_1
SSC2	103299932	103299936	Shear force QTL (17403)	NX_2_103263736_103350665_1
SSC2	103299932	103299936	Shear force QTL (17404)	NX_2_103263736_103350665_1
SSC2	103299932	103299936	Shear force QTL (17405)	NX_2_103263736_103350665_1
SSC2	103299932	103299936	Shear force QTL (17406)	NX_2_103263736_103350665_1
SSC2	103299932	103299936	tenderness score QTL (17489)	NX_2_103263736_103350665_1
SSC2	103299932	103299936	chew score QTL (17490)	NX_2_103263736_103350665_1
SSC2	103299932	103299936	Juiciness score QTL (17491)	NX_2_103263736_103350665_1
SSC2	103299932	103299936	tenderness score QTL (17492)	NX_2_103263736_103350665_1
SSC2	103299932	103299936	Off-flavor score QTL (17493)	NX_2_103263736_103350665_1
SSC2	103299932	103299936	Flavor score QTL (17494)	NX_2_103263736_103350665_1
SSC2	103299932	103299936	Juiciness score QTL (17495)	NX_2_103263736_103350665_1
SSC2	103299932	103299936	tenderness score QTL (17496)	NX_2_103263736_103350665_1
SSC2	103299932	103299936	Drip loss QTL (17521)	NX_2_103263736_103350665_1
SSC2	103299932	103299936	Cooking loss QTL (17522)	NX_2_103263736_103350665_1
SSC2	103299932	103299936	Drip loss QTL (17523)	NX_2_103263736_103350665_1
SSC2	103299932	103299936	Fat percentage in carcass QTL (17536)	NX_2_103263736_103350665_1
SSC2	103299932	103299936	Intramuscular fat content QTL (17537)	NX_2_103263736_103350665_1
SSC2	103300110	103300114	Shear force QTL (17407)	NX_2_103263736_103350665_1
SSC2	103300110	103300114	Shear force QTL (17408)	NX_2_103263736_103350665_1
SSC2	103300298	103300302	Shear force QTL (17409)	NX_2_103263736_103350665_1
SSC2	103300298	103300302	Shear force QTL (17410)	NX_2_103263736_103350665_1
SSC2	103300298	103300302	Shear force QTL (17411)	NX_2_103263736_103350665_1
SSC2	103300396	103300400	Shear force QTL (17412)	NX_2_103263736_103350665_1
SSC2	103300396	103300400	Shear force QTL (17413)	NX_2_103263736_103350665_1
SSC2	103300396	103300400	Shear force QTL (17414)	NX_2_103263736_103350665_1
SSC2	103300945	103300949	Shear force QTL (17415)	NX_2_103263736_103350665_1
SSC2	103300945	103300949	Shear force QTL (17416)	NX_2_103263736_103350665_1
SSC2	103305138	103305142	Shear force at first peak QTL (119829)	NX_2_103263736_103350665_1
SSC2	103305138	103305142	Meat color QTL (119830)	NX_2_103263736_103350665_1
SSC2	103305138	103305142	Meat color QTL (119831)	NX_2_103263736_103350665_1
SSC2	103305138	103305142	Meat color QTL (119832)	NX_2_103263736_103350665_1
SSC2	103305138	103305142	Meat color QTL (119833)	NX_2_103263736_103350665_1
SSC2	103305138	103305142	Muscle fat content QTL (119834)	NX_2_103263736_103350665_1
SSC2	103305138	103305142	muscle protein percentage QTL (119835)	NX_2_103263736_103350665_1
SSC2	103305138	103305142	Muscle moisture percentage QTL (119836)	NX_2_103263736_103350665_1
SSC2	103308472	103308476	Shear force QTL (17417)	NX_2_103263736_103350665_1
SSC2	103308472	103308476	Shear force QTL (17418)	NX_2_103263736_103350665_1
SSC2	103308472	103308476	Shear force QTL (17419)	NX_2_103263736_103350665_1
SSC2	103323325	103323329	Shear force QTL (17420)	NX_2_103263736_103350665_1
SSC2	103323325	103323329	Shear force QTL (17421)	NX_2_103263736_103350665_1
SSC2	103323325	103323329	Shear force QTL (17422)	NX_2_103263736_103350665_1
SSC2	103324621	103324625	Shear force QTL (17423)	NX_2_103263736_103350665_1
SSC2	103324621	103324625	Shear force QTL (17424)	NX_2_103263736_103350665_1
SSC2	103324621	103324625	Shear force QTL (17425)	NX_2_103263736_103350665_1
SSC2	103324621	103324625	Shear force QTL (23063)	NX_2_103263736_103350665_1
SSC2	103324837	103324841	Shear force QTL (17426)	NX_2_103263736_103350665_1
SSC2	103324837	103324841	Shear force QTL (17427)	NX_2_103263736_103350665_1
SSC2	103324837	103324841	Shear force QTL (23064)	NX_2_103263736_103350665_1
SSC2	103327118	103327122	Spinal curvature QTL (17675)	NX_2_103263736_103350665_1
SSC2	103327327	103327331	Shear force QTL (17428)	NX_2_103263736_103350665_1
SSC2	103327327	103327331	Shear force QTL (17429)	NX_2_103263736_103350665_1
SSC2	103327327	103327331	Shear force QTL (17430)	NX_2_103263736_103350665_1
SSC2	103327327	103327331	Shear force QTL (23066)	NX_2_103263736_103350665_1
SSC2	103335132	103335136	Shear force QTL (17431)	NX_2_103263736_103350665_1
SSC2	103335132	103335136	Shear force QTL (17432)	NX_2_103263736_103350665_1
SSC2	103335132	103335136	Shear force QTL (17433)	NX_2_103263736_103350665_1
SSC2	103335268	103335272	Shear force QTL (17434)	NX_2_103263736_103350665_1
SSC2	103335268	103335272	Shear force QTL (17435)	NX_2_103263736_103350665_1
SSC2	103335268	103335272	Shear force QTL (17436)	NX_2_103263736_103350665_1
SSC2	103337470	103337474	Shear force QTL (17440)	NX_2_103263736_103350665_1
SSC2	103337470	103337474	Shear force QTL (17441)	NX_2_103263736_103350665_1
SSC2	103337470	103337474	Shear force QTL (17442)	NX_2_103263736_103350665_1
SSC2	103337553	103337557	Shear force QTL (17443)	NX_2_103263736_103350665_1
SSC2	103337553	103337557	Shear force QTL (17444)	NX_2_103263736_103350665_1
SSC2	103337553	103337557	Shear force QTL (17445)	NX_2_103263736_103350665_1
SSC2	103337553	103337557	Shear force QTL (23067)	NX_2_103263736_103350665_1
SSC2	103342088	103342092	Shear force QTL (17437)	NX_2_103263736_103350665_1
SSC2	103342088	103342092	Shear force QTL (17438)	NX_2_103263736_103350665_1
SSC2	103342088	103342092	Shear force QTL (17439)	NX_2_103263736_103350665_1
SSC2	23545288	23545292	Palmitic acid content QTL (18561)	NX_2_23545290_23759064_1
SSC2	23579815	23579819	Lauric acid content QTL (168415)	NX_2_23545290_23759064_1
SSC2	23759062	23759066	Birth weight variability QTL (95464)	NX_2_23545290_23759064_1
SSC2	23545288	23545292	Palmitic acid content QTL (18561)	NX_2_23545290_23734384_1
SSC2	23579815	23579819	Lauric acid content QTL (168415)	NX_2_23545290_23734384_1
SSC2	23545288	23545292	Palmitic acid content QTL (18561)	NX_2_23523748_23734384_0
SSC2	23579815	23579819	Lauric acid content QTL (168415)	NX_2_23523748_23734384_0
SSC2	23759062	23759066	Birth weight variability QTL (95464)	NX_2_23597999_23759064_1
SSC6	23477204	23477208	Tuberculosis susceptibility QTL (160592)	NX_6_23381251_23477206_1
SSC6	23477204	23477208	Sperm motility QTL (238190)	NX_6_23381251_23477206_1
SSC8	38339430	38339434	Birth weight variability QTL (95473)	NX_8_38247869_38393257_0
SSC8	38393255	38393259	Mean corpuscular volume QTL (29635)	NX_8_38247869_38393257_0
SSC8	38339430	38339434	Birth weight variability QTL (95473)	NX_8_38285709_38393257_0
SSC8	38393255	38393259	Mean corpuscular volume QTL (29635)	NX_8_38285709_38393257_0
SSC8	93540059	93540063	Backfat between 3rd and 4th last ribs QTL (139232)	NX_8_93376804_93757461_1
SSC9	126541656	126541660	Total number born alive QTL (56253)	NX_9_126519908_126593446_1
SSC10	2303518	2303522	Mean corpuscular hemoglobin concentration QTL (127221)	NX_10_2290615_2380308_1
SSC12	28244734	28244738	Thoracic vertebra number QTL (215221)	NX_12_28135340_28320308_1
SSC12	28303726	28303730	Teat number difference between sides QTL (126671)	NX_12_28135340_28320308_1
SSC14	5198354	5198358	Linoleic acid content QTL (18600)	NX_14_5198356_5457896_1
SSC14	5198354	5198358	Polyunsaturated fatty acid content QTL (18601)	NX_14_5198356_5457896_1
SSC14	5198354	5198358	Polyunsaturated fatty acid to saturated fatty acid ratio QTL (18602)	NX_14_5198356_5457896_1
SSC14	5198354	5198358	Unsaturated fatty acid content QTL (18603)	NX_14_5198356_5457896_1
SSC14	5410544	5410548	Average daily gain QTL (194112)	NX_14_5198356_5457896_1
SSC17	693317	693321	Number of visits to feeder QTL (22403)	NX_17_692094_805487_1
SSC17	721388	721392	Intramuscular fat content QTL (147548)	NX_17_692094_805487_1
SSC17	769333	769337	Intramuscular fat content QTL (147547)	NX_17_692094_805487_1
SSC17	769333	769337	PRRSV antibody titer QTL (194828)	NX_17_692094_805487_1
SSC17	769333	769337	PRRSV antibody titer QTL (194829)	NX_17_692094_805487_1
SSC17	14734251	14734255	Body length QTL (239825)	NX_17_14716582_14764480_1
SSC17	14734251	14734255	Body height QTL (239843)	NX_17_14716582_14764480_1
SSC17	14734251	14734255	Body mass index QTL (239881)	NX_17_14716582_14764480_1
SSC17	14734251	14734255	Body length QTL (239825)	NX_17_14716582_14814205_1
SSC17	14734251	14734255	Body height QTL (239843)	NX_17_14716582_14814205_1
SSC17	14734251	14734255	Body mass index QTL (239881)	NX_17_14716582_14814205_1
SSC7	65210174	65210178	Loin muscle depth QTL (255313)	DRC_7_65210176_65356760_1
SSC6	47001650	47001654	Muscle impedance QTL (36221)	DRC_6_47001652_47252470_1
SSC6	47001650	47001654	Mean platelet volume QTL (37798)	DRC_6_47001652_47252470_1
SSC6	71771828	71771832	Intramuscular fat content QTL (23072)	DRC_6_71724590_71914594_1
SSC6	71877545	71877549	Body length QTL (125504)	DRC_6_71724590_71914594_1
SSC6	71877545	71877549	Gait score (overall) QTL (125696)	DRC_6_71724590_71914594_1
SSC6	71877545	71877549	Backfat at tenth rib QTL (126041)	DRC_6_71724590_71914594_1
SSC6	71877545	71877549	Gait score (overall) QTL (126042)	DRC_6_71724590_71914594_1
SSC6	71879160	71879164	Body length QTL (125503)	DRC_6_71724590_71914594_1
SSC6	71879160	71879164	Gait score (overall) QTL (125695)	DRC_6_71724590_71914594_1
SSC6	71879160	71879164	Backfat at tenth rib QTL (126043)	DRC_6_71724590_71914594_1
SSC6	71879160	71879164	Gait score (overall) QTL (126044)	DRC_6_71724590_71914594_1
SSC6	71901976	71901980	Drip loss QTL (28009)	DRC_6_71724590_71914594_1
SSC6	71901976	71901980	Shoulder weight QTL (153617)	DRC_6_71724590_71914594_1
SSC13	204827710	204827714	Backfat between 3rd and 4th last ribs QTL (31223)	DRC_13_204798820_204845516_1
SSC13	204827710	204827714	LDL cholesterol QTL (55992)	DRC_13_204798820_204845516_1
SSC13	204827710	204827714	LDL cholesterol QTL (56002)	DRC_13_204798820_204845516_1
SSC13	204845514	204845518	Average backfat thickness QTL (153529)	DRC_13_204798820_204845516_1
SSC13	204845514	204845518	Average backfat thickness QTL (153651)	DRC_13_204798820_204845516_1
SSC3	537966	537970	Intramuscular fat content QTL (176598)	DRC_3_377752_799565_1
SSC4	1007971	1007975	Gestation length QTL (151321)	DRC_4_884022_1100547_1
SSC4	1007971	1007975	Blood alanine transaminase level QTL (170968)	DRC_4_884022_1100547_1
SSC4	1019186	1019190	Gestation length QTL (151320)	DRC_4_884022_1100547_1
SSC4	1035395	1035399	Gestation length QTL (151341)	DRC_4_884022_1100547_1
SSC4	1035395	1035399	Blood alanine transaminase level QTL (170969)	DRC_4_884022_1100547_1
SSC8	112072833	112072837	Palmitoleic acid content QTL (213579)	DRC_8_112043911_112115474_1
SSC8	112072833	112072837	Palmitoleic acid to palmitic acid ratio QTL (213585)	DRC_8_112043911_112115474_1
SSC8	112072833	112072837	Oleic acid to palmitoleic acid ratio QTL (213604)	DRC_8_112043911_112115474_1
SSC1	66475145	66475149	Intermuscular fat content QTL (135384)	DRC_1_66475147_66590915_1
SSC1	66491113	66491117	Intermuscular fat content QTL (135385)	DRC_1_66475147_66590915_1
SSC1	66543285	66543289	Intermuscular fat content QTL (135386)	DRC_1_66475147_66590915_1
SSC1	66575938	66575942	Intermuscular fat content QTL (135387)	DRC_1_66475147_66590915_1
SSC1	66590913	66590917	Intermuscular fat content QTL (135388)	DRC_1_66475147_66590915_1
SSC3	9942380	9942384	Litter size QTL (213849)	DRC_3_9904449_10104448_1
SSC3	10076781	10076785	Platelet count QTL (107566)	DRC_3_9904449_10104448_1
SSC7	96727495	96727499	Teat number QTL (211810)	DRC_7_96727497_96806775_1
SSC7	96727495	96727499	Teat number QTL (211865)	DRC_7_96727497_96806775_1
SSC7	96728513	96728517	Number of ribs QTL (267843)	DRC_7_96727497_96806775_1
SSC7	96730567	96730571	Number of ribs QTL (266941)	DRC_7_96727497_96806775_1
SSC7	96731836	96731840	Teat number QTL (211811)	DRC_7_96727497_96806775_1
SSC7	96731836	96731840	Teat number QTL (211866)	DRC_7_96727497_96806775_1
SSC7	96731836	96731840	Right teat number QTL (220246)	DRC_7_96727497_96806775_1
SSC7	96731836	96731840	Teat number QTL (220258)	DRC_7_96727497_96806775_1
SSC7	96738352	96738356	Number of ribs QTL (272960)	DRC_7_96727497_96806775_1
SSC7	96738353	96738357	Number of ribs QTL (270396)	DRC_7_96727497_96806775_1
SSC7	96741169	96741173	Number of ribs QTL (269495)	DRC_7_96727497_96806775_1
SSC7	96741861	96741865	Number of ribs QTL (273296)	DRC_7_96727497_96806775_1
SSC7	96743523	96743527	Teat number QTL (211812)	DRC_7_96727497_96806775_1
SSC7	96743523	96743527	Teat number QTL (211867)	DRC_7_96727497_96806775_1
SSC7	96743523	96743527	Number of ribs QTL (264316)	DRC_7_96727497_96806775_1
SSC7	96743772	96743776	Number of ribs QTL (274036)	DRC_7_96727497_96806775_1
SSC7	96753399	96753403	Number of ribs QTL (270642)	DRC_7_96727497_96806775_1
SSC7	96753803	96753807	Number of ribs QTL (267588)	DRC_7_96727497_96806775_1
SSC7	96754271	96754275	Number of ribs QTL (272487)	DRC_7_96727497_96806775_1
SSC7	96756913	96756917	Number of ribs QTL (265540)	DRC_7_96727497_96806775_1
SSC7	96758903	96758907	Number of ribs QTL (264315)	DRC_7_96727497_96806775_1
SSC7	96760549	96760553	Number of ribs QTL (269663)	DRC_7_96727497_96806775_1
SSC7	96762746	96762750	Number of ribs QTL (275539)	DRC_7_96727497_96806775_1
SSC7	96763678	96763682	Number of ribs QTL (276270)	DRC_7_96727497_96806775_1
SSC7	96765288	96765292	Number of ribs QTL (276043)	DRC_7_96727497_96806775_1
SSC7	96766735	96766739	Number of ribs QTL (276332)	DRC_7_96727497_96806775_1
SSC7	96767488	96767492	Number of ribs QTL (272558)	DRC_7_96727497_96806775_1
SSC7	96768449	96768453	Number of ribs QTL (271645)	DRC_7_96727497_96806775_1
SSC7	96772580	96772584	Number of ribs QTL (274201)	DRC_7_96727497_96806775_1
SSC7	96775535	96775539	Number of ribs QTL (273002)	DRC_7_96727497_96806775_1
SSC7	96776314	96776318	Number of ribs QTL (271461)	DRC_7_96727497_96806775_1
SSC7	96777902	96777906	Number of ribs QTL (270553)	DRC_7_96727497_96806775_1
SSC7	96782625	96782629	Number of ribs QTL (272494)	DRC_7_96727497_96806775_1
SSC7	96784641	96784645	Number of ribs QTL (272289)	DRC_7_96727497_96806775_1
SSC7	96785209	96785213	Number of ribs QTL (268290)	DRC_7_96727497_96806775_1
SSC7	96786712	96786716	Teat number QTL (211813)	DRC_7_96727497_96806775_1
SSC7	96786712	96786716	Teat number QTL (211868)	DRC_7_96727497_96806775_1
SSC7	96786712	96786716	Right teat number QTL (220245)	DRC_7_96727497_96806775_1
SSC7	96786712	96786716	Teat number QTL (220257)	DRC_7_96727497_96806775_1
SSC7	96788328	96788332	Number of ribs QTL (273337)	DRC_7_96727497_96806775_1
SSC7	96791867	96791871	Number of ribs QTL (268193)	DRC_7_96727497_96806775_1
SSC7	96792895	96792899	Number of ribs QTL (274943)	DRC_7_96727497_96806775_1
SSC7	96795030	96795034	Number of ribs QTL (270607)	DRC_7_96727497_96806775_1
SSC7	96795570	96795574	Number of ribs QTL (270408)	DRC_7_96727497_96806775_1
SSC7	96797699	96797703	Number of ribs QTL (273162)	DRC_7_96727497_96806775_1
SSC7	96798600	96798604	Number of ribs QTL (267482)	DRC_7_96727497_96806775_1
SSC7	96800064	96800068	Number of ribs QTL (273821)	DRC_7_96727497_96806775_1
SSC7	96801844	96801848	Number of ribs QTL (276251)	DRC_7_96727497_96806775_1
SSC7	96802419	96802423	Number of ribs QTL (276260)	DRC_7_96727497_96806775_1
SSC7	96803896	96803900	Number of ribs QTL (275671)	DRC_7_96727497_96806775_1
SSC7	96805881	96805885	Number of ribs QTL (265890)	DRC_7_96727497_96806775_1
SSC7	96806158	96806162	Number of ribs QTL (269230)	DRC_7_96727497_96806775_1
SSC7	96806549	96806553	Number of ribs QTL (270540)	DRC_7_96727497_96806775_1
SSC7	96806773	96806777	Teat number QTL (211814)	DRC_7_96727497_96806775_1
SSC7	96806773	96806777	Teat number QTL (211869)	DRC_7_96727497_96806775_1
SSC7	96806773	96806777	Right teat number QTL (220247)	DRC_7_96727497_96806775_1
SSC7	96806773	96806777	Teat number QTL (220259)	DRC_7_96727497_96806775_1
SSC2	12842135	12842139	Litter size QTL (211746)	DRC_2_12817790_12914725_1
SSC3	3714736	3714740	Average daily gain QTL (170826)	DRC_3_3693136_3861337_1
SSC4	122286809	122286813	Intramuscular fat content QTL (193523)	DRC_4_122286811_122354410_1
SSC18	45371851	45371855	Gestation length QTL (262077)	DRC_18_45357970_45490573_1
SSC18	45383207	45383211	Age at puberty QTL (22127)	DRC_18_45357970_45490573_1
SSC18	45399119	45399123	Intramuscular fat content QTL (147573)	DRC_18_45357970_45490573_1
SSC18	45399119	45399123	Shear force QTL (160511)	DRC_18_45357970_45490573_1
SSC18	45439154	45439158	Thoracic vertebra number QTL (64672)	DRC_18_45357970_45490573_1
SSC18	45439154	45439158	Lumbar vertebra number QTL (64673)	DRC_18_45357970_45490573_1
SSC3	537966	537970	Intramuscular fat content QTL (176598)	DRC_3_377752_653684_1
SSC4	67686970	67686974	Muscle pH QTL (65759)	DRC_4_67686972_67923380_1
SSC4	67723005	67723009	Muscle pH QTL (65760)	DRC_4_67686972_67923380_1
SSC4	67751830	67751834	Muscle pH QTL (65761)	DRC_4_67686972_67923380_1
SSC4	67774622	67774626	Muscle pH QTL (65762)	DRC_4_67686972_67923380_1
SSC4	67774622	67774626	Head weight QTL (153175)	DRC_4_67686972_67923380_1
SSC4	67813077	67813081	Muscle pH QTL (65763)	DRC_4_67686972_67923380_1
SSC4	67813077	67813081	Head weight QTL (152834)	DRC_4_67686972_67923380_1
SSC4	67813077	67813081	Tongue weight QTL (152856)	DRC_4_67686972_67923380_1
SSC4	67813077	67813081	Tongue length QTL (152857)	DRC_4_67686972_67923380_1
SSC4	67846782	67846786	Muscle pH QTL (65764)	DRC_4_67686972_67923380_1
SSC4	67923378	67923382	Muscle pH QTL (65765)	DRC_4_67686972_67923380_1
SSC5	3548130	3548134	Gait score (overall) QTL (125707)	DRC_5_3533982_3815408_1
SSC5	3548130	3548134	Front foot size QTL (125722)	DRC_5_3533982_3815408_1
SSC5	3548130	3548134	Hind foot size QTL (125734)	DRC_5_3533982_3815408_1
SSC5	3648456	3648460	Palmitoleic acid content QTL (168363)	DRC_5_3533982_3815408_1
SSC5	3673682	3673686	Average daily gain QTL (28822)	DRC_5_3533982_3815408_1
SSC5	3815406	3815410	Thoracic vertebra number QTL (64627)	DRC_5_3533982_3815408_1
SSC6	81951112	81951116	Drip loss QTL (36176)	DRC_6_81942330_82048174_1
SSC6	81951112	81951116	Muscle pH QTL (36260)	DRC_6_81942330_82048174_1
SSC8	3249194	3249198	Abdominal circumference QTL (223588)	DRC_8_3020926_3426745_1
SSC8	3323191	3323195	Days to 100 kg QTL (170832)	DRC_8_3020926_3426745_1
SSC8	3249194	3249198	Abdominal circumference QTL (223588)	DRC_8_3202335_3396365_1
SSC8	3323191	3323195	Days to 100 kg QTL (170832)	DRC_8_3202335_3396365_1
SSC11	4296301	4296305	Total number born alive QTL (56264)	DRC_11_4191013_4340830_1
SSC13	10902687	10902691	Coping behavior QTL (124842)	DRC_13_10887519_10986944_1
SSC13	10902687	10902691	Coping behavior QTL (124843)	DRC_13_10887519_10986944_1
SSC13	10902687	10902691	Coping behavior QTL (125011)	DRC_13_10887519_10986944_1
SSC2	103337470	103337474	Shear force QTL (17440)	DRC_2_103337472_103531103_1
SSC2	103337470	103337474	Shear force QTL (17441)	DRC_2_103337472_103531103_1
SSC2	103337470	103337474	Shear force QTL (17442)	DRC_2_103337472_103531103_1
SSC2	103337553	103337557	Shear force QTL (17443)	DRC_2_103337472_103531103_1
SSC2	103337553	103337557	Shear force QTL (17444)	DRC_2_103337472_103531103_1
SSC2	103337553	103337557	Shear force QTL (17445)	DRC_2_103337472_103531103_1
SSC2	103337553	103337557	Shear force QTL (23067)	DRC_2_103337472_103531103_1
SSC2	103342088	103342092	Shear force QTL (17437)	DRC_2_103337472_103531103_1
SSC2	103342088	103342092	Shear force QTL (17438)	DRC_2_103337472_103531103_1
SSC2	103342088	103342092	Shear force QTL (17439)	DRC_2_103337472_103531103_1
SSC2	103354649	103354653	Shear force QTL (17446)	DRC_2_103337472_103531103_1
SSC2	103354649	103354653	Shear force QTL (17447)	DRC_2_103337472_103531103_1
SSC2	103354649	103354653	Shear force QTL (17448)	DRC_2_103337472_103531103_1
SSC2	103354649	103354653	Shear force QTL (23068)	DRC_2_103337472_103531103_1
SSC2	103354652	103354656	Shear force QTL (17449)	DRC_2_103337472_103531103_1
SSC2	103354652	103354656	Shear force QTL (17450)	DRC_2_103337472_103531103_1
SSC2	103354715	103354719	Spinal curvature QTL (17676)	DRC_2_103337472_103531103_1
SSC2	103354715	103354719	Drip loss QTL (23061)	DRC_2_103337472_103531103_1
SSC2	103354715	103354719	Shear force QTL (23062)	DRC_2_103337472_103531103_1
SSC2	103407323	103407327	Meat color QTL (277956)	DRC_2_103337472_103531103_1
SSC2	134043041	134043045	Intramuscular fat content QTL (147272)	DRC_2_133405406_134055067_1
SSC6	71771828	71771832	Intramuscular fat content QTL (23072)	DRC_6_71757580_71914594_1
SSC6	71877545	71877549	Body length QTL (125504)	DRC_6_71757580_71914594_1
SSC6	71877545	71877549	Gait score (overall) QTL (125696)	DRC_6_71757580_71914594_1
SSC6	71877545	71877549	Backfat at tenth rib QTL (126041)	DRC_6_71757580_71914594_1
SSC6	71877545	71877549	Gait score (overall) QTL (126042)	DRC_6_71757580_71914594_1
SSC6	71879160	71879164	Body length QTL (125503)	DRC_6_71757580_71914594_1
SSC6	71879160	71879164	Gait score (overall) QTL (125695)	DRC_6_71757580_71914594_1
SSC6	71879160	71879164	Backfat at tenth rib QTL (126043)	DRC_6_71757580_71914594_1
SSC6	71879160	71879164	Gait score (overall) QTL (126044)	DRC_6_71757580_71914594_1
SSC6	71901976	71901980	Drip loss QTL (28009)	DRC_6_71757580_71914594_1
SSC6	71901976	71901980	Shoulder weight QTL (153617)	DRC_6_71757580_71914594_1
SSC6	89703206	89703210	Thoracic vertebra number QTL (64633)	DRC_6_89672935_89964186_1
SSC6	89758313	89758317	Capric acid content QTL (193466)	DRC_6_89672935_89964186_1
SSC6	89786914	89786918	Teat number QTL (211774)	DRC_6_89672935_89964186_1
SSC6	89829918	89829922	Capric acid content QTL (193467)	DRC_6_89672935_89964186_1
SSC8	3249194	3249198	Abdominal circumference QTL (223588)	DRC_8_3020926_3396365_1
SSC8	3323191	3323195	Days to 100 kg QTL (170832)	DRC_8_3020926_3396365_1
SSC1	42521903	42521907	Oleic acid to stearic acid ratio QTL (193492)	DRC_1_42507388_42604295_1
SSC1	42542127	42542131	Dressing percentage QTL (154458)	DRC_1_42507388_42604295_1
SSC1	66475145	66475149	Intermuscular fat content QTL (135384)	DRC_1_66294798_66590915_1
SSC1	66491113	66491117	Intermuscular fat content QTL (135385)	DRC_1_66294798_66590915_1
SSC1	66543285	66543289	Intermuscular fat content QTL (135386)	DRC_1_66294798_66590915_1
SSC1	66575938	66575942	Intermuscular fat content QTL (135387)	DRC_1_66294798_66590915_1
SSC1	66590913	66590917	Intermuscular fat content QTL (135388)	DRC_1_66294798_66590915_1
SSC14	140598972	140598976	indole laboratory QTL (95291)	DRC_14_140598974_140796518_1
SSC14	140598972	140598976	indole laboratory QTL (95331)	DRC_14_140598974_140796518_1
SSC14	140598972	140598976	Fat skatole level QTL (220568)	DRC_14_140598974_140796518_1
SSC14	140612002	140612006	indole laboratory QTL (18666)	DRC_14_140598974_140796518_1
SSC14	140612002	140612006	indole laboratory QTL (95292)	DRC_14_140598974_140796518_1
SSC14	140612002	140612006	indole laboratory QTL (95332)	DRC_14_140598974_140796518_1
SSC14	140612002	140612006	Fat skatole level QTL (220569)	DRC_14_140598974_140796518_1
SSC2	103337470	103337474	Shear force QTL (17440)	DRC_2_103337472_103377568_1
SSC2	103337470	103337474	Shear force QTL (17441)	DRC_2_103337472_103377568_1
SSC2	103337470	103337474	Shear force QTL (17442)	DRC_2_103337472_103377568_1
SSC2	103337553	103337557	Shear force QTL (17443)	DRC_2_103337472_103377568_1
SSC2	103337553	103337557	Shear force QTL (17444)	DRC_2_103337472_103377568_1
SSC2	103337553	103337557	Shear force QTL (17445)	DRC_2_103337472_103377568_1
SSC2	103337553	103337557	Shear force QTL (23067)	DRC_2_103337472_103377568_1
SSC2	103342088	103342092	Shear force QTL (17437)	DRC_2_103337472_103377568_1
SSC2	103342088	103342092	Shear force QTL (17438)	DRC_2_103337472_103377568_1
SSC2	103342088	103342092	Shear force QTL (17439)	DRC_2_103337472_103377568_1
SSC2	103354649	103354653	Shear force QTL (17446)	DRC_2_103337472_103377568_1
SSC2	103354649	103354653	Shear force QTL (17447)	DRC_2_103337472_103377568_1
SSC2	103354649	103354653	Shear force QTL (17448)	DRC_2_103337472_103377568_1
SSC2	103354649	103354653	Shear force QTL (23068)	DRC_2_103337472_103377568_1
SSC2	103354652	103354656	Shear force QTL (17449)	DRC_2_103337472_103377568_1
SSC2	103354652	103354656	Shear force QTL (17450)	DRC_2_103337472_103377568_1
SSC2	103354715	103354719	Spinal curvature QTL (17676)	DRC_2_103337472_103377568_1
SSC2	103354715	103354719	Drip loss QTL (23061)	DRC_2_103337472_103377568_1
SSC2	103354715	103354719	Shear force QTL (23062)	DRC_2_103337472_103377568_1
SSC2	134043041	134043045	Intramuscular fat content QTL (147272)	DRC_2_133808837_134055067_1
SSC2	2119791	2119795	Ham meat percentage QTL (32705)	DRC_2_2119793_2215904_1
SSC2	2119791	2119795	Lean meat percentage QTL (32719)	DRC_2_2119793_2215904_1
SSC2	2149305	2149309	Dressing percentage QTL (160929)	DRC_2_2119793_2215904_1
SSC2	92482455	92482459	Meat color QTL (257887)	DRC_2_92431131_92530970_1
SSC3	537966	537970	Intramuscular fat content QTL (176598)	DRC_3_377752_887470_1
SSC4	24600009	24600013	Drip loss QTL (56229)	DRC_4_24557142_24655041_1
SSC4	24655039	24655043	Left teat number QTL (126621)	DRC_4_24557142_24655041_1
SSC5	2727518	2727522	Right teat number QTL (126730)	DRC_5_2680863_2811761_1
SSC5	64106263	64106267	Intramuscular fat content QTL (238772)	DRC_5_63994456_64189323_1
SSC6	43125859	43125863	Cannon bone circumference QTL (255890)	DRC_6_43112195_43322225_1
SSC6	43131154	43131158	Cannon bone circumference QTL (255919)	DRC_6_43112195_43322225_1
SSC6	43137733	43137737	Cannon bone circumference QTL (255902)	DRC_6_43112195_43322225_1
SSC6	43151043	43151047	Cannon bone circumference QTL (255821)	DRC_6_43112195_43322225_1
SSC6	43181607	43181611	Drip loss QTL (36161)	DRC_6_43112195_43322225_1
SSC6	43181607	43181611	Muscle impedance QTL (36197)	DRC_6_43112195_43322225_1
SSC6	43181607	43181611	Muscle pH QTL (36253)	DRC_6_43112195_43322225_1
SSC6	43322170	43322174	Drip loss QTL (36162)	DRC_6_43112195_43322225_1
SSC6	43322170	43322174	Muscle impedance QTL (36194)	DRC_6_43112195_43322225_1
SSC6	43322170	43322174	Muscle pH QTL (36264)	DRC_6_43112195_43322225_1
SSC6	76007062	76007066	Neutrophil count QTL (127999)	DRC_6_75877061_76210521_1
SSC6	76038581	76038585	Neutrophil count QTL (128000)	DRC_6_75877061_76210521_1
SSC6	76063335	76063339	Neutrophil count QTL (128001)	DRC_6_75877061_76210521_1
SSC6	76089912	76089916	Neutrophil count QTL (128002)	DRC_6_75877061_76210521_1
SSC6	76114732	76114736	Neutrophil count QTL (128003)	DRC_6_75877061_76210521_1
SSC6	76151933	76151937	Neutrophil count QTL (127651)	DRC_6_75877061_76210521_1
SSC6	76151933	76151937	Neutrophil percentage QTL (127997)	DRC_6_75877061_76210521_1
SSC6	76168703	76168707	Neutrophil count QTL (127650)	DRC_6_75877061_76210521_1
SSC6	76168703	76168707	Neutrophil percentage QTL (127996)	DRC_6_75877061_76210521_1
SSC6	76175758	76175762	Coping behavior QTL (124396)	DRC_6_75877061_76210521_1
SSC6	76175758	76175762	Neutrophil count QTL (127726)	DRC_6_75877061_76210521_1
SSC6	76175758	76175762	Neutrophil percentage QTL (127799)	DRC_6_75877061_76210521_1
SSC6	76178412	76178416	Neutrophil count QTL (127725)	DRC_6_75877061_76210521_1
SSC6	76178412	76178416	Neutrophil percentage QTL (127798)	DRC_6_75877061_76210521_1
SSC6	76210519	76210523	Neutrophil count QTL (127652)	DRC_6_75877061_76210521_1
SSC6	76210519	76210523	Neutrophil percentage QTL (127998)	DRC_6_75877061_76210521_1
SSC6	8404391	8404395	skatole laboratory QTL (15971)	DRC_6_8252860_8429029_1
SSC7	96660859	96660863	Thoracic vertebra number QTL (24244)	DRC_7_96660861_96806775_1
SSC7	96660859	96660863	Teat number QTL (211808)	DRC_7_96660861_96806775_1
SSC7	96660859	96660863	Teat number QTL (211864)	DRC_7_96660861_96806775_1
SSC7	96660859	96660863	Number of ribs QTL (264314)	DRC_7_96660861_96806775_1
SSC7	96661065	96661069	Number of ribs QTL (273716)	DRC_7_96660861_96806775_1
SSC7	96661561	96661565	Number of ribs QTL (267920)	DRC_7_96660861_96806775_1
SSC7	96662333	96662337	Number of ribs QTL (266037)	DRC_7_96660861_96806775_1
SSC7	96663215	96663219	Number of ribs QTL (271363)	DRC_7_96660861_96806775_1
SSC7	96663461	96663465	Number of ribs QTL (266604)	DRC_7_96660861_96806775_1
SSC7	96663868	96663872	Number of ribs QTL (273088)	DRC_7_96660861_96806775_1
SSC7	96666503	96666507	Number of ribs QTL (274820)	DRC_7_96660861_96806775_1
SSC7	96666505	96666509	Number of ribs QTL (274037)	DRC_7_96660861_96806775_1
SSC7	96666929	96666933	Number of ribs QTL (274483)	DRC_7_96660861_96806775_1
SSC7	96667236	96667240	Number of ribs QTL (271582)	DRC_7_96660861_96806775_1
SSC7	96669929	96669933	Number of ribs QTL (272958)	DRC_7_96660861_96806775_1
SSC7	96671121	96671125	Number of ribs QTL (271454)	DRC_7_96660861_96806775_1
SSC7	96672160	96672164	Number of ribs QTL (271137)	DRC_7_96660861_96806775_1
SSC7	96674134	96674138	Number of ribs QTL (267605)	DRC_7_96660861_96806775_1
SSC7	96674174	96674178	Number of ribs QTL (270491)	DRC_7_96660861_96806775_1
SSC7	96676920	96676924	Number of ribs QTL (273919)	DRC_7_96660861_96806775_1
SSC7	96677104	96677108	Number of ribs QTL (265497)	DRC_7_96660861_96806775_1
SSC7	96677246	96677250	Number of ribs QTL (274089)	DRC_7_96660861_96806775_1
SSC7	96677251	96677255	Number of ribs QTL (274883)	DRC_7_96660861_96806775_1
SSC7	96677835	96677839	Number of ribs QTL (274183)	DRC_7_96660861_96806775_1
SSC7	96677868	96677872	Number of ribs QTL (274988)	DRC_7_96660861_96806775_1
SSC7	96677919	96677923	Number of ribs QTL (267547)	DRC_7_96660861_96806775_1
SSC7	96680552	96680556	Number of ribs QTL (270117)	DRC_7_96660861_96806775_1
SSC7	96681181	96681185	Number of ribs QTL (271157)	DRC_7_96660861_96806775_1
SSC7	96682431	96682435	Number of ribs QTL (273898)	DRC_7_96660861_96806775_1
SSC7	96684342	96684346	Number of ribs QTL (273206)	DRC_7_96660861_96806775_1
SSC7	96687139	96687143	Number of ribs QTL (275659)	DRC_7_96660861_96806775_1
SSC7	96687484	96687488	Number of ribs QTL (274207)	DRC_7_96660861_96806775_1
SSC7	96688365	96688369	Number of ribs QTL (266389)	DRC_7_96660861_96806775_1
SSC7	96688627	96688631	Number of ribs QTL (265623)	DRC_7_96660861_96806775_1
SSC7	96689543	96689547	Number of ribs QTL (273329)	DRC_7_96660861_96806775_1
SSC7	96689608	96689612	Number of ribs QTL (269906)	DRC_7_96660861_96806775_1
SSC7	96691587	96691591	Number of ribs QTL (271782)	DRC_7_96660861_96806775_1
SSC7	96694313	96694317	Number of ribs QTL (266837)	DRC_7_96660861_96806775_1
SSC7	96694362	96694366	Teat number QTL (211809)	DRC_7_96660861_96806775_1
SSC7	96694615	96694619	Number of ribs QTL (267106)	DRC_7_96660861_96806775_1
SSC7	96694683	96694687	Number of ribs QTL (269871)	DRC_7_96660861_96806775_1
SSC7	96695804	96695808	Number of ribs QTL (274861)	DRC_7_96660861_96806775_1
SSC7	96696037	96696041	Number of ribs QTL (267669)	DRC_7_96660861_96806775_1
SSC7	96698642	96698646	Number of ribs QTL (269814)	DRC_7_96660861_96806775_1
SSC7	96705970	96705974	Number of ribs QTL (273009)	DRC_7_96660861_96806775_1
SSC7	96706137	96706141	Number of ribs QTL (270286)	DRC_7_96660861_96806775_1
SSC7	96706289	96706293	Number of ribs QTL (267828)	DRC_7_96660861_96806775_1
SSC7	96707501	96707505	Number of ribs QTL (265872)	DRC_7_96660861_96806775_1
SSC7	96707985	96707989	Number of ribs QTL (275249)	DRC_7_96660861_96806775_1
SSC7	96708450	96708454	Number of ribs QTL (267505)	DRC_7_96660861_96806775_1
SSC7	96708466	96708470	Number of ribs QTL (270168)	DRC_7_96660861_96806775_1
SSC7	96709849	96709853	Number of ribs QTL (272368)	DRC_7_96660861_96806775_1
SSC7	96712233	96712237	Number of ribs QTL (273640)	DRC_7_96660861_96806775_1
SSC7	96712764	96712768	Number of ribs QTL (272712)	DRC_7_96660861_96806775_1
SSC7	96719459	96719463	Number of ribs QTL (272101)	DRC_7_96660861_96806775_1
SSC7	96720704	96720708	Number of ribs QTL (275173)	DRC_7_96660861_96806775_1
SSC7	96722779	96722783	Number of ribs QTL (274818)	DRC_7_96660861_96806775_1
SSC7	96726758	96726762	Number of ribs QTL (274238)	DRC_7_96660861_96806775_1
SSC7	96727495	96727499	Teat number QTL (211810)	DRC_7_96660861_96806775_1
SSC7	96727495	96727499	Teat number QTL (211865)	DRC_7_96660861_96806775_1
SSC7	96728513	96728517	Number of ribs QTL (267843)	DRC_7_96660861_96806775_1
SSC7	96730567	96730571	Number of ribs QTL (266941)	DRC_7_96660861_96806775_1
SSC7	96731836	96731840	Teat number QTL (211811)	DRC_7_96660861_96806775_1
SSC7	96731836	96731840	Teat number QTL (211866)	DRC_7_96660861_96806775_1
SSC7	96731836	96731840	Right teat number QTL (220246)	DRC_7_96660861_96806775_1
SSC7	96731836	96731840	Teat number QTL (220258)	DRC_7_96660861_96806775_1
SSC7	96738352	96738356	Number of ribs QTL (272960)	DRC_7_96660861_96806775_1
SSC7	96738353	96738357	Number of ribs QTL (270396)	DRC_7_96660861_96806775_1
SSC7	96741169	96741173	Number of ribs QTL (269495)	DRC_7_96660861_96806775_1
SSC7	96741861	96741865	Number of ribs QTL (273296)	DRC_7_96660861_96806775_1
SSC7	96743523	96743527	Teat number QTL (211812)	DRC_7_96660861_96806775_1
SSC7	96743523	96743527	Teat number QTL (211867)	DRC_7_96660861_96806775_1
SSC7	96743523	96743527	Number of ribs QTL (264316)	DRC_7_96660861_96806775_1
SSC7	96743772	96743776	Number of ribs QTL (274036)	DRC_7_96660861_96806775_1
SSC7	96753399	96753403	Number of ribs QTL (270642)	DRC_7_96660861_96806775_1
SSC7	96753803	96753807	Number of ribs QTL (267588)	DRC_7_96660861_96806775_1
SSC7	96754271	96754275	Number of ribs QTL (272487)	DRC_7_96660861_96806775_1
SSC7	96756913	96756917	Number of ribs QTL (265540)	DRC_7_96660861_96806775_1
SSC7	96758903	96758907	Number of ribs QTL (264315)	DRC_7_96660861_96806775_1
SSC7	96760549	96760553	Number of ribs QTL (269663)	DRC_7_96660861_96806775_1
SSC7	96762746	96762750	Number of ribs QTL (275539)	DRC_7_96660861_96806775_1
SSC7	96763678	96763682	Number of ribs QTL (276270)	DRC_7_96660861_96806775_1
SSC7	96765288	96765292	Number of ribs QTL (276043)	DRC_7_96660861_96806775_1
SSC7	96766735	96766739	Number of ribs QTL (276332)	DRC_7_96660861_96806775_1
SSC7	96767488	96767492	Number of ribs QTL (272558)	DRC_7_96660861_96806775_1
SSC7	96768449	96768453	Number of ribs QTL (271645)	DRC_7_96660861_96806775_1
SSC7	96772580	96772584	Number of ribs QTL (274201)	DRC_7_96660861_96806775_1
SSC7	96775535	96775539	Number of ribs QTL (273002)	DRC_7_96660861_96806775_1
SSC7	96776314	96776318	Number of ribs QTL (271461)	DRC_7_96660861_96806775_1
SSC7	96777902	96777906	Number of ribs QTL (270553)	DRC_7_96660861_96806775_1
SSC7	96782625	96782629	Number of ribs QTL (272494)	DRC_7_96660861_96806775_1
SSC7	96784641	96784645	Number of ribs QTL (272289)	DRC_7_96660861_96806775_1
SSC7	96785209	96785213	Number of ribs QTL (268290)	DRC_7_96660861_96806775_1
SSC7	96786712	96786716	Teat number QTL (211813)	DRC_7_96660861_96806775_1
SSC7	96786712	96786716	Teat number QTL (211868)	DRC_7_96660861_96806775_1
SSC7	96786712	96786716	Right teat number QTL (220245)	DRC_7_96660861_96806775_1
SSC7	96786712	96786716	Teat number QTL (220257)	DRC_7_96660861_96806775_1
SSC7	96788328	96788332	Number of ribs QTL (273337)	DRC_7_96660861_96806775_1
SSC7	96791867	96791871	Number of ribs QTL (268193)	DRC_7_96660861_96806775_1
SSC7	96792895	96792899	Number of ribs QTL (274943)	DRC_7_96660861_96806775_1
SSC7	96795030	96795034	Number of ribs QTL (270607)	DRC_7_96660861_96806775_1
SSC7	96795570	96795574	Number of ribs QTL (270408)	DRC_7_96660861_96806775_1
SSC7	96797699	96797703	Number of ribs QTL (273162)	DRC_7_96660861_96806775_1
SSC7	96798600	96798604	Number of ribs QTL (267482)	DRC_7_96660861_96806775_1
SSC7	96800064	96800068	Number of ribs QTL (273821)	DRC_7_96660861_96806775_1
SSC7	96801844	96801848	Number of ribs QTL (276251)	DRC_7_96660861_96806775_1
SSC7	96802419	96802423	Number of ribs QTL (276260)	DRC_7_96660861_96806775_1
SSC7	96803896	96803900	Number of ribs QTL (275671)	DRC_7_96660861_96806775_1
SSC7	96805881	96805885	Number of ribs QTL (265890)	DRC_7_96660861_96806775_1
SSC7	96806158	96806162	Number of ribs QTL (269230)	DRC_7_96660861_96806775_1
SSC7	96806549	96806553	Number of ribs QTL (270540)	DRC_7_96660861_96806775_1
SSC7	96806773	96806777	Teat number QTL (211814)	DRC_7_96660861_96806775_1
SSC7	96806773	96806777	Teat number QTL (211869)	DRC_7_96660861_96806775_1
SSC7	96806773	96806777	Right teat number QTL (220247)	DRC_7_96660861_96806775_1
SSC7	96806773	96806777	Teat number QTL (220259)	DRC_7_96660861_96806775_1
SSC8	3249194	3249198	Abdominal circumference QTL (223588)	DRC_8_3020926_3249649_1
SSC1	14337904	14337908	Lung weight QTL (168395)	DRC_1_14323699_14434919_1
SSC1	253483257	253483261	Age at puberty QTL (22003)	DRC_1_253399341_253512488_1
SSC1	42542127	42542131	Dressing percentage QTL (154458)	DRC_1_42542129_42604295_1
SSC1	73119229	73119233	Dressing percentage QTL (161224)	DRC_1_73057549_73832170_1
SSC11	27751986	27751990	Litter size QTL (130396)	DRC_11_27695048_27852056_1
SSC11	27751986	27751990	Litter size QTL (263123)	DRC_11_27695048_27852056_1
SSC11	4296301	4296305	Total number born alive QTL (56264)	DRC_11_4191013_4430947_1
SSC11	4296301	4296305	Total number born alive QTL (56264)	DRC_11_4262523_4430947_1
SSC12	53209425	53209429	Intramuscular fat content QTL (37673)	DRC_12_53038625_53385772_1
SSC12	53209425	53209429	Marbling QTL (37706)	DRC_12_53038625_53385772_1
SSC12	53209425	53209429	Meat color QTL (37745)	DRC_12_53038625_53385772_1
SSC12	53209425	53209429	Meat color QTL (121866)	DRC_12_53038625_53385772_1
SSC12	53209425	53209429	Meat color QTL (121867)	DRC_12_53038625_53385772_1
SSC12	53209425	53209429	Intramuscular fat content QTL (121868)	DRC_12_53038625_53385772_1
SSC12	53209425	53209429	Marbling QTL (121869)	DRC_12_53038625_53385772_1
SSC12	53209425	53209429	Muscle moisture percentage QTL (121870)	DRC_12_53038625_53385772_1
SSC12	53209425	53209429	Coping behavior QTL (124490)	DRC_12_53038625_53385772_1
SSC12	53209425	53209429	Coping behavior QTL (124491)	DRC_12_53038625_53385772_1
SSC12	53209425	53209429	Coping behavior QTL (124492)	DRC_12_53038625_53385772_1
SSC12	53209425	53209429	Coping behavior QTL (124796)	DRC_12_53038625_53385772_1
SSC12	53209425	53209429	Coping behavior QTL (124797)	DRC_12_53038625_53385772_1
SSC12	53209425	53209429	Coping behavior QTL (124798)	DRC_12_53038625_53385772_1
SSC12	53209425	53209429	Coping behavior QTL (124978)	DRC_12_53038625_53385772_1
SSC12	53209425	53209429	Coping behavior QTL (124979)	DRC_12_53038625_53385772_1
SSC12	53209425	53209429	Coping behavior QTL (124980)	DRC_12_53038625_53385772_1
SSC12	53209425	53209429	Teat number QTL (224658)	DRC_12_53038625_53385772_1
SSC12	53235712	53235716	Coping behavior QTL (124240)	DRC_12_53038625_53385772_1
SSC12	53235712	53235716	Coping behavior QTL (124493)	DRC_12_53038625_53385772_1
SSC12	53235712	53235716	Coping behavior QTL (124494)	DRC_12_53038625_53385772_1
SSC12	53235712	53235716	Coping behavior QTL (124495)	DRC_12_53038625_53385772_1
SSC12	53235712	53235716	Coping behavior QTL (124799)	DRC_12_53038625_53385772_1
SSC12	53235712	53235716	Coping behavior QTL (124800)	DRC_12_53038625_53385772_1
SSC12	53235712	53235716	Coping behavior QTL (124801)	DRC_12_53038625_53385772_1
SSC12	53235712	53235716	Coping behavior QTL (124981)	DRC_12_53038625_53385772_1
SSC12	53235712	53235716	Coping behavior QTL (124982)	DRC_12_53038625_53385772_1
SSC12	53235712	53235716	Coping behavior QTL (124983)	DRC_12_53038625_53385772_1
SSC12	53235712	53235716	Backfat between 3rd and 4th last ribs QTL (216304)	DRC_12_53038625_53385772_1
SSC12	53332146	53332150	Meat color QTL (37743)	DRC_12_53038625_53385772_1
SSC12	53332146	53332150	Coping behavior QTL (124243)	DRC_12_53038625_53385772_1
SSC12	53332146	53332150	Coping behavior QTL (124496)	DRC_12_53038625_53385772_1
SSC12	53332146	53332150	Coping behavior QTL (124497)	DRC_12_53038625_53385772_1
SSC12	53332146	53332150	Coping behavior QTL (124498)	DRC_12_53038625_53385772_1
SSC12	53332146	53332150	Coping behavior QTL (124802)	DRC_12_53038625_53385772_1
SSC12	53332146	53332150	Coping behavior QTL (124803)	DRC_12_53038625_53385772_1
SSC12	53332146	53332150	Coping behavior QTL (124804)	DRC_12_53038625_53385772_1
SSC12	53332146	53332150	Coping behavior QTL (124805)	DRC_12_53038625_53385772_1
SSC12	53332146	53332150	Coping behavior QTL (124984)	DRC_12_53038625_53385772_1
SSC12	53332146	53332150	Coping behavior QTL (124985)	DRC_12_53038625_53385772_1
SSC12	53364200	53364204	Coping behavior QTL (124233)	DRC_12_53038625_53385772_1
SSC12	53364200	53364204	Coping behavior QTL (124499)	DRC_12_53038625_53385772_1
SSC12	53364200	53364204	Coping behavior QTL (124500)	DRC_12_53038625_53385772_1
SSC12	53364200	53364204	Coping behavior QTL (124501)	DRC_12_53038625_53385772_1
SSC12	53364200	53364204	Coping behavior QTL (124502)	DRC_12_53038625_53385772_1
SSC12	53364200	53364204	Coping behavior QTL (124806)	DRC_12_53038625_53385772_1
SSC12	53364200	53364204	Coping behavior QTL (124807)	DRC_12_53038625_53385772_1
SSC12	53364200	53364204	Coping behavior QTL (124808)	DRC_12_53038625_53385772_1
SSC12	53364200	53364204	Coping behavior QTL (124809)	DRC_12_53038625_53385772_1
SSC12	53364200	53364204	Coping behavior QTL (124986)	DRC_12_53038625_53385772_1
SSC12	53364200	53364204	Coping behavior QTL (124987)	DRC_12_53038625_53385772_1
SSC12	53364200	53364204	Coping behavior QTL (124988)	DRC_12_53038625_53385772_1
SSC12	53364200	53364204	Neutrophil count QTL (237839)	DRC_12_53038625_53385772_1
SSC12	53365129	53365133	Linolenic acid content QTL (218050)	DRC_12_53038625_53385772_1
SSC12	53365129	53365133	Linolenic acid content QTL (218051)	DRC_12_53038625_53385772_1
SSC12	53367706	53367710	Linolenic acid content QTL (218052)	DRC_12_53038625_53385772_1
SSC12	53367706	53367710	Linolenic acid content QTL (218053)	DRC_12_53038625_53385772_1
SSC12	53368169	53368173	Linolenic acid content QTL (218048)	DRC_12_53038625_53385772_1
SSC12	53368169	53368173	Linolenic acid content QTL (218049)	DRC_12_53038625_53385772_1
SSC13	207795171	207795175	Maternal infanticide QTL (30977)	DRC_13_207543943_207855947_1
SSC14	140362729	140362733	Meat color QTL (240048)	DRC_14_140303052_141410475_1
SSC14	140389048	140389052	Muscle pH QTL (240074)	DRC_14_140303052_141410475_1
SSC14	140598972	140598976	indole laboratory QTL (95291)	DRC_14_140303052_141410475_1
SSC14	140598972	140598976	indole laboratory QTL (95331)	DRC_14_140303052_141410475_1
SSC14	140598972	140598976	Fat skatole level QTL (220568)	DRC_14_140303052_141410475_1
SSC14	140612002	140612006	indole laboratory QTL (18666)	DRC_14_140303052_141410475_1
SSC14	140612002	140612006	indole laboratory QTL (95292)	DRC_14_140303052_141410475_1
SSC14	140612002	140612006	indole laboratory QTL (95332)	DRC_14_140303052_141410475_1
SSC14	140612002	140612006	Fat skatole level QTL (220569)	DRC_14_140303052_141410475_1
SSC14	140916096	140916100	Fat skatole level QTL (220570)	DRC_14_140303052_141410475_1
SSC14	140967544	140967548	Fat skatole level QTL (220571)	DRC_14_140303052_141410475_1
SSC14	141017248	141017252	Fat skatole level QTL (220583)	DRC_14_140303052_141410475_1
SSC14	141151932	141151936	Stearic acid content QTL (218084)	DRC_14_140303052_141410475_1
SSC14	141151932	141151936	Fat skatole level QTL (220572)	DRC_14_140303052_141410475_1
SSC14	141173641	141173645	Stearic acid content QTL (218085)	DRC_14_140303052_141410475_1
SSC14	141173641	141173645	Fat skatole level QTL (220573)	DRC_14_140303052_141410475_1
SSC14	141175679	141175683	Total muscle fiber number QTL (194832)	DRC_14_140303052_141410475_1
SSC14	141175679	141175683	Number of muscle fibers per unit area QTL (194833)	DRC_14_140303052_141410475_1
SSC14	141191695	141191699	Fat skatole level QTL (220574)	DRC_14_140303052_141410475_1
SSC14	141232778	141232782	Stearic acid content QTL (218093)	DRC_14_140303052_141410475_1
SSC14	141232778	141232782	Fat skatole level QTL (220575)	DRC_14_140303052_141410475_1
SSC14	141279743	141279747	Fat skatole level QTL (220576)	DRC_14_140303052_141410475_1
SSC14	141309600	141309604	Stearic acid content QTL (218083)	DRC_14_140303052_141410475_1
SSC14	141309600	141309604	Fat skatole level QTL (220577)	DRC_14_140303052_141410475_1
SSC14	141338054	141338058	Stearic acid content QTL (218086)	DRC_14_140303052_141410475_1
SSC14	141338054	141338058	Fat skatole level QTL (220578)	DRC_14_140303052_141410475_1
SSC14	141374709	141374713	Stearic acid content QTL (218082)	DRC_14_140303052_141410475_1
SSC14	141374709	141374713	Fat skatole level QTL (220579)	DRC_14_140303052_141410475_1
SSC14	141395574	141395578	Fat skatole level QTL (220580)	DRC_14_140303052_141410475_1
SSC14	141410473	141410477	Backfat thickness between 3rd and 4th rib QTL (23163)	DRC_14_140303052_141410475_1
SSC14	141410473	141410477	indole laboratory QTL (95294)	DRC_14_140303052_141410475_1
SSC14	141410473	141410477	indole laboratory QTL (95335)	DRC_14_140303052_141410475_1
SSC14	141410473	141410477	Fat skatole level QTL (220564)	DRC_14_140303052_141410475_1
SSC14	141410473	141410477	Fat skatole level QTL (220581)	DRC_14_140303052_141410475_1
SSC15	114775109	114775113	Interleukin-8 level QTL (237700)	DRC_15_114775111_114925550_1
SSC15	114816161	114816165	Muscle pH QTL (179183)	DRC_15_114775111_114925550_1
SSC15	114816161	114816165	Interleukin-8 level QTL (237902)	DRC_15_114775111_114925550_1
SSC15	114898048	114898052	Interleukin-8 level QTL (237903)	DRC_15_114775111_114925550_1
SSC15	114775109	114775113	Interleukin-8 level QTL (237700)	DRC_15_114775111_115105784_1
SSC15	114816161	114816165	Muscle pH QTL (179183)	DRC_15_114775111_115105784_1
SSC15	114816161	114816165	Interleukin-8 level QTL (237902)	DRC_15_114775111_115105784_1
SSC15	114898048	114898052	Interleukin-8 level QTL (237903)	DRC_15_114775111_115105784_1
SSC15	115091119	115091123	Feed conversion ratio QTL (62245)	DRC_15_114775111_115105784_1
SSC15	117610394	117610398	Muscle pH QTL (126161)	DRC_15_117564592_117674402_1
SSC15	117674400	117674404	PRRSV susceptibility QTL (263294)	DRC_15_117564592_117674402_1
SSC16	63755340	63755344	Arachidic acid to stearic acid ratio QTL (101623)	DRC_16_63653438_63874045_1
SSC16	63765654	63765658	Arachidic acid to stearic acid ratio QTL (101622)	DRC_16_63653438_63874045_1
SSC16	63825862	63825866	Arachidic acid to stearic acid ratio QTL (101674)	DRC_16_63653438_63874045_1
SSC16	63755340	63755344	Arachidic acid to stearic acid ratio QTL (101623)	DRC_16_63755342_63874045_1
SSC16	63765654	63765658	Arachidic acid to stearic acid ratio QTL (101622)	DRC_16_63755342_63874045_1
SSC16	63825862	63825866	Arachidic acid to stearic acid ratio QTL (101674)	DRC_16_63755342_63874045_1
SSC17	17867188	17867192	Feed conversion ratio QTL (158394)	DRC_17_17867190_18138574_1
SSC17	17937031	17937035	Platelet count QTL (107558)	DRC_17_17867190_18138574_1
SSC17	18117252	18117256	Shear force at first peak QTL (119844)	DRC_17_17867190_18138574_1
SSC17	18117252	18117256	Drip loss QTL (119845)	DRC_17_17867190_18138574_1
SSC17	18117252	18117256	Meat color QTL (119846)	DRC_17_17867190_18138574_1
SSC17	18117252	18117256	Meat color QTL (119847)	DRC_17_17867190_18138574_1
SSC17	18117252	18117256	Meat color QTL (119848)	DRC_17_17867190_18138574_1
SSC17	18117252	18117256	Muscle moisture percentage QTL (119849)	DRC_17_17867190_18138574_1
SSC17	47705311	47705315	Myristic acid content QTL (18614)	DRC_17_47669271_47715175_1
SSC17	47705311	47705315	Palmitoleic acid content QTL (18615)	DRC_17_47669271_47715175_1
SSC17	47705311	47705315	Vaccenic acid to palmitoleic acid ratio QTL (18626)	DRC_17_47669271_47715175_1
SSC18	5909013	5909017	Number of stillborn QTL (261963)	DRC_18_5867350_5928140_1
SSC2	12842135	12842139	Litter size QTL (211746)	DRC_2_12817790_13042380_1
SSC2	3058631	3058635	Litter size QTL (130313)	DRC_2_2984595_3365303_1
SSC2	3058631	3058635	Dressing percentage QTL (160921)	DRC_2_2984595_3365303_1
SSC2	3094573	3094577	Loin muscle area QTL (106174)	DRC_2_2984595_3365303_1
SSC2	3094573	3094577	Dressing percentage QTL (161249)	DRC_2_2984595_3365303_1
SSC2	3127459	3127463	Coping behavior QTL (124318)	DRC_2_2984595_3365303_1
SSC2	3127459	3127463	Coping behavior QTL (124634)	DRC_2_2984595_3365303_1
SSC2	3127459	3127463	Coping behavior QTL (124635)	DRC_2_2984595_3365303_1
SSC2	3127459	3127463	Coping behavior QTL (124636)	DRC_2_2984595_3365303_1
SSC2	3127459	3127463	Coping behavior QTL (124926)	DRC_2_2984595_3365303_1
SSC2	3235502	3235506	Mean corpuscular volume QTL (127178)	DRC_2_2984595_3365303_1
SSC2	3237208	3237212	Loin muscle area QTL (106176)	DRC_2_2984595_3365303_1
SSC2	3237208	3237212	Meat to fat ratio QTL (165003)	DRC_2_2984595_3365303_1
SSC2	3257620	3257624	Mean corpuscular volume QTL (127179)	DRC_2_2984595_3365303_1
SSC2	3257620	3257624	Lymphocyte number QTL (171091)	DRC_2_2984595_3365303_1
SSC2	3285384	3285388	Subcutaneous fat thickness QTL (262684)	DRC_2_2984595_3365303_1
SSC2	3285384	3285388	Subcutaneous fat thickness QTL (262686)	DRC_2_2984595_3365303_1
SSC2	3285384	3285388	Subcutaneous fat thickness QTL (262690)	DRC_2_2984595_3365303_1
SSC2	3304251	3304255	Body weight QTL (263699)	DRC_2_2984595_3365303_1
SSC2	3321697	3321701	Ham meat percentage QTL (32707)	DRC_2_2984595_3365303_1
SSC2	3321697	3321701	Lean meat percentage QTL (32721)	DRC_2_2984595_3365303_1
SSC2	3321697	3321701	Loin weight QTL (153584)	DRC_2_2984595_3365303_1
SSC2	92482455	92482459	Meat color QTL (257887)	DRC_2_92431131_92757077_1
SSC3	10076781	10076785	Platelet count QTL (107566)	DRC_3_10019773_10104448_1
SSC3	3714736	3714740	Average daily gain QTL (170826)	DRC_3_3693136_3841954_1
SSC3	3714736	3714740	Average daily gain QTL (170826)	DRC_3_3693136_3987923_1
SSC3	3714736	3714740	Average daily gain QTL (170826)	DRC_3_3714738_4049287_1
SSC3	537966	537970	Intramuscular fat content QTL (176598)	DRC_3_377752_629216_1
SSC3	537966	537970	Intramuscular fat content QTL (176598)	DRC_3_377752_833860_1
SSC3	46017893	46017897	CD8-negative leukocyte percentage QTL (128262)	DRC_3_46017895_46058043_1
SSC3	46017893	46017897	CD8-positive leukocyte percentage QTL (128679)	DRC_3_46017895_46058043_1
SSC3	46024982	46024986	CD8-negative leukocyte percentage QTL (128265)	DRC_3_46017895_46058043_1
SSC3	46024982	46024986	CD8-positive leukocyte percentage QTL (128683)	DRC_3_46017895_46058043_1
SSC3	49859000	49859004	CD8-negative leukocyte percentage QTL (128149)	DRC_3_49795973_50027735_1
SSC3	49859000	49859004	CD8-positive leukocyte percentage QTL (128573)	DRC_3_49795973_50027735_1
SSC3	49859000	49859004	CD3-negative CD8-negative leukocyte percentage QTL (129699)	DRC_3_49795973_50027735_1
SSC3	49877787	49877791	CD8-negative leukocyte percentage QTL (128135)	DRC_3_49795973_50027735_1
SSC3	49877787	49877791	CD8-positive leukocyte percentage QTL (128558)	DRC_3_49795973_50027735_1
SSC3	49877787	49877791	CD3-negative CD8-negative leukocyte percentage QTL (129697)	DRC_3_49795973_50027735_1
SSC3	49925656	49925660	CD8-negative leukocyte percentage QTL (128148)	DRC_3_49795973_50027735_1
SSC3	49925656	49925660	CD8-positive leukocyte percentage QTL (128572)	DRC_3_49795973_50027735_1
SSC3	49925656	49925660	CD3-negative CD8-negative leukocyte percentage QTL (129698)	DRC_3_49795973_50027735_1
SSC3	49948997	49949001	CD8-negative leukocyte percentage QTL (128151)	DRC_3_49795973_50027735_1
SSC3	49948997	49949001	CD8-positive leukocyte percentage QTL (128575)	DRC_3_49795973_50027735_1
SSC3	49948997	49949001	CD3-negative CD8-negative leukocyte percentage QTL (129701)	DRC_3_49795973_50027735_1
SSC3	49974105	49974109	CD8-negative leukocyte percentage QTL (128150)	DRC_3_49795973_50027735_1
SSC3	49974105	49974109	CD8-positive leukocyte percentage QTL (128574)	DRC_3_49795973_50027735_1
SSC3	49974105	49974109	CD3-negative CD8-negative leukocyte percentage QTL (129700)	DRC_3_49795973_50027735_1
SSC3	49997296	49997300	CD8-negative leukocyte percentage QTL (128500)	DRC_3_49795973_50027735_1
SSC3	49997296	49997300	CD8-positive leukocyte percentage QTL (129154)	DRC_3_49795973_50027735_1
SSC3	49997296	49997300	CD3-negative CD8-negative leukocyte percentage QTL (129790)	DRC_3_49795973_50027735_1
SSC3	50027733	50027737	CD8-negative leukocyte percentage QTL (128499)	DRC_3_49795973_50027735_1
SSC3	50027733	50027737	CD8-positive leukocyte percentage QTL (129153)	DRC_3_49795973_50027735_1
SSC3	50027733	50027737	CD3-negative CD8-negative leukocyte percentage QTL (129789)	DRC_3_49795973_50027735_1
SSC3	5376603	5376607	Litter size QTL (151327)	DRC_3_5344693_5472839_1
SSC3	5470406	5470410	Number of stillborn QTL (262017)	DRC_3_5344693_5472839_1
SSC3	9942380	9942384	Litter size QTL (213849)	DRC_3_9918901_10104448_1
SSC3	10076781	10076785	Platelet count QTL (107566)	DRC_3_9918901_10104448_1
SSC4	10470391	10470395	Mean corpuscular hemoglobin content QTL (27693)	DRC_4_10453726_10641050_1
SSC4	10487212	10487216	Mean corpuscular hemoglobin content QTL (27694)	DRC_4_10453726_10641050_1
SSC4	10493685	10493689	Mean corpuscular hemoglobin content QTL (27695)	DRC_4_10453726_10641050_1
SSC4	10524005	10524009	Mean corpuscular hemoglobin content QTL (27696)	DRC_4_10453726_10641050_1
SSC4	10547479	10547483	Mean corpuscular hemoglobin content QTL (27697)	DRC_4_10453726_10641050_1
SSC4	10598992	10598996	Mean corpuscular hemoglobin content QTL (27698)	DRC_4_10453726_10641050_1
SSC4	10470391	10470395	Mean corpuscular hemoglobin content QTL (27693)	DRC_4_10453726_10989973_1
SSC4	10487212	10487216	Mean corpuscular hemoglobin content QTL (27694)	DRC_4_10453726_10989973_1
SSC4	10493685	10493689	Mean corpuscular hemoglobin content QTL (27695)	DRC_4_10453726_10989973_1
SSC4	10524005	10524009	Mean corpuscular hemoglobin content QTL (27696)	DRC_4_10453726_10989973_1
SSC4	10547479	10547483	Mean corpuscular hemoglobin content QTL (27697)	DRC_4_10453726_10989973_1
SSC4	10598992	10598996	Mean corpuscular hemoglobin content QTL (27698)	DRC_4_10453726_10989973_1
SSC4	10836285	10836289	Mean corpuscular hemoglobin content QTL (27699)	DRC_4_10453726_10989973_1
SSC4	10989971	10989975	Number of stillborn QTL (263920)	DRC_4_10453726_10989973_1
SSC4	67774622	67774626	Muscle pH QTL (65762)	DRC_4_67774624_67923380_1
SSC4	67774622	67774626	Head weight QTL (153175)	DRC_4_67774624_67923380_1
SSC4	67813077	67813081	Muscle pH QTL (65763)	DRC_4_67774624_67923380_1
SSC4	67813077	67813081	Head weight QTL (152834)	DRC_4_67774624_67923380_1
SSC4	67813077	67813081	Tongue weight QTL (152856)	DRC_4_67774624_67923380_1
SSC4	67813077	67813081	Tongue length QTL (152857)	DRC_4_67774624_67923380_1
SSC4	67846782	67846786	Muscle pH QTL (65764)	DRC_4_67774624_67923380_1
SSC4	67923378	67923382	Muscle pH QTL (65765)	DRC_4_67774624_67923380_1
SSC5	4713574	4713578	Intramuscular fat content QTL (176605)	DRC_5_4192472_4960034_1
SSC5	64106263	64106267	Intramuscular fat content QTL (238772)	DRC_5_63787481_64189323_1
SSC6	13837641	13837645	Body height QTL (239834)	DRC_6_13837643_13967346_1
SSC6	2853229	2853233	PRRSV susceptibility QTL (263289)	DRC_6_2623751_2916445_1
SSC6	63566416	63566420	Muscle conductivity QTL (161175)	DRC_6_63566418_63812198_1
SSC6	63567555	63567559	Muscle conductivity QTL (161177)	DRC_6_63566418_63812198_1
SSC6	63596918	63596922	Backfat between 3rd and 4th last ribs QTL (31247)	DRC_6_63566418_63812198_1
SSC6	63596918	63596922	Muscle conductivity QTL (161176)	DRC_6_63566418_63812198_1
SSC6	63673822	63673826	Muscle conductivity QTL (160909)	DRC_6_63566418_63812198_1
SSC6	71771828	71771832	Intramuscular fat content QTL (23072)	DRC_6_71692218_71914594_1
SSC6	71877545	71877549	Body length QTL (125504)	DRC_6_71692218_71914594_1
SSC6	71877545	71877549	Gait score (overall) QTL (125696)	DRC_6_71692218_71914594_1
SSC6	71877545	71877549	Backfat at tenth rib QTL (126041)	DRC_6_71692218_71914594_1
SSC6	71877545	71877549	Gait score (overall) QTL (126042)	DRC_6_71692218_71914594_1
SSC6	71879160	71879164	Body length QTL (125503)	DRC_6_71692218_71914594_1
SSC6	71879160	71879164	Gait score (overall) QTL (125695)	DRC_6_71692218_71914594_1
SSC6	71879160	71879164	Backfat at tenth rib QTL (126043)	DRC_6_71692218_71914594_1
SSC6	71879160	71879164	Gait score (overall) QTL (126044)	DRC_6_71692218_71914594_1
SSC6	71901976	71901980	Drip loss QTL (28009)	DRC_6_71692218_71914594_1
SSC6	71901976	71901980	Shoulder weight QTL (153617)	DRC_6_71692218_71914594_1
SSC7	18727223	18727227	Feed intake QTL (158379)	DRC_7_18721587_19010124_1
SSC7	18751362	18751366	Feed intake QTL (158374)	DRC_7_18721587_19010124_1
SSC7	18764999	18765003	Mean corpuscular hemoglobin concentration QTL (127544)	DRC_7_18721587_19010124_1
SSC7	18923382	18923386	Mean corpuscular volume QTL (27737)	DRC_7_18721587_19010124_1
SSC7	18923382	18923386	Mean corpuscular hemoglobin concentration QTL (127545)	DRC_7_18721587_19010124_1
SSC7	18948673	18948677	Mean corpuscular volume QTL (27738)	DRC_7_18721587_19010124_1
SSC7	18948673	18948677	Thoracolumbar vertebra number QTL (64730)	DRC_7_18721587_19010124_1
SSC7	18948673	18948677	Mean corpuscular hemoglobin concentration QTL (127546)	DRC_7_18721587_19010124_1
SSC7	49202900	49202904	Drip loss QTL (264201)	DRC_7_49184640_49488468_1
SSC7	49203058	49203062	Drip loss QTL (264202)	DRC_7_49184640_49488468_1
SSC7	49332816	49332820	Dressing percentage QTL (161050)	DRC_7_49184640_49488468_1
SSC7	49488466	49488470	Cis-11-Eicosenoic acid to oleic acid ratio QTL (101703)	DRC_7_49184640_49488468_1
SSC7	49488466	49488470	Cis-11-Eicosenoic acid to oleic acid ratio QTL (101703)	DRC_7_49463170_49488468_1
SSC7	71707054	71707058	skatole laboratory QTL (140266)	DRC_7_71586508_71987008_1
SSC7	71767976	71767980	skatole laboratory QTL (140267)	DRC_7_71586508_71987008_1
SSC7	71796109	71796113	skatole laboratory QTL (140268)	DRC_7_71586508_71987008_1
SSC7	71829090	71829094	Number of stillborn QTL (178822)	DRC_7_71586508_71987008_1
SSC7	71883598	71883602	skatole laboratory QTL (140269)	DRC_7_71586508_71987008_1
SSC7	71926168	71926172	Number of stillborn QTL (178823)	DRC_7_71586508_71987008_1
SSC7	71935131	71935135	skatole laboratory QTL (140270)	DRC_7_71586508_71987008_1
SSC7	71941526	71941530	Number of stillborn QTL (178824)	DRC_7_71586508_71987008_1
SSC7	71987006	71987010	Feed intake QTL (22432)	DRC_7_71586508_71987008_1
SSC7	71987006	71987010	skatole laboratory QTL (140271)	DRC_7_71586508_71987008_1
SSC7	96457551	96457555	Number of ribs QTL (272155)	DRC_7_96457374_96806775_1
SSC7	96457790	96457794	Number of ribs QTL (275201)	DRC_7_96457374_96806775_1
SSC7	96458011	96458015	Number of ribs QTL (273665)	DRC_7_96457374_96806775_1
SSC7	96458156	96458160	Number of ribs QTL (272585)	DRC_7_96457374_96806775_1
SSC7	96458189	96458193	Number of ribs QTL (268479)	DRC_7_96457374_96806775_1
SSC7	96458229	96458233	Number of ribs QTL (271060)	DRC_7_96457374_96806775_1
SSC7	96459706	96459710	Number of ribs QTL (269356)	DRC_7_96457374_96806775_1
SSC7	96460193	96460197	Number of ribs QTL (274024)	DRC_7_96457374_96806775_1
SSC7	96460283	96460287	Number of ribs QTL (269929)	DRC_7_96457374_96806775_1
SSC7	96460954	96460958	Number of ribs QTL (267798)	DRC_7_96457374_96806775_1
SSC7	96461080	96461084	Number of ribs QTL (272460)	DRC_7_96457374_96806775_1
SSC7	96461161	96461165	Number of ribs QTL (275156)	DRC_7_96457374_96806775_1
SSC7	96461679	96461683	Number of ribs QTL (274225)	DRC_7_96457374_96806775_1
SSC7	96462089	96462093	Number of ribs QTL (265843)	DRC_7_96457374_96806775_1
SSC7	96462129	96462133	Number of ribs QTL (268870)	DRC_7_96457374_96806775_1
SSC7	96462722	96462726	Number of ribs QTL (271498)	DRC_7_96457374_96806775_1
SSC7	96464402	96464406	Number of ribs QTL (267749)	DRC_7_96457374_96806775_1
SSC7	96465144	96465148	Number of ribs QTL (270794)	DRC_7_96457374_96806775_1
SSC7	96468404	96468408	Number of ribs QTL (269150)	DRC_7_96457374_96806775_1
SSC7	96471486	96471490	Number of ribs QTL (268709)	DRC_7_96457374_96806775_1
SSC7	96472368	96472372	Number of ribs QTL (273902)	DRC_7_96457374_96806775_1
SSC7	96475297	96475301	Number of ribs QTL (269868)	DRC_7_96457374_96806775_1
SSC7	96475939	96475943	Number of ribs QTL (273675)	DRC_7_96457374_96806775_1
SSC7	96476026	96476030	Number of ribs QTL (268280)	DRC_7_96457374_96806775_1
SSC7	96476142	96476146	Number of ribs QTL (274896)	DRC_7_96457374_96806775_1
SSC7	96476143	96476147	Number of ribs QTL (274292)	DRC_7_96457374_96806775_1
SSC7	96476192	96476196	Number of ribs QTL (271015)	DRC_7_96457374_96806775_1
SSC7	96476466	96476470	Number of ribs QTL (265770)	DRC_7_96457374_96806775_1
SSC7	96477059	96477063	Number of ribs QTL (271906)	DRC_7_96457374_96806775_1
SSC7	96477326	96477330	Number of ribs QTL (270693)	DRC_7_96457374_96806775_1
SSC7	96477349	96477353	Number of ribs QTL (273448)	DRC_7_96457374_96806775_1
SSC7	96478452	96478456	Number of ribs QTL (272230)	DRC_7_96457374_96806775_1
SSC7	96478619	96478623	Number of ribs QTL (270948)	DRC_7_96457374_96806775_1
SSC7	96479994	96479998	Number of ribs QTL (269994)	DRC_7_96457374_96806775_1
SSC7	96480276	96480280	Number of ribs QTL (268522)	DRC_7_96457374_96806775_1
SSC7	96480959	96480963	Number of ribs QTL (265555)	DRC_7_96457374_96806775_1
SSC7	96481120	96481124	Number of ribs QTL (272380)	DRC_7_96457374_96806775_1
SSC7	96482854	96482858	Number of ribs QTL (272522)	DRC_7_96457374_96806775_1
SSC7	96483061	96483065	Number of ribs QTL (267488)	DRC_7_96457374_96806775_1
SSC7	96484422	96484426	Number of ribs QTL (267023)	DRC_7_96457374_96806775_1
SSC7	96485485	96485489	Number of ribs QTL (271370)	DRC_7_96457374_96806775_1
SSC7	96486067	96486071	Number of ribs QTL (267683)	DRC_7_96457374_96806775_1
SSC7	96486660	96486664	Number of ribs QTL (266454)	DRC_7_96457374_96806775_1
SSC7	96487126	96487130	Number of ribs QTL (274842)	DRC_7_96457374_96806775_1
SSC7	96487327	96487331	Number of ribs QTL (269537)	DRC_7_96457374_96806775_1
SSC7	96487572	96487576	Number of ribs QTL (272000)	DRC_7_96457374_96806775_1
SSC7	96487982	96487986	Number of ribs QTL (267462)	DRC_7_96457374_96806775_1
SSC7	96489158	96489162	Number of ribs QTL (272988)	DRC_7_96457374_96806775_1
SSC7	96489394	96489398	Number of ribs QTL (275025)	DRC_7_96457374_96806775_1
SSC7	96490030	96490034	Number of ribs QTL (274486)	DRC_7_96457374_96806775_1
SSC7	96491280	96491284	Number of ribs QTL (272327)	DRC_7_96457374_96806775_1
SSC7	96491482	96491486	Number of ribs QTL (267015)	DRC_7_96457374_96806775_1
SSC7	96492697	96492701	Number of ribs QTL (267390)	DRC_7_96457374_96806775_1
SSC7	96493335	96493339	Number of ribs QTL (274642)	DRC_7_96457374_96806775_1
SSC7	96493372	96493376	Number of ribs QTL (267927)	DRC_7_96457374_96806775_1
SSC7	96493557	96493561	Number of ribs QTL (269614)	DRC_7_96457374_96806775_1
SSC7	96494988	96494992	Number of ribs QTL (274890)	DRC_7_96457374_96806775_1
SSC7	96495354	96495358	Number of ribs QTL (274187)	DRC_7_96457374_96806775_1
SSC7	96496888	96496892	Number of ribs QTL (273836)	DRC_7_96457374_96806775_1
SSC7	96497069	96497073	Number of ribs QTL (270000)	DRC_7_96457374_96806775_1
SSC7	96497906	96497910	Number of ribs QTL (268447)	DRC_7_96457374_96806775_1
SSC7	96498245	96498249	Number of ribs QTL (266260)	DRC_7_96457374_96806775_1
SSC7	96498512	96498516	Number of ribs QTL (271597)	DRC_7_96457374_96806775_1
SSC7	96498866	96498870	Number of ribs QTL (272081)	DRC_7_96457374_96806775_1
SSC7	96499380	96499384	Number of ribs QTL (274069)	DRC_7_96457374_96806775_1
SSC7	96499557	96499561	Number of ribs QTL (274054)	DRC_7_96457374_96806775_1
SSC7	96499690	96499694	Number of ribs QTL (268592)	DRC_7_96457374_96806775_1
SSC7	96499927	96499931	Number of ribs QTL (267143)	DRC_7_96457374_96806775_1
SSC7	96500122	96500126	Number of ribs QTL (272497)	DRC_7_96457374_96806775_1
SSC7	96501541	96501545	Number of ribs QTL (274079)	DRC_7_96457374_96806775_1
SSC7	96501614	96501618	Number of ribs QTL (274492)	DRC_7_96457374_96806775_1
SSC7	96502261	96502265	Number of ribs QTL (268570)	DRC_7_96457374_96806775_1
SSC7	96502431	96502435	Number of ribs QTL (267092)	DRC_7_96457374_96806775_1
SSC7	96503656	96503660	Number of ribs QTL (267457)	DRC_7_96457374_96806775_1
SSC7	96503762	96503766	Number of ribs QTL (270734)	DRC_7_96457374_96806775_1
SSC7	96504682	96504686	Number of ribs QTL (268272)	DRC_7_96457374_96806775_1
SSC7	96504717	96504721	Number of ribs QTL (274918)	DRC_7_96457374_96806775_1
SSC7	96504846	96504850	Number of ribs QTL (274706)	DRC_7_96457374_96806775_1
SSC7	96504919	96504923	Number of ribs QTL (274374)	DRC_7_96457374_96806775_1
SSC7	96504936	96504940	Number of ribs QTL (267594)	DRC_7_96457374_96806775_1
SSC7	96504940	96504944	Number of ribs QTL (272243)	DRC_7_96457374_96806775_1
SSC7	96505849	96505853	Number of ribs QTL (274958)	DRC_7_96457374_96806775_1
SSC7	96506425	96506429	Number of ribs QTL (275112)	DRC_7_96457374_96806775_1
SSC7	96506944	96506948	Number of ribs QTL (272452)	DRC_7_96457374_96806775_1
SSC7	96507208	96507212	Number of ribs QTL (269762)	DRC_7_96457374_96806775_1
SSC7	96507372	96507376	Number of ribs QTL (268281)	DRC_7_96457374_96806775_1
SSC7	96507840	96507844	Number of ribs QTL (266043)	DRC_7_96457374_96806775_1
SSC7	96507988	96507992	Number of ribs QTL (274311)	DRC_7_96457374_96806775_1
SSC7	96508015	96508019	Number of ribs QTL (266306)	DRC_7_96457374_96806775_1
SSC7	96508024	96508028	Number of ribs QTL (269165)	DRC_7_96457374_96806775_1
SSC7	96508026	96508030	Number of ribs QTL (272068)	DRC_7_96457374_96806775_1
SSC7	96508183	96508187	Number of ribs QTL (266953)	DRC_7_96457374_96806775_1
SSC7	96508617	96508621	Number of ribs QTL (272591)	DRC_7_96457374_96806775_1
SSC7	96509562	96509566	Number of ribs QTL (274552)	DRC_7_96457374_96806775_1
SSC7	96509907	96509911	Number of ribs QTL (275046)	DRC_7_96457374_96806775_1
SSC7	96510683	96510687	Number of ribs QTL (267237)	DRC_7_96457374_96806775_1
SSC7	96510934	96510938	Number of ribs QTL (272692)	DRC_7_96457374_96806775_1
SSC7	96511308	96511312	Number of ribs QTL (274287)	DRC_7_96457374_96806775_1
SSC7	96511416	96511420	Number of ribs QTL (273173)	DRC_7_96457374_96806775_1
SSC7	96511934	96511938	Number of ribs QTL (273197)	DRC_7_96457374_96806775_1
SSC7	96512642	96512646	Number of ribs QTL (274727)	DRC_7_96457374_96806775_1
SSC7	96512839	96512843	Number of ribs QTL (274975)	DRC_7_96457374_96806775_1
SSC7	96513454	96513458	Number of ribs QTL (265902)	DRC_7_96457374_96806775_1
SSC7	96513647	96513651	Number of ribs QTL (268643)	DRC_7_96457374_96806775_1
SSC7	96513885	96513889	Number of ribs QTL (272704)	DRC_7_96457374_96806775_1
SSC7	96513920	96513924	Number of ribs QTL (274565)	DRC_7_96457374_96806775_1
SSC7	96514150	96514154	Number of ribs QTL (275200)	DRC_7_96457374_96806775_1
SSC7	96514157	96514161	Number of ribs QTL (274971)	DRC_7_96457374_96806775_1
SSC7	96515366	96515370	Number of ribs QTL (272729)	DRC_7_96457374_96806775_1
SSC7	96515935	96515939	Number of ribs QTL (271231)	DRC_7_96457374_96806775_1
SSC7	96515938	96515942	Number of ribs QTL (266153)	DRC_7_96457374_96806775_1
SSC7	96515965	96515969	Number of ribs QTL (267949)	DRC_7_96457374_96806775_1
SSC7	96515996	96516000	Number of ribs QTL (271203)	DRC_7_96457374_96806775_1
SSC7	96516016	96516020	Number of ribs QTL (266513)	DRC_7_96457374_96806775_1
SSC7	96516050	96516054	Number of ribs QTL (272002)	DRC_7_96457374_96806775_1
SSC7	96516078	96516082	Number of ribs QTL (265745)	DRC_7_96457374_96806775_1
SSC7	96516116	96516120	Number of ribs QTL (272042)	DRC_7_96457374_96806775_1
SSC7	96516192	96516196	Number of ribs QTL (274456)	DRC_7_96457374_96806775_1
SSC7	96516224	96516228	Number of ribs QTL (275468)	DRC_7_96457374_96806775_1
SSC7	96516248	96516252	Number of ribs QTL (267091)	DRC_7_96457374_96806775_1
SSC7	96516526	96516530	Number of ribs QTL (270127)	DRC_7_96457374_96806775_1
SSC7	96516569	96516573	Number of ribs QTL (267493)	DRC_7_96457374_96806775_1
SSC7	96516756	96516760	Number of ribs QTL (270076)	DRC_7_96457374_96806775_1
SSC7	96517009	96517013	Number of ribs QTL (270412)	DRC_7_96457374_96806775_1
SSC7	96517021	96517025	Number of ribs QTL (273783)	DRC_7_96457374_96806775_1
SSC7	96517141	96517145	Number of ribs QTL (264709)	DRC_7_96457374_96806775_1
SSC7	96517183	96517187	Number of ribs QTL (271226)	DRC_7_96457374_96806775_1
SSC7	96517273	96517277	Number of ribs QTL (266483)	DRC_7_96457374_96806775_1
SSC7	96517402	96517406	Number of ribs QTL (274152)	DRC_7_96457374_96806775_1
SSC7	96517435	96517439	Number of ribs QTL (270847)	DRC_7_96457374_96806775_1
SSC7	96517477	96517481	Number of ribs QTL (265698)	DRC_7_96457374_96806775_1
SSC7	96517519	96517523	Number of ribs QTL (269499)	DRC_7_96457374_96806775_1
SSC7	96517548	96517552	Number of ribs QTL (266032)	DRC_7_96457374_96806775_1
SSC7	96517610	96517614	Number of ribs QTL (268994)	DRC_7_96457374_96806775_1
SSC7	96517629	96517633	Number of ribs QTL (272822)	DRC_7_96457374_96806775_1
SSC7	96517714	96517718	Number of ribs QTL (273955)	DRC_7_96457374_96806775_1
SSC7	96517931	96517935	Number of ribs QTL (270100)	DRC_7_96457374_96806775_1
SSC7	96518080	96518084	Number of ribs QTL (271653)	DRC_7_96457374_96806775_1
SSC7	96518177	96518181	Number of ribs QTL (266612)	DRC_7_96457374_96806775_1
SSC7	96518179	96518183	Number of ribs QTL (274586)	DRC_7_96457374_96806775_1
SSC7	96518262	96518266	Number of ribs QTL (273771)	DRC_7_96457374_96806775_1
SSC7	96518436	96518440	Number of ribs QTL (274296)	DRC_7_96457374_96806775_1
SSC7	96518506	96518510	Number of ribs QTL (269662)	DRC_7_96457374_96806775_1
SSC7	96518515	96518519	Number of ribs QTL (273843)	DRC_7_96457374_96806775_1
SSC7	96518569	96518573	Number of ribs QTL (268218)	DRC_7_96457374_96806775_1
SSC7	96518693	96518697	Number of ribs QTL (272580)	DRC_7_96457374_96806775_1
SSC7	96518753	96518757	Number of ribs QTL (268475)	DRC_7_96457374_96806775_1
SSC7	96518771	96518775	Number of ribs QTL (274008)	DRC_7_96457374_96806775_1
SSC7	96518843	96518847	Number of ribs QTL (271500)	DRC_7_96457374_96806775_1
SSC7	96519128	96519132	Number of ribs QTL (266300)	DRC_7_96457374_96806775_1
SSC7	96519152	96519156	Number of ribs QTL (269064)	DRC_7_96457374_96806775_1
SSC7	96519280	96519284	Number of ribs QTL (266591)	DRC_7_96457374_96806775_1
SSC7	96519320	96519324	Number of ribs QTL (269308)	DRC_7_96457374_96806775_1
SSC7	96519676	96519680	Number of ribs QTL (266893)	DRC_7_96457374_96806775_1
SSC7	96519881	96519885	Number of ribs QTL (269611)	DRC_7_96457374_96806775_1
SSC7	96519905	96519909	Number of ribs QTL (273846)	DRC_7_96457374_96806775_1
SSC7	96520125	96520129	Number of ribs QTL (267157)	DRC_7_96457374_96806775_1
SSC7	96520128	96520132	Number of ribs QTL (274322)	DRC_7_96457374_96806775_1
SSC7	96520135	96520139	Number of ribs QTL (269926)	DRC_7_96457374_96806775_1
SSC7	96520325	96520329	Number of ribs QTL (268440)	DRC_7_96457374_96806775_1
SSC7	96520459	96520463	Number of ribs QTL (271484)	DRC_7_96457374_96806775_1
SSC7	96520463	96520467	Number of ribs QTL (273249)	DRC_7_96457374_96806775_1
SSC7	96520613	96520617	Number of ribs QTL (267936)	DRC_7_96457374_96806775_1
SSC7	96520671	96520675	Number of ribs QTL (274285)	DRC_7_96457374_96806775_1
SSC7	96520786	96520790	Number of ribs QTL (271724)	DRC_7_96457374_96806775_1
SSC7	96521291	96521295	Number of ribs QTL (269047)	DRC_7_96457374_96806775_1
SSC7	96521515	96521519	Number of ribs QTL (269289)	DRC_7_96457374_96806775_1
SSC7	96521527	96521531	Number of ribs QTL (273068)	DRC_7_96457374_96806775_1
SSC7	96521597	96521601	Number of ribs QTL (273922)	DRC_7_96457374_96806775_1
SSC7	96521696	96521700	Number of ribs QTL (272461)	DRC_7_96457374_96806775_1
SSC7	96521764	96521768	Number of ribs QTL (275101)	DRC_7_96457374_96806775_1
SSC7	96521833	96521837	Number of ribs QTL (267167)	DRC_7_96457374_96806775_1
SSC7	96521871	96521875	Number of ribs QTL (271459)	DRC_7_96457374_96806775_1
SSC7	96521891	96521895	Number of ribs QTL (267473)	DRC_7_96457374_96806775_1
SSC7	96521974	96521978	Number of ribs QTL (270482)	DRC_7_96457374_96806775_1
SSC7	96522124	96522128	Number of ribs QTL (267889)	DRC_7_96457374_96806775_1
SSC7	96522130	96522134	Number of ribs QTL (270798)	DRC_7_96457374_96806775_1
SSC7	96522170	96522174	Number of ribs QTL (273947)	DRC_7_96457374_96806775_1
SSC7	96522172	96522176	Number of ribs QTL (274328)	DRC_7_96457374_96806775_1
SSC7	96522311	96522315	Number of ribs QTL (273388)	DRC_7_96457374_96806775_1
SSC7	96522336	96522340	Number of ribs QTL (273992)	DRC_7_96457374_96806775_1
SSC7	96522601	96522605	Number of ribs QTL (274567)	DRC_7_96457374_96806775_1
SSC7	96522672	96522676	Number of ribs QTL (270814)	DRC_7_96457374_96806775_1
SSC7	96522796	96522800	Number of ribs QTL (275037)	DRC_7_96457374_96806775_1
SSC7	96522802	96522806	Number of ribs QTL (274251)	DRC_7_96457374_96806775_1
SSC7	96522810	96522814	Number of ribs QTL (274669)	DRC_7_96457374_96806775_1
SSC7	96522848	96522852	Number of ribs QTL (274737)	DRC_7_96457374_96806775_1
SSC7	96522858	96522862	Number of ribs QTL (273976)	DRC_7_96457374_96806775_1
SSC7	96523267	96523271	Number of ribs QTL (268320)	DRC_7_96457374_96806775_1
SSC7	96523374	96523378	Number of ribs QTL (268591)	DRC_7_96457374_96806775_1
SSC7	96523703	96523707	Number of ribs QTL (276031)	DRC_7_96457374_96806775_1
SSC7	96523753	96523757	Number of ribs QTL (268886)	DRC_7_96457374_96806775_1
SSC7	96524014	96524018	Number of ribs QTL (270498)	DRC_7_96457374_96806775_1
SSC7	96525123	96525127	Number of ribs QTL (275035)	DRC_7_96457374_96806775_1
SSC7	96525239	96525243	Number of ribs QTL (268270)	DRC_7_96457374_96806775_1
SSC7	96526713	96526717	Number of ribs QTL (274816)	DRC_7_96457374_96806775_1
SSC7	96528608	96528612	Number of ribs QTL (274159)	DRC_7_96457374_96806775_1
SSC7	96529922	96529926	Number of ribs QTL (270357)	DRC_7_96457374_96806775_1
SSC7	96530826	96530830	Number of ribs QTL (273452)	DRC_7_96457374_96806775_1
SSC7	96532638	96532642	Number of ribs QTL (265185)	DRC_7_96457374_96806775_1
SSC7	96532648	96532652	Number of ribs QTL (272395)	DRC_7_96457374_96806775_1
SSC7	96533294	96533298	Number of ribs QTL (273934)	DRC_7_96457374_96806775_1
SSC7	96533592	96533596	Number of ribs QTL (269784)	DRC_7_96457374_96806775_1
SSC7	96537064	96537068	Number of ribs QTL (270242)	DRC_7_96457374_96806775_1
SSC7	96537802	96537806	Number of ribs QTL (274740)	DRC_7_96457374_96806775_1
SSC7	96540482	96540486	Number of ribs QTL (265961)	DRC_7_96457374_96806775_1
SSC7	96540622	96540626	Number of ribs QTL (274775)	DRC_7_96457374_96806775_1
SSC7	96541686	96541690	Number of ribs QTL (267085)	DRC_7_96457374_96806775_1
SSC7	96541704	96541708	Number of ribs QTL (269869)	DRC_7_96457374_96806775_1
SSC7	96542086	96542090	Number of ribs QTL (274659)	DRC_7_96457374_96806775_1
SSC7	96543830	96543834	Number of ribs QTL (271920)	DRC_7_96457374_96806775_1
SSC7	96543858	96543862	Number of ribs QTL (266949)	DRC_7_96457374_96806775_1
SSC7	96544083	96544087	Number of ribs QTL (268384)	DRC_7_96457374_96806775_1
SSC7	96544151	96544155	Number of ribs QTL (270262)	DRC_7_96457374_96806775_1
SSC7	96544345	96544349	Number of ribs QTL (266008)	DRC_7_96457374_96806775_1
SSC7	96544492	96544496	Number of ribs QTL (270487)	DRC_7_96457374_96806775_1
SSC7	96545559	96545563	Number of ribs QTL (270932)	DRC_7_96457374_96806775_1
SSC7	96545643	96545647	Number of ribs QTL (265873)	DRC_7_96457374_96806775_1
SSC7	96546297	96546301	Number of ribs QTL (270287)	DRC_7_96457374_96806775_1
SSC7	96547071	96547075	Number of ribs QTL (271122)	DRC_7_96457374_96806775_1
SSC7	96547434	96547438	Number of ribs QTL (274901)	DRC_7_96457374_96806775_1
SSC7	96547571	96547575	Number of ribs QTL (274536)	DRC_7_96457374_96806775_1
SSC7	96547609	96547613	Number of ribs QTL (270858)	DRC_7_96457374_96806775_1
SSC7	96548200	96548204	Number of ribs QTL (268103)	DRC_7_96457374_96806775_1
SSC7	96548504	96548508	Number of ribs QTL (273948)	DRC_7_96457374_96806775_1
SSC7	96548555	96548559	Number of ribs QTL (265696)	DRC_7_96457374_96806775_1
SSC7	96548993	96548997	Number of ribs QTL (275020)	DRC_7_96457374_96806775_1
SSC7	96549076	96549080	Number of ribs QTL (267740)	DRC_7_96457374_96806775_1
SSC7	96549277	96549281	Number of ribs QTL (273978)	DRC_7_96457374_96806775_1
SSC7	96549990	96549994	Number of ribs QTL (266003)	DRC_7_96457374_96806775_1
SSC7	96550078	96550082	Number of ribs QTL (268739)	DRC_7_96457374_96806775_1
SSC7	96550133	96550137	Number of ribs QTL (274294)	DRC_7_96457374_96806775_1
SSC7	96550334	96550338	Number of ribs QTL (275227)	DRC_7_96457374_96806775_1
SSC7	96550506	96550510	Number of ribs QTL (271877)	DRC_7_96457374_96806775_1
SSC7	96550534	96550538	Number of ribs QTL (266611)	DRC_7_96457374_96806775_1
SSC7	96550699	96550703	Number of ribs QTL (266946)	DRC_7_96457374_96806775_1
SSC7	96550714	96550718	Number of ribs QTL (269641)	DRC_7_96457374_96806775_1
SSC7	96550847	96550851	Number of ribs QTL (268189)	DRC_7_96457374_96806775_1
SSC7	96550863	96550867	Number of ribs QTL (270784)	DRC_7_96457374_96806775_1
SSC7	96550888	96550892	Number of ribs QTL (274366)	DRC_7_96457374_96806775_1
SSC7	96550918	96550922	Number of ribs QTL (274787)	DRC_7_96457374_96806775_1
SSC7	96550947	96550951	Number of ribs QTL (273615)	DRC_7_96457374_96806775_1
SSC7	96550997	96551001	Number of ribs QTL (268424)	DRC_7_96457374_96806775_1
SSC7	96551038	96551042	Number of ribs QTL (272158)	DRC_7_96457374_96806775_1
SSC7	96551168	96551172	Number of ribs QTL (266210)	DRC_7_96457374_96806775_1
SSC7	96551185	96551189	Number of ribs QTL (269078)	DRC_7_96457374_96806775_1
SSC7	96551240	96551244	Number of ribs QTL (274716)	DRC_7_96457374_96806775_1
SSC7	96551242	96551246	Number of ribs QTL (275113)	DRC_7_96457374_96806775_1
SSC7	96551325	96551329	Number of ribs QTL (269568)	DRC_7_96457374_96806775_1
SSC7	96551385	96551389	Number of ribs QTL (274357)	DRC_7_96457374_96806775_1
SSC7	96551389	96551393	Number of ribs QTL (274791)	DRC_7_96457374_96806775_1
SSC7	96551394	96551398	Number of ribs QTL (275121)	DRC_7_96457374_96806775_1
SSC7	96551424	96551428	Number of ribs QTL (269600)	DRC_7_96457374_96806775_1
SSC7	96551434	96551438	Number of ribs QTL (273531)	DRC_7_96457374_96806775_1
SSC7	96551546	96551550	Number of ribs QTL (269958)	DRC_7_96457374_96806775_1
SSC7	96551574	96551578	Number of ribs QTL (273581)	DRC_7_96457374_96806775_1
SSC7	96551765	96551769	Number of ribs QTL (273738)	DRC_7_96457374_96806775_1
SSC7	96551790	96551794	Number of ribs QTL (267789)	DRC_7_96457374_96806775_1
SSC7	96551817	96551821	Number of ribs QTL (271274)	DRC_7_96457374_96806775_1
SSC7	96551828	96551832	Number of ribs QTL (266291)	DRC_7_96457374_96806775_1
SSC7	96551885	96551889	Number of ribs QTL (271080)	DRC_7_96457374_96806775_1
SSC7	96552112	96552116	Number of ribs QTL (272290)	DRC_7_96457374_96806775_1
SSC7	96552134	96552138	Number of ribs QTL (265816)	DRC_7_96457374_96806775_1
SSC7	96552375	96552379	Number of ribs QTL (267138)	DRC_7_96457374_96806775_1
SSC7	96552424	96552428	Number of ribs QTL (269852)	DRC_7_96457374_96806775_1
SSC7	96552496	96552500	Number of ribs QTL (270356)	DRC_7_96457374_96806775_1
SSC7	96552591	96552595	Number of ribs QTL (274209)	DRC_7_96457374_96806775_1
SSC7	96552744	96552748	Number of ribs QTL (270515)	DRC_7_96457374_96806775_1
SSC7	96552979	96552983	Number of ribs QTL (271035)	DRC_7_96457374_96806775_1
SSC7	96553165	96553169	Number of ribs QTL (273937)	DRC_7_96457374_96806775_1
SSC7	96553436	96553440	Number of ribs QTL (266058)	DRC_7_96457374_96806775_1
SSC7	96553510	96553514	Number of ribs QTL (268907)	DRC_7_96457374_96806775_1
SSC7	96553684	96553688	Number of ribs QTL (270367)	DRC_7_96457374_96806775_1
SSC7	96553688	96553692	Number of ribs QTL (273373)	DRC_7_96457374_96806775_1
SSC7	96553818	96553822	Number of ribs QTL (271306)	DRC_7_96457374_96806775_1
SSC7	96553881	96553885	Number of ribs QTL (274872)	DRC_7_96457374_96806775_1
SSC7	96553985	96553989	Number of ribs QTL (267609)	DRC_7_96457374_96806775_1
SSC7	96553988	96553992	Number of ribs QTL (271107)	DRC_7_96457374_96806775_1
SSC7	96555508	96555512	Number of ribs QTL (275196)	DRC_7_96457374_96806775_1
SSC7	96555817	96555821	Number of ribs QTL (266366)	DRC_7_96457374_96806775_1
SSC7	96556170	96556174	Number of ribs QTL (275154)	DRC_7_96457374_96806775_1
SSC7	96556415	96556419	Number of ribs QTL (272198)	DRC_7_96457374_96806775_1
SSC7	96556643	96556647	Number of ribs QTL (275116)	DRC_7_96457374_96806775_1
SSC7	96556876	96556880	Number of ribs QTL (271564)	DRC_7_96457374_96806775_1
SSC7	96557254	96557258	Number of ribs QTL (275248)	DRC_7_96457374_96806775_1
SSC7	96557675	96557679	Number of ribs QTL (268116)	DRC_7_96457374_96806775_1
SSC7	96557801	96557805	Number of ribs QTL (275136)	DRC_7_96457374_96806775_1
SSC7	96557861	96557865	Number of ribs QTL (265603)	DRC_7_96457374_96806775_1
SSC7	96559598	96559602	Number of ribs QTL (275171)	DRC_7_96457374_96806775_1
SSC7	96559724	96559728	Number of ribs QTL (269244)	DRC_7_96457374_96806775_1
SSC7	96559745	96559749	Number of ribs QTL (266753)	DRC_7_96457374_96806775_1
SSC7	96559765	96559769	Number of ribs QTL (269541)	DRC_7_96457374_96806775_1
SSC7	96560512	96560516	Number of ribs QTL (264819)	DRC_7_96457374_96806775_1
SSC7	96560553	96560557	Number of ribs QTL (270701)	DRC_7_96457374_96806775_1
SSC7	96561080	96561084	Number of ribs QTL (267331)	DRC_7_96457374_96806775_1
SSC7	96561095	96561099	Number of ribs QTL (270410)	DRC_7_96457374_96806775_1
SSC7	96561183	96561187	Number of ribs QTL (266680)	DRC_7_96457374_96806775_1
SSC7	96561240	96561244	Number of ribs QTL (270667)	DRC_7_96457374_96806775_1
SSC7	96561387	96561391	Number of ribs QTL (273039)	DRC_7_96457374_96806775_1
SSC7	96561543	96561547	Number of ribs QTL (275197)	DRC_7_96457374_96806775_1
SSC7	96561692	96561696	Number of ribs QTL (269503)	DRC_7_96457374_96806775_1
SSC7	96561737	96561741	Number of ribs QTL (272194)	DRC_7_96457374_96806775_1
SSC7	96562530	96562534	Number of ribs QTL (268484)	DRC_7_96457374_96806775_1
SSC7	96562579	96562583	Number of ribs QTL (266001)	DRC_7_96457374_96806775_1
SSC7	96563054	96563058	Number of ribs QTL (272015)	DRC_7_96457374_96806775_1
SSC7	96563350	96563354	Number of ribs QTL (275900)	DRC_7_96457374_96806775_1
SSC7	96563534	96563538	Number of ribs QTL (273917)	DRC_7_96457374_96806775_1
SSC7	96563535	96563539	Number of ribs QTL (274305)	DRC_7_96457374_96806775_1
SSC7	96564849	96564853	Number of ribs QTL (268621)	DRC_7_96457374_96806775_1
SSC7	96566307	96566311	Number of ribs QTL (268332)	DRC_7_96457374_96806775_1
SSC7	96566493	96566497	Number of ribs QTL (272277)	DRC_7_96457374_96806775_1
SSC7	96566669	96566673	Number of ribs QTL (267410)	DRC_7_96457374_96806775_1
SSC7	96566685	96566689	Number of ribs QTL (269182)	DRC_7_96457374_96806775_1
SSC7	96567444	96567448	Number of ribs QTL (270034)	DRC_7_96457374_96806775_1
SSC7	96568053	96568057	Number of ribs QTL (266082)	DRC_7_96457374_96806775_1
SSC7	96568094	96568098	Number of ribs QTL (267883)	DRC_7_96457374_96806775_1
SSC7	96568135	96568139	Number of ribs QTL (271109)	DRC_7_96457374_96806775_1
SSC7	96568331	96568335	Number of ribs QTL (272493)	DRC_7_96457374_96806775_1
SSC7	96568401	96568405	Number of ribs QTL (272797)	DRC_7_96457374_96806775_1
SSC7	96568727	96568731	Number of ribs QTL (272901)	DRC_7_96457374_96806775_1
SSC7	96568793	96568797	Number of ribs QTL (273756)	DRC_7_96457374_96806775_1
SSC7	96568947	96568951	Number of ribs QTL (270789)	DRC_7_96457374_96806775_1
SSC7	96569466	96569470	Number of ribs QTL (267587)	DRC_7_96457374_96806775_1
SSC7	96569774	96569778	Number of ribs QTL (270535)	DRC_7_96457374_96806775_1
SSC7	96569846	96569850	Number of ribs QTL (266820)	DRC_7_96457374_96806775_1
SSC7	96569883	96569887	Number of ribs QTL (273485)	DRC_7_96457374_96806775_1
SSC7	96569936	96569940	Number of ribs QTL (270893)	DRC_7_96457374_96806775_1
SSC7	96570026	96570030	Number of ribs QTL (268606)	DRC_7_96457374_96806775_1
SSC7	96570108	96570112	Number of ribs QTL (274836)	DRC_7_96457374_96806775_1
SSC7	96570156	96570160	Number of ribs QTL (265943)	DRC_7_96457374_96806775_1
SSC7	96570217	96570221	Number of ribs QTL (275256)	DRC_7_96457374_96806775_1
SSC7	96570222	96570226	Number of ribs QTL (274230)	DRC_7_96457374_96806775_1
SSC7	96570244	96570248	Number of ribs QTL (274330)	DRC_7_96457374_96806775_1
SSC7	96570333	96570337	Number of ribs QTL (271278)	DRC_7_96457374_96806775_1
SSC7	96570445	96570449	Number of ribs QTL (266225)	DRC_7_96457374_96806775_1
SSC7	96570574	96570578	Number of ribs QTL (269274)	DRC_7_96457374_96806775_1
SSC7	96570770	96570774	Number of ribs QTL (266831)	DRC_7_96457374_96806775_1
SSC7	96570797	96570801	Number of ribs QTL (273241)	DRC_7_96457374_96806775_1
SSC7	96570808	96570812	Number of ribs QTL (267113)	DRC_7_96457374_96806775_1
SSC7	96570811	96570815	Number of ribs QTL (269837)	DRC_7_96457374_96806775_1
SSC7	96570913	96570917	Number of ribs QTL (267872)	DRC_7_96457374_96806775_1
SSC7	96571105	96571109	Number of ribs QTL (272998)	DRC_7_96457374_96806775_1
SSC7	96571124	96571128	Number of ribs QTL (266779)	DRC_7_96457374_96806775_1
SSC7	96571192	96571196	Number of ribs QTL (269520)	DRC_7_96457374_96806775_1
SSC7	96571248	96571252	Number of ribs QTL (272423)	DRC_7_96457374_96806775_1
SSC7	96571337	96571341	Number of ribs QTL (267060)	DRC_7_96457374_96806775_1
SSC7	96571339	96571343	Number of ribs QTL (269889)	DRC_7_96457374_96806775_1
SSC7	96571409	96571413	Number of ribs QTL (271789)	DRC_7_96457374_96806775_1
SSC7	96571451	96571455	Number of ribs QTL (270419)	DRC_7_96457374_96806775_1
SSC7	96571501	96571505	Number of ribs QTL (273149)	DRC_7_96457374_96806775_1
SSC7	96571544	96571548	Number of ribs QTL (270347)	DRC_7_96457374_96806775_1
SSC7	96571628	96571632	Number of ribs QTL (267961)	DRC_7_96457374_96806775_1
SSC7	96571650	96571654	Number of ribs QTL (270749)	DRC_7_96457374_96806775_1
SSC7	96571655	96571659	Number of ribs QTL (274549)	DRC_7_96457374_96806775_1
SSC7	96572041	96572045	Number of ribs QTL (271801)	DRC_7_96457374_96806775_1
SSC7	96572303	96572307	Number of ribs QTL (273025)	DRC_7_96457374_96806775_1
SSC7	96572364	96572368	Number of ribs QTL (274413)	DRC_7_96457374_96806775_1
SSC7	96572494	96572498	Number of ribs QTL (274098)	DRC_7_96457374_96806775_1
SSC7	96572496	96572500	Number of ribs QTL (274353)	DRC_7_96457374_96806775_1
SSC7	96572502	96572506	Number of ribs QTL (274754)	DRC_7_96457374_96806775_1
SSC7	96572516	96572520	Number of ribs QTL (275824)	DRC_7_96457374_96806775_1
SSC7	96572554	96572558	Number of ribs QTL (273852)	DRC_7_96457374_96806775_1
SSC7	96572650	96572654	Number of ribs QTL (268234)	DRC_7_96457374_96806775_1
SSC7	96572738	96572742	Number of ribs QTL (268502)	DRC_7_96457374_96806775_1
SSC7	96572745	96572749	Number of ribs QTL (271329)	DRC_7_96457374_96806775_1
SSC7	96572807	96572811	Number of ribs QTL (268810)	DRC_7_96457374_96806775_1
SSC7	96572838	96572842	Number of ribs QTL (269350)	DRC_7_96457374_96806775_1
SSC7	96572955	96572959	Number of ribs QTL (275782)	DRC_7_96457374_96806775_1
SSC7	96573002	96573006	Number of ribs QTL (274874)	DRC_7_96457374_96806775_1
SSC7	96573006	96573010	Number of ribs QTL (274061)	DRC_7_96457374_96806775_1
SSC7	96573007	96573011	Number of ribs QTL (274113)	DRC_7_96457374_96806775_1
SSC7	96573067	96573071	Number of ribs QTL (273971)	DRC_7_96457374_96806775_1
SSC7	96573078	96573082	Number of ribs QTL (272026)	DRC_7_96457374_96806775_1
SSC7	96573096	96573100	Number of ribs QTL (266644)	DRC_7_96457374_96806775_1
SSC7	96573152	96573156	Number of ribs QTL (266925)	DRC_7_96457374_96806775_1
SSC7	96573293	96573297	Number of ribs QTL (273856)	DRC_7_96457374_96806775_1
SSC7	96573305	96573309	Number of ribs QTL (267188)	DRC_7_96457374_96806775_1
SSC7	96573345	96573349	Number of ribs QTL (270081)	DRC_7_96457374_96806775_1
SSC7	96573356	96573360	Number of ribs QTL (272553)	DRC_7_96457374_96806775_1
SSC7	96573370	96573374	Number of ribs QTL (268531)	DRC_7_96457374_96806775_1
SSC7	96573380	96573384	Number of ribs QTL (271067)	DRC_7_96457374_96806775_1
SSC7	96573391	96573395	Number of ribs QTL (273123)	DRC_7_96457374_96806775_1
SSC7	96573522	96573526	Number of ribs QTL (269291)	DRC_7_96457374_96806775_1
SSC7	96573589	96573593	Number of ribs QTL (271134)	DRC_7_96457374_96806775_1
SSC7	96574121	96574125	Number of ribs QTL (268676)	DRC_7_96457374_96806775_1
SSC7	96574221	96574225	Number of ribs QTL (274545)	DRC_7_96457374_96806775_1
SSC7	96574306	96574310	Number of ribs QTL (274600)	DRC_7_96457374_96806775_1
SSC7	96574414	96574418	Number of ribs QTL (275026)	DRC_7_96457374_96806775_1
SSC7	96574451	96574455	Number of ribs QTL (267196)	DRC_7_96457374_96806775_1
SSC7	96574475	96574479	Number of ribs QTL (270011)	DRC_7_96457374_96806775_1
SSC7	96574564	96574568	Number of ribs QTL (270251)	DRC_7_96457374_96806775_1
SSC7	96574613	96574617	Number of ribs QTL (267918)	DRC_7_96457374_96806775_1
SSC7	96574683	96574687	Number of ribs QTL (273538)	DRC_7_96457374_96806775_1
SSC7	96574838	96574842	Number of ribs QTL (275235)	DRC_7_96457374_96806775_1
SSC7	96574985	96574989	Number of ribs QTL (270729)	DRC_7_96457374_96806775_1
SSC7	96575107	96575111	Number of ribs QTL (265530)	DRC_7_96457374_96806775_1
SSC7	96575305	96575309	Number of ribs QTL (274990)	DRC_7_96457374_96806775_1
SSC7	96576458	96576462	Number of ribs QTL (268935)	DRC_7_96457374_96806775_1
SSC7	96576624	96576628	Number of ribs QTL (271694)	DRC_7_96457374_96806775_1
SSC7	96576727	96576731	Number of ribs QTL (275254)	DRC_7_96457374_96806775_1
SSC7	96576762	96576766	Number of ribs QTL (266790)	DRC_7_96457374_96806775_1
SSC7	96576805	96576809	Number of ribs QTL (267056)	DRC_7_96457374_96806775_1
SSC7	96576842	96576846	Number of ribs QTL (269778)	DRC_7_96457374_96806775_1
SSC7	96576864	96576868	Number of ribs QTL (273638)	DRC_7_96457374_96806775_1
SSC7	96576865	96576869	Number of ribs QTL (268331)	DRC_7_96457374_96806775_1
SSC7	96577064	96577068	Number of ribs QTL (267629)	DRC_7_96457374_96806775_1
SSC7	96577073	96577077	Number of ribs QTL (272275)	DRC_7_96457374_96806775_1
SSC7	96577240	96577244	Number of ribs QTL (266427)	DRC_7_96457374_96806775_1
SSC7	96577301	96577305	Number of ribs QTL (265666)	DRC_7_96457374_96806775_1
SSC7	96577302	96577306	Number of ribs QTL (269768)	DRC_7_96457374_96806775_1
SSC7	96577307	96577311	Number of ribs QTL (272481)	DRC_7_96457374_96806775_1
SSC7	96577399	96577403	Number of ribs QTL (267008)	DRC_7_96457374_96806775_1
SSC7	96577407	96577411	Number of ribs QTL (268762)	DRC_7_96457374_96806775_1
SSC7	96577431	96577435	Number of ribs QTL (267328)	DRC_7_96457374_96806775_1
SSC7	96577505	96577509	Number of ribs QTL (270005)	DRC_7_96457374_96806775_1
SSC7	96577558	96577562	Number of ribs QTL (274002)	DRC_7_96457374_96806775_1
SSC7	96577980	96577984	Number of ribs QTL (270673)	DRC_7_96457374_96806775_1
SSC7	96578066	96578070	Number of ribs QTL (274609)	DRC_7_96457374_96806775_1
SSC7	96578109	96578113	Number of ribs QTL (271179)	DRC_7_96457374_96806775_1
SSC7	96578116	96578120	Number of ribs QTL (265676)	DRC_7_96457374_96806775_1
SSC7	96578124	96578128	Number of ribs QTL (269711)	DRC_7_96457374_96806775_1
SSC7	96578138	96578142	Number of ribs QTL (271475)	DRC_7_96457374_96806775_1
SSC7	96578234	96578238	Number of ribs QTL (268724)	DRC_7_96457374_96806775_1
SSC7	96578269	96578273	Number of ribs QTL (272629)	DRC_7_96457374_96806775_1
SSC7	96578348	96578352	Number of ribs QTL (269043)	DRC_7_96457374_96806775_1
SSC7	96578379	96578383	Number of ribs QTL (266585)	DRC_7_96457374_96806775_1
SSC7	96578544	96578548	Number of ribs QTL (276400)	DRC_7_96457374_96806775_1
SSC7	96578624	96578628	Number of ribs QTL (268594)	DRC_7_96457374_96806775_1
SSC7	96578653	96578657	Number of ribs QTL (265909)	DRC_7_96457374_96806775_1
SSC7	96578789	96578793	Number of ribs QTL (272761)	DRC_7_96457374_96806775_1
SSC7	96578795	96578799	Number of ribs QTL (266574)	DRC_7_96457374_96806775_1
SSC7	96578824	96578828	Number of ribs QTL (269265)	DRC_7_96457374_96806775_1
SSC7	96578867	96578871	Number of ribs QTL (269627)	DRC_7_96457374_96806775_1
SSC7	96578891	96578895	Number of ribs QTL (272100)	DRC_7_96457374_96806775_1
SSC7	96578921	96578925	Number of ribs QTL (267197)	DRC_7_96457374_96806775_1
SSC7	96578931	96578935	Number of ribs QTL (270165)	DRC_7_96457374_96806775_1
SSC7	96578941	96578945	Number of ribs QTL (274733)	DRC_7_96457374_96806775_1
SSC7	96578957	96578961	Number of ribs QTL (272909)	DRC_7_96457374_96806775_1
SSC7	96578973	96578977	Number of ribs QTL (268605)	DRC_7_96457374_96806775_1
SSC7	96579019	96579023	Number of ribs QTL (267709)	DRC_7_96457374_96806775_1
SSC7	96579164	96579168	Number of ribs QTL (271364)	DRC_7_96457374_96806775_1
SSC7	96579282	96579286	Number of ribs QTL (271805)	DRC_7_96457374_96806775_1
SSC7	96579380	96579384	Number of ribs QTL (268553)	DRC_7_96457374_96806775_1
SSC7	96579501	96579505	Number of ribs QTL (274809)	DRC_7_96457374_96806775_1
SSC7	96579769	96579773	Number of ribs QTL (269559)	DRC_7_96457374_96806775_1
SSC7	96579934	96579938	Number of ribs QTL (274480)	DRC_7_96457374_96806775_1
SSC7	96579946	96579950	Number of ribs QTL (275085)	DRC_7_96457374_96806775_1
SSC7	96579966	96579970	Number of ribs QTL (274106)	DRC_7_96457374_96806775_1
SSC7	96580015	96580019	Number of ribs QTL (274553)	DRC_7_96457374_96806775_1
SSC7	96580016	96580020	Number of ribs QTL (274952)	DRC_7_96457374_96806775_1
SSC7	96580088	96580092	Number of ribs QTL (267526)	DRC_7_96457374_96806775_1
SSC7	96580127	96580131	Number of ribs QTL (269106)	DRC_7_96457374_96806775_1
SSC7	96580237	96580241	Number of ribs QTL (271917)	DRC_7_96457374_96806775_1
SSC7	96580392	96580396	Number of ribs QTL (270440)	DRC_7_96457374_96806775_1
SSC7	96580542	96580546	Number of ribs QTL (273929)	DRC_7_96457374_96806775_1
SSC7	96580647	96580651	Number of ribs QTL (275437)	DRC_7_96457374_96806775_1
SSC7	96580653	96580657	Number of ribs QTL (275778)	DRC_7_96457374_96806775_1
SSC7	96580702	96580706	Number of ribs QTL (275421)	DRC_7_96457374_96806775_1
SSC7	96580801	96580805	Number of ribs QTL (269725)	DRC_7_96457374_96806775_1
SSC7	96580857	96580861	Number of ribs QTL (268274)	DRC_7_96457374_96806775_1
SSC7	96580877	96580881	Number of ribs QTL (270873)	DRC_7_96457374_96806775_1
SSC7	96580904	96580908	Number of ribs QTL (274765)	DRC_7_96457374_96806775_1
SSC7	96581130	96581134	Number of ribs QTL (266084)	DRC_7_96457374_96806775_1
SSC7	96581263	96581267	Number of ribs QTL (270903)	DRC_7_96457374_96806775_1
SSC7	96581281	96581285	Number of ribs QTL (266385)	DRC_7_96457374_96806775_1
SSC7	96581450	96581454	Number of ribs QTL (274318)	DRC_7_96457374_96806775_1
SSC7	96581464	96581468	Number of ribs QTL (275265)	DRC_7_96457374_96806775_1
SSC7	96581477	96581481	Number of ribs QTL (269398)	DRC_7_96457374_96806775_1
SSC7	96581488	96581492	Number of ribs QTL (266942)	DRC_7_96457374_96806775_1
SSC7	96581630	96581634	Number of ribs QTL (273853)	DRC_7_96457374_96806775_1
SSC7	96581635	96581639	Number of ribs QTL (267243)	DRC_7_96457374_96806775_1
SSC7	96581695	96581699	Number of ribs QTL (270009)	DRC_7_96457374_96806775_1
SSC7	96581849	96581853	Number of ribs QTL (272615)	DRC_7_96457374_96806775_1
SSC7	96581898	96581902	Number of ribs QTL (270587)	DRC_7_96457374_96806775_1
SSC7	96581991	96581995	Number of ribs QTL (270880)	DRC_7_96457374_96806775_1
SSC7	96582084	96582088	Number of ribs QTL (265596)	DRC_7_96457374_96806775_1
SSC7	96582219	96582223	Number of ribs QTL (275105)	DRC_7_96457374_96806775_1
SSC7	96582270	96582274	Number of ribs QTL (273428)	DRC_7_96457374_96806775_1
SSC7	96582651	96582655	Number of ribs QTL (273286)	DRC_7_96457374_96806775_1
SSC7	96582780	96582784	Number of ribs QTL (268079)	DRC_7_96457374_96806775_1
SSC7	96582852	96582856	Number of ribs QTL (274776)	DRC_7_96457374_96806775_1
SSC7	96582869	96582873	Number of ribs QTL (274171)	DRC_7_96457374_96806775_1
SSC7	96582875	96582879	Number of ribs QTL (265548)	DRC_7_96457374_96806775_1
SSC7	96582882	96582886	Number of ribs QTL (268343)	DRC_7_96457374_96806775_1
SSC7	96582971	96582975	Number of ribs QTL (272067)	DRC_7_96457374_96806775_1
SSC7	96582998	96583002	Number of ribs QTL (265864)	DRC_7_96457374_96806775_1
SSC7	96583011	96583015	Number of ribs QTL (268674)	DRC_7_96457374_96806775_1
SSC7	96583101	96583105	Number of ribs QTL (271492)	DRC_7_96457374_96806775_1
SSC7	96583253	96583257	Number of ribs QTL (273983)	DRC_7_96457374_96806775_1
SSC7	96583254	96583258	Number of ribs QTL (274373)	DRC_7_96457374_96806775_1
SSC7	96583282	96583286	Number of ribs QTL (265488)	DRC_7_96457374_96806775_1
SSC7	96583307	96583311	Number of ribs QTL (264541)	DRC_7_96457374_96806775_1
SSC7	96583324	96583328	Number of ribs QTL (265136)	DRC_7_96457374_96806775_1
SSC7	96583393	96583397	Number of ribs QTL (265192)	DRC_7_96457374_96806775_1
SSC7	96583405	96583409	Number of ribs QTL (274598)	DRC_7_96457374_96806775_1
SSC7	96583406	96583410	Number of ribs QTL (269469)	DRC_7_96457374_96806775_1
SSC7	96583412	96583416	Number of ribs QTL (274072)	DRC_7_96457374_96806775_1
SSC7	96583449	96583453	Number of ribs QTL (264886)	DRC_7_96457374_96806775_1
SSC7	96583450	96583454	Number of ribs QTL (274469)	DRC_7_96457374_96806775_1
SSC7	96583478	96583482	Number of ribs QTL (272254)	DRC_7_96457374_96806775_1
SSC7	96583489	96583493	Number of ribs QTL (270836)	DRC_7_96457374_96806775_1
SSC7	96583524	96583528	Number of ribs QTL (273424)	DRC_7_96457374_96806775_1
SSC7	96583549	96583553	Number of ribs QTL (269857)	DRC_7_96457374_96806775_1
SSC7	96583728	96583732	Number of ribs QTL (267636)	DRC_7_96457374_96806775_1
SSC7	96583800	96583804	Number of ribs QTL (270728)	DRC_7_96457374_96806775_1
SSC7	96583940	96583944	Number of ribs QTL (269481)	DRC_7_96457374_96806775_1
SSC7	96584217	96584221	Number of ribs QTL (267043)	DRC_7_96457374_96806775_1
SSC7	96584236	96584240	Number of ribs QTL (269770)	DRC_7_96457374_96806775_1
SSC7	96584271	96584275	Number of ribs QTL (272687)	DRC_7_96457374_96806775_1
SSC7	96584351	96584355	Number of ribs QTL (270258)	DRC_7_96457374_96806775_1
SSC7	96584445	96584449	Number of ribs QTL (273001)	DRC_7_96457374_96806775_1
SSC7	96584556	96584560	Number of ribs QTL (266469)	DRC_7_96457374_96806775_1
SSC7	96584608	96584612	Number of ribs QTL (271249)	DRC_7_96457374_96806775_1
SSC7	96584611	96584615	Number of ribs QTL (265722)	DRC_7_96457374_96806775_1
SSC7	96584689	96584693	Number of ribs QTL (272334)	DRC_7_96457374_96806775_1
SSC7	96584725	96584729	Number of ribs QTL (267347)	DRC_7_96457374_96806775_1
SSC7	96584745	96584749	Number of ribs QTL (270231)	DRC_7_96457374_96806775_1
SSC7	96584830	96584834	Number of ribs QTL (266623)	DRC_7_96457374_96806775_1
SSC7	96584875	96584879	Number of ribs QTL (273273)	DRC_7_96457374_96806775_1
SSC7	96585173	96585177	Number of ribs QTL (265991)	DRC_7_96457374_96806775_1
SSC7	96585373	96585377	Number of ribs QTL (266530)	DRC_7_96457374_96806775_1
SSC7	96585521	96585525	Number of ribs QTL (271855)	DRC_7_96457374_96806775_1
SSC7	96585665	96585669	Number of ribs QTL (272971)	DRC_7_96457374_96806775_1
SSC7	96585694	96585698	Number of ribs QTL (268428)	DRC_7_96457374_96806775_1
SSC7	96585732	96585736	Number of ribs QTL (265958)	DRC_7_96457374_96806775_1
SSC7	96585936	96585940	Number of ribs QTL (272470)	DRC_7_96457374_96806775_1
SSC7	96585959	96585963	Number of ribs QTL (266282)	DRC_7_96457374_96806775_1
SSC7	96586321	96586325	Number of ribs QTL (269283)	DRC_7_96457374_96806775_1
SSC7	96586639	96586643	Number of ribs QTL (265141)	DRC_7_96457374_96806775_1
SSC7	96586640	96586644	Number of ribs QTL (265283)	DRC_7_96457374_96806775_1
SSC7	96586654	96586658	Number of ribs QTL (265054)	DRC_7_96457374_96806775_1
SSC7	96586699	96586703	Number of ribs QTL (272474)	DRC_7_96457374_96806775_1
SSC7	96586732	96586736	Number of ribs QTL (267429)	DRC_7_96457374_96806775_1
SSC7	96586796	96586800	Number of ribs QTL (267769)	DRC_7_96457374_96806775_1
SSC7	96587485	96587489	Number of ribs QTL (267204)	DRC_7_96457374_96806775_1
SSC7	96587533	96587537	Number of ribs QTL (269121)	DRC_7_96457374_96806775_1
SSC7	96587782	96587786	Number of ribs QTL (272816)	DRC_7_96457374_96806775_1
SSC7	96587888	96587892	Number of ribs QTL (267963)	DRC_7_96457374_96806775_1
SSC7	96587914	96587918	Number of ribs QTL (268310)	DRC_7_96457374_96806775_1
SSC7	96588315	96588319	Number of ribs QTL (266125)	DRC_7_96457374_96806775_1
SSC7	96588884	96588888	Number of ribs QTL (269740)	DRC_7_96457374_96806775_1
SSC7	96589192	96589196	Number of ribs QTL (271558)	DRC_7_96457374_96806775_1
SSC7	96589279	96589283	Number of ribs QTL (275384)	DRC_7_96457374_96806775_1
SSC7	96589604	96589608	Number of ribs QTL (271668)	DRC_7_96457374_96806775_1
SSC7	96589709	96589713	Number of ribs QTL (273174)	DRC_7_96457374_96806775_1
SSC7	96590254	96590258	Number of ribs QTL (273015)	DRC_7_96457374_96806775_1
SSC7	96590353	96590357	Number of ribs QTL (270571)	DRC_7_96457374_96806775_1
SSC7	96590479	96590483	Number of ribs QTL (270529)	DRC_7_96457374_96806775_1
SSC7	96590480	96590484	Number of ribs QTL (273504)	DRC_7_96457374_96806775_1
SSC7	96591751	96591755	Number of ribs QTL (273572)	DRC_7_96457374_96806775_1
SSC7	96591982	96591986	Number of ribs QTL (269005)	DRC_7_96457374_96806775_1
SSC7	96592020	96592024	Number of ribs QTL (271896)	DRC_7_96457374_96806775_1
SSC7	96592197	96592201	Number of ribs QTL (267661)	DRC_7_96457374_96806775_1
SSC7	96592245	96592249	Number of ribs QTL (269530)	DRC_7_96457374_96806775_1
SSC7	96592360	96592364	Number of ribs QTL (266804)	DRC_7_96457374_96806775_1
SSC7	96592384	96592388	Number of ribs QTL (270460)	DRC_7_96457374_96806775_1
SSC7	96592505	96592509	Number of ribs QTL (269888)	DRC_7_96457374_96806775_1
SSC7	96592533	96592537	Number of ribs QTL (274000)	DRC_7_96457374_96806775_1
SSC7	96592585	96592589	Number of ribs QTL (273533)	DRC_7_96457374_96806775_1
SSC7	96592727	96592731	Number of ribs QTL (272742)	DRC_7_96457374_96806775_1
SSC7	96592795	96592799	Number of ribs QTL (267708)	DRC_7_96457374_96806775_1
SSC7	96592971	96592975	Number of ribs QTL (266201)	DRC_7_96457374_96806775_1
SSC7	96593039	96593043	Number of ribs QTL (268105)	DRC_7_96457374_96806775_1
SSC7	96593063	96593067	Number of ribs QTL (270989)	DRC_7_96457374_96806775_1
SSC7	96593172	96593176	Number of ribs QTL (265711)	DRC_7_96457374_96806775_1
SSC7	96593455	96593459	Number of ribs QTL (272016)	DRC_7_96457374_96806775_1
SSC7	96593469	96593473	Number of ribs QTL (267065)	DRC_7_96457374_96806775_1
SSC7	96594142	96594146	Number of ribs QTL (266042)	DRC_7_96457374_96806775_1
SSC7	96594204	96594208	Number of ribs QTL (268770)	DRC_7_96457374_96806775_1
SSC7	96594271	96594275	Number of ribs QTL (267333)	DRC_7_96457374_96806775_1
SSC7	96594287	96594291	Number of ribs QTL (271630)	DRC_7_96457374_96806775_1
SSC7	96594313	96594317	Number of ribs QTL (266617)	DRC_7_96457374_96806775_1
SSC7	96594336	96594340	Number of ribs QTL (270336)	DRC_7_96457374_96806775_1
SSC7	96594393	96594397	Number of ribs QTL (273262)	DRC_7_96457374_96806775_1
SSC7	96595413	96595417	Number of ribs QTL (269051)	DRC_7_96457374_96806775_1
SSC7	96595837	96595841	Number of ribs QTL (270890)	DRC_7_96457374_96806775_1
SSC7	96596041	96596045	Number of ribs QTL (268074)	DRC_7_96457374_96806775_1
SSC7	96596134	96596138	Number of ribs QTL (265529)	DRC_7_96457374_96806775_1
SSC7	96596477	96596481	Number of ribs QTL (266103)	DRC_7_96457374_96806775_1
SSC7	96596493	96596497	Number of ribs QTL (271692)	DRC_7_96457374_96806775_1
SSC7	96596552	96596556	Number of ribs QTL (267449)	DRC_7_96457374_96806775_1
SSC7	96596634	96596638	Number of ribs QTL (270425)	DRC_7_96457374_96806775_1
SSC7	96596681	96596685	Number of ribs QTL (272902)	DRC_7_96457374_96806775_1
SSC7	96596693	96596697	Number of ribs QTL (266735)	DRC_7_96457374_96806775_1
SSC7	96596717	96596721	Number of ribs QTL (270796)	DRC_7_96457374_96806775_1
SSC7	96596732	96596736	Number of ribs QTL (275383)	DRC_7_96457374_96806775_1
SSC7	96596767	96596771	Number of ribs QTL (269777)	DRC_7_96457374_96806775_1
SSC7	96596795	96596799	Number of ribs QTL (268301)	DRC_7_96457374_96806775_1
SSC7	96596844	96596848	Number of ribs QTL (271340)	DRC_7_96457374_96806775_1
SSC7	96596928	96596932	Number of ribs QTL (267764)	DRC_7_96457374_96806775_1
SSC7	96597014	96597018	Number of ribs QTL (266110)	DRC_7_96457374_96806775_1
SSC7	96597100	96597104	Number of ribs QTL (266445)	DRC_7_96457374_96806775_1
SSC7	96597211	96597215	Number of ribs QTL (269465)	DRC_7_96457374_96806775_1
SSC7	96598318	96598322	Number of ribs QTL (272937)	DRC_7_96457374_96806775_1
SSC7	96598368	96598372	Number of ribs QTL (273839)	DRC_7_96457374_96806775_1
SSC7	96598481	96598485	Number of ribs QTL (265657)	DRC_7_96457374_96806775_1
SSC7	96598523	96598527	Number of ribs QTL (269387)	DRC_7_96457374_96806775_1
SSC7	96598665	96598669	Number of ribs QTL (268751)	DRC_7_96457374_96806775_1
SSC7	96599022	96599026	Number of ribs QTL (269256)	DRC_7_96457374_96806775_1
SSC7	96599135	96599139	Number of ribs QTL (266794)	DRC_7_96457374_96806775_1
SSC7	96599191	96599195	Number of ribs QTL (269626)	DRC_7_96457374_96806775_1
SSC7	96599217	96599221	Number of ribs QTL (273831)	DRC_7_96457374_96806775_1
SSC7	96599253	96599257	Number of ribs QTL (268427)	DRC_7_96457374_96806775_1
SSC7	96599317	96599321	Number of ribs QTL (270968)	DRC_7_96457374_96806775_1
SSC7	96599357	96599361	Number of ribs QTL (267729)	DRC_7_96457374_96806775_1
SSC7	96599400	96599404	Number of ribs QTL (271666)	DRC_7_96457374_96806775_1
SSC7	96599416	96599420	Number of ribs QTL (266248)	DRC_7_96457374_96806775_1
SSC7	96599427	96599431	Number of ribs QTL (269203)	DRC_7_96457374_96806775_1
SSC7	96599519	96599523	Number of ribs QTL (266532)	DRC_7_96457374_96806775_1
SSC7	96599522	96599526	Number of ribs QTL (269293)	DRC_7_96457374_96806775_1
SSC7	96599537	96599541	Number of ribs QTL (271802)	DRC_7_96457374_96806775_1
SSC7	96599847	96599851	Number of ribs QTL (267109)	DRC_7_96457374_96806775_1
SSC7	96600204	96600208	Number of ribs QTL (271681)	DRC_7_96457374_96806775_1
SSC7	96601232	96601236	Number of ribs QTL (266642)	DRC_7_96457374_96806775_1
SSC7	96601237	96601241	Number of ribs QTL (270696)	DRC_7_96457374_96806775_1
SSC7	96601682	96601686	Number of ribs QTL (273389)	DRC_7_96457374_96806775_1
SSC7	96601863	96601867	Number of ribs QTL (270871)	DRC_7_96457374_96806775_1
SSC7	96602006	96602010	Number of ribs QTL (266063)	DRC_7_96457374_96806775_1
SSC7	96602079	96602083	Number of ribs QTL (271592)	DRC_7_96457374_96806775_1
SSC7	96602090	96602094	Number of ribs QTL (267398)	DRC_7_96457374_96806775_1
SSC7	96602114	96602118	Number of ribs QTL (269118)	DRC_7_96457374_96806775_1
SSC7	96602127	96602131	Number of ribs QTL (271682)	DRC_7_96457374_96806775_1
SSC7	96602179	96602183	Number of ribs QTL (266633)	DRC_7_96457374_96806775_1
SSC7	96602206	96602210	Number of ribs QTL (270706)	DRC_7_96457374_96806775_1
SSC7	96602208	96602212	Number of ribs QTL (273457)	DRC_7_96457374_96806775_1
SSC7	96602224	96602228	Number of ribs QTL (266969)	DRC_7_96457374_96806775_1
SSC7	96602605	96602609	Number of ribs QTL (272608)	DRC_7_96457374_96806775_1
SSC7	96602633	96602637	Number of ribs QTL (268490)	DRC_7_96457374_96806775_1
SSC7	96602788	96602792	Number of ribs QTL (266029)	DRC_7_96457374_96806775_1
SSC7	96602832	96602836	Number of ribs QTL (270502)	DRC_7_96457374_96806775_1
SSC7	96603320	96603324	Number of ribs QTL (269668)	DRC_7_96457374_96806775_1
SSC7	96604114	96604118	Number of ribs QTL (267180)	DRC_7_96457374_96806775_1
SSC7	96604155	96604159	Number of ribs QTL (269961)	DRC_7_96457374_96806775_1
SSC7	96604159	96604163	Number of ribs QTL (272857)	DRC_7_96457374_96806775_1
SSC7	96604364	96604368	Number of ribs QTL (273741)	DRC_7_96457374_96806775_1
SSC7	96604772	96604776	Number of ribs QTL (270710)	DRC_7_96457374_96806775_1
SSC7	96605166	96605170	Number of ribs QTL (265874)	DRC_7_96457374_96806775_1
SSC7	96605410	96605414	Number of ribs QTL (272490)	DRC_7_96457374_96806775_1
SSC7	96605521	96605525	Number of ribs QTL (267165)	DRC_7_96457374_96806775_1
SSC7	96606094	96606098	Number of ribs QTL (274621)	DRC_7_96457374_96806775_1
SSC7	96606386	96606390	Number of ribs QTL (270434)	DRC_7_96457374_96806775_1
SSC7	96606400	96606404	Number of ribs QTL (266749)	DRC_7_96457374_96806775_1
SSC7	96608401	96608405	Number of ribs QTL (272944)	DRC_7_96457374_96806775_1
SSC7	96608598	96608602	Number of ribs QTL (273128)	DRC_7_96457374_96806775_1
SSC7	96608662	96608666	Number of ribs QTL (267031)	DRC_7_96457374_96806775_1
SSC7	96608679	96608683	Number of ribs QTL (270071)	DRC_7_96457374_96806775_1
SSC7	96609078	96609082	Number of ribs QTL (273135)	DRC_7_96457374_96806775_1
SSC7	96609239	96609243	Number of ribs QTL (266091)	DRC_7_96457374_96806775_1
SSC7	96609430	96609434	Number of ribs QTL (268939)	DRC_7_96457374_96806775_1
SSC7	96609955	96609959	Number of ribs QTL (266740)	DRC_7_96457374_96806775_1
SSC7	96609992	96609996	Number of ribs QTL (269449)	DRC_7_96457374_96806775_1
SSC7	96610801	96610805	Number of ribs QTL (270372)	DRC_7_96457374_96806775_1
SSC7	96610929	96610933	Number of ribs QTL (267649)	DRC_7_96457374_96806775_1
SSC7	96611072	96611076	Number of ribs QTL (273269)	DRC_7_96457374_96806775_1
SSC7	96611565	96611569	Number of ribs QTL (267430)	DRC_7_96457374_96806775_1
SSC7	96611609	96611613	Number of ribs QTL (270326)	DRC_7_96457374_96806775_1
SSC7	96611705	96611709	Number of ribs QTL (271864)	DRC_7_96457374_96806775_1
SSC7	96612006	96612010	Number of ribs QTL (266523)	DRC_7_96457374_96806775_1
SSC7	96612246	96612250	Number of ribs QTL (275397)	DRC_7_96457374_96806775_1
SSC7	96612318	96612322	Number of ribs QTL (273837)	DRC_7_96457374_96806775_1
SSC7	96612328	96612332	Number of ribs QTL (268162)	DRC_7_96457374_96806775_1
SSC7	96612397	96612401	Number of ribs QTL (265677)	DRC_7_96457374_96806775_1
SSC7	96612405	96612409	Number of ribs QTL (268455)	DRC_7_96457374_96806775_1
SSC7	96612410	96612414	Number of ribs QTL (271222)	DRC_7_96457374_96806775_1
SSC7	96612602	96612606	Number of ribs QTL (265953)	DRC_7_96457374_96806775_1
SSC7	96613283	96613287	Number of ribs QTL (275382)	DRC_7_96457374_96806775_1
SSC7	96613634	96613638	Number of ribs QTL (271012)	DRC_7_96457374_96806775_1
SSC7	96613781	96613785	Number of ribs QTL (273212)	DRC_7_96457374_96806775_1
SSC7	96616471	96616475	Number of ribs QTL (268536)	DRC_7_96457374_96806775_1
SSC7	96618845	96618849	Number of ribs QTL (272708)	DRC_7_96457374_96806775_1
SSC7	96619650	96619654	Number of ribs QTL (267706)	DRC_7_96457374_96806775_1
SSC7	96621564	96621568	Number of ribs QTL (266170)	DRC_7_96457374_96806775_1
SSC7	96622183	96622187	Number of ribs QTL (269500)	DRC_7_96457374_96806775_1
SSC7	96622642	96622646	Number of ribs QTL (267323)	DRC_7_96457374_96806775_1
SSC7	96622853	96622857	Number of ribs QTL (270105)	DRC_7_96457374_96806775_1
SSC7	96623519	96623523	Number of ribs QTL (273545)	DRC_7_96457374_96806775_1
SSC7	96624222	96624226	Number of ribs QTL (270950)	DRC_7_96457374_96806775_1
SSC7	96627231	96627235	Number of ribs QTL (271845)	DRC_7_96457374_96806775_1
SSC7	96628609	96628613	Number of ribs QTL (272805)	DRC_7_96457374_96806775_1
SSC7	96628763	96628767	Number of ribs QTL (265965)	DRC_7_96457374_96806775_1
SSC7	96629792	96629796	Number of ribs QTL (274981)	DRC_7_96457374_96806775_1
SSC7	96631535	96631539	Number of ribs QTL (268644)	DRC_7_96457374_96806775_1
SSC7	96631749	96631753	Number of ribs QTL (270490)	DRC_7_96457374_96806775_1
SSC7	96632215	96632219	Teat number QTL (211807)	DRC_7_96457374_96806775_1
SSC7	96632215	96632219	Teat number QTL (211863)	DRC_7_96457374_96806775_1
SSC7	96632215	96632219	Number of ribs QTL (264291)	DRC_7_96457374_96806775_1
SSC7	96632854	96632858	Number of ribs QTL (270818)	DRC_7_96457374_96806775_1
SSC7	96633749	96633753	Number of ribs QTL (269296)	DRC_7_96457374_96806775_1
SSC7	96636943	96636947	Number of ribs QTL (268027)	DRC_7_96457374_96806775_1
SSC7	96638628	96638632	Number of ribs QTL (275731)	DRC_7_96457374_96806775_1
SSC7	96639179	96639183	Number of ribs QTL (274915)	DRC_7_96457374_96806775_1
SSC7	96639235	96639239	Number of ribs QTL (274409)	DRC_7_96457374_96806775_1
SSC7	96639274	96639278	Number of ribs QTL (274091)	DRC_7_96457374_96806775_1
SSC7	96639307	96639311	Number of ribs QTL (264946)	DRC_7_96457374_96806775_1
SSC7	96639308	96639312	Number of ribs QTL (265070)	DRC_7_96457374_96806775_1
SSC7	96639313	96639317	Number of ribs QTL (265329)	DRC_7_96457374_96806775_1
SSC7	96639355	96639359	Number of ribs QTL (275205)	DRC_7_96457374_96806775_1
SSC7	96641855	96641859	Number of ribs QTL (273867)	DRC_7_96457374_96806775_1
SSC7	96641915	96641919	Number of ribs QTL (271888)	DRC_7_96457374_96806775_1
SSC7	96643780	96643784	Number of ribs QTL (272127)	DRC_7_96457374_96806775_1
SSC7	96645356	96645360	Number of ribs QTL (273872)	DRC_7_96457374_96806775_1
SSC7	96646281	96646285	Number of ribs QTL (271355)	DRC_7_96457374_96806775_1
SSC7	96647604	96647608	Number of ribs QTL (269379)	DRC_7_96457374_96806775_1
SSC7	96647672	96647676	Number of ribs QTL (265645)	DRC_7_96457374_96806775_1
SSC7	96648519	96648523	Number of ribs QTL (272249)	DRC_7_96457374_96806775_1
SSC7	96653939	96653943	Number of ribs QTL (270141)	DRC_7_96457374_96806775_1
SSC7	96654706	96654710	Number of ribs QTL (265898)	DRC_7_96457374_96806775_1
SSC7	96655260	96655264	Number of ribs QTL (266180)	DRC_7_96457374_96806775_1
SSC7	96655861	96655865	Number of ribs QTL (266494)	DRC_7_96457374_96806775_1
SSC7	96656249	96656253	Number of ribs QTL (275188)	DRC_7_96457374_96806775_1
SSC7	96656437	96656441	Number of ribs QTL (267144)	DRC_7_96457374_96806775_1
SSC7	96656662	96656666	Number of ribs QTL (269847)	DRC_7_96457374_96806775_1
SSC7	96657778	96657782	Number of ribs QTL (274966)	DRC_7_96457374_96806775_1
SSC7	96658122	96658126	Number of ribs QTL (270709)	DRC_7_96457374_96806775_1
SSC7	96660771	96660775	Number of ribs QTL (271587)	DRC_7_96457374_96806775_1
SSC7	96660859	96660863	Thoracic vertebra number QTL (24244)	DRC_7_96457374_96806775_1
SSC7	96660859	96660863	Teat number QTL (211808)	DRC_7_96457374_96806775_1
SSC7	96660859	96660863	Teat number QTL (211864)	DRC_7_96457374_96806775_1
SSC7	96660859	96660863	Number of ribs QTL (264314)	DRC_7_96457374_96806775_1
SSC7	96661065	96661069	Number of ribs QTL (273716)	DRC_7_96457374_96806775_1
SSC7	96661561	96661565	Number of ribs QTL (267920)	DRC_7_96457374_96806775_1
SSC7	96662333	96662337	Number of ribs QTL (266037)	DRC_7_96457374_96806775_1
SSC7	96663215	96663219	Number of ribs QTL (271363)	DRC_7_96457374_96806775_1
SSC7	96663461	96663465	Number of ribs QTL (266604)	DRC_7_96457374_96806775_1
SSC7	96663868	96663872	Number of ribs QTL (273088)	DRC_7_96457374_96806775_1
SSC7	96666503	96666507	Number of ribs QTL (274820)	DRC_7_96457374_96806775_1
SSC7	96666505	96666509	Number of ribs QTL (274037)	DRC_7_96457374_96806775_1
SSC7	96666929	96666933	Number of ribs QTL (274483)	DRC_7_96457374_96806775_1
SSC7	96667236	96667240	Number of ribs QTL (271582)	DRC_7_96457374_96806775_1
SSC7	96669929	96669933	Number of ribs QTL (272958)	DRC_7_96457374_96806775_1
SSC7	96671121	96671125	Number of ribs QTL (271454)	DRC_7_96457374_96806775_1
SSC7	96672160	96672164	Number of ribs QTL (271137)	DRC_7_96457374_96806775_1
SSC7	96674134	96674138	Number of ribs QTL (267605)	DRC_7_96457374_96806775_1
SSC7	96674174	96674178	Number of ribs QTL (270491)	DRC_7_96457374_96806775_1
SSC7	96676920	96676924	Number of ribs QTL (273919)	DRC_7_96457374_96806775_1
SSC7	96677104	96677108	Number of ribs QTL (265497)	DRC_7_96457374_96806775_1
SSC7	96677246	96677250	Number of ribs QTL (274089)	DRC_7_96457374_96806775_1
SSC7	96677251	96677255	Number of ribs QTL (274883)	DRC_7_96457374_96806775_1
SSC7	96677835	96677839	Number of ribs QTL (274183)	DRC_7_96457374_96806775_1
SSC7	96677868	96677872	Number of ribs QTL (274988)	DRC_7_96457374_96806775_1
SSC7	96677919	96677923	Number of ribs QTL (267547)	DRC_7_96457374_96806775_1
SSC7	96680552	96680556	Number of ribs QTL (270117)	DRC_7_96457374_96806775_1
SSC7	96681181	96681185	Number of ribs QTL (271157)	DRC_7_96457374_96806775_1
SSC7	96682431	96682435	Number of ribs QTL (273898)	DRC_7_96457374_96806775_1
SSC7	96684342	96684346	Number of ribs QTL (273206)	DRC_7_96457374_96806775_1
SSC7	96687139	96687143	Number of ribs QTL (275659)	DRC_7_96457374_96806775_1
SSC7	96687484	96687488	Number of ribs QTL (274207)	DRC_7_96457374_96806775_1
SSC7	96688365	96688369	Number of ribs QTL (266389)	DRC_7_96457374_96806775_1
SSC7	96688627	96688631	Number of ribs QTL (265623)	DRC_7_96457374_96806775_1
SSC7	96689543	96689547	Number of ribs QTL (273329)	DRC_7_96457374_96806775_1
SSC7	96689608	96689612	Number of ribs QTL (269906)	DRC_7_96457374_96806775_1
SSC7	96691587	96691591	Number of ribs QTL (271782)	DRC_7_96457374_96806775_1
SSC7	96694313	96694317	Number of ribs QTL (266837)	DRC_7_96457374_96806775_1
SSC7	96694362	96694366	Teat number QTL (211809)	DRC_7_96457374_96806775_1
SSC7	96694615	96694619	Number of ribs QTL (267106)	DRC_7_96457374_96806775_1
SSC7	96694683	96694687	Number of ribs QTL (269871)	DRC_7_96457374_96806775_1
SSC7	96695804	96695808	Number of ribs QTL (274861)	DRC_7_96457374_96806775_1
SSC7	96696037	96696041	Number of ribs QTL (267669)	DRC_7_96457374_96806775_1
SSC7	96698642	96698646	Number of ribs QTL (269814)	DRC_7_96457374_96806775_1
SSC7	96705970	96705974	Number of ribs QTL (273009)	DRC_7_96457374_96806775_1
SSC7	96706137	96706141	Number of ribs QTL (270286)	DRC_7_96457374_96806775_1
SSC7	96706289	96706293	Number of ribs QTL (267828)	DRC_7_96457374_96806775_1
SSC7	96707501	96707505	Number of ribs QTL (265872)	DRC_7_96457374_96806775_1
SSC7	96707985	96707989	Number of ribs QTL (275249)	DRC_7_96457374_96806775_1
SSC7	96708450	96708454	Number of ribs QTL (267505)	DRC_7_96457374_96806775_1
SSC7	96708466	96708470	Number of ribs QTL (270168)	DRC_7_96457374_96806775_1
SSC7	96709849	96709853	Number of ribs QTL (272368)	DRC_7_96457374_96806775_1
SSC7	96712233	96712237	Number of ribs QTL (273640)	DRC_7_96457374_96806775_1
SSC7	96712764	96712768	Number of ribs QTL (272712)	DRC_7_96457374_96806775_1
SSC7	96719459	96719463	Number of ribs QTL (272101)	DRC_7_96457374_96806775_1
SSC7	96720704	96720708	Number of ribs QTL (275173)	DRC_7_96457374_96806775_1
SSC7	96722779	96722783	Number of ribs QTL (274818)	DRC_7_96457374_96806775_1
SSC7	96726758	96726762	Number of ribs QTL (274238)	DRC_7_96457374_96806775_1
SSC7	96727495	96727499	Teat number QTL (211810)	DRC_7_96457374_96806775_1
SSC7	96727495	96727499	Teat number QTL (211865)	DRC_7_96457374_96806775_1
SSC7	96728513	96728517	Number of ribs QTL (267843)	DRC_7_96457374_96806775_1
SSC7	96730567	96730571	Number of ribs QTL (266941)	DRC_7_96457374_96806775_1
SSC7	96731836	96731840	Teat number QTL (211811)	DRC_7_96457374_96806775_1
SSC7	96731836	96731840	Teat number QTL (211866)	DRC_7_96457374_96806775_1
SSC7	96731836	96731840	Right teat number QTL (220246)	DRC_7_96457374_96806775_1
SSC7	96731836	96731840	Teat number QTL (220258)	DRC_7_96457374_96806775_1
SSC7	96738352	96738356	Number of ribs QTL (272960)	DRC_7_96457374_96806775_1
SSC7	96738353	96738357	Number of ribs QTL (270396)	DRC_7_96457374_96806775_1
SSC7	96741169	96741173	Number of ribs QTL (269495)	DRC_7_96457374_96806775_1
SSC7	96741861	96741865	Number of ribs QTL (273296)	DRC_7_96457374_96806775_1
SSC7	96743523	96743527	Teat number QTL (211812)	DRC_7_96457374_96806775_1
SSC7	96743523	96743527	Teat number QTL (211867)	DRC_7_96457374_96806775_1
SSC7	96743523	96743527	Number of ribs QTL (264316)	DRC_7_96457374_96806775_1
SSC7	96743772	96743776	Number of ribs QTL (274036)	DRC_7_96457374_96806775_1
SSC7	96753399	96753403	Number of ribs QTL (270642)	DRC_7_96457374_96806775_1
SSC7	96753803	96753807	Number of ribs QTL (267588)	DRC_7_96457374_96806775_1
SSC7	96754271	96754275	Number of ribs QTL (272487)	DRC_7_96457374_96806775_1
SSC7	96756913	96756917	Number of ribs QTL (265540)	DRC_7_96457374_96806775_1
SSC7	96758903	96758907	Number of ribs QTL (264315)	DRC_7_96457374_96806775_1
SSC7	96760549	96760553	Number of ribs QTL (269663)	DRC_7_96457374_96806775_1
SSC7	96762746	96762750	Number of ribs QTL (275539)	DRC_7_96457374_96806775_1
SSC7	96763678	96763682	Number of ribs QTL (276270)	DRC_7_96457374_96806775_1
SSC7	96765288	96765292	Number of ribs QTL (276043)	DRC_7_96457374_96806775_1
SSC7	96766735	96766739	Number of ribs QTL (276332)	DRC_7_96457374_96806775_1
SSC7	96767488	96767492	Number of ribs QTL (272558)	DRC_7_96457374_96806775_1
SSC7	96768449	96768453	Number of ribs QTL (271645)	DRC_7_96457374_96806775_1
SSC7	96772580	96772584	Number of ribs QTL (274201)	DRC_7_96457374_96806775_1
SSC7	96775535	96775539	Number of ribs QTL (273002)	DRC_7_96457374_96806775_1
SSC7	96776314	96776318	Number of ribs QTL (271461)	DRC_7_96457374_96806775_1
SSC7	96777902	96777906	Number of ribs QTL (270553)	DRC_7_96457374_96806775_1
SSC7	96782625	96782629	Number of ribs QTL (272494)	DRC_7_96457374_96806775_1
SSC7	96784641	96784645	Number of ribs QTL (272289)	DRC_7_96457374_96806775_1
SSC7	96785209	96785213	Number of ribs QTL (268290)	DRC_7_96457374_96806775_1
SSC7	96786712	96786716	Teat number QTL (211813)	DRC_7_96457374_96806775_1
SSC7	96786712	96786716	Teat number QTL (211868)	DRC_7_96457374_96806775_1
SSC7	96786712	96786716	Right teat number QTL (220245)	DRC_7_96457374_96806775_1
SSC7	96786712	96786716	Teat number QTL (220257)	DRC_7_96457374_96806775_1
SSC7	96788328	96788332	Number of ribs QTL (273337)	DRC_7_96457374_96806775_1
SSC7	96791867	96791871	Number of ribs QTL (268193)	DRC_7_96457374_96806775_1
SSC7	96792895	96792899	Number of ribs QTL (274943)	DRC_7_96457374_96806775_1
SSC7	96795030	96795034	Number of ribs QTL (270607)	DRC_7_96457374_96806775_1
SSC7	96795570	96795574	Number of ribs QTL (270408)	DRC_7_96457374_96806775_1
SSC7	96797699	96797703	Number of ribs QTL (273162)	DRC_7_96457374_96806775_1
SSC7	96798600	96798604	Number of ribs QTL (267482)	DRC_7_96457374_96806775_1
SSC7	96800064	96800068	Number of ribs QTL (273821)	DRC_7_96457374_96806775_1
SSC7	96801844	96801848	Number of ribs QTL (276251)	DRC_7_96457374_96806775_1
SSC7	96802419	96802423	Number of ribs QTL (276260)	DRC_7_96457374_96806775_1
SSC7	96803896	96803900	Number of ribs QTL (275671)	DRC_7_96457374_96806775_1
SSC7	96805881	96805885	Number of ribs QTL (265890)	DRC_7_96457374_96806775_1
SSC7	96806158	96806162	Number of ribs QTL (269230)	DRC_7_96457374_96806775_1
SSC7	96806549	96806553	Number of ribs QTL (270540)	DRC_7_96457374_96806775_1
SSC7	96806773	96806777	Teat number QTL (211814)	DRC_7_96457374_96806775_1
SSC7	96806773	96806777	Teat number QTL (211869)	DRC_7_96457374_96806775_1
SSC7	96806773	96806777	Right teat number QTL (220247)	DRC_7_96457374_96806775_1
SSC7	96806773	96806777	Teat number QTL (220259)	DRC_7_96457374_96806775_1
SSC8	116261272	116261276	Obesity index QTL (55725)	DRC_8_116138081_116465428_1
SSC8	116279650	116279654	Palmitoleic acid content QTL (22504)	DRC_8_116138081_116465428_1
SSC8	116359121	116359125	Average feeding rate QTL (22430)	DRC_8_116138081_116465428_1
SSC8	116382116	116382120	Average feeding rate QTL (22429)	DRC_8_116138081_116465428_1
SSC8	116418204	116418208	Obesity index QTL (55847)	DRC_8_116138081_116465428_1
SSC8	3792765	3792769	Oleic acid to stearic acid ratio QTL (193500)	DRC_8_3786619_4047962_1
SSC8	3998542	3998546	Chest depth QTL (262497)	DRC_8_3786619_4047962_1
SSC8	40025210	40025214	Mean corpuscular volume QTL (21462)	DRC_8_39555766_40258575_1
SSC8	40025210	40025214	Mean corpuscular volume QTL (22142)	DRC_8_39555766_40258575_1
SSC8	40025210	40025214	Red blood cell count QTL (29643)	DRC_8_39555766_40258575_1
SSC8	1017483	1017487	Average daily gain QTL (170841)	DRC_8_848651_2278509_1
SSC8	1195033	1195037	Days to 115 kg QTL (130571)	DRC_8_848651_2278509_1
SSC8	1231819	1231823	Average daily gain QTL (28860)	DRC_8_848651_2278509_1
SSC8	1983590	1983594	Front feet conformation QTL (16523)	DRC_8_848651_2278509_1
SSC8	94200045	94200049	Backfat between 3rd and 4th last ribs QTL (139236)	DRC_8_94200047_94513325_1
SSC8	94284299	94284303	Lean meat percentage QTL (139211)	DRC_8_94200047_94513325_1
SSC8	94284299	94284303	Backfat between 3rd and 4th last ribs QTL (139235)	DRC_8_94200047_94513325_1
SSC8	94300160	94300164	Backfat between 3rd and 4th last ribs QTL (139234)	DRC_8_94200047_94513325_1
SSC8	94397015	94397019	Backfat between 3rd and 4th last ribs QTL (139186)	DRC_8_94200047_94513325_1
SSC8	94397015	94397019	Lean meat percentage QTL (139212)	DRC_8_94200047_94513325_1
SSC8	94397015	94397019	Backfat between 3rd and 4th last ribs QTL (139238)	DRC_8_94200047_94513325_1
SSC8	94428404	94428408	Lean meat percentage QTL (139176)	DRC_8_94200047_94513325_1
SSC8	94428404	94428408	Lean meat percentage QTL (139213)	DRC_8_94200047_94513325_1
SSC8	94428404	94428408	Backfat between 3rd and 4th last ribs QTL (139239)	DRC_8_94200047_94513325_1
SSC8	94481194	94481198	Backfat between 3rd and 4th last ribs QTL (139237)	DRC_8_94200047_94513325_1
SSC9	135187032	135187036	CD4-positive CD8-negative leukocyte percentage QTL (23407)	DRC_9_135187034_135210930_1
SSC9	135187032	135187036	Feed conversion ratio QTL (135634)	DRC_9_135187034_135210930_1
SSC9	25685626	25685630	Litter weight piglets born alive QTL (140132)	DRC_9_25673495_25808619_1
SSC9	62684215	62684219	Umbilical hernia QTL (167637)	DRC_9_62608762_62825031_1
SSC9	72301218	72301222	Oiliness QTL (164972)	DRC_9_72211466_72462599_1

## Sheet: Gain type CNVs
In the cnv column, the prefix NX represents the CNVs of Ningxiang pigs ; the prefix DRC represents Duroc 's CNVs.
Chr	Start	End	Fun	cnv
SSC1	250463926	250463930	Platelet count QTL (37787)	NX_1_250445258_250497324_3
SSC1	68549247	68549251	Intermuscular fat content QTL (135404)	NX_1_68549249_68876438_3
SSC1	68581698	68581702	Intermuscular fat content QTL (135405)	NX_1_68549249_68876438_3
SSC1	68740757	68740761	Intermuscular fat content QTL (135406)	NX_1_68549249_68876438_3
SSC1	8575534	8575538	Intramuscular fat content QTL (170938)	NX_1_8573790_8685608_3
SSC1	8575554	8575558	Intramuscular fat content QTL (170939)	NX_1_8573790_8685608_3
SSC1	263022857	263022861	Litter size QTL (130361)	NX_1_262904949_263049530_3
SSC1	263049528	263049532	Teat number QTL (224639)	NX_1_262904949_263049530_3
SSC1	8575534	8575538	Intramuscular fat content QTL (170938)	NX_1_8573790_8669156_3
SSC1	8575554	8575558	Intramuscular fat content QTL (170939)	NX_1_8573790_8669156_3
SSC1	68549247	68549251	Intermuscular fat content QTL (135404)	NX_1_68549249_68740759_3
SSC1	68581698	68581702	Intermuscular fat content QTL (135405)	NX_1_68549249_68740759_3
SSC1	68740757	68740761	Intermuscular fat content QTL (135406)	NX_1_68549249_68740759_3
SSC1	68740757	68740761	Intermuscular fat content QTL (135406)	NX_1_68740759_68876438_3
SSC1	251781865	251781869	Days to 100 kg QTL (170892)	NX_1_251716536_251870861_3
SSC1	251816788	251816792	Teat number QTL (211763)	NX_1_251716536_251870861_3
SSC1	173146828	173146832	Feed conversion ratio QTL (158382)	NX_1_173146830_173217029_3
SSC1	173146828	173146832	Residual feed intake QTL (158402)	NX_1_173146830_173217029_3
SSC1	173146828	173146832	Melanoma susceptibility QTL (170958)	NX_1_173146830_173217029_3
SSC2	6537997	6538001	Shear force QTL (121857)	NX_2_6479556_6658710_3
SSC2	6537997	6538001	Dressing percentage QTL (161122)	NX_2_6479556_6658710_3
SSC2	6614550	6614554	Age at puberty QTL (22006)	NX_2_6479556_6658710_3
SSC2	6537997	6538001	Shear force QTL (121857)	NX_2_6511747_6658710_3
SSC2	6537997	6538001	Dressing percentage QTL (161122)	NX_2_6511747_6658710_3
SSC2	6614550	6614554	Age at puberty QTL (22006)	NX_2_6511747_6658710_3
SSC2	6537997	6538001	Shear force QTL (121857)	NX_2_6511747_6689718_3
SSC2	6537997	6538001	Dressing percentage QTL (161122)	NX_2_6511747_6689718_3
SSC2	6614550	6614554	Age at puberty QTL (22006)	NX_2_6511747_6689718_3
SSC2	6689716	6689720	Shear force QTL (22434)	NX_2_6511747_6689718_3
SSC2	6689716	6689720	Shear force QTL (69502)	NX_2_6511747_6689718_3
SSC2	6806374	6806378	Shear force QTL (69503)	NX_2_6789882_6851449_3
SSC2	6823765	6823769	Shear force at first peak QTL (119839)	NX_2_6789882_6851449_3
SSC2	6823765	6823769	Meat color QTL (119840)	NX_2_6789882_6851449_3
SSC2	6851447	6851451	Shear force QTL (69504)	NX_2_6789882_6851449_3
SSC2	6689716	6689720	Shear force QTL (22434)	NX_2_6658710_6823767_3
SSC2	6689716	6689720	Shear force QTL (69502)	NX_2_6658710_6823767_3
SSC2	6746772	6746776	Shear force QTL (69501)	NX_2_6658710_6823767_3
SSC2	6774198	6774202	tenderness score QTL (127073)	NX_2_6658710_6823767_3
SSC2	6774198	6774202	tenderness score QTL (167245)	NX_2_6658710_6823767_3
SSC2	6806374	6806378	Shear force QTL (69503)	NX_2_6658710_6823767_3
SSC2	6823765	6823769	Shear force at first peak QTL (119839)	NX_2_6658710_6823767_3
SSC2	6823765	6823769	Meat color QTL (119840)	NX_2_6658710_6823767_3
SSC2	6689716	6689720	Shear force QTL (22434)	NX_2_6658710_6851449_3
SSC2	6689716	6689720	Shear force QTL (69502)	NX_2_6658710_6851449_3
SSC2	6746772	6746776	Shear force QTL (69501)	NX_2_6658710_6851449_3
SSC2	6774198	6774202	tenderness score QTL (127073)	NX_2_6658710_6851449_3
SSC2	6774198	6774202	tenderness score QTL (167245)	NX_2_6658710_6851449_3
SSC2	6806374	6806378	Shear force QTL (69503)	NX_2_6658710_6851449_3
SSC2	6823765	6823769	Shear force at first peak QTL (119839)	NX_2_6658710_6851449_3
SSC2	6823765	6823769	Meat color QTL (119840)	NX_2_6658710_6851449_3
SSC2	6851447	6851451	Shear force QTL (69504)	NX_2_6658710_6851449_3
SSC2	6537997	6538001	Shear force QTL (121857)	NX_2_6511747_6962060_3
SSC2	6537997	6538001	Dressing percentage QTL (161122)	NX_2_6511747_6962060_3
SSC2	6614550	6614554	Age at puberty QTL (22006)	NX_2_6511747_6962060_3
SSC2	6689716	6689720	Shear force QTL (22434)	NX_2_6511747_6962060_3
SSC2	6689716	6689720	Shear force QTL (69502)	NX_2_6511747_6962060_3
SSC2	6746772	6746776	Shear force QTL (69501)	NX_2_6511747_6962060_3
SSC2	6774198	6774202	tenderness score QTL (127073)	NX_2_6511747_6962060_3
SSC2	6774198	6774202	tenderness score QTL (167245)	NX_2_6511747_6962060_3
SSC2	6806374	6806378	Shear force QTL (69503)	NX_2_6511747_6962060_3
SSC2	6823765	6823769	Shear force at first peak QTL (119839)	NX_2_6511747_6962060_3
SSC2	6823765	6823769	Meat color QTL (119840)	NX_2_6511747_6962060_3
SSC2	6851447	6851451	Shear force QTL (69504)	NX_2_6511747_6962060_3
SSC2	6874106	6874110	Body weight QTL (263705)	NX_2_6511747_6962060_3
SSC2	6884142	6884146	Adrenal gland weight QTL (24152)	NX_2_6511747_6962060_3
SSC2	6884142	6884146	Lean meat percentage QTL (32728)	NX_2_6511747_6962060_3
SSC2	6928938	6928942	Body weight QTL (263714)	NX_2_6511747_6962060_3
SSC2	6962058	6962062	Monounsaturated fatty acid to polyunsaturated fatty acid ratio QTL (218152)	NX_2_6511747_6962060_3
SSC2	6962058	6962062	Linoleic acid content QTL (218163)	NX_2_6511747_6962060_3
SSC2	6962058	6962062	Polyunsaturated fatty acid content QTL (218165)	NX_2_6511747_6962060_3
SSC2	6962058	6962062	Oleic acid content QTL (218247)	NX_2_6511747_6962060_3
SSC2	6537997	6538001	Shear force QTL (121857)	NX_2_6511747_6851449_3
SSC2	6537997	6538001	Dressing percentage QTL (161122)	NX_2_6511747_6851449_3
SSC2	6614550	6614554	Age at puberty QTL (22006)	NX_2_6511747_6851449_3
SSC2	6689716	6689720	Shear force QTL (22434)	NX_2_6511747_6851449_3
SSC2	6689716	6689720	Shear force QTL (69502)	NX_2_6511747_6851449_3
SSC2	6746772	6746776	Shear force QTL (69501)	NX_2_6511747_6851449_3
SSC2	6774198	6774202	tenderness score QTL (127073)	NX_2_6511747_6851449_3
SSC2	6774198	6774202	tenderness score QTL (167245)	NX_2_6511747_6851449_3
SSC2	6806374	6806378	Shear force QTL (69503)	NX_2_6511747_6851449_3
SSC2	6823765	6823769	Shear force at first peak QTL (119839)	NX_2_6511747_6851449_3
SSC2	6823765	6823769	Meat color QTL (119840)	NX_2_6511747_6851449_3
SSC2	6851447	6851451	Shear force QTL (69504)	NX_2_6511747_6851449_3
SSC2	6689716	6689720	Shear force QTL (22434)	NX_2_6658710_6962060_3
SSC2	6689716	6689720	Shear force QTL (69502)	NX_2_6658710_6962060_3
SSC2	6746772	6746776	Shear force QTL (69501)	NX_2_6658710_6962060_3
SSC2	6774198	6774202	tenderness score QTL (127073)	NX_2_6658710_6962060_3
SSC2	6774198	6774202	tenderness score QTL (167245)	NX_2_6658710_6962060_3
SSC2	6806374	6806378	Shear force QTL (69503)	NX_2_6658710_6962060_3
SSC2	6823765	6823769	Shear force at first peak QTL (119839)	NX_2_6658710_6962060_3
SSC2	6823765	6823769	Meat color QTL (119840)	NX_2_6658710_6962060_3
SSC2	6851447	6851451	Shear force QTL (69504)	NX_2_6658710_6962060_3
SSC2	6874106	6874110	Body weight QTL (263705)	NX_2_6658710_6962060_3
SSC2	6884142	6884146	Adrenal gland weight QTL (24152)	NX_2_6658710_6962060_3
SSC2	6884142	6884146	Lean meat percentage QTL (32728)	NX_2_6658710_6962060_3
SSC2	6928938	6928942	Body weight QTL (263714)	NX_2_6658710_6962060_3
SSC2	6962058	6962062	Monounsaturated fatty acid to polyunsaturated fatty acid ratio QTL (218152)	NX_2_6658710_6962060_3
SSC2	6962058	6962062	Linoleic acid content QTL (218163)	NX_2_6658710_6962060_3
SSC2	6962058	6962062	Polyunsaturated fatty acid content QTL (218165)	NX_2_6658710_6962060_3
SSC2	6962058	6962062	Oleic acid content QTL (218247)	NX_2_6658710_6962060_3
SSC3	25709495	25709499	CD8-negative leukocyte percentage QTL (130128)	NX_3_25709497_25723257_3
SSC3	25712010	25712014	Cortisol level QTL (24130)	NX_3_25709497_25723257_3
SSC3	25712010	25712014	CD8-negative leukocyte percentage QTL (130136)	NX_3_25709497_25723257_3
SSC3	25722868	25722872	CD8-negative leukocyte percentage QTL (130138)	NX_3_25709497_25723257_3
SSC3	25723255	25723259	CD8-negative leukocyte percentage QTL (130144)	NX_3_25709497_25723257_3
SSC3	537966	537970	Intramuscular fat content QTL (176598)	NX_3_320350_690246_3
SSC3	537966	537970	Intramuscular fat content QTL (176598)	NX_3_491521_690246_3
SSC3	537966	537970	Intramuscular fat content QTL (176598)	NX_3_511100_690246_3
SSC3	537966	537970	Intramuscular fat content QTL (176598)	NX_3_491521_653684_3
SSC3	537966	537970	Intramuscular fat content QTL (176598)	NX_3_409428_653684_3
SSC3	45844525	45844529	CD8-negative leukocyte percentage QTL (128225)	NX_3_45825165_45908932_3
SSC3	45844525	45844529	CD8-positive leukocyte percentage QTL (128647)	NX_3_45825165_45908932_3
SSC5	66194432	66194436	Average backfat thickness QTL (22298)	NX_5_66194434_66223267_3
SSC5	66211717	66211721	Front leg conformation QTL (16379)	NX_5_66194434_66223267_3
SSC5	66213083	66213087	Subcutaneous fat thickness QTL (262206)	NX_5_66194434_66223267_3
SSC5	66215166	66215170	Subcutaneous fat thickness QTL (262146)	NX_5_66194434_66223267_3
SSC5	66216896	66216900	Subcutaneous fat thickness QTL (262148)	NX_5_66194434_66223267_3
SSC5	66217883	66217887	Subcutaneous fat thickness QTL (262143)	NX_5_66194434_66223267_3
SSC5	66219667	66219671	Subcutaneous fat thickness QTL (262140)	NX_5_66194434_66223267_3
SSC5	66220338	66220342	Subcutaneous fat thickness QTL (262153)	NX_5_66194434_66223267_3
SSC5	66220515	66220519	Subcutaneous fat thickness QTL (262141)	NX_5_66194434_66223267_3
SSC5	66220815	66220819	Subcutaneous fat thickness QTL (262145)	NX_5_66194434_66223267_3
SSC5	66221415	66221419	Subcutaneous fat thickness QTL (262147)	NX_5_66194434_66223267_3
SSC5	66222520	66222524	Subcutaneous fat thickness QTL (262149)	NX_5_66194434_66223267_3
SSC5	66222664	66222668	Subcutaneous fat thickness QTL (262151)	NX_5_66194434_66223267_3
SSC5	66222779	66222783	Subcutaneous fat thickness QTL (262188)	NX_5_66194434_66223267_3
SSC5	66222782	66222786	Subcutaneous fat thickness QTL (262189)	NX_5_66194434_66223267_3
SSC5	66222910	66222914	Subcutaneous fat thickness QTL (262139)	NX_5_66194434_66223267_3
SSC5	66222910	66222914	Subcutaneous fat thickness QTL (262210)	NX_5_66194434_66223267_3
SSC5	66222981	66222985	Subcutaneous fat thickness QTL (262137)	NX_5_66194434_66223267_3
SSC5	66223168	66223172	Subcutaneous fat thickness QTL (262152)	NX_5_66194434_66223267_3
SSC5	66223204	66223208	Subcutaneous fat thickness QTL (262142)	NX_5_66194434_66223267_3
SSC5	66223265	66223269	Front leg conformation QTL (16378)	NX_5_66194434_66223267_3
SSC5	66223265	66223269	Subcutaneous fat thickness QTL (262131)	NX_5_66194434_66223267_3
SSC5	6509568	6509572	Hip structure QTL (16555)	NX_5_6509570_6540195_3
SSC6	3511644	3511648	skatole laboratory QTL (15962)	NX_6_3511646_3608474_3
SSC6	3529849	3529853	skatole laboratory QTL (15966)	NX_6_3511646_3608474_3
SSC6	3568282	3568286	Average daily gain QTL (194071)	NX_6_3511646_3608474_3
SSC6	3597385	3597389	skatole laboratory QTL (15963)	NX_6_3511646_3608474_3
SSC6	3608472	3608476	skatole laboratory QTL (15965)	NX_6_3511646_3608474_3
SSC6	65597551	65597555	Sperm abnormality rate QTL (215777)	NX_6_65593979_65775703_3
SSC6	65628373	65628377	Muscle conductivity QTL (161018)	NX_6_65593979_65775703_3
SSC6	65693436	65693440	Muscle impedance QTL (36201)	NX_6_65593979_65775703_3
SSC6	65693436	65693440	Muscle pH QTL (36266)	NX_6_65593979_65775703_3
SSC6	65721777	65721781	Age at puberty QTL (22041)	NX_6_65593979_65775703_3
SSC6	65721777	65721781	Coping behavior QTL (124712)	NX_6_65593979_65775703_3
SSC6	65775701	65775705	Muscle conductivity QTL (161187)	NX_6_65593979_65775703_3
SSC7	29878703	29878707	Mean corpuscular hemoglobin concentration QTL (127705)	NX_7_29878705_29957236_3
SSC7	29878703	29878707	Mean corpuscular volume QTL (127874)	NX_7_29878705_29957236_3
SSC7	29878703	29878707	Body length QTL (239810)	NX_7_29878705_29957236_3
SSC7	29878703	29878707	Body height QTL (239835)	NX_7_29878705_29957236_3
SSC7	29878703	29878707	Body mass index QTL (239869)	NX_7_29878705_29957236_3
SSC7	29886526	29886530	Subcutaneous fat thickness QTL (262712)	NX_7_29878705_29957236_3
SSC7	29886527	29886531	Subcutaneous fat thickness QTL (262713)	NX_7_29878705_29957236_3
SSC7	29898072	29898076	Subcutaneous fat thickness QTL (262714)	NX_7_29878705_29957236_3
SSC7	29898072	29898076	Carcass length QTL (262980)	NX_7_29878705_29957236_3
SSC7	29899057	29899061	Carcass length QTL (262981)	NX_7_29878705_29957236_3
SSC7	29899322	29899326	Mean corpuscular hemoglobin concentration QTL (127706)	NX_7_29878705_29957236_3
SSC7	29899322	29899326	Mean corpuscular volume QTL (127875)	NX_7_29878705_29957236_3
SSC7	29907783	29907787	Carcass length QTL (262982)	NX_7_29878705_29957236_3
SSC7	29923569	29923573	Skin thickness QTL (262849)	NX_7_29878705_29957236_3
SSC7	29923569	29923573	Carcass length QTL (262983)	NX_7_29878705_29957236_3
SSC7	29925882	29925886	Subcutaneous fat thickness QTL (262715)	NX_7_29878705_29957236_3
SSC7	29927032	29927036	Mean corpuscular hemoglobin concentration QTL (127707)	NX_7_29878705_29957236_3
SSC7	29927032	29927036	Mean corpuscular volume QTL (127876)	NX_7_29878705_29957236_3
SSC7	29933484	29933488	Carcass length QTL (262984)	NX_7_29878705_29957236_3
SSC7	29936067	29936071	Carcass length QTL (262985)	NX_7_29878705_29957236_3
SSC7	29940710	29940714	Subcutaneous fat thickness QTL (262716)	NX_7_29878705_29957236_3
SSC7	29940710	29940714	Carcass length QTL (262986)	NX_7_29878705_29957236_3
SSC7	29941981	29941985	Carcass length QTL (262987)	NX_7_29878705_29957236_3
SSC7	29942016	29942020	Subcutaneous fat thickness QTL (262717)	NX_7_29878705_29957236_3
SSC7	29942198	29942202	Carcass length QTL (262988)	NX_7_29878705_29957236_3
SSC7	29942583	29942587	Carcass length QTL (262989)	NX_7_29878705_29957236_3
SSC7	29948361	29948365	Hematocrit QTL (21443)	NX_7_29878705_29957236_3
SSC7	29948361	29948365	Hemoglobin QTL (21450)	NX_7_29878705_29957236_3
SSC7	29948361	29948365	Ear area QTL (28785)	NX_7_29878705_29957236_3
SSC7	29948361	29948365	Body length QTL (31399)	NX_7_29878705_29957236_3
SSC7	29948361	29948365	Body height QTL (31400)	NX_7_29878705_29957236_3
SSC7	29948361	29948365	Cannon bone circumference QTL (31401)	NX_7_29878705_29957236_3
SSC7	29948361	29948365	Tibia length QTL (31997)	NX_7_29878705_29957236_3
SSC7	29948361	29948365	Humerus length QTL (31998)	NX_7_29878705_29957236_3
SSC7	29948361	29948365	Femur length QTL (31999)	NX_7_29878705_29957236_3
SSC7	29948361	29948365	Ulna length QTL (32000)	NX_7_29878705_29957236_3
SSC7	29948361	29948365	Hip bone length QTL (32001)	NX_7_29878705_29957236_3
SSC7	29948361	29948365	Scapula length QTL (32002)	NX_7_29878705_29957236_3
SSC7	29948361	29948365	Shoulder subcutaneous fat thickness QTL (135743)	NX_7_29878705_29957236_3
SSC7	29948361	29948365	Backfat at first rib QTL (135744)	NX_7_29878705_29957236_3
SSC7	29948361	29948365	Backfat at rump QTL (135745)	NX_7_29878705_29957236_3
SSC7	29948361	29948365	Head weight QTL (152928)	NX_7_29878705_29957236_3
SSC8	132760088	132760092	Scrotal/inguinal hernia QTL (180490)	NX_8_132631445_132816624_3
SSC8	132773781	132773785	Average daily gain QTL (62198)	NX_8_132631445_132816624_3
SSC8	132773781	132773785	Days to 100 kg QTL (62309)	NX_8_132631445_132816624_3
SSC8	132795641	132795645	Vaccenic acid content QTL (31376)	NX_8_132631445_132816624_3
SSC8	132795641	132795645	Average daily gain QTL (62199)	NX_8_132631445_132816624_3
SSC8	132795641	132795645	Days to 100 kg QTL (62310)	NX_8_132631445_132816624_3
SSC8	21346761	21346765	Backfat between 3rd and 4th last ribs QTL (31288)	NX_8_21155815_21383257_3
SSC8	132760088	132760092	Scrotal/inguinal hernia QTL (180490)	NX_8_132693421_132760090_3
SSC8	21346761	21346765	Backfat between 3rd and 4th last ribs QTL (31288)	NX_8_21155815_21365378_3
SSC8	3792765	3792769	Oleic acid to stearic acid ratio QTL (193500)	NX_8_3786619_3818342_3
SSC8	7942458	7942462	Body height QTL (223568)	NX_8_7863958_7953062_3
SSC8	132760088	132760092	Scrotal/inguinal hernia QTL (180490)	NX_8_132693421_132816624_3
SSC8	132773781	132773785	Average daily gain QTL (62198)	NX_8_132693421_132816624_3
SSC8	132773781	132773785	Days to 100 kg QTL (62309)	NX_8_132693421_132816624_3
SSC8	132795641	132795645	Vaccenic acid content QTL (31376)	NX_8_132693421_132816624_3
SSC8	132795641	132795645	Average daily gain QTL (62199)	NX_8_132693421_132816624_3
SSC8	132795641	132795645	Days to 100 kg QTL (62310)	NX_8_132693421_132816624_3
SSC9	11655569	11655573	Litter size QTL (130342)	NX_9_11597636_11671486_3
SSC9	6417823	6417827	Hematocrit QTL (27529)	NX_9_6417825_6484547_3
SSC9	6417823	6417827	Red blood cell count QTL (27840)	NX_9_6417825_6484547_3
SSC9	6449638	6449642	Hematocrit QTL (27530)	NX_9_6417825_6484547_3
SSC9	6449638	6449642	Red blood cell count QTL (27841)	NX_9_6417825_6484547_3
SSC9	6477395	6477399	Hematocrit QTL (27531)	NX_9_6417825_6484547_3
SSC9	6477395	6477399	Red blood cell count QTL (27842)	NX_9_6417825_6484547_3
SSC9	6484545	6484549	Hematocrit QTL (27532)	NX_9_6417825_6484547_3
SSC9	6484545	6484549	Red blood cell count QTL (27843)	NX_9_6417825_6484547_3
SSC9	6449638	6449642	Hematocrit QTL (27530)	NX_9_6449640_6484547_3
SSC9	6449638	6449642	Red blood cell count QTL (27841)	NX_9_6449640_6484547_3
SSC9	6477395	6477399	Hematocrit QTL (27531)	NX_9_6449640_6484547_3
SSC9	6477395	6477399	Red blood cell count QTL (27842)	NX_9_6449640_6484547_3
SSC9	6484545	6484549	Hematocrit QTL (27532)	NX_9_6449640_6484547_3
SSC9	6484545	6484549	Red blood cell count QTL (27843)	NX_9_6449640_6484547_3
SSC9	9022544	9022548	Oleic acid to palmitoleic acid ratio QTL (101506)	NX_9_9022546_9054222_3
SSC9	11655569	11655573	Litter size QTL (130342)	NX_9_11622153_11724595_3
SSC9	4836726	4836730	Hematocrit QTL (27501)	NX_9_4777319_4849063_3
SSC9	4849061	4849065	Coping behavior QTL (124281)	NX_9_4777319_4849063_3
SSC9	4849061	4849065	Coping behavior QTL (124414)	NX_9_4777319_4849063_3
SSC9	4849061	4849065	Coping behavior QTL (124743)	NX_9_4777319_4849063_3
SSC9	4849061	4849065	Coping behavior QTL (124744)	NX_9_4777319_4849063_3
SSC9	9022544	9022548	Oleic acid to palmitoleic acid ratio QTL (101506)	NX_9_8997965_9054222_3
SSC9	9022544	9022548	Oleic acid to palmitoleic acid ratio QTL (101506)	NX_9_9022546_9031083_3
SSC9	9022544	9022548	Oleic acid to palmitoleic acid ratio QTL (101506)	NX_9_8997965_9031083_3
SSC11	43822542	43822546	Intramuscular fat content QTL (147426)	NX_11_43791486_43861841_3
SSC11	43841047	43841051	Days to 100 kg QTL (62329)	NX_11_43791486_43861841_3
SSC11	57900952	57900956	Chest depth QTL (147215)	NX_11_57742239_57938408_3
SSC11	43822542	43822546	Intramuscular fat content QTL (147426)	NX_11_43791486_43890386_3
SSC11	43841047	43841051	Days to 100 kg QTL (62329)	NX_11_43791486_43890386_3
SSC12	3917032	3917036	Myristoleic acid to myristic acid ratio QTL (101412)	NX_12_3917034_3973371_3
SSC12	3957721	3957725	Palmitic acid to myristic acid ratio QTL (101430)	NX_12_3917034_3973371_3
SSC12	3917032	3917036	Myristoleic acid to myristic acid ratio QTL (101412)	NX_12_3917034_4324076_3
SSC12	3957721	3957725	Palmitic acid to myristic acid ratio QTL (101430)	NX_12_3917034_4324076_3
SSC12	4105690	4105694	Mycoplasmal pneumonia susceptibility QTL (120285)	NX_12_3917034_4324076_3
SSC12	5426008	5426012	Heart weight QTL (264154)	NX_12_5387096_5534833_3
SSC12	5532676	5532680	Myristic acid content QTL (131466)	NX_12_5387096_5534833_3
SSC13	205690777	205690781	Marbling QTL (21964)	NX_13_205690779_205889545_3
SSC13	205766606	205766610	Palmitoleic acid content QTL (213722)	NX_13_205690779_205889545_3
SSC13	205690777	205690781	Marbling QTL (21964)	NX_13_205690779_205870543_3
SSC13	205766606	205766610	Palmitoleic acid content QTL (213722)	NX_13_205690779_205870543_3
SSC13	205690777	205690781	Marbling QTL (21964)	NX_13_205690779_205767178_3
SSC13	205766606	205766610	Palmitoleic acid content QTL (213722)	NX_13_205690779_205767178_3
SSC13	205690777	205690781	Marbling QTL (21964)	NX_13_205690779_205847728_3
SSC13	205766606	205766610	Palmitoleic acid content QTL (213722)	NX_13_205690779_205847728_3
SSC14	47355666	47355670	White blood cell number QTL (237785)	NX_14_47355668_47410378_3
SSC14	47395121	47395125	White blood cell number QTL (237786)	NX_14_47355668_47410378_3
SSC14	47410376	47410380	White blood cell number QTL (237787)	NX_14_47355668_47410378_3
SSC15	113491925	113491929	Feed conversion ratio QTL (62239)	NX_15_113460830_113544169_3
SSC17	48182396	48182400	Hind leg conformation QTL (125644)	NX_17_48161017_48427404_3
SSC17	48182396	48182400	Hind leg conformation QTL (125692)	NX_17_48161017_48427404_3
SSC17	48182396	48182400	Front foot size QTL (125728)	NX_17_48161017_48427404_3
SSC17	48299035	48299039	Intramuscular fat content QTL (147552)	NX_17_48161017_48427404_3
SSC18	2557954	2557958	Calcium level QTL (180377)	NX_18_2467864_2607157_3
SSC18	2557954	2557958	Calcium level QTL (180377)	NX_18_2540065_2724065_3
SSC18	9386832	9386836	HDL cholesterol QTL (56009)	NX_18_9386834_9527982_3
SSC18	9469804	9469808	Intramuscular fat content QTL (147556)	NX_18_9386834_9527982_3
SSC17	301097	301101	Intramuscular fat content QTL (147545)	DRC_17_301099_693319_3
SSC17	676261	676265	Intramuscular fat content QTL (147546)	DRC_17_301099_693319_3
SSC17	693317	693321	Number of visits to feeder QTL (22403)	DRC_17_301099_693319_3
SSC11	43822542	43822546	Intramuscular fat content QTL (147426)	DRC_11_43791486_43861841_3
SSC11	43841047	43841051	Days to 100 kg QTL (62329)	DRC_11_43791486_43861841_3
SSC11	43822542	43822546	Intramuscular fat content QTL (147426)	DRC_11_43791486_43890386_3
SSC11	43841047	43841051	Days to 100 kg QTL (62329)	DRC_11_43791486_43890386_3
SSC14	65160403	65160407	Intramuscular fat content QTL (147525)	DRC_14_65160405_65184060_3
SSC14	65172173	65172177	Intramuscular fat content QTL (147526)	DRC_14_65160405_65184060_3
SSC16	10743191	10743195	Meat color QTL (280688)	DRC_16_10708116_10894800_3
SSC16	10743200	10743204	Meat color QTL (280689)	DRC_16_10708116_10894800_3
SSC16	10743491	10743495	Meat color QTL (279543)	DRC_16_10708116_10894800_3
SSC16	10743536	10743540	Meat color QTL (277839)	DRC_16_10708116_10894800_3
SSC4	128613090	128613094	Basophil percentage QTL (127195)	DRC_4_128613093_128701284_3
SSC14	40877077	40877081	Muscle pH QTL (23610)	DRC_14_40847383_40929012_3
SSC14	40877077	40877081	Lean meat percentage QTL (23611)	DRC_14_40847383_40929012_3
SSC14	40877077	40877081	Loin muscle area QTL (23612)	DRC_14_40847383_40929012_3
SSC14	40877077	40877081	Average backfat thickness QTL (23613)	DRC_14_40847383_40929012_3
SSC14	40877077	40877081	Muscle pH QTL (23614)	DRC_14_40847383_40929012_3
SSC14	40877077	40877081	Subcutanous fat area QTL (23615)	DRC_14_40847383_40929012_3
SSC14	40877077	40877081	Average backfat thickness QTL (23616)	DRC_14_40847383_40929012_3
SSC11	43822542	43822546	Intramuscular fat content QTL (147426)	DRC_11_43791486_43890386_4
SSC11	43841047	43841051	Days to 100 kg QTL (62329)	DRC_11_43791486_43890386_4
SSC8	72203116	72203120	Muscle conductivity QTL (161039)	DRC_8_72170904_72204749_3
SSC8	72203116	72203120	Linolenic acid content QTL (168432)	DRC_8_72170904_72204749_3
SSC1	173146828	173146832	Feed conversion ratio QTL (158382)	DRC_1_173146830_173217029_3
SSC1	173146828	173146832	Residual feed intake QTL (158402)	DRC_1_173146830_173217029_3
SSC1	173146828	173146832	Melanoma susceptibility QTL (170958)	DRC_1_173146830_173217029_3
SSC17	301097	301101	Intramuscular fat content QTL (147545)	DRC_17_301099_673180_3
SSC17	676261	676265	Intramuscular fat content QTL (147546)	DRC_17_484870_693319_3
SSC17	693317	693321	Number of visits to feeder QTL (22403)	DRC_17_484870_693319_3
SSC3	1152275	1152279	Coping behavior QTL (124343)	DRC_3_1128630_1469908_4
SSC3	1157040	1157044	Functional teat number QTL (124202)	DRC_3_1128630_1469908_4
SSC16	76134613	76134617	CD4-positive leukocyte percentage QTL (23437)	DRC_16_76098738_76190595_3
SSC16	76134613	76134617	CD4-positive/CD8-positive leukocyte ratio QTL (23444)	DRC_16_76098738_76190595_3
SSC17	301097	301101	Intramuscular fat content QTL (147545)	DRC_17_301099_692094_3
SSC17	676261	676265	Intramuscular fat content QTL (147546)	DRC_17_301099_692094_3
SSC3	1152275	1152279	Coping behavior QTL (124343)	DRC_3_1128630_1384474_4
SSC3	1157040	1157044	Functional teat number QTL (124202)	DRC_3_1128630_1384474_4
SSC3	1157040	1157044	Functional teat number QTL (124202)	DRC_3_1157042_1384474_3
SSC7	29744640	29744644	Mean corpuscular hemoglobin concentration QTL (127703)	DRC_7_29744642_29957236_3
SSC7	29744640	29744644	Mean corpuscular volume QTL (127872)	DRC_7_29744642_29957236_3
SSC7	29781370	29781374	Loin muscle depth QTL (172714)	DRC_7_29744642_29957236_3
SSC7	29794107	29794111	Subcutaneous fat thickness QTL (262702)	DRC_7_29744642_29957236_3
SSC7	29794107	29794111	Carcass length QTL (262974)	DRC_7_29744642_29957236_3
SSC7	29794415	29794419	Subcutaneous fat thickness QTL (262703)	DRC_7_29744642_29957236_3
SSC7	29794416	29794420	Subcutaneous fat thickness QTL (262704)	DRC_7_29744642_29957236_3
SSC7	29794519	29794523	Subcutaneous fat thickness QTL (262705)	DRC_7_29744642_29957236_3
SSC7	29795282	29795286	Subcutaneous fat thickness QTL (262706)	DRC_7_29744642_29957236_3
SSC7	29795282	29795286	Carcass length QTL (262975)	DRC_7_29744642_29957236_3
SSC7	29795765	29795769	Subcutaneous fat thickness QTL (262707)	DRC_7_29744642_29957236_3
SSC7	29795765	29795769	Carcass length QTL (262976)	DRC_7_29744642_29957236_3
SSC7	29797716	29797720	Carcass length QTL (262977)	DRC_7_29744642_29957236_3
SSC7	29815868	29815872	Carcass length QTL (262978)	DRC_7_29744642_29957236_3
SSC7	29822042	29822046	Head weight QTL (153000)	DRC_7_29744642_29957236_3
SSC7	29828490	29828494	Subcutaneous fat thickness QTL (262708)	DRC_7_29744642_29957236_3
SSC7	29840202	29840206	Subcutaneous fat thickness QTL (262709)	DRC_7_29744642_29957236_3
SSC7	29842917	29842921	Mean corpuscular hemoglobin concentration QTL (127704)	DRC_7_29744642_29957236_3
SSC7	29842917	29842921	Mean corpuscular volume QTL (127873)	DRC_7_29744642_29957236_3
SSC7	29845084	29845088	Subcutaneous fat thickness QTL (262710)	DRC_7_29744642_29957236_3
SSC7	29845084	29845088	Carcass length QTL (262979)	DRC_7_29744642_29957236_3
SSC7	29845724	29845728	Subcutaneous fat thickness QTL (262711)	DRC_7_29744642_29957236_3
SSC7	29878703	29878707	Mean corpuscular hemoglobin concentration QTL (127705)	DRC_7_29744642_29957236_3
SSC7	29878703	29878707	Mean corpuscular volume QTL (127874)	DRC_7_29744642_29957236_3
SSC7	29878703	29878707	Body length QTL (239810)	DRC_7_29744642_29957236_3
SSC7	29878703	29878707	Body height QTL (239835)	DRC_7_29744642_29957236_3
SSC7	29878703	29878707	Body mass index QTL (239869)	DRC_7_29744642_29957236_3
SSC7	29886526	29886530	Subcutaneous fat thickness QTL (262712)	DRC_7_29744642_29957236_3
SSC7	29886527	29886531	Subcutaneous fat thickness QTL (262713)	DRC_7_29744642_29957236_3
SSC7	29898072	29898076	Subcutaneous fat thickness QTL (262714)	DRC_7_29744642_29957236_3
SSC7	29898072	29898076	Carcass length QTL (262980)	DRC_7_29744642_29957236_3
SSC7	29899057	29899061	Carcass length QTL (262981)	DRC_7_29744642_29957236_3
SSC7	29899322	29899326	Mean corpuscular hemoglobin concentration QTL (127706)	DRC_7_29744642_29957236_3
SSC7	29899322	29899326	Mean corpuscular volume QTL (127875)	DRC_7_29744642_29957236_3
SSC7	29907783	29907787	Carcass length QTL (262982)	DRC_7_29744642_29957236_3
SSC7	29923569	29923573	Skin thickness QTL (262849)	DRC_7_29744642_29957236_3
SSC7	29923569	29923573	Carcass length QTL (262983)	DRC_7_29744642_29957236_3
SSC7	29925882	29925886	Subcutaneous fat thickness QTL (262715)	DRC_7_29744642_29957236_3
SSC7	29927032	29927036	Mean corpuscular hemoglobin concentration QTL (127707)	DRC_7_29744642_29957236_3
SSC7	29927032	29927036	Mean corpuscular volume QTL (127876)	DRC_7_29744642_29957236_3
SSC7	29933484	29933488	Carcass length QTL (262984)	DRC_7_29744642_29957236_3
SSC7	29936067	29936071	Carcass length QTL (262985)	DRC_7_29744642_29957236_3
SSC7	29940710	29940714	Subcutaneous fat thickness QTL (262716)	DRC_7_29744642_29957236_3
SSC7	29940710	29940714	Carcass length QTL (262986)	DRC_7_29744642_29957236_3
SSC7	29941981	29941985	Carcass length QTL (262987)	DRC_7_29744642_29957236_3
SSC7	29942016	29942020	Subcutaneous fat thickness QTL (262717)	DRC_7_29744642_29957236_3
SSC7	29942198	29942202	Carcass length QTL (262988)	DRC_7_29744642_29957236_3
SSC7	29942583	29942587	Carcass length QTL (262989)	DRC_7_29744642_29957236_3
SSC7	29948361	29948365	Hematocrit QTL (21443)	DRC_7_29744642_29957236_3
SSC7	29948361	29948365	Hemoglobin QTL (21450)	DRC_7_29744642_29957236_3
SSC7	29948361	29948365	Ear area QTL (28785)	DRC_7_29744642_29957236_3
SSC7	29948361	29948365	Body length QTL (31399)	DRC_7_29744642_29957236_3
SSC7	29948361	29948365	Body height QTL (31400)	DRC_7_29744642_29957236_3
SSC7	29948361	29948365	Cannon bone circumference QTL (31401)	DRC_7_29744642_29957236_3
SSC7	29948361	29948365	Tibia length QTL (31997)	DRC_7_29744642_29957236_3
SSC7	29948361	29948365	Humerus length QTL (31998)	DRC_7_29744642_29957236_3
SSC7	29948361	29948365	Femur length QTL (31999)	DRC_7_29744642_29957236_3
SSC7	29948361	29948365	Ulna length QTL (32000)	DRC_7_29744642_29957236_3
SSC7	29948361	29948365	Hip bone length QTL (32001)	DRC_7_29744642_29957236_3
SSC7	29948361	29948365	Scapula length QTL (32002)	DRC_7_29744642_29957236_3
SSC7	29948361	29948365	Shoulder subcutaneous fat thickness QTL (135743)	DRC_7_29744642_29957236_3
SSC7	29948361	29948365	Backfat at first rib QTL (135744)	DRC_7_29744642_29957236_3
SSC7	29948361	29948365	Backfat at rump QTL (135745)	DRC_7_29744642_29957236_3
SSC7	29948361	29948365	Head weight QTL (152928)	DRC_7_29744642_29957236_3
SSC11	78432489	78432493	Average daily gain QTL (216197)	DRC_11_78432491_78514806_3
SSC11	78484221	78484225	Periweaning failure to thrive syndrome QTL (167305)	DRC_11_78432491_78514806_3
SSC11	78484221	78484225	Periweaning failure to thrive syndrome QTL (167322)	DRC_11_78432491_78514806_3
SSC3	45844525	45844529	CD8-negative leukocyte percentage QTL (128225)	DRC_3_45825165_45908932_3
SSC3	45844525	45844529	CD8-positive leukocyte percentage QTL (128647)	DRC_3_45825165_45908932_3
SSC7	29744640	29744644	Mean corpuscular hemoglobin concentration QTL (127703)	DRC_7_29744642_30048501_4
SSC7	29744640	29744644	Mean corpuscular volume QTL (127872)	DRC_7_29744642_30048501_4
SSC7	29781370	29781374	Loin muscle depth QTL (172714)	DRC_7_29744642_30048501_4
SSC7	29794107	29794111	Subcutaneous fat thickness QTL (262702)	DRC_7_29744642_30048501_4
SSC7	29794107	29794111	Carcass length QTL (262974)	DRC_7_29744642_30048501_4
SSC7	29794415	29794419	Subcutaneous fat thickness QTL (262703)	DRC_7_29744642_30048501_4
SSC7	29794416	29794420	Subcutaneous fat thickness QTL (262704)	DRC_7_29744642_30048501_4
SSC7	29794519	29794523	Subcutaneous fat thickness QTL (262705)	DRC_7_29744642_30048501_4
SSC7	29795282	29795286	Subcutaneous fat thickness QTL (262706)	DRC_7_29744642_30048501_4
SSC7	29795282	29795286	Carcass length QTL (262975)	DRC_7_29744642_30048501_4
SSC7	29795765	29795769	Subcutaneous fat thickness QTL (262707)	DRC_7_29744642_30048501_4
SSC7	29795765	29795769	Carcass length QTL (262976)	DRC_7_29744642_30048501_4
SSC7	29797716	29797720	Carcass length QTL (262977)	DRC_7_29744642_30048501_4
SSC7	29815868	29815872	Carcass length QTL (262978)	DRC_7_29744642_30048501_4
SSC7	29822042	29822046	Head weight QTL (153000)	DRC_7_29744642_30048501_4
SSC7	29828490	29828494	Subcutaneous fat thickness QTL (262708)	DRC_7_29744642_30048501_4
SSC7	29840202	29840206	Subcutaneous fat thickness QTL (262709)	DRC_7_29744642_30048501_4
SSC7	29842917	29842921	Mean corpuscular hemoglobin concentration QTL (127704)	DRC_7_29744642_30048501_4
SSC7	29842917	29842921	Mean corpuscular volume QTL (127873)	DRC_7_29744642_30048501_4
SSC7	29845084	29845088	Subcutaneous fat thickness QTL (262710)	DRC_7_29744642_30048501_4
SSC7	29845084	29845088	Carcass length QTL (262979)	DRC_7_29744642_30048501_4
SSC7	29845724	29845728	Subcutaneous fat thickness QTL (262711)	DRC_7_29744642_30048501_4
SSC7	29878703	29878707	Mean corpuscular hemoglobin concentration QTL (127705)	DRC_7_29744642_30048501_4
SSC7	29878703	29878707	Mean corpuscular volume QTL (127874)	DRC_7_29744642_30048501_4
SSC7	29878703	29878707	Body length QTL (239810)	DRC_7_29744642_30048501_4
SSC7	29878703	29878707	Body height QTL (239835)	DRC_7_29744642_30048501_4
SSC7	29878703	29878707	Body mass index QTL (239869)	DRC_7_29744642_30048501_4
SSC7	29886526	29886530	Subcutaneous fat thickness QTL (262712)	DRC_7_29744642_30048501_4
SSC7	29886527	29886531	Subcutaneous fat thickness QTL (262713)	DRC_7_29744642_30048501_4
SSC7	29898072	29898076	Subcutaneous fat thickness QTL (262714)	DRC_7_29744642_30048501_4
SSC7	29898072	29898076	Carcass length QTL (262980)	DRC_7_29744642_30048501_4
SSC7	29899057	29899061	Carcass length QTL (262981)	DRC_7_29744642_30048501_4
SSC7	29899322	29899326	Mean corpuscular hemoglobin concentration QTL (127706)	DRC_7_29744642_30048501_4
SSC7	29899322	29899326	Mean corpuscular volume QTL (127875)	DRC_7_29744642_30048501_4
SSC7	29907783	29907787	Carcass length QTL (262982)	DRC_7_29744642_30048501_4
SSC7	29923569	29923573	Skin thickness QTL (262849)	DRC_7_29744642_30048501_4
SSC7	29923569	29923573	Carcass length QTL (262983)	DRC_7_29744642_30048501_4
SSC7	29925882	29925886	Subcutaneous fat thickness QTL (262715)	DRC_7_29744642_30048501_4
SSC7	29927032	29927036	Mean corpuscular hemoglobin concentration QTL (127707)	DRC_7_29744642_30048501_4
SSC7	29927032	29927036	Mean corpuscular volume QTL (127876)	DRC_7_29744642_30048501_4
SSC7	29933484	29933488	Carcass length QTL (262984)	DRC_7_29744642_30048501_4
SSC7	29936067	29936071	Carcass length QTL (262985)	DRC_7_29744642_30048501_4
SSC7	29940710	29940714	Subcutaneous fat thickness QTL (262716)	DRC_7_29744642_30048501_4
SSC7	29940710	29940714	Carcass length QTL (262986)	DRC_7_29744642_30048501_4
SSC7	29941981	29941985	Carcass length QTL (262987)	DRC_7_29744642_30048501_4
SSC7	29942016	29942020	Subcutaneous fat thickness QTL (262717)	DRC_7_29744642_30048501_4
SSC7	29942198	29942202	Carcass length QTL (262988)	DRC_7_29744642_30048501_4
SSC7	29942583	29942587	Carcass length QTL (262989)	DRC_7_29744642_30048501_4
SSC7	29948361	29948365	Hematocrit QTL (21443)	DRC_7_29744642_30048501_4
SSC7	29948361	29948365	Hemoglobin QTL (21450)	DRC_7_29744642_30048501_4
SSC7	29948361	29948365	Ear area QTL (28785)	DRC_7_29744642_30048501_4
SSC7	29948361	29948365	Body length QTL (31399)	DRC_7_29744642_30048501_4
SSC7	29948361	29948365	Body height QTL (31400)	DRC_7_29744642_30048501_4
SSC7	29948361	29948365	Cannon bone circumference QTL (31401)	DRC_7_29744642_30048501_4
SSC7	29948361	29948365	Tibia length QTL (31997)	DRC_7_29744642_30048501_4
SSC7	29948361	29948365	Humerus length QTL (31998)	DRC_7_29744642_30048501_4
SSC7	29948361	29948365	Femur length QTL (31999)	DRC_7_29744642_30048501_4
SSC7	29948361	29948365	Ulna length QTL (32000)	DRC_7_29744642_30048501_4
SSC7	29948361	29948365	Hip bone length QTL (32001)	DRC_7_29744642_30048501_4
SSC7	29948361	29948365	Scapula length QTL (32002)	DRC_7_29744642_30048501_4
SSC7	29948361	29948365	Shoulder subcutaneous fat thickness QTL (135743)	DRC_7_29744642_30048501_4
SSC7	29948361	29948365	Backfat at first rib QTL (135744)	DRC_7_29744642_30048501_4
SSC7	29948361	29948365	Backfat at rump QTL (135745)	DRC_7_29744642_30048501_4
SSC7	29948361	29948365	Head weight QTL (152928)	DRC_7_29744642_30048501_4
SSC7	29966786	29966790	Carcass length QTL (262990)	DRC_7_29744642_30048501_4
SSC7	29971085	29971089	Subcutaneous fat thickness QTL (262718)	DRC_7_29744642_30048501_4
SSC7	29971085	29971089	Carcass length QTL (262991)	DRC_7_29744642_30048501_4
SSC7	29974828	29974832	Average backfat thickness QTL (147187)	DRC_7_29744642_30048501_4
SSC7	29977521	29977525	Subcutaneous fat thickness QTL (262719)	DRC_7_29744642_30048501_4
SSC7	29977521	29977525	Skin thickness QTL (262850)	DRC_7_29744642_30048501_4
SSC7	29977521	29977525	Carcass length QTL (262992)	DRC_7_29744642_30048501_4
SSC7	29978691	29978695	Subcutaneous fat thickness QTL (262720)	DRC_7_29744642_30048501_4
SSC7	29978691	29978695	Skin thickness QTL (262851)	DRC_7_29744642_30048501_4
SSC7	29978691	29978695	Carcass length QTL (262993)	DRC_7_29744642_30048501_4
SSC7	29980075	29980079	Subcutaneous fat thickness QTL (262721)	DRC_7_29744642_30048501_4
SSC7	29980075	29980079	Skin thickness QTL (262852)	DRC_7_29744642_30048501_4
SSC7	29980075	29980079	Carcass length QTL (262994)	DRC_7_29744642_30048501_4
SSC7	29980316	29980320	Carcass length QTL (262995)	DRC_7_29744642_30048501_4
SSC7	29982107	29982111	Subcutaneous fat thickness QTL (262722)	DRC_7_29744642_30048501_4
SSC7	29982107	29982111	Skin thickness QTL (262853)	DRC_7_29744642_30048501_4
SSC7	29982107	29982111	Carcass length QTL (262996)	DRC_7_29744642_30048501_4
SSC7	29983293	29983297	Subcutaneous fat thickness QTL (262723)	DRC_7_29744642_30048501_4
SSC7	29983293	29983297	Skin thickness QTL (262854)	DRC_7_29744642_30048501_4
SSC7	29983293	29983297	Carcass length QTL (262997)	DRC_7_29744642_30048501_4
SSC7	29983307	29983311	Subcutaneous fat thickness QTL (262724)	DRC_7_29744642_30048501_4
SSC7	29983307	29983311	Skin thickness QTL (262855)	DRC_7_29744642_30048501_4
SSC7	29983307	29983311	Carcass length QTL (262998)	DRC_7_29744642_30048501_4
SSC7	29984306	29984310	Subcutaneous fat thickness QTL (262725)	DRC_7_29744642_30048501_4
SSC7	29984306	29984310	Skin thickness QTL (262856)	DRC_7_29744642_30048501_4
SSC7	29984306	29984310	Carcass length QTL (262999)	DRC_7_29744642_30048501_4
SSC7	29986232	29986236	Subcutaneous fat thickness QTL (262726)	DRC_7_29744642_30048501_4
SSC7	29986232	29986236	Skin thickness QTL (262857)	DRC_7_29744642_30048501_4
SSC7	29986232	29986236	Carcass length QTL (263000)	DRC_7_29744642_30048501_4
SSC7	29986344	29986348	Subcutaneous fat thickness QTL (262727)	DRC_7_29744642_30048501_4
SSC7	29986344	29986348	Skin thickness QTL (262858)	DRC_7_29744642_30048501_4
SSC7	29986344	29986348	Carcass length QTL (263001)	DRC_7_29744642_30048501_4
SSC7	29987338	29987342	Subcutaneous fat thickness QTL (262728)	DRC_7_29744642_30048501_4
SSC7	29987338	29987342	Skin thickness QTL (262859)	DRC_7_29744642_30048501_4
SSC7	29987338	29987342	Carcass length QTL (263002)	DRC_7_29744642_30048501_4
SSC7	30013398	30013402	Phosphate level QTL (103478)	DRC_7_29744642_30048501_4
SSC7	30016205	30016209	Subcutaneous fat thickness QTL (262729)	DRC_7_29744642_30048501_4
SSC7	30016205	30016209	Carcass length QTL (263003)	DRC_7_29744642_30048501_4
SSC7	30017089	30017093	Subcutaneous fat thickness QTL (262730)	DRC_7_29744642_30048501_4
SSC7	30029207	30029211	Carcass length QTL (263004)	DRC_7_29744642_30048501_4
SSC7	30030232	30030236	Subcutaneous fat thickness QTL (262731)	DRC_7_29744642_30048501_4
SSC7	30031471	30031475	Phosphate level QTL (103479)	DRC_7_29744642_30048501_4
SSC7	30032604	30032608	Subcutaneous fat thickness QTL (262732)	DRC_7_29744642_30048501_4
SSC7	30036956	30036960	Subcutaneous fat thickness QTL (262733)	DRC_7_29744642_30048501_4
SSC7	30038216	30038220	Subcutaneous fat thickness QTL (262734)	DRC_7_29744642_30048501_4
SSC7	30038216	30038220	Skin thickness QTL (262860)	DRC_7_29744642_30048501_4
SSC7	30038216	30038220	Carcass length QTL (263005)	DRC_7_29744642_30048501_4
SSC7	30038681	30038685	Subcutaneous fat thickness QTL (262735)	DRC_7_29744642_30048501_4
SSC7	30038681	30038685	Skin thickness QTL (262861)	DRC_7_29744642_30048501_4
SSC7	30038681	30038685	Carcass length QTL (263006)	DRC_7_29744642_30048501_4
SSC7	30040908	30040912	Subcutaneous fat thickness QTL (262736)	DRC_7_29744642_30048501_4
SSC7	30044711	30044715	Subcutaneous fat thickness QTL (262737)	DRC_7_29744642_30048501_4
SSC7	30044711	30044715	Carcass length QTL (263007)	DRC_7_29744642_30048501_4
SSC10	55591110	55591114	Teat number symmetry QTL (220274)	DRC_10_55591112_55670388_3
SSC10	55670386	55670390	Abdominal circumference QTL (147191)	DRC_10_55591112_55670388_3
SSC15	139617769	139617773	Loin muscle depth QTL (255394)	DRC_15_139512667_139847162_3
SSC15	139618057	139618061	Loin muscle depth QTL (255395)	DRC_15_139512667_139847162_3
SSC15	139618777	139618781	Loin muscle depth QTL (255396)	DRC_15_139512667_139847162_3
SSC15	139621762	139621766	Loin muscle depth QTL (255397)	DRC_15_139512667_139847162_3
SSC15	139621893	139621897	Loin muscle depth QTL (255398)	DRC_15_139512667_139847162_3
SSC15	139622305	139622309	Loin muscle depth QTL (255399)	DRC_15_139512667_139847162_3
SSC15	139623064	139623068	Loin muscle depth QTL (255400)	DRC_15_139512667_139847162_3
SSC15	139623496	139623500	Loin muscle depth QTL (255401)	DRC_15_139512667_139847162_3
SSC15	139624058	139624062	Loin muscle depth QTL (255402)	DRC_15_139512667_139847162_3
SSC15	139624958	139624962	Loin muscle depth QTL (255403)	DRC_15_139512667_139847162_3
SSC15	139625112	139625116	Loin muscle depth QTL (255404)	DRC_15_139512667_139847162_3
SSC15	139625831	139625835	Loin muscle depth QTL (255405)	DRC_15_139512667_139847162_3
SSC15	139625850	139625854	Loin muscle depth QTL (255406)	DRC_15_139512667_139847162_3
SSC15	139627578	139627582	Loin muscle depth QTL (255407)	DRC_15_139512667_139847162_3
SSC15	139628018	139628022	Loin muscle depth QTL (255408)	DRC_15_139512667_139847162_3
SSC15	139628605	139628609	Loin muscle depth QTL (255409)	DRC_15_139512667_139847162_3
SSC15	139628816	139628820	Loin muscle depth QTL (255410)	DRC_15_139512667_139847162_3
SSC15	139628828	139628832	Loin muscle depth QTL (255411)	DRC_15_139512667_139847162_3
SSC15	139629211	139629215	Loin muscle depth QTL (255412)	DRC_15_139512667_139847162_3
SSC15	139629773	139629777	Loin muscle depth QTL (255413)	DRC_15_139512667_139847162_3
SSC15	139630018	139630022	Loin muscle depth QTL (255414)	DRC_15_139512667_139847162_3
SSC15	139630583	139630587	Loin muscle depth QTL (255415)	DRC_15_139512667_139847162_3
SSC15	139630584	139630588	Loin muscle depth QTL (255416)	DRC_15_139512667_139847162_3
SSC15	139630686	139630690	Loin muscle depth QTL (255417)	DRC_15_139512667_139847162_3
SSC15	139630715	139630719	Loin muscle depth QTL (255418)	DRC_15_139512667_139847162_3
SSC15	139630735	139630739	Loin muscle depth QTL (255419)	DRC_15_139512667_139847162_3
SSC15	139630738	139630742	Loin muscle depth QTL (255420)	DRC_15_139512667_139847162_3
SSC15	139630751	139630755	Loin muscle depth QTL (255421)	DRC_15_139512667_139847162_3
SSC15	139630811	139630815	Loin muscle depth QTL (255422)	DRC_15_139512667_139847162_3
SSC15	139630823	139630827	Loin muscle depth QTL (255423)	DRC_15_139512667_139847162_3
SSC15	139630909	139630913	Loin muscle depth QTL (255424)	DRC_15_139512667_139847162_3
SSC15	139631044	139631048	Loin muscle depth QTL (255425)	DRC_15_139512667_139847162_3
SSC15	139631110	139631114	Loin muscle depth QTL (255426)	DRC_15_139512667_139847162_3
SSC15	139631175	139631179	Loin muscle depth QTL (255427)	DRC_15_139512667_139847162_3
SSC15	139631370	139631374	Loin muscle depth QTL (255428)	DRC_15_139512667_139847162_3
SSC15	139631426	139631430	Loin muscle depth QTL (255429)	DRC_15_139512667_139847162_3
SSC15	139631991	139631995	Loin muscle depth QTL (255430)	DRC_15_139512667_139847162_3
SSC15	139632306	139632310	Loin muscle depth QTL (255431)	DRC_15_139512667_139847162_3
SSC15	139632429	139632433	Loin muscle depth QTL (255432)	DRC_15_139512667_139847162_3
SSC15	139632874	139632878	Loin muscle depth QTL (255433)	DRC_15_139512667_139847162_3
SSC15	139633347	139633351	Loin muscle depth QTL (255434)	DRC_15_139512667_139847162_3
SSC15	139633462	139633466	Loin muscle depth QTL (255435)	DRC_15_139512667_139847162_3
SSC15	139633692	139633696	Loin muscle depth QTL (255436)	DRC_15_139512667_139847162_3
SSC15	139633722	139633726	Loin muscle depth QTL (255437)	DRC_15_139512667_139847162_3
SSC15	139634199	139634203	Loin muscle depth QTL (255438)	DRC_15_139512667_139847162_3
SSC15	139634220	139634224	Loin muscle depth QTL (255439)	DRC_15_139512667_139847162_3
SSC15	139634223	139634227	Loin muscle depth QTL (255440)	DRC_15_139512667_139847162_3
SSC15	139634254	139634258	Loin muscle depth QTL (255441)	DRC_15_139512667_139847162_3
SSC15	139634609	139634613	Loin muscle depth QTL (255442)	DRC_15_139512667_139847162_3
SSC15	139634785	139634789	Loin muscle depth QTL (255443)	DRC_15_139512667_139847162_3
SSC15	139634790	139634794	Loin muscle depth QTL (255444)	DRC_15_139512667_139847162_3
SSC15	139634951	139634955	Loin muscle depth QTL (255445)	DRC_15_139512667_139847162_3
SSC15	139635356	139635360	Loin muscle depth QTL (255446)	DRC_15_139512667_139847162_3
SSC15	139635521	139635525	Loin muscle depth QTL (255447)	DRC_15_139512667_139847162_3
SSC15	139635541	139635545	Loin muscle depth QTL (255448)	DRC_15_139512667_139847162_3
SSC15	139635548	139635552	Loin muscle depth QTL (255449)	DRC_15_139512667_139847162_3
SSC15	139635669	139635673	Loin muscle depth QTL (255450)	DRC_15_139512667_139847162_3
SSC15	139636406	139636410	Loin muscle depth QTL (255451)	DRC_15_139512667_139847162_3
SSC15	139636835	139636839	Loin muscle depth QTL (255452)	DRC_15_139512667_139847162_3
SSC15	139642652	139642656	Loin muscle depth QTL (255302)	DRC_15_139512667_139847162_3
SSC15	139642652	139642656	Chest circumference QTL (255349)	DRC_15_139512667_139847162_3
SSC16	10743191	10743195	Meat color QTL (280688)	DRC_16_10708116_10787597_3
SSC16	10743200	10743204	Meat color QTL (280689)	DRC_16_10708116_10787597_3
SSC16	10743491	10743495	Meat color QTL (279543)	DRC_16_10708116_10787597_3
SSC16	10743536	10743540	Meat color QTL (277839)	DRC_16_10708116_10787597_3
SSC16	76134613	76134617	CD4-positive leukocyte percentage QTL (23437)	DRC_16_76098738_76153481_3
SSC16	76134613	76134617	CD4-positive/CD8-positive leukocyte ratio QTL (23444)	DRC_16_76098738_76153481_3
SSC1	69377675	69377679	Intermuscular fat content QTL (135410)	DRC_1_69353893_69453835_3
SSC1	69453833	69453837	Intermuscular fat content QTL (135411)	DRC_1_69353893_69453835_3
SSC13	204285693	204285697	Intramuscular fat content QTL (147479)	DRC_13_204285695_204351402_3
SSC13	204308699	204308703	Hip structure QTL (16564)	DRC_13_204285695_204351402_3
SSC13	204308699	204308703	Intramuscular fat content QTL (147480)	DRC_13_204285695_204351402_3
SSC13	93760370	93760374	Age at puberty QTL (22100)	DRC_13_93760372_93949671_3
SSC13	93949669	93949673	Calcium level QTL (103472)	DRC_13_93760372_93949671_3
SSC14	140916096	140916100	Fat skatole level QTL (220570)	DRC_14_140916098_141232780_3
SSC14	140967544	140967548	Fat skatole level QTL (220571)	DRC_14_140916098_141232780_3
SSC14	141017248	141017252	Fat skatole level QTL (220583)	DRC_14_140916098_141232780_3
SSC14	141151932	141151936	Stearic acid content QTL (218084)	DRC_14_140916098_141232780_3
SSC14	141151932	141151936	Fat skatole level QTL (220572)	DRC_14_140916098_141232780_3
SSC14	141173641	141173645	Stearic acid content QTL (218085)	DRC_14_140916098_141232780_3
SSC14	141173641	141173645	Fat skatole level QTL (220573)	DRC_14_140916098_141232780_3
SSC14	141175679	141175683	Total muscle fiber number QTL (194832)	DRC_14_140916098_141232780_3
SSC14	141175679	141175683	Number of muscle fibers per unit area QTL (194833)	DRC_14_140916098_141232780_3
SSC14	141191695	141191699	Fat skatole level QTL (220574)	DRC_14_140916098_141232780_3
SSC14	141232778	141232782	Stearic acid content QTL (218093)	DRC_14_140916098_141232780_3
SSC14	141232778	141232782	Fat skatole level QTL (220575)	DRC_14_140916098_141232780_3
SSC16	10743191	10743195	Meat color QTL (280688)	DRC_16_10708116_10894800_4
SSC16	10743200	10743204	Meat color QTL (280689)	DRC_16_10708116_10894800_4
SSC16	10743491	10743495	Meat color QTL (279543)	DRC_16_10708116_10894800_4
SSC16	10743536	10743540	Meat color QTL (277839)	DRC_16_10708116_10894800_4
SSC17	676261	676265	Intramuscular fat content QTL (147546)	DRC_17_423236_693319_3
SSC17	693317	693321	Number of visits to feeder QTL (22403)	DRC_17_423236_693319_3
SSC17	676261	676265	Intramuscular fat content QTL (147546)	DRC_17_522045_693319_3
SSC17	693317	693321	Number of visits to feeder QTL (22403)	DRC_17_522045_693319_3
SSC2	3285384	3285388	Subcutaneous fat thickness QTL (262684)	DRC_2_3285386_3365303_3
SSC2	3285384	3285388	Subcutaneous fat thickness QTL (262686)	DRC_2_3285386_3365303_3
SSC2	3285384	3285388	Subcutaneous fat thickness QTL (262690)	DRC_2_3285386_3365303_3
SSC2	3304251	3304255	Body weight QTL (263699)	DRC_2_3285386_3365303_3
SSC2	3321697	3321701	Ham meat percentage QTL (32707)	DRC_2_3285386_3365303_3
SSC2	3321697	3321701	Lean meat percentage QTL (32721)	DRC_2_3285386_3365303_3
SSC2	3321697	3321701	Loin weight QTL (153584)	DRC_2_3285386_3365303_3
SSC3	1157040	1157044	Functional teat number QTL (124202)	DRC_3_1157042_1399711_3
SSC11	78432489	78432493	Average daily gain QTL (216197)	DRC_11_78432491_78559901_3
SSC11	78484221	78484225	Periweaning failure to thrive syndrome QTL (167305)	DRC_11_78432491_78559901_3
SSC11	78484221	78484225	Periweaning failure to thrive syndrome QTL (167322)	DRC_11_78432491_78559901_3
SSC11	78538287	78538291	Periweaning failure to thrive syndrome QTL (167323)	DRC_11_78432491_78559901_3
SSC14	137737257	137737261	Meat color QTL (168338)	DRC_14_137737259_137829722_3
SSC14	137757745	137757749	Red cell distribution width QTL (37785)	DRC_14_137737259_137829722_3
SSC14	137779175	137779179	Backfat thickness between 3rd and 4th rib QTL (23168)	DRC_14_137737259_137829722_3
SSC4	334342	334346	Enterotoxigenic E. coli susceptibility QTL (95890)	DRC_4_258866_354634_3
SSC1	238444757	238444761	Fat androstenone level QTL (194702)	DRC_1_238409117_238444759_3
SSC10	17372906	17372910	Platelet count QTL (237967)	DRC_10_17309989_17445060_3
SSC10	17445058	17445062	Platelet count QTL (237965)	DRC_10_17309989_17445060_3
SSC15	139617769	139617773	Loin muscle depth QTL (255394)	DRC_15_139512667_139665822_3
SSC15	139618057	139618061	Loin muscle depth QTL (255395)	DRC_15_139512667_139665822_3
SSC15	139618777	139618781	Loin muscle depth QTL (255396)	DRC_15_139512667_139665822_3
SSC15	139621762	139621766	Loin muscle depth QTL (255397)	DRC_15_139512667_139665822_3
SSC15	139621893	139621897	Loin muscle depth QTL (255398)	DRC_15_139512667_139665822_3
SSC15	139622305	139622309	Loin muscle depth QTL (255399)	DRC_15_139512667_139665822_3
SSC15	139623064	139623068	Loin muscle depth QTL (255400)	DRC_15_139512667_139665822_3
SSC15	139623496	139623500	Loin muscle depth QTL (255401)	DRC_15_139512667_139665822_3
SSC15	139624058	139624062	Loin muscle depth QTL (255402)	DRC_15_139512667_139665822_3
SSC15	139624958	139624962	Loin muscle depth QTL (255403)	DRC_15_139512667_139665822_3
SSC15	139625112	139625116	Loin muscle depth QTL (255404)	DRC_15_139512667_139665822_3
SSC15	139625831	139625835	Loin muscle depth QTL (255405)	DRC_15_139512667_139665822_3
SSC15	139625850	139625854	Loin muscle depth QTL (255406)	DRC_15_139512667_139665822_3
SSC15	139627578	139627582	Loin muscle depth QTL (255407)	DRC_15_139512667_139665822_3
SSC15	139628018	139628022	Loin muscle depth QTL (255408)	DRC_15_139512667_139665822_3
SSC15	139628605	139628609	Loin muscle depth QTL (255409)	DRC_15_139512667_139665822_3
SSC15	139628816	139628820	Loin muscle depth QTL (255410)	DRC_15_139512667_139665822_3
SSC15	139628828	139628832	Loin muscle depth QTL (255411)	DRC_15_139512667_139665822_3
SSC15	139629211	139629215	Loin muscle depth QTL (255412)	DRC_15_139512667_139665822_3
SSC15	139629773	139629777	Loin muscle depth QTL (255413)	DRC_15_139512667_139665822_3
SSC15	139630018	139630022	Loin muscle depth QTL (255414)	DRC_15_139512667_139665822_3
SSC15	139630583	139630587	Loin muscle depth QTL (255415)	DRC_15_139512667_139665822_3
SSC15	139630584	139630588	Loin muscle depth QTL (255416)	DRC_15_139512667_139665822_3
SSC15	139630686	139630690	Loin muscle depth QTL (255417)	DRC_15_139512667_139665822_3
SSC15	139630715	139630719	Loin muscle depth QTL (255418)	DRC_15_139512667_139665822_3
SSC15	139630735	139630739	Loin muscle depth QTL (255419)	DRC_15_139512667_139665822_3
SSC15	139630738	139630742	Loin muscle depth QTL (255420)	DRC_15_139512667_139665822_3
SSC15	139630751	139630755	Loin muscle depth QTL (255421)	DRC_15_139512667_139665822_3
SSC15	139630811	139630815	Loin muscle depth QTL (255422)	DRC_15_139512667_139665822_3
SSC15	139630823	139630827	Loin muscle depth QTL (255423)	DRC_15_139512667_139665822_3
SSC15	139630909	139630913	Loin muscle depth QTL (255424)	DRC_15_139512667_139665822_3
SSC15	139631044	139631048	Loin muscle depth QTL (255425)	DRC_15_139512667_139665822_3
SSC15	139631110	139631114	Loin muscle depth QTL (255426)	DRC_15_139512667_139665822_3
SSC15	139631175	139631179	Loin muscle depth QTL (255427)	DRC_15_139512667_139665822_3
SSC15	139631370	139631374	Loin muscle depth QTL (255428)	DRC_15_139512667_139665822_3
SSC15	139631426	139631430	Loin muscle depth QTL (255429)	DRC_15_139512667_139665822_3
SSC15	139631991	139631995	Loin muscle depth QTL (255430)	DRC_15_139512667_139665822_3
SSC15	139632306	139632310	Loin muscle depth QTL (255431)	DRC_15_139512667_139665822_3
SSC15	139632429	139632433	Loin muscle depth QTL (255432)	DRC_15_139512667_139665822_3
SSC15	139632874	139632878	Loin muscle depth QTL (255433)	DRC_15_139512667_139665822_3
SSC15	139633347	139633351	Loin muscle depth QTL (255434)	DRC_15_139512667_139665822_3
SSC15	139633462	139633466	Loin muscle depth QTL (255435)	DRC_15_139512667_139665822_3
SSC15	139633692	139633696	Loin muscle depth QTL (255436)	DRC_15_139512667_139665822_3
SSC15	139633722	139633726	Loin muscle depth QTL (255437)	DRC_15_139512667_139665822_3
SSC15	139634199	139634203	Loin muscle depth QTL (255438)	DRC_15_139512667_139665822_3
SSC15	139634220	139634224	Loin muscle depth QTL (255439)	DRC_15_139512667_139665822_3
SSC15	139634223	139634227	Loin muscle depth QTL (255440)	DRC_15_139512667_139665822_3
SSC15	139634254	139634258	Loin muscle depth QTL (255441)	DRC_15_139512667_139665822_3
SSC15	139634609	139634613	Loin muscle depth QTL (255442)	DRC_15_139512667_139665822_3
SSC15	139634785	139634789	Loin muscle depth QTL (255443)	DRC_15_139512667_139665822_3
SSC15	139634790	139634794	Loin muscle depth QTL (255444)	DRC_15_139512667_139665822_3
SSC15	139634951	139634955	Loin muscle depth QTL (255445)	DRC_15_139512667_139665822_3
SSC15	139635356	139635360	Loin muscle depth QTL (255446)	DRC_15_139512667_139665822_3
SSC15	139635521	139635525	Loin muscle depth QTL (255447)	DRC_15_139512667_139665822_3
SSC15	139635541	139635545	Loin muscle depth QTL (255448)	DRC_15_139512667_139665822_3
SSC15	139635548	139635552	Loin muscle depth QTL (255449)	DRC_15_139512667_139665822_3
SSC15	139635669	139635673	Loin muscle depth QTL (255450)	DRC_15_139512667_139665822_3
SSC15	139636406	139636410	Loin muscle depth QTL (255451)	DRC_15_139512667_139665822_3
SSC15	139636835	139636839	Loin muscle depth QTL (255452)	DRC_15_139512667_139665822_3
SSC15	139642652	139642656	Loin muscle depth QTL (255302)	DRC_15_139512667_139665822_3
SSC15	139642652	139642656	Chest circumference QTL (255349)	DRC_15_139512667_139665822_3
SSC17	676261	676265	Intramuscular fat content QTL (147546)	DRC_17_673180_693319_3
SSC17	693317	693321	Number of visits to feeder QTL (22403)	DRC_17_673180_693319_3
SSC3	1152275	1152279	Coping behavior QTL (124343)	DRC_3_1128630_1384474_3
SSC3	1157040	1157044	Functional teat number QTL (124202)	DRC_3_1128630_1384474_3
SSC5	99684813	99684817	Right teat number QTL (238359)	DRC_5_99674382_99784326_3
SSC9	41542116	41542120	Average daily gain QTL (170909)	DRC_9_41400719_41565036_3
SSC1	139636708	139636712	Number weaned QTL (171396)	DRC_1_139636710_139675946_3
SSC1	139636708	139636712	Total number born alive QTL (171406)	DRC_1_139636710_139675946_3
SSC1	139636708	139636712	Weaning to conception interval QTL (171417)	DRC_1_139636710_139675946_3
SSC1	139636708	139636712	Number of litters QTL (171429)	DRC_1_139636710_139675946_3
SSC1	139636708	139636712	Number weaned QTL (171439)	DRC_1_139636710_139675946_3
SSC1	139636708	139636712	Number of non-productive days QTL (171450)	DRC_1_139636710_139675946_3
SSC1	139655024	139655028	Number weaned QTL (171397)	DRC_1_139636710_139675946_3
SSC1	139655024	139655028	Total number born alive QTL (171407)	DRC_1_139636710_139675946_3
SSC1	139655024	139655028	Weaning to conception interval QTL (171418)	DRC_1_139636710_139675946_3
SSC1	139655024	139655028	Number of litters QTL (171428)	DRC_1_139636710_139675946_3
SSC1	139655024	139655028	Number weaned QTL (171440)	DRC_1_139636710_139675946_3
SSC1	139655024	139655028	Number of non-productive days QTL (171449)	DRC_1_139636710_139675946_3
SSC1	254874860	254874864	Body length QTL (16367)	DRC_1_254814483_254914784_3
SSC1	254874860	254874864	Body length QTL (16367)	DRC_1_254856865_254914784_3
SSC1	263022857	263022861	Litter size QTL (130361)	DRC_1_262904949_263049530_3
SSC1	263049528	263049532	Teat number QTL (224639)	DRC_1_262904949_263049530_3
SSC10	23692961	23692965	Loin muscle depth QTL (255346)	DRC_10_23491540_23792887_3
SSC10	23692961	23692965	Loin muscle depth QTL (255346)	DRC_10_23628668_23792887_3
SSC10	55591110	55591114	Teat number symmetry QTL (220274)	DRC_10_55591112_55693186_3
SSC10	55670386	55670390	Abdominal circumference QTL (147191)	DRC_10_55591112_55693186_3
SSC11	43822542	43822546	Intramuscular fat content QTL (147426)	DRC_11_43822544_43890386_3
SSC11	43841047	43841051	Days to 100 kg QTL (62329)	DRC_11_43822544_43890386_3
SSC11	55688417	55688421	CD4-positive CD8-positive leukocyte percentage QTL (23395)	DRC_11_55627843_55688419_3
SSC11	78432489	78432493	Average daily gain QTL (216197)	DRC_11_78432491_78666921_3
SSC11	78484221	78484225	Periweaning failure to thrive syndrome QTL (167305)	DRC_11_78432491_78666921_3
SSC11	78484221	78484225	Periweaning failure to thrive syndrome QTL (167322)	DRC_11_78432491_78666921_3
SSC11	78538287	78538291	Periweaning failure to thrive syndrome QTL (167323)	DRC_11_78432491_78666921_3
SSC11	78626320	78626324	Meat color QTL (239986)	DRC_11_78432491_78666921_3
SSC11	78639683	78639687	Meat color QTL (239987)	DRC_11_78432491_78666921_3
SSC12	275079	275083	Palmitic acid to myristic acid ratio QTL (101432)	DRC_12_146373_1447000_4
SSC12	275079	275083	Myristic acid content QTL (218124)	DRC_12_146373_1447000_4
SSC12	278536	278540	Myristic acid content QTL (218136)	DRC_12_146373_1447000_4
SSC12	304545	304549	Myristic acid content QTL (218132)	DRC_12_146373_1447000_4
SSC12	324002	324006	Myristic acid content QTL (218131)	DRC_12_146373_1447000_4
SSC12	350244	350248	cis-11-Eicosenoic acid content QTL (213632)	DRC_12_146373_1447000_4
SSC12	350244	350248	cis-11-Eicosenoic acid content QTL (213771)	DRC_12_146373_1447000_4
SSC12	353284	353288	Palmitic acid to myristic acid ratio QTL (101428)	DRC_12_146373_1447000_4
SSC12	353284	353288	Myristic acid content QTL (218130)	DRC_12_146373_1447000_4
SSC12	379029	379033	Myristic acid content QTL (218134)	DRC_12_146373_1447000_4
SSC12	417228	417232	Myristic acid content QTL (218119)	DRC_12_146373_1447000_4
SSC12	429634	429638	Myristic acid content QTL (218116)	DRC_12_146373_1447000_4
SSC12	464515	464519	Myristic acid content QTL (213571)	DRC_12_146373_1447000_4
SSC12	489989	489993	Myristic acid content QTL (95379)	DRC_12_146373_1447000_4
SSC12	547355	547359	Myristic acid content QTL (218112)	DRC_12_146373_1447000_4
SSC12	634362	634366	Feed intake QTL (135647)	DRC_12_146373_1447000_4
SSC12	637026	637030	Arachidic acid content QTL (213764)	DRC_12_146373_1447000_4
SSC12	658324	658328	Palmitic acid to myristic acid ratio QTL (101427)	DRC_12_146373_1447000_4
SSC12	658324	658328	Myristic acid content QTL (218123)	DRC_12_146373_1447000_4
SSC12	765519	765523	Chest circumference QTL (263914)	DRC_12_146373_1447000_4
SSC12	771013	771017	Chest circumference QTL (263915)	DRC_12_146373_1447000_4
SSC12	824957	824961	Palmitic acid to myristic acid ratio QTL (101426)	DRC_12_146373_1447000_4
SSC12	824957	824961	Myristic acid content QTL (131486)	DRC_12_146373_1447000_4
SSC12	824957	824961	Myristic acid content QTL (218108)	DRC_12_146373_1447000_4
SSC12	910196	910200	Myristic acid content QTL (218196)	DRC_12_146373_1447000_4
SSC12	924490	924494	Intramuscular fat content QTL (172584)	DRC_12_146373_1447000_4
SSC12	924490	924494	Myristic acid content QTL (172585)	DRC_12_146373_1447000_4
SSC12	924490	924494	Palmitoleic acid content QTL (172586)	DRC_12_146373_1447000_4
SSC12	924490	924494	Stearic acid content QTL (172587)	DRC_12_146373_1447000_4
SSC12	924490	924494	cis-Vaccenic acid content QTL (172588)	DRC_12_146373_1447000_4
SSC12	924490	924494	Arachidic acid content QTL (172589)	DRC_12_146373_1447000_4
SSC12	924490	924494	Dihomo-gamma-linolenic acid content QTL (172590)	DRC_12_146373_1447000_4
SSC12	924490	924494	Arachidonic acid content QTL (172591)	DRC_12_146373_1447000_4
SSC12	926297	926301	Myristic acid content QTL (131465)	DRC_12_146373_1447000_4
SSC12	926297	926301	Drip loss QTL (193123)	DRC_12_146373_1447000_4
SSC12	926297	926301	Meat color QTL (193124)	DRC_12_146373_1447000_4
SSC12	926297	926301	Muscle pH QTL (193125)	DRC_12_146373_1447000_4
SSC12	926297	926301	Muscle pH QTL (193126)	DRC_12_146373_1447000_4
SSC12	926297	926301	Dressing percentage QTL (193127)	DRC_12_146373_1447000_4
SSC12	926297	926301	Average backfat thickness QTL (193128)	DRC_12_146373_1447000_4
SSC12	926297	926301	Loin weight QTL (193129)	DRC_12_146373_1447000_4
SSC12	926297	926301	Average daily gain QTL (193130)	DRC_12_146373_1447000_4
SSC12	926297	926301	Feed conversion ratio QTL (193131)	DRC_12_146373_1447000_4
SSC12	926297	926301	Feed intake QTL (193132)	DRC_12_146373_1447000_4
SSC12	926297	926301	Age at slaughter QTL (193133)	DRC_12_146373_1447000_4
SSC12	1326787	1326791	Palmitic acid to myristic acid ratio QTL (101424)	DRC_12_146373_1447000_4
SSC12	1326787	1326791	Oleic acid to palmitoleic acid ratio QTL (101515)	DRC_12_146373_1447000_4
SSC12	1326787	1326791	Muscle pH QTL (160478)	DRC_12_146373_1447000_4
SSC12	1326787	1326791	Meat color QTL (160488)	DRC_12_146373_1447000_4
SSC12	1333659	1333663	Palmitoleic acid content QTL (168442)	DRC_12_146373_1447000_4
SSC12	1333659	1333663	Palmitic acid content QTL (168443)	DRC_12_146373_1447000_4
SSC12	1333659	1333663	Palmitic acid content QTL (213573)	DRC_12_146373_1447000_4
SSC12	1333659	1333663	Palmitoleic acid content QTL (213580)	DRC_12_146373_1447000_4
SSC12	1333659	1333663	Palmitoleic acid to palmitic acid ratio QTL (213586)	DRC_12_146373_1447000_4
SSC12	1333659	1333663	Oleic acid to palmitoleic acid ratio QTL (213605)	DRC_12_146373_1447000_4
SSC12	1333659	1333663	Palmitic acid content QTL (213709)	DRC_12_146373_1447000_4
SSC12	1333659	1333663	Palmitoleic acid content QTL (213721)	DRC_12_146373_1447000_4
SSC12	1333659	1333663	Palmitoleic acid to palmitic acid ratio QTL (213728)	DRC_12_146373_1447000_4
SSC12	1333659	1333663	Oleic acid to palmitoleic acid ratio QTL (213749)	DRC_12_146373_1447000_4
SSC12	50305228	50305232	Marbling QTL (37703)	DRC_12_50287674_50398492_3
SSC12	50398490	50398494	Coping behavior QTL (124769)	DRC_12_50287674_50398492_3
SSC12	53364200	53364204	Coping behavior QTL (124233)	DRC_12_53364202_53474428_3
SSC12	53364200	53364204	Coping behavior QTL (124499)	DRC_12_53364202_53474428_3
SSC12	53364200	53364204	Coping behavior QTL (124500)	DRC_12_53364202_53474428_3
SSC12	53364200	53364204	Coping behavior QTL (124501)	DRC_12_53364202_53474428_3
SSC12	53364200	53364204	Coping behavior QTL (124502)	DRC_12_53364202_53474428_3
SSC12	53364200	53364204	Coping behavior QTL (124806)	DRC_12_53364202_53474428_3
SSC12	53364200	53364204	Coping behavior QTL (124807)	DRC_12_53364202_53474428_3
SSC12	53364200	53364204	Coping behavior QTL (124808)	DRC_12_53364202_53474428_3
SSC12	53364200	53364204	Coping behavior QTL (124809)	DRC_12_53364202_53474428_3
SSC12	53364200	53364204	Coping behavior QTL (124986)	DRC_12_53364202_53474428_3
SSC12	53364200	53364204	Coping behavior QTL (124987)	DRC_12_53364202_53474428_3
SSC12	53364200	53364204	Coping behavior QTL (124988)	DRC_12_53364202_53474428_3
SSC12	53364200	53364204	Neutrophil count QTL (237839)	DRC_12_53364202_53474428_3
SSC12	53365129	53365133	Linolenic acid content QTL (218050)	DRC_12_53364202_53474428_3
SSC12	53365129	53365133	Linolenic acid content QTL (218051)	DRC_12_53364202_53474428_3
SSC12	53367706	53367710	Linolenic acid content QTL (218052)	DRC_12_53364202_53474428_3
SSC12	53367706	53367710	Linolenic acid content QTL (218053)	DRC_12_53364202_53474428_3
SSC12	53368169	53368173	Linolenic acid content QTL (218048)	DRC_12_53364202_53474428_3
SSC12	53368169	53368173	Linolenic acid content QTL (218049)	DRC_12_53364202_53474428_3
SSC12	53388942	53388946	Coping behavior QTL (124232)	DRC_12_53364202_53474428_3
SSC12	53388942	53388946	Coping behavior QTL (124503)	DRC_12_53364202_53474428_3
SSC12	53388942	53388946	Coping behavior QTL (124504)	DRC_12_53364202_53474428_3
SSC12	53388942	53388946	Coping behavior QTL (124505)	DRC_12_53364202_53474428_3
SSC12	53388942	53388946	Coping behavior QTL (124506)	DRC_12_53364202_53474428_3
SSC12	53388942	53388946	Coping behavior QTL (124810)	DRC_12_53364202_53474428_3
SSC12	53388942	53388946	Coping behavior QTL (124811)	DRC_12_53364202_53474428_3
SSC12	53388942	53388946	Coping behavior QTL (124812)	DRC_12_53364202_53474428_3
SSC12	53388942	53388946	Coping behavior QTL (124813)	DRC_12_53364202_53474428_3
SSC12	53388942	53388946	Coping behavior QTL (124989)	DRC_12_53364202_53474428_3
SSC12	53388942	53388946	Coping behavior QTL (124990)	DRC_12_53364202_53474428_3
SSC12	53388942	53388946	Coping behavior QTL (124991)	DRC_12_53364202_53474428_3
SSC12	53388942	53388946	Neutrophil count QTL (237840)	DRC_12_53364202_53474428_3
SSC12	53407780	53407784	Coping behavior QTL (124234)	DRC_12_53364202_53474428_3
SSC12	53407780	53407784	Coping behavior QTL (124507)	DRC_12_53364202_53474428_3
SSC12	53407780	53407784	Coping behavior QTL (124508)	DRC_12_53364202_53474428_3
SSC12	53407780	53407784	Coping behavior QTL (124509)	DRC_12_53364202_53474428_3
SSC12	53407780	53407784	Coping behavior QTL (124510)	DRC_12_53364202_53474428_3
SSC12	53407780	53407784	Coping behavior QTL (124814)	DRC_12_53364202_53474428_3
SSC12	53407780	53407784	Coping behavior QTL (124815)	DRC_12_53364202_53474428_3
SSC12	53407780	53407784	Coping behavior QTL (124816)	DRC_12_53364202_53474428_3
SSC12	53407780	53407784	Coping behavior QTL (124817)	DRC_12_53364202_53474428_3
SSC12	53407780	53407784	Coping behavior QTL (124992)	DRC_12_53364202_53474428_3
SSC12	53407780	53407784	Coping behavior QTL (124993)	DRC_12_53364202_53474428_3
SSC12	53407780	53407784	Coping behavior QTL (124994)	DRC_12_53364202_53474428_3
SSC12	53407780	53407784	Teat number QTL (224659)	DRC_12_53364202_53474428_3
SSC12	53407780	53407784	Neutrophil count QTL (237841)	DRC_12_53364202_53474428_3
SSC12	53431594	53431598	Coping behavior QTL (124241)	DRC_12_53364202_53474428_3
SSC12	53431594	53431598	Coping behavior QTL (124511)	DRC_12_53364202_53474428_3
SSC12	53431594	53431598	Coping behavior QTL (124512)	DRC_12_53364202_53474428_3
SSC12	53431594	53431598	Coping behavior QTL (124513)	DRC_12_53364202_53474428_3
SSC12	53431594	53431598	Coping behavior QTL (124514)	DRC_12_53364202_53474428_3
SSC12	53431594	53431598	Coping behavior QTL (124818)	DRC_12_53364202_53474428_3
SSC12	53431594	53431598	Coping behavior QTL (124819)	DRC_12_53364202_53474428_3
SSC12	53431594	53431598	Coping behavior QTL (124820)	DRC_12_53364202_53474428_3
SSC12	53431594	53431598	Coping behavior QTL (124821)	DRC_12_53364202_53474428_3
SSC12	53431594	53431598	Coping behavior QTL (124995)	DRC_12_53364202_53474428_3
SSC12	53431594	53431598	Coping behavior QTL (124996)	DRC_12_53364202_53474428_3
SSC12	53431594	53431598	Coping behavior QTL (124997)	DRC_12_53364202_53474428_3
SSC12	53431594	53431598	Neutrophil count QTL (237842)	DRC_12_53364202_53474428_3
SSC12	53443642	53443646	Coping behavior QTL (124242)	DRC_12_53364202_53474428_3
SSC12	53443642	53443646	Coping behavior QTL (124515)	DRC_12_53364202_53474428_3
SSC12	53443642	53443646	Coping behavior QTL (124516)	DRC_12_53364202_53474428_3
SSC12	53443642	53443646	Coping behavior QTL (124517)	DRC_12_53364202_53474428_3
SSC12	53443642	53443646	Coping behavior QTL (124518)	DRC_12_53364202_53474428_3
SSC12	53443642	53443646	Coping behavior QTL (124822)	DRC_12_53364202_53474428_3
SSC12	53443642	53443646	Coping behavior QTL (124823)	DRC_12_53364202_53474428_3
SSC12	53443642	53443646	Coping behavior QTL (124824)	DRC_12_53364202_53474428_3
SSC12	53443642	53443646	Coping behavior QTL (124825)	DRC_12_53364202_53474428_3
SSC12	53443642	53443646	Coping behavior QTL (124998)	DRC_12_53364202_53474428_3
SSC12	53443642	53443646	Coping behavior QTL (124999)	DRC_12_53364202_53474428_3
SSC12	53443642	53443646	Coping behavior QTL (125000)	DRC_12_53364202_53474428_3
SSC12	53443642	53443646	Neutrophil count QTL (237843)	DRC_12_53364202_53474428_3
SSC13	188637541	188637545	Average backfat thickness QTL (193574)	DRC_13_188476146_188665017_3
SSC15	134132241	134132245	Hind leg conformation QTL (16412)	DRC_15_134071662_134132308_3
SSC15	134132241	134132245	Rump width QTL (16544)	DRC_15_134071662_134132308_3
SSC15	134132241	134132245	Phosphate level QTL (180369)	DRC_15_134071662_134132308_3
SSC16	23912677	23912681	Teat number QTL (126594)	DRC_16_23789565_23917143_3
SSC17	32323703	32323707	Platelet count QTL (37795)	DRC_17_32254209_32323705_3
SSC17	32323703	32323707	Plateletcrit QTL (37855)	DRC_17_32254209_32323705_3
SSC17	32323703	32323707	Coping behavior QTL (124891)	DRC_17_32254209_32323705_3
SSC17	32323703	32323707	Coping behavior QTL (125036)	DRC_17_32254209_32323705_3
SSC17	676261	676265	Intramuscular fat content QTL (147546)	DRC_17_484870_692094_3
SSC17	49955589	49955593	Drip loss QTL (28184)	DRC_17_49876436_50028437_3
SSC2	3285384	3285388	Subcutaneous fat thickness QTL (262684)	DRC_2_3285386_3321699_3
SSC2	3285384	3285388	Subcutaneous fat thickness QTL (262686)	DRC_2_3285386_3321699_3
SSC2	3285384	3285388	Subcutaneous fat thickness QTL (262690)	DRC_2_3285386_3321699_3
SSC2	3304251	3304255	Body weight QTL (263699)	DRC_2_3285386_3321699_3
SSC2	3321697	3321701	Ham meat percentage QTL (32707)	DRC_2_3285386_3321699_3
SSC2	3321697	3321701	Lean meat percentage QTL (32721)	DRC_2_3285386_3321699_3
SSC2	3321697	3321701	Loin weight QTL (153584)	DRC_2_3285386_3321699_3
SSC2	422632	422636	Monounsaturated fatty acid to polyunsaturated fatty acid ratio QTL (218161)	DRC_2_371859_2055699_4
SSC2	422632	422636	Linoleic acid content QTL (218184)	DRC_2_371859_2055699_4
SSC2	422632	422636	Polyunsaturated fatty acid content QTL (218198)	DRC_2_371859_2055699_4
SSC2	422632	422636	Oleic acid content QTL (218268)	DRC_2_371859_2055699_4
SSC2	631347	631351	Dressing percentage QTL (161245)	DRC_2_371859_2055699_4
SSC2	677647	677651	Dressing percentage QTL (161250)	DRC_2_371859_2055699_4
SSC2	677647	677651	Monounsaturated fatty acid to polyunsaturated fatty acid ratio QTL (218126)	DRC_2_371859_2055699_4
SSC2	677647	677651	Linoleic acid content QTL (218137)	DRC_2_371859_2055699_4
SSC2	677647	677651	Polyunsaturated fatty acid content QTL (218142)	DRC_2_371859_2055699_4
SSC2	677647	677651	Oleic acid content QTL (218172)	DRC_2_371859_2055699_4
SSC2	677647	677651	Monounsaturated fatty acid content QTL (218219)	DRC_2_371859_2055699_4
SSC2	677647	677651	Polyunsaturated fatty acid to saturated fatty acid ratio QTL (218257)	DRC_2_371859_2055699_4
SSC2	689916	689920	Loin muscle depth QTL (193577)	DRC_2_371859_2055699_4
SSC2	1083324	1083328	Average backfat thickness QTL (164997)	DRC_2_371859_2055699_4
SSC2	1083324	1083328	Average backfat thickness QTL (165000)	DRC_2_371859_2055699_4
SSC2	1083324	1083328	Meat to fat ratio QTL (165005)	DRC_2_371859_2055699_4
SSC2	1083324	1083328	Meat to fat ratio QTL (165006)	DRC_2_371859_2055699_4
SSC2	1100352	1100356	Dressing percentage QTL (161242)	DRC_2_371859_2055699_4
SSC2	1925848	1925852	Dressing percentage QTL (160937)	DRC_2_371859_2055699_4
SSC2	422632	422636	Monounsaturated fatty acid to polyunsaturated fatty acid ratio QTL (218161)	DRC_2_371859_2135799_4
SSC2	422632	422636	Linoleic acid content QTL (218184)	DRC_2_371859_2135799_4
SSC2	422632	422636	Polyunsaturated fatty acid content QTL (218198)	DRC_2_371859_2135799_4
SSC2	422632	422636	Oleic acid content QTL (218268)	DRC_2_371859_2135799_4
SSC2	631347	631351	Dressing percentage QTL (161245)	DRC_2_371859_2135799_4
SSC2	677647	677651	Dressing percentage QTL (161250)	DRC_2_371859_2135799_4
SSC2	677647	677651	Monounsaturated fatty acid to polyunsaturated fatty acid ratio QTL (218126)	DRC_2_371859_2135799_4
SSC2	677647	677651	Linoleic acid content QTL (218137)	DRC_2_371859_2135799_4
SSC2	677647	677651	Polyunsaturated fatty acid content QTL (218142)	DRC_2_371859_2135799_4
SSC2	677647	677651	Oleic acid content QTL (218172)	DRC_2_371859_2135799_4
SSC2	677647	677651	Monounsaturated fatty acid content QTL (218219)	DRC_2_371859_2135799_4
SSC2	677647	677651	Polyunsaturated fatty acid to saturated fatty acid ratio QTL (218257)	DRC_2_371859_2135799_4
SSC2	689916	689920	Loin muscle depth QTL (193577)	DRC_2_371859_2135799_4
SSC2	1083324	1083328	Average backfat thickness QTL (164997)	DRC_2_371859_2135799_4
SSC2	1083324	1083328	Average backfat thickness QTL (165000)	DRC_2_371859_2135799_4
SSC2	1083324	1083328	Meat to fat ratio QTL (165005)	DRC_2_371859_2135799_4
SSC2	1083324	1083328	Meat to fat ratio QTL (165006)	DRC_2_371859_2135799_4
SSC2	1100352	1100356	Dressing percentage QTL (161242)	DRC_2_371859_2135799_4
SSC2	1925848	1925852	Dressing percentage QTL (160937)	DRC_2_371859_2135799_4
SSC2	2119791	2119795	Ham meat percentage QTL (32705)	DRC_2_371859_2135799_4
SSC2	2119791	2119795	Lean meat percentage QTL (32719)	DRC_2_371859_2135799_4
SSC2	5189395	5189399	Ham meat percentage QTL (32717)	DRC_2_5189397_5238242_3
SSC2	5189395	5189399	Tongue weight QTL (153241)	DRC_2_5189397_5238242_3
SSC2	5189395	5189399	Average backfat thickness QTL (153541)	DRC_2_5189397_5238242_3
SSC2	5189395	5189399	Average backfat thickness QTL (153585)	DRC_2_5189397_5238242_3
SSC3	105682327	105682331	Coping behavior QTL (124272)	DRC_3_105682329_105756806_3
SSC3	65686640	65686644	CD3-negative CD8-negative leukocyte percentage QTL (128025)	DRC_3_65686642_65798463_3
SSC3	65686640	65686644	CD8-negative leukocyte percentage QTL (128976)	DRC_3_65686642_65798463_3
SSC3	65686640	65686644	CD8-positive leukocyte percentage QTL (129619)	DRC_3_65686642_65798463_3
SSC3	65686640	65686644	CD8-positive leukocyte percentage QTL (130189)	DRC_3_65686642_65798463_3
SSC3	65732948	65732952	CD3-negative CD8-negative leukocyte percentage QTL (128022)	DRC_3_65686642_65798463_3
SSC3	65732948	65732952	CD8-negative leukocyte percentage QTL (128971)	DRC_3_65686642_65798463_3
SSC3	65732948	65732952	CD8-positive leukocyte percentage QTL (129614)	DRC_3_65686642_65798463_3
SSC3	65732948	65732952	CD8-positive leukocyte percentage QTL (130184)	DRC_3_65686642_65798463_3
SSC3	65798461	65798465	CD3-negative CD8-negative leukocyte percentage QTL (127398)	DRC_3_65686642_65798463_3
SSC3	65798461	65798465	CD8-negative leukocyte percentage QTL (128981)	DRC_3_65686642_65798463_3
SSC3	65798461	65798465	CD8-positive leukocyte percentage QTL (129624)	DRC_3_65686642_65798463_3
SSC3	65798461	65798465	CD8-positive leukocyte percentage QTL (130194)	DRC_3_65686642_65798463_3
SSC5	3548130	3548134	Gait score (overall) QTL (125707)	DRC_5_3533982_3604503_3
SSC5	3548130	3548134	Front foot size QTL (125722)	DRC_5_3533982_3604503_3
SSC5	3548130	3548134	Hind foot size QTL (125734)	DRC_5_3533982_3604503_3
SSC7	29878703	29878707	Mean corpuscular hemoglobin concentration QTL (127705)	DRC_7_29878705_30048501_4
SSC7	29878703	29878707	Mean corpuscular volume QTL (127874)	DRC_7_29878705_30048501_4
SSC7	29878703	29878707	Body length QTL (239810)	DRC_7_29878705_30048501_4
SSC7	29878703	29878707	Body height QTL (239835)	DRC_7_29878705_30048501_4
SSC7	29878703	29878707	Body mass index QTL (239869)	DRC_7_29878705_30048501_4
SSC7	29886526	29886530	Subcutaneous fat thickness QTL (262712)	DRC_7_29878705_30048501_4
SSC7	29886527	29886531	Subcutaneous fat thickness QTL (262713)	DRC_7_29878705_30048501_4
SSC7	29898072	29898076	Subcutaneous fat thickness QTL (262714)	DRC_7_29878705_30048501_4
SSC7	29898072	29898076	Carcass length QTL (262980)	DRC_7_29878705_30048501_4
SSC7	29899057	29899061	Carcass length QTL (262981)	DRC_7_29878705_30048501_4
SSC7	29899322	29899326	Mean corpuscular hemoglobin concentration QTL (127706)	DRC_7_29878705_30048501_4
SSC7	29899322	29899326	Mean corpuscular volume QTL (127875)	DRC_7_29878705_30048501_4
SSC7	29907783	29907787	Carcass length QTL (262982)	DRC_7_29878705_30048501_4
SSC7	29923569	29923573	Skin thickness QTL (262849)	DRC_7_29878705_30048501_4
SSC7	29923569	29923573	Carcass length QTL (262983)	DRC_7_29878705_30048501_4
SSC7	29925882	29925886	Subcutaneous fat thickness QTL (262715)	DRC_7_29878705_30048501_4
SSC7	29927032	29927036	Mean corpuscular hemoglobin concentration QTL (127707)	DRC_7_29878705_30048501_4
SSC7	29927032	29927036	Mean corpuscular volume QTL (127876)	DRC_7_29878705_30048501_4
SSC7	29933484	29933488	Carcass length QTL (262984)	DRC_7_29878705_30048501_4
SSC7	29936067	29936071	Carcass length QTL (262985)	DRC_7_29878705_30048501_4
SSC7	29940710	29940714	Subcutaneous fat thickness QTL (262716)	DRC_7_29878705_30048501_4
SSC7	29940710	29940714	Carcass length QTL (262986)	DRC_7_29878705_30048501_4
SSC7	29941981	29941985	Carcass length QTL (262987)	DRC_7_29878705_30048501_4
SSC7	29942016	29942020	Subcutaneous fat thickness QTL (262717)	DRC_7_29878705_30048501_4
SSC7	29942198	29942202	Carcass length QTL (262988)	DRC_7_29878705_30048501_4
SSC7	29942583	29942587	Carcass length QTL (262989)	DRC_7_29878705_30048501_4
SSC7	29948361	29948365	Hematocrit QTL (21443)	DRC_7_29878705_30048501_4
SSC7	29948361	29948365	Hemoglobin QTL (21450)	DRC_7_29878705_30048501_4
SSC7	29948361	29948365	Ear area QTL (28785)	DRC_7_29878705_30048501_4
SSC7	29948361	29948365	Body length QTL (31399)	DRC_7_29878705_30048501_4
SSC7	29948361	29948365	Body height QTL (31400)	DRC_7_29878705_30048501_4
SSC7	29948361	29948365	Cannon bone circumference QTL (31401)	DRC_7_29878705_30048501_4
SSC7	29948361	29948365	Tibia length QTL (31997)	DRC_7_29878705_30048501_4
SSC7	29948361	29948365	Humerus length QTL (31998)	DRC_7_29878705_30048501_4
SSC7	29948361	29948365	Femur length QTL (31999)	DRC_7_29878705_30048501_4
SSC7	29948361	29948365	Ulna length QTL (32000)	DRC_7_29878705_30048501_4
SSC7	29948361	29948365	Hip bone length QTL (32001)	DRC_7_29878705_30048501_4
SSC7	29948361	29948365	Scapula length QTL (32002)	DRC_7_29878705_30048501_4
SSC7	29948361	29948365	Shoulder subcutaneous fat thickness QTL (135743)	DRC_7_29878705_30048501_4
SSC7	29948361	29948365	Backfat at first rib QTL (135744)	DRC_7_29878705_30048501_4
SSC7	29948361	29948365	Backfat at rump QTL (135745)	DRC_7_29878705_30048501_4
SSC7	29948361	29948365	Head weight QTL (152928)	DRC_7_29878705_30048501_4
SSC7	29966786	29966790	Carcass length QTL (262990)	DRC_7_29878705_30048501_4
SSC7	29971085	29971089	Subcutaneous fat thickness QTL (262718)	DRC_7_29878705_30048501_4
SSC7	29971085	29971089	Carcass length QTL (262991)	DRC_7_29878705_30048501_4
SSC7	29974828	29974832	Average backfat thickness QTL (147187)	DRC_7_29878705_30048501_4
SSC7	29977521	29977525	Subcutaneous fat thickness QTL (262719)	DRC_7_29878705_30048501_4
SSC7	29977521	29977525	Skin thickness QTL (262850)	DRC_7_29878705_30048501_4
SSC7	29977521	29977525	Carcass length QTL (262992)	DRC_7_29878705_30048501_4
SSC7	29978691	29978695	Subcutaneous fat thickness QTL (262720)	DRC_7_29878705_30048501_4
SSC7	29978691	29978695	Skin thickness QTL (262851)	DRC_7_29878705_30048501_4
SSC7	29978691	29978695	Carcass length QTL (262993)	DRC_7_29878705_30048501_4
SSC7	29980075	29980079	Subcutaneous fat thickness QTL (262721)	DRC_7_29878705_30048501_4
SSC7	29980075	29980079	Skin thickness QTL (262852)	DRC_7_29878705_30048501_4
SSC7	29980075	29980079	Carcass length QTL (262994)	DRC_7_29878705_30048501_4
SSC7	29980316	29980320	Carcass length QTL (262995)	DRC_7_29878705_30048501_4
SSC7	29982107	29982111	Subcutaneous fat thickness QTL (262722)	DRC_7_29878705_30048501_4
SSC7	29982107	29982111	Skin thickness QTL (262853)	DRC_7_29878705_30048501_4
SSC7	29982107	29982111	Carcass length QTL (262996)	DRC_7_29878705_30048501_4
SSC7	29983293	29983297	Subcutaneous fat thickness QTL (262723)	DRC_7_29878705_30048501_4
SSC7	29983293	29983297	Skin thickness QTL (262854)	DRC_7_29878705_30048501_4
SSC7	29983293	29983297	Carcass length QTL (262997)	DRC_7_29878705_30048501_4
SSC7	29983307	29983311	Subcutaneous fat thickness QTL (262724)	DRC_7_29878705_30048501_4
SSC7	29983307	29983311	Skin thickness QTL (262855)	DRC_7_29878705_30048501_4
SSC7	29983307	29983311	Carcass length QTL (262998)	DRC_7_29878705_30048501_4
SSC7	29984306	29984310	Subcutaneous fat thickness QTL (262725)	DRC_7_29878705_30048501_4
SSC7	29984306	29984310	Skin thickness QTL (262856)	DRC_7_29878705_30048501_4
SSC7	29984306	29984310	Carcass length QTL (262999)	DRC_7_29878705_30048501_4
SSC7	29986232	29986236	Subcutaneous fat thickness QTL (262726)	DRC_7_29878705_30048501_4
SSC7	29986232	29986236	Skin thickness QTL (262857)	DRC_7_29878705_30048501_4
SSC7	29986232	29986236	Carcass length QTL (263000)	DRC_7_29878705_30048501_4
SSC7	29986344	29986348	Subcutaneous fat thickness QTL (262727)	DRC_7_29878705_30048501_4
SSC7	29986344	29986348	Skin thickness QTL (262858)	DRC_7_29878705_30048501_4
SSC7	29986344	29986348	Carcass length QTL (263001)	DRC_7_29878705_30048501_4
SSC7	29987338	29987342	Subcutaneous fat thickness QTL (262728)	DRC_7_29878705_30048501_4
SSC7	29987338	29987342	Skin thickness QTL (262859)	DRC_7_29878705_30048501_4
SSC7	29987338	29987342	Carcass length QTL (263002)	DRC_7_29878705_30048501_4
SSC7	30013398	30013402	Phosphate level QTL (103478)	DRC_7_29878705_30048501_4
SSC7	30016205	30016209	Subcutaneous fat thickness QTL (262729)	DRC_7_29878705_30048501_4
SSC7	30016205	30016209	Carcass length QTL (263003)	DRC_7_29878705_30048501_4
SSC7	30017089	30017093	Subcutaneous fat thickness QTL (262730)	DRC_7_29878705_30048501_4
SSC7	30029207	30029211	Carcass length QTL (263004)	DRC_7_29878705_30048501_4
SSC7	30030232	30030236	Subcutaneous fat thickness QTL (262731)	DRC_7_29878705_30048501_4
SSC7	30031471	30031475	Phosphate level QTL (103479)	DRC_7_29878705_30048501_4
SSC7	30032604	30032608	Subcutaneous fat thickness QTL (262732)	DRC_7_29878705_30048501_4
SSC7	30036956	30036960	Subcutaneous fat thickness QTL (262733)	DRC_7_29878705_30048501_4
SSC7	30038216	30038220	Subcutaneous fat thickness QTL (262734)	DRC_7_29878705_30048501_4
SSC7	30038216	30038220	Skin thickness QTL (262860)	DRC_7_29878705_30048501_4
SSC7	30038216	30038220	Carcass length QTL (263005)	DRC_7_29878705_30048501_4
SSC7	30038681	30038685	Subcutaneous fat thickness QTL (262735)	DRC_7_29878705_30048501_4
SSC7	30038681	30038685	Skin thickness QTL (262861)	DRC_7_29878705_30048501_4
SSC7	30038681	30038685	Carcass length QTL (263006)	DRC_7_29878705_30048501_4
SSC7	30040908	30040912	Subcutaneous fat thickness QTL (262736)	DRC_7_29878705_30048501_4
SSC7	30044711	30044715	Subcutaneous fat thickness QTL (262737)	DRC_7_29878705_30048501_4
SSC7	30044711	30044715	Carcass length QTL (263007)	DRC_7_29878705_30048501_4
SSC8	103706051	103706055	Litter size QTL (140111)	DRC_8_103461833_103716272_3
SSC8	3434206	3434210	Loin muscle depth QTL (255331)	DRC_8_3426745_3636759_3
SSC8	3542606	3542610	Body weight QTL (194098)	DRC_8_3426745_3636759_3
SSC9	123100547	123100551	Obesity index QTL (55726)	DRC_9_122550642_123130450_4
