# Supplementary material for: Copy Number Variation and Selection Signal: Exploring the Domestication History and Phenotype Differences Between Duroc and the Chinese Native Ningxiang Pigs
Source: Int J Mol Sci. 2024 Oct 31;25(21):11716. doi: 10.3390/ijms252111716 (PMC11546390; doi:10.3390/ijms252111716)
Supplement: Supplementary file 1 [file ijms-25-11716-s001.zip › Table S5. Ningxiang pig KEGG pathway.xls]

id	num	pvalue	per	ratio	class	ID	Descrption	Pvalue	Qvalue	Up	Down	fg_num	bg_num
Olfactory transduction	24	6.51228e-06	39.344	0.016	Organismal Systems	ko04740	Olfactory transduction	6.51228e-06	0.001074526	0	0	24	1500
Malaria	4	0.008361255	6.557	0.032	Human Diseases	ko05144	Malaria	0.008361255	0.689803538	0	0	4	126
Biosynthesis of unsaturated fatty acids	2	0.01450499	3.279	0.069	Metabolism	ko01040	Biosynthesis of unsaturated fatty acids	0.01450499	0.721940010	0	0	2	29
beta-Alanine metabolism	2	0.01963959	3.279	0.059	Metabolism	ko00410	beta-Alanine metabolism	0.01963959	0.721940010	0	0	2	34
DNA replication	2	0.02187697	3.279	0.056	Genetic Information Processing	ko03030	DNA replication	0.02187697	0.721940010	0	0	2	36
Primary immunodeficiency	2	0.04167147	3.279	0.039	Human Diseases	ko05340	Primary immunodeficiency	0.04167147	0.813965167	0	0	2	51
African trypanosomiasis	2	0.04316426	3.279	0.038	Human Diseases	ko05143	African trypanosomiasis	0.04316426	0.813965167	0	0	2	52
HIF-1 signaling pathway	3	0.04341134	4.918	0.024	Environmental Information Processing	ko04066	HIF-1 signaling pathway	0.04341134	0.813965167	0	0	3	123
Fatty acid metabolism	2	0.05091981	3.279	0.035	Metabolism	ko01212	Fatty acid metabolism	0.05091981	0.813965167	0	0	2	57
Leukocyte transendothelial migration	3	0.06373194	4.918	0.021	Organismal Systems	ko04670	Leukocyte transendothelial migration	0.06373194	0.813965167	0	0	3	144
Glycolysis / Gluconeogenesis	2	0.06954767	3.279	0.029	Metabolism	ko00010	Glycolysis / Gluconeogenesis	0.06954767	0.813965167	0	0	2	68
Selenocompound metabolism	1	0.09724714	1.639	0.062	Metabolism	ko00450	Selenocompound metabolism	0.09724714	0.813965167	0	0	1	16
Phenylalanine metabolism	1	0.1144161	1.639	0.053	Metabolism	ko00360	Phenylalanine metabolism	0.1144161	0.813965167	0	0	1	19
Human T-cell leukemia virus 1 infection	4	0.1191507	6.557	0.014	Human Diseases	ko05166	Human T-cell leukemia virus 1 infection	0.1191507	0.813965167	0	0	4	296
IL-17 signaling pathway	2	0.1224748	3.279	0.021	Organismal Systems	ko04657	IL-17 signaling pathway	0.1224748	0.813965167	0	0	2	95
Legionellosis	2	0.1224748	3.279	0.021	Human Diseases	ko05134	Legionellosis	0.1224748	0.813965167	0	0	2	95
Non-alcoholic fatty liver disease	3	0.1288369	4.918	0.015	Human Diseases	ko04932	Non-alcoholic fatty liver disease	0.1288369	0.813965167	0	0	3	196
Pertussis	2	0.1309849	3.279	0.020	Human Diseases	ko05133	Pertussis	0.1309849	0.813965167	0	0	2	99
Prostate cancer	2	0.135291	3.279	0.020	Human Diseases	ko05215	Prostate cancer	0.135291	0.813965167	0	0	2	101
Histidine metabolism	1	0.1368092	1.639	0.043	Metabolism	ko00340	Histidine metabolism	0.1368092	0.813965167	0	0	1	23
Cardiac muscle contraction	2	0.1418098	3.279	0.019	Organismal Systems	ko04260	Cardiac muscle contraction	0.1418098	0.813965167	0	0	2	104
alpha-Linolenic acid metabolism	1	0.1423199	1.639	0.042	Metabolism	ko00592	alpha-Linolenic acid metabolism	0.1423199	0.813965167	0	0	1	24
Intestinal immune network for IgA production	2	0.1439979	3.279	0.019	Organismal Systems	ko04672	Intestinal immune network for IgA production	0.1439979	0.813965167	0	0	2	105
Epithelial cell signaling in Helicobacter pylori infection	1	0.1532377	1.639	0.038	Human Diseases	ko05120	Epithelial cell signaling in Helicobacter pylori infection	0.1532377	0.813965167	0	0	1	26
Proteoglycans in cancer	3	0.1568984	4.918	0.014	Human Diseases	ko05205	Proteoglycans in cancer	0.1568984	0.813965167	0	0	3	215
Leishmaniasis	2	0.1572731	3.279	0.018	Human Diseases	ko05140	Leishmaniasis	0.1572731	0.813965167	0	0	2	111
Toll-like receptor signaling pathway	2	0.16175	3.279	0.018	Organismal Systems	ko04620	Toll-like receptor signaling pathway	0.16175	0.813965167	0	0	2	113
Pentose phosphate pathway	1	0.1640187	1.639	0.036	Metabolism	ko00030	Pentose phosphate pathway	0.1640187	0.813965167	0	0	1	28
Fatty acid elongation	1	0.1640187	1.639	0.036	Metabolism	ko00062	Fatty acid elongation	0.1640187	0.813965167	0	0	1	28
Carbon metabolism	2	0.1753174	3.279	0.017	Metabolism	ko01200	Carbon metabolism	0.1753174	0.813965167	0	0	2	119
Cell adhesion molecules	3	0.1771142	4.918	0.013	Environmental Information Processing	ko04514	Cell adhesion molecules	0.1771142	0.813965167	0	0	3	228
TNF signaling pathway	2	0.177597	3.279	0.017	Environmental Information Processing	ko04668	TNF signaling pathway	0.177597	0.813965167	0	0	2	120
Toxoplasmosis	2	0.177597	3.279	0.017	Human Diseases	ko05145	Toxoplasmosis	0.177597	0.813965167	0	0	2	120
Galactose metabolism	1	0.1799376	1.639	0.032	Metabolism	ko00052	Galactose metabolism	0.1799376	0.813965167	0	0	1	31
Fructose and mannose metabolism	1	0.1903841	1.639	0.030	Metabolism	ko00051	Fructose and mannose metabolism	0.1903841	0.813965167	0	0	1	33
Propanoate metabolism	1	0.1955582	1.639	0.029	Metabolism	ko00640	Propanoate metabolism	0.1955582	0.813965167	0	0	1	34
Folate biosynthesis	1	0.1955582	1.639	0.029	Metabolism	ko00790	Folate biosynthesis	0.1955582	0.813965167	0	0	1	34
Lipid and atherosclerosis	3	0.1980227	4.918	0.012	Human Diseases	ko05417	Lipid and atherosclerosis	0.1980227	0.813965167	0	0	3	241
Transcriptional misregulation in cancer	3	0.2045779	4.918	0.012	Human Diseases	ko05202	Transcriptional misregulation in cancer	0.2045779	0.813965167	0	0	3	245
Relaxin signaling pathway	2	0.20995	3.279	0.015	Organismal Systems	ko04926	Relaxin signaling pathway	0.20995	0.813965167	0	0	2	134
Diabetic cardiomyopathy	3	0.2195113	4.918	0.012	Human Diseases	ko05415	Diabetic cardiomyopathy	0.2195113	0.813965167	0	0	3	254
Bladder cancer	1	0.2259266	1.639	0.025	Human Diseases	ko05219	Bladder cancer	0.2259266	0.813965167	0	0	1	40
Tyrosine metabolism	1	0.2308772	1.639	0.024	Metabolism	ko00350	Tyrosine metabolism	0.2308772	0.813965167	0	0	1	41
Insulin signaling pathway	2	0.2357838	3.279	0.014	Organismal Systems	ko04910	Insulin signaling pathway	0.2357838	0.813965167	0	0	2	145
Viral myocarditis	2	0.2452319	3.279	0.013	Human Diseases	ko05416	Viral myocarditis	0.2452319	0.813965167	0	0	2	149
Antifolate resistance	1	0.2455427	1.639	0.023	Human Diseases	ko01523	Antifolate resistance	0.2455427	0.813965167	0	0	1	44
Alcoholic liver disease	2	0.2523297	3.279	0.013	Human Diseases	ko04936	Alcoholic liver disease	0.2523297	0.813965167	0	0	2	152
Chemical carcinogenesis - reactive oxygen species	3	0.2568944	4.918	0.011	Human Diseases	ko05208	Chemical carcinogenesis - reactive oxygen species	0.2568944	0.813965167	0	0	3	276
Fluid shear stress and atherosclerosis	2	0.2618036	3.279	0.013	Human Diseases	ko05418	Fluid shear stress and atherosclerosis	0.2618036	0.813965167	0	0	2	156
Ubiquitin mediated proteolysis	2	0.2689131	3.279	0.013	Genetic Information Processing	ko04120	Ubiquitin mediated proteolysis	0.2689131	0.813965167	0	0	2	159
Cocaine addiction	1	0.2693765	1.639	0.020	Human Diseases	ko05030	Cocaine addiction	0.2693765	0.813965167	0	0	1	49
Thermogenesis	3	0.2741969	4.918	0.010	Organismal Systems	ko04714	Thermogenesis	0.2741969	0.813965167	0	0	3	286
Fatty acid degradation	1	0.2879089	1.639	0.019	Metabolism	ko00071	Fatty acid degradation	0.2879089	0.813965167	0	0	1	53
Hedgehog signaling pathway	1	0.2879089	1.639	0.019	Environmental Information Processing	ko04340	Hedgehog signaling pathway	0.2879089	0.813965167	0	0	1	53
Ovarian steroidogenesis	1	0.3104252	1.639	0.017	Organismal Systems	ko04913	Ovarian steroidogenesis	0.3104252	0.813965167	0	0	1	58
Hepatitis B	2	0.3209103	3.279	0.011	Human Diseases	ko05161	Hepatitis B	0.3209103	0.813965167	0	0	2	181
Drug metabolism - cytochrome P450	1	0.3322409	1.639	0.016	Metabolism	ko00982	Drug metabolism - cytochrome P450	0.3322409	0.813965167	0	0	1	63
Basal cell carcinoma	1	0.3322409	1.639	0.016	Human Diseases	ko05217	Basal cell carcinoma	0.3322409	0.813965167	0	0	1	63
NF-kappa B signaling pathway	2	0.3396488	3.279	0.011	Environmental Information Processing	ko04064	NF-kappa B signaling pathway	0.3396488	0.813965167	0	0	2	189
Glycerolipid metabolism	1	0.3407758	1.639	0.015	Metabolism	ko00561	Glycerolipid metabolism	0.3407758	0.813965167	0	0	1	65
NOD-like receptor signaling pathway	2	0.3466391	3.279	0.010	Organismal Systems	ko04621	NOD-like receptor signaling pathway	0.3466391	0.813965167	0	0	2	192
Amoebiasis	2	0.3466391	3.279	0.010	Human Diseases	ko05146	Amoebiasis	0.3466391	0.813965167	0	0	2	192
Acute myeloid leukemia	1	0.3533774	1.639	0.015	Human Diseases	ko05221	Acute myeloid leukemia	0.3533774	0.813965167	0	0	1	68
Steroid hormone biosynthesis	1	0.357525	1.639	0.014	Metabolism	ko00140	Steroid hormone biosynthesis	0.357525	0.813965167	0	0	1	69
Metabolism of xenobiotics by cytochrome P450	1	0.3616465	1.639	0.014	Metabolism	ko00980	Metabolism of xenobiotics by cytochrome P450	0.3616465	0.813965167	0	0	1	70
Central carbon metabolism in cancer	1	0.3616465	1.639	0.014	Human Diseases	ko05230	Central carbon metabolism in cancer	0.3616465	0.813965167	0	0	1	70
Prolactin signaling pathway	1	0.3698115	1.639	0.014	Organismal Systems	ko04917	Prolactin signaling pathway	0.3698115	0.813965167	0	0	1	72
Cytosolic DNA-sensing pathway	1	0.3738554	1.639	0.014	Organismal Systems	ko04623	Cytosolic DNA-sensing pathway	0.3738554	0.813965167	0	0	1	73
Biosynthesis of amino acids	1	0.3778738	1.639	0.014	Metabolism	ko01230	Biosynthesis of amino acids	0.3778738	0.813965167	0	0	1	74
Mitophagy - animal	1	0.3818669	1.639	0.013	Cellular Processes	ko04137	Mitophagy - animal	0.3818669	0.813965167	0	0	1	75
Pancreatic cancer	1	0.3936953	1.639	0.013	Human Diseases	ko05212	Pancreatic cancer	0.3936953	0.813965167	0	0	1	78
Chronic myeloid leukemia	1	0.3975884	1.639	0.013	Human Diseases	ko05220	Chronic myeloid leukemia	0.3975884	0.813965167	0	0	1	79
RIG-I-like receptor signaling pathway	1	0.4014569	1.639	0.013	Organismal Systems	ko04622	RIG-I-like receptor signaling pathway	0.4014569	0.813965167	0	0	1	80
Ribosome biogenesis in eukaryotes	1	0.405301	1.639	0.012	Genetic Information Processing	ko03008	Ribosome biogenesis in eukaryotes	0.405301	0.813965167	0	0	1	81
RNA degradation	1	0.405301	1.639	0.012	Genetic Information Processing	ko03018	RNA degradation	0.405301	0.813965167	0	0	1	81
Retinol metabolism	1	0.4091208	1.639	0.012	Metabolism	ko00830	Retinol metabolism	0.4091208	0.813965167	0	0	1	82
Adipocytokine signaling pathway	1	0.4091208	1.639	0.012	Organismal Systems	ko04920	Adipocytokine signaling pathway	0.4091208	0.813965167	0	0	1	82
Peroxisome	1	0.420436	1.639	0.012	Cellular Processes	ko04146	Peroxisome	0.420436	0.813965167	0	0	1	85
Neutrophil extracellular trap formation	2	0.4217054	3.279	0.009	Organismal Systems	ko04613	Neutrophil extracellular trap formation	0.4217054	0.813965167	0	0	2	225
Arachidonic acid metabolism	1	0.4241602	1.639	0.012	Metabolism	ko00590	Arachidonic acid metabolism	0.4241602	0.813965167	0	0	1	86
EGFR tyrosine kinase inhibitor resistance	1	0.4241602	1.639	0.012	Human Diseases	ko01521	EGFR tyrosine kinase inhibitor resistance	0.4241602	0.813965167	0	0	1	86
Asthma	1	0.4278608	1.639	0.011	Human Diseases	ko05310	Asthma	0.4278608	0.813965167	0	0	1	87
PPAR signaling pathway	1	0.4460158	1.639	0.011	Organismal Systems	ko03320	PPAR signaling pathway	0.4460158	0.813965167	0	0	1	92
cAMP signaling pathway	2	0.4479659	3.279	0.008	Environmental Information Processing	ko04024	cAMP signaling pathway	0.4479659	0.813965167	0	0	2	237
Longevity regulating pathway	1	0.4495782	1.639	0.011	Organismal Systems	ko04211	Longevity regulating pathway	0.4495782	0.813965167	0	0	1	93
Tuberculosis	2	0.4501254	3.279	0.008	Human Diseases	ko05152	Tuberculosis	0.4501254	0.813965167	0	0	2	238
Regulation of actin cytoskeleton	2	0.4565763	3.279	0.008	Cellular Processes	ko04810	Regulation of actin cytoskeleton	0.4565763	0.813965167	0	0	2	241
Endocrine resistance	1	0.4601308	1.639	0.010	Human Diseases	ko01522	Endocrine resistance	0.4601308	0.813965167	0	0	1	96
GABAergic synapse	1	0.4636039	1.639	0.010	Organismal Systems	ko04727	GABAergic synapse	0.4636039	0.813965167	0	0	1	97
Complement and coagulation cascades	1	0.4704843	1.639	0.010	Organismal Systems	ko04610	Complement and coagulation cascades	0.4704843	0.813965167	0	0	1	99
B cell receptor signaling pathway	1	0.4704843	1.639	0.010	Organismal Systems	ko04662	B cell receptor signaling pathway	0.4704843	0.813965167	0	0	1	99
Pathogenic Escherichia coli infection	1	0.4738919	1.639	0.010	Human Diseases	ko05130	Pathogenic Escherichia coli infection	0.4738919	0.813965167	0	0	1	100
Allograft rejection	1	0.4738919	1.639	0.010	Human Diseases	ko05330	Allograft rejection	0.4738919	0.813965167	0	0	1	100
Glycerophospholipid metabolism	1	0.4772779	1.639	0.010	Metabolism	ko00564	Glycerophospholipid metabolism	0.4772779	0.813965167	0	0	1	101
Hypertrophic cardiomyopathy	1	0.4806425	1.639	0.010	Human Diseases	ko05410	Hypertrophic cardiomyopathy	0.4806425	0.813965167	0	0	1	102
Coronavirus disease - COVID-19	3	0.484908	4.918	0.007	Human Diseases	ko05171	Coronavirus disease - COVID-19	0.484908	0.813965167	0	0	3	408
Glucagon signaling pathway	1	0.4938891	1.639	0.009	Organismal Systems	ko04922	Glucagon signaling pathway	0.4938891	0.813965167	0	0	1	106
mRNA surveillance pathway	1	0.4971484	1.639	0.009	Genetic Information Processing	ko03015	mRNA surveillance pathway	0.4971484	0.813965167	0	0	1	107
Small cell lung cancer	1	0.4971484	1.639	0.009	Human Diseases	ko05222	Small cell lung cancer	0.4971484	0.813965167	0	0	1	107
AGE-RAGE signaling pathway in diabetic complications	1	0.5036054	1.639	0.009	Human Diseases	ko04933	AGE-RAGE signaling pathway in diabetic complications	0.5036054	0.813965167	0	0	1	109
C-type lectin receptor signaling pathway	1	0.519393	1.639	0.009	Organismal Systems	ko04625	C-type lectin receptor signaling pathway	0.519393	0.813965167	0	0	1	114
Insulin resistance	1	0.5255689	1.639	0.009	Human Diseases	ko04931	Insulin resistance	0.5255689	0.813965167	0	0	1	116
Dilated cardiomyopathy	1	0.5286275	1.639	0.009	Human Diseases	ko05414	Dilated cardiomyopathy	0.5286275	0.813965167	0	0	1	117
Sphingolipid signaling pathway	1	0.5346866	1.639	0.008	Environmental Information Processing	ko04071	Sphingolipid signaling pathway	0.5346866	0.813965167	0	0	1	119
Shigellosis	1	0.5346866	1.639	0.008	Human Diseases	ko05131	Shigellosis	0.5346866	0.813965167	0	0	1	119
Autoimmune thyroid disease	1	0.5346866	1.639	0.008	Human Diseases	ko05320	Autoimmune thyroid disease	0.5346866	0.813965167	0	0	1	119
Inflammatory bowel disease	1	0.5346866	1.639	0.008	Human Diseases	ko05321	Inflammatory bowel disease	0.5346866	0.813965167	0	0	1	119
Epstein-Barr virus infection	2	0.5402572	3.279	0.007	Human Diseases	ko05169	Epstein-Barr virus infection	0.5402572	0.813965167	0	0	2	282
Rap1 signaling pathway	2	0.5441132	3.279	0.007	Environmental Information Processing	ko04015	Rap1 signaling pathway	0.5441132	0.813965167	0	0	2	284
Thyroid hormone signaling pathway	1	0.5495011	1.639	0.008	Organismal Systems	ko04919	Thyroid hormone signaling pathway	0.5495011	0.813965167	0	0	1	124
Neurotrophin signaling pathway	1	0.5524079	1.639	0.008	Organismal Systems	ko04722	Neurotrophin signaling pathway	0.5524079	0.813965167	0	0	1	125
AMPK signaling pathway	1	0.5610179	1.639	0.008	Environmental Information Processing	ko04152	AMPK signaling pathway	0.5610179	0.813965167	0	0	1	128
Ribosome	2	0.5686416	3.279	0.007	Genetic Information Processing	ko03010	Ribosome	0.5686416	0.813965167	0	0	2	297
MAPK signaling pathway	2	0.5704896	3.279	0.007	Environmental Information Processing	ko04010	MAPK signaling pathway	0.5704896	0.813965167	0	0	2	298
Osteoclast differentiation	1	0.588558	1.639	0.007	Organismal Systems	ko04380	Osteoclast differentiation	0.588558	0.813965167	0	0	1	138
Th1 and Th2 cell differentiation	1	0.5912166	1.639	0.007	Organismal Systems	ko04658	Th1 and Th2 cell differentiation	0.5912166	0.813965167	0	0	1	139
PD-L1 expression and PD-1 checkpoint pathway in cancer	1	0.5912166	1.639	0.007	Human Diseases	ko05235	PD-L1 expression and PD-1 checkpoint pathway in cancer	0.5912166	0.813965167	0	0	1	139
Estrogen signaling pathway	1	0.5964834	1.639	0.007	Organismal Systems	ko04915	Estrogen signaling pathway	0.5964834	0.813965167	0	0	1	141
Natural killer cell mediated cytotoxicity	1	0.5990917	1.639	0.007	Organismal Systems	ko04650	Natural killer cell mediated cytotoxicity	0.5990917	0.813965167	0	0	1	142
Vascular smooth muscle contraction	1	0.6143968	1.639	0.007	Organismal Systems	ko04270	Vascular smooth muscle contraction	0.6143968	0.813965167	0	0	1	148
Apoptosis	1	0.6193697	1.639	0.007	Cellular Processes	ko04210	Apoptosis	0.6193697	0.813965167	0	0	1	150
Apelin signaling pathway	1	0.6193697	1.639	0.007	Environmental Information Processing	ko04371	Apelin signaling pathway	0.6193697	0.813965167	0	0	1	150
Oxytocin signaling pathway	1	0.6267109	1.639	0.007	Organismal Systems	ko04921	Oxytocin signaling pathway	0.6267109	0.813965167	0	0	1	153
T cell receptor signaling pathway	1	0.6291269	1.639	0.006	Organismal Systems	ko04660	T cell receptor signaling pathway	0.6291269	0.813965167	0	0	1	154
Adrenergic signaling in cardiomyocytes	1	0.6339128	1.639	0.006	Organismal Systems	ko04261	Adrenergic signaling in cardiomyocytes	0.6339128	0.813965167	0	0	1	156
Spinocerebellar ataxia	1	0.6433031	1.639	0.006	Human Diseases	ko05017	Spinocerebellar ataxia	0.6433031	0.813965167	0	0	1	160
Chagas disease	1	0.6433031	1.639	0.006	Human Diseases	ko05142	Chagas disease	0.6433031	0.813965167	0	0	1	160
Cushing syndrome	1	0.6501899	1.639	0.006	Human Diseases	ko04934	Cushing syndrome	0.6501899	0.813965167	0	0	1	163
Th17 cell differentiation	1	0.6547084	1.639	0.006	Organismal Systems	ko04659	Th17 cell differentiation	0.6547084	0.813965167	0	0	1	165
Staphylococcus aureus infection	1	0.6547084	1.639	0.006	Human Diseases	ko05150	Staphylococcus aureus infection	0.6547084	0.813965167	0	0	1	165
MicroRNAs in cancer	1	0.656946	1.639	0.006	Human Diseases	ko05206	MicroRNAs in cancer	0.656946	0.813965167	0	0	1	166
mTOR signaling pathway	1	0.6591693	1.639	0.006	Environmental Information Processing	ko04150	mTOR signaling pathway	0.6591693	0.813965167	0	0	1	167
Cellular senescence	1	0.6591693	1.639	0.006	Cellular Processes	ko04218	Cellular senescence	0.6591693	0.813965167	0	0	1	167
Rheumatoid arthritis	1	0.6785523	1.639	0.006	Human Diseases	ko05323	Rheumatoid arthritis	0.6785523	0.813965167	0	0	1	176
Hepatitis C	1	0.6847691	1.639	0.006	Human Diseases	ko05160	Hepatitis C	0.6847691	0.813965167	0	0	1	179
Hippo signaling pathway	1	0.6868149	1.639	0.006	Environmental Information Processing	ko04390	Hippo signaling pathway	0.6868149	0.813965167	0	0	1	180
Axon guidance	1	0.6948686	1.639	0.005	Organismal Systems	ko04360	Axon guidance	0.6948686	0.813965167	0	0	1	184
Pathways in cancer	3	0.7018032	4.918	0.005	Human Diseases	ko05200	Pathways in cancer	0.7018032	0.813965167	0	0	3	561
Chemokine signaling pathway	1	0.7027185	1.639	0.005	Organismal Systems	ko04062	Chemokine signaling pathway	0.7027185	0.813965167	0	0	1	188
PI3K-Akt signaling pathway	2	0.70305	3.279	0.005	Environmental Information Processing	ko04151	PI3K-Akt signaling pathway	0.70305	0.813965167	0	0	2	380
Phagosome	1	0.7046497	1.639	0.005	Cellular Processes	ko04145	Phagosome	0.7046497	0.813965167	0	0	1	189
Influenza A	1	0.7065686	1.639	0.005	Human Diseases	ko05164	Influenza A	0.7065686	0.813965167	0	0	1	190
Systemic lupus erythematosus	1	0.7065686	1.639	0.005	Human Diseases	ko05322	Systemic lupus erythematosus	0.7065686	0.813965167	0	0	1	190
Oxidative phosphorylation	1	0.7103696	1.639	0.005	Metabolism	ko00190	Oxidative phosphorylation	0.7103696	0.813965167	0	0	1	192
Yersinia infection	1	0.7304256	1.639	0.005	Human Diseases	ko05135	Yersinia infection	0.7304256	0.820329946	0	0	1	203
Viral carcinogenesis	1	0.7373746	1.639	0.005	Human Diseases	ko05203	Viral carcinogenesis	0.7373746	0.820329946	0	0	1	207
Chemical carcinogenesis - receptor activation	1	0.7373746	1.639	0.005	Human Diseases	ko05207	Chemical carcinogenesis - receptor activation	0.7373746	0.820329946	0	0	1	207
Gastric cancer	1	0.7373746	1.639	0.005	Human Diseases	ko05226	Gastric cancer	0.7373746	0.820329946	0	0	1	207
Measles	1	0.7407828	1.639	0.005	Human Diseases	ko05162	Measles	0.7407828	0.820329946	0	0	1	209
Metabolic pathways	9	0.7496085	14.754	0.005	Metabolism	ko01100	Metabolic pathways	0.7496085	0.823891659	0	0	9	1655
Kaposi sarcoma-associated herpesvirus infection	1	0.7539857	1.639	0.005	Human Diseases	ko05167	Kaposi sarcoma-associated herpesvirus infection	0.7539857	0.823891659	0	0	1	217
Alzheimer disease	2	0.7817716	3.279	0.005	Human Diseases	ko05010	Alzheimer disease	0.7817716	0.848633645	0	0	2	444
Human cytomegalovirus infection	1	0.8081982	1.639	0.004	Human Diseases	ko05163	Human cytomegalovirus infection	0.8081982	0.871586294	0	0	1	255
Salmonella infection	1	0.8329221	1.639	0.004	Human Diseases	ko05132	Salmonella infection	0.8329221	0.887629376	0	0	1	276
Cytokine-cytokine receptor interaction	1	0.8393909	1.639	0.004	Environmental Information Processing	ko04060	Cytokine-cytokine receptor interaction	0.8393909	0.887629376	0	0	1	282
Ras signaling pathway	1	0.8445928	1.639	0.003	Environmental Information Processing	ko04014	Ras signaling pathway	0.8445928	0.887629376	0	0	1	287
Human immunodeficiency virus 1 infection	1	0.8445928	1.639	0.003	Human Diseases	ko05170	Human immunodeficiency virus 1 infection	0.8445928	0.887629376	0	0	1	287
Pathways of neurodegeneration - multiple diseases	2	0.8632386	3.279	0.004	Human Diseases	ko05022	Pathways of neurodegeneration - multiple diseases	0.8632386	0.901483348	0	0	2	536
Parkinson disease	1	0.877457	1.639	0.003	Human Diseases	ko05012	Parkinson disease	0.877457	0.909794738	0	0	1	323
Prion disease	1	0.8822252	1.639	0.003	Human Diseases	ko05020	Prion disease	0.8822252	0.909794738	0	0	1	329
Human papillomavirus infection	1	0.8940663	1.639	0.003	Human Diseases	ko05165	Human papillomavirus infection	0.8940663	0.916279127	0	0	1	345
Neuroactive ligand-receptor interaction	1	0.9040998	1.639	0.003	Environmental Information Processing	ko04080	Neuroactive ligand-receptor interaction	0.9040998	0.916473672	0	0	1	360
Huntington disease	1	0.9053649	1.639	0.003	Human Diseases	ko05016	Huntington disease	0.9053649	0.916473672	0	0	1	362
Amyotrophic lateral sclerosis	1	0.9406526	1.639	0.002	Human Diseases	ko05014	Amyotrophic lateral sclerosis	0.9406526	0.946388287	0	0	1	432
Herpes simplex virus 1 infection	1	0.9480942	1.639	0.002	Human Diseases	ko05168	Herpes simplex virus 1 infection	0.9480942	0.948094200	0	0	1	452
