# Supplementary material for: Copy Number Variation and Selection Signal: Exploring the Domestication History and Phenotype Differences Between Duroc and the Chinese Native Ningxiang Pigs
Source: Int J Mol Sci. 2024 Oct 31;25(21):11716. doi: 10.3390/ijms252111716 (PMC11546390; doi:10.3390/ijms252111716)
Supplement: Supplementary file 1 [file ijms-25-11716-s001.zip › Table S6. Ningxiang pig GO pathway.xls]

id	num	pvalue	per	ratio	class	ID	Descrption	Pvalue	Qvalue	Up	Down	fg_num	bg_num
GO:0005344 oxygen carrier activity	4	1.61090252308831e-07	3.922	0.444	Molecular Function	GO:0005344	oxygen carrier activity	1.61090252308831e-07	6.47582814281501e-05	0	0	4	9
GO:0019825 oxygen binding	4	2.93056920835748e-06	3.922	0.235	Molecular Function	GO:0019825	oxygen binding	2.93056920835748e-06	0.000589044410879854	0	0	4	17
GO:0015671 oxygen transport	4	2.92266789343179e-07	3.738	0.400	Biological Process	GO:0015671	oxygen transport	2.92266789343179e-07	0.000676889884118802	0	0	4	10
GO:0004984 olfactory receptor activity	24	6.49777264381192e-06	23.529	0.016	Molecular Function	GO:0004984	olfactory receptor activity	6.49777264381192e-06	0.000870701534270797	0	0	24	1473
GO:0015669 gas transport	4	1.85457461842462e-06	3.738	0.267	Biological Process	GO:0015669	gas transport	1.85457461842462e-06	0.00214759740813571	0	0	4	15
GO:0005833 hemoglobin complex	3	8.28147519929843e-06	2.655	0.429	Cellular Component	GO:0005833	hemoglobin complex	8.28147519929843e-06	0.00250100551018813	0	0	3	7
GO:0050906 detection of stimulus involved in sensory perception	23	3.74094282143278e-06	21.495	0.018	Biological Process	GO:0050906	detection of stimulus involved in sensory perception	3.74094282143278e-06	0.00273280455451319	0	0	23	1292
GO:0050911 detection of chemical stimulus involved in sensory perception of smell	22	4.83708925442443e-06	20.561	0.018	Biological Process	GO:0050911	detection of chemical stimulus involved in sensory perception of smell	4.83708925442443e-06	0.00273280455451319	0	0	22	1215
GO:0007608 sensory perception of smell	22	5.96738224857588e-06	20.561	0.018	Biological Process	GO:0007608	sensory perception of smell	5.96738224857588e-06	0.00273280455451319	0	0	22	1231
GO:0050907 detection of chemical stimulus involved in sensory perception	22	7.14852392447361e-06	20.561	0.018	Biological Process	GO:0050907	detection of chemical stimulus involved in sensory perception	7.14852392447361e-06	0.00273280455451319	0	0	22	1245
GO:0051606 detection of stimulus	23	9.06985649485575e-06	21.495	0.017	Biological Process	GO:0051606	detection of stimulus	9.06985649485575e-06	0.00273280455451319	0	0	23	1363
GO:0009593 detection of chemical stimulus	22	9.43973939382794e-06	20.561	0.017	Biological Process	GO:0009593	detection of chemical stimulus	9.43973939382794e-06	0.00273280455451319	0	0	22	1267
GO:0007606 sensory perception of chemical stimulus	22	1.43137481987851e-05	20.561	0.017	Biological Process	GO:0007606	sensory perception of chemical stimulus	1.43137481987851e-05	0.00368340453648737	0	0	22	1301
GO:0031721 hemoglobin alpha binding	2	3.69017209097128e-05	1.961	1.000	Molecular Function	GO:0031721	hemoglobin alpha binding	3.69017209097128e-05	0.00370862295142614	0	0	2	2
GO:0007600 sensory perception	24	3.54837118474816e-05	22.430	0.015	Biological Process	GO:0007600	sensory perception	3.54837118474816e-05	0.00821802766387673	0	0	24	1590
GO:0004930 G protein-coupled receptor activity	25	0.000118766235909602	24.510	0.013	Molecular Function	GO:0004930	G protein-coupled receptor activity	0.000118766235909602	0.00954880536713197	0	0	25	1875
GO:0050877 nervous system process	27	6.33143583970221e-05	25.234	0.014	Biological Process	GO:0050877	nervous system process	6.33143583970221e-05	0.0133305503679548	0	0	27	1983
GO:0003956 NAD(P)+-protein-arginine ADP-ribosyltransferase activity	2	0.000364619295960765	1.961	0.400	Molecular Function	GO:0003956	NAD(P)+-protein-arginine ADP-ribosyltransferase activity	0.000364619295960765	0.0209395652823182	0	0	2	5
GO:0106274 NAD+-protein-arginine ADP-ribosyltransferase activity	2	0.000364619295960765	1.961	0.400	Molecular Function	GO:0106274	NAD+-protein-arginine ADP-ribosyltransferase activity	0.000364619295960765	0.0209395652823182	0	0	2	5
GO:0140104 molecular carrier activity	4	0.00049098976108555	3.922	0.067	Molecular Function	GO:0140104	molecular carrier activity	0.00049098976108555	0.0218989298370759	0	0	4	60
GO:0030492 hemoglobin binding	2	0.000544749498434723	1.961	0.333	Molecular Function	GO:0030492	hemoglobin binding	0.000544749498434723	0.0218989298370759	0	0	2	6
GO:0031720 haptoglobin binding	2	0.000544749498434723	1.961	0.333	Molecular Function	GO:0031720	haptoglobin binding	0.000544749498434723	0.0218989298370759	0	0	2	6
GO:0004888 transmembrane signaling receptor activity	26	0.000746340870104888	25.490	0.012	Molecular Function	GO:0004888	transmembrane signaling receptor activity	0.000746340870104888	0.0272753663438332	0	0	26	2237
GO:0038023 signaling receptor activity	27	0.000903526112557167	26.471	0.011	Molecular Function	GO:0038023	signaling receptor activity	0.000903526112557167	0.0279398074806139	0	0	27	2392
GO:0060089 molecular transducer activity	27	0.000903526112557167	26.471	0.011	Molecular Function	GO:0060089	molecular transducer activity	0.000903526112557167	0.0279398074806139	0	0	27	2392
GO:1990879 CST complex	2	0.000232511897462133	1.770	0.500	Cellular Component	GO:1990879	CST complex	0.000232511897462133	0.035109296516782	0	0	2	4
GO:0003008 system process	30	0.000185012360216334	28.037	0.012	Biological Process	GO:0003008	system process	0.000185012360216334	0.0357073855217524	0	0	30	2472
GO:0019215 intermediate filament binding	2	0.0012918457351331	1.961	0.222	Molecular Function	GO:0019215	intermediate filament binding	0.0012918457351331	0.0370944275373933	0	0	2	9
GO:0018120 peptidyl-arginine ADP-ribosylation	2	0.000229528338913166	1.869	0.500	Biological Process	GO:0018120	peptidyl-arginine ADP-ribosylation	0.000229528338913166	0.040891356378684	0	0	2	4
GO:0042221 response to chemical	42	0.00025496570505454	39.252	0.010	Biological Process	GO:0042221	response to chemical	0.00025496570505454	0.042178612350451	0	0	42	4078
GO:0031838 haptoglobin-hemoglobin complex	2	0.000576514751727836	1.770	0.333	Cellular Component	GO:0031838	haptoglobin-hemoglobin complex	0.000576514751727836	0.0580358183406021	0	0	2	6
GO:0020037 heme binding	5	0.0024621359287745	4.902	0.033	Molecular Function	GO:0020037	heme binding	0.0024621359287745	0.0659852428911567	0	0	5	153
GO:0046906 tetrapyrrole binding	5	0.00315042285852907	4.902	0.031	Molecular Function	GO:0046906	tetrapyrrole binding	0.00315042285852907	0.0791543743205428	0	0	5	162
GO:0021522 spinal cord motor neuron differentiation	3	0.000619416573566971	2.804	0.111	Biological Process	GO:0021522	spinal cord motor neuron differentiation	0.000619416573566971	0.0956379189587403	0	0	3	27
GO:0005861 troponin complex	2	0.00170134505179814	1.770	0.200	Cellular Component	GO:0005861	troponin complex	0.00170134505179814	0.10423548531041	0	0	2	10
GO:0000782 telomere cap complex	2	0.00207090368166377	1.770	0.182	Cellular Component	GO:0000782	telomere cap complex	0.00207090368166377	0.10423548531041	0	0	2	11
GO:0000783 nuclear telomere cap complex	2	0.00207090368166377	1.770	0.182	Cellular Component	GO:0000783	nuclear telomere cap complex	0.00207090368166377	0.10423548531041	0	0	2	11
GO:0140445 chromosome, telomeric repeat region	2	0.00247490952333977	1.770	0.167	Cellular Component	GO:0140445	chromosome, telomeric repeat region	0.00247490952333977	0.106774668006944	0	0	2	12
GO:0007186 G protein-coupled receptor signaling pathway	26	0.000738308520910799	24.299	0.012	Biological Process	GO:0007186	G protein-coupled receptor signaling pathway	0.000738308520910799	0.106870158401838	0	0	26	2180
GO:0000171 ribonuclease MRP activity	1	0.00610449458375695	0.980	1.000	Molecular Function	GO:0000171	ribonuclease MRP activity	0.00610449458375695	0.116857467746204	0	0	1	1
GO:0031730 CCR5 chemokine receptor binding	1	0.00610449458375695	0.980	1.000	Molecular Function	GO:0031730	CCR5 chemokine receptor binding	0.00610449458375695	0.116857467746204	0	0	1	1
GO:0043999 histone acetyltransferase activity (H2A-K5 specific)	1	0.00610449458375695	0.980	1.000	Molecular Function	GO:0043999	histone acetyltransferase activity (H2A-K5 specific)	0.00610449458375695	0.116857467746204	0	0	1	1
GO:0072571 mono-ADP-D-ribose binding	1	0.00610449458375695	0.980	1.000	Molecular Function	GO:0072571	mono-ADP-D-ribose binding	0.00610449458375695	0.116857467746204	0	0	1	1
GO:1990407 calcitonin gene-related peptide binding	1	0.00610449458375695	0.980	1.000	Molecular Function	GO:1990407	calcitonin gene-related peptide binding	0.00610449458375695	0.116857467746204	0	0	1	1
GO:0042743 hydrogen peroxide metabolic process	3	0.00102684644691069	2.804	0.094	Biological Process	GO:0042743	hydrogen peroxide metabolic process	0.00102684644691069	0.139892727708538	0	0	3	32
GO:0003950 NAD+ ADP-ribosyltransferase activity	2	0.00933121921855466	1.961	0.083	Molecular Function	GO:0003950	NAD+ ADP-ribosyltransferase activity	0.00933121921855466	0.157844488823714	0	0	2	24
GO:0001635 calcitonin gene-related peptide receptor activity	1	0.0121720874466048	0.980	0.500	Molecular Function	GO:0001635	calcitonin gene-related peptide receptor activity	0.0121720874466048	0.157844488823714	0	0	1	2
GO:0015151 alpha-glucoside transmembrane transporter activity	1	0.0121720874466048	0.980	0.500	Molecular Function	GO:0015151	alpha-glucoside transmembrane transporter activity	0.0121720874466048	0.157844488823714	0	0	1	2
GO:0018479 benzaldehyde dehydrogenase (NAD+) activity	1	0.0121720874466048	0.980	0.500	Molecular Function	GO:0018479	benzaldehyde dehydrogenase (NAD+) activity	0.0121720874466048	0.157844488823714	0	0	1	2
GO:0043998 H2A histone acetyltransferase activity	1	0.0121720874466048	0.980	0.500	Molecular Function	GO:0043998	H2A histone acetyltransferase activity	0.0121720874466048	0.157844488823714	0	0	1	2
GO:0062072 H3K9me3 modified histone binding	1	0.0121720874466048	0.980	0.500	Molecular Function	GO:0062072	H3K9me3 modified histone binding	0.0121720874466048	0.157844488823714	0	0	1	2
GO:0072570 ADP-D-ribose binding	1	0.0121720874466048	0.980	0.500	Molecular Function	GO:0072570	ADP-D-ribose binding	0.0121720874466048	0.157844488823714	0	0	1	2
GO:0140064 peptide crotonyltransferase activity	1	0.0121720874466048	0.980	0.500	Molecular Function	GO:0140064	peptide crotonyltransferase activity	0.0121720874466048	0.157844488823714	0	0	1	2
GO:0140065 peptide butyryltransferase activity	1	0.0121720874466048	0.980	0.500	Molecular Function	GO:0140065	peptide butyryltransferase activity	0.0121720874466048	0.157844488823714	0	0	1	2
GO:1904768 all-trans-retinol binding	1	0.0121720874466048	0.980	0.500	Molecular Function	GO:1904768	all-trans-retinol binding	0.0121720874466048	0.157844488823714	0	0	1	2
GO:0042805 actinin binding	2	0.0125791357552891	1.961	0.071	Molecular Function	GO:0042805	actinin binding	0.0125791357552891	0.15802539292582	0	0	2	28
GO:0005547 phosphatidylinositol-3,4,5-trisphosphate binding	2	0.0143621015946717	1.961	0.067	Molecular Function	GO:0005547	phosphatidylinositol-3,4,5-trisphosphate binding	0.0143621015946717	0.159078386623223	0	0	2	30
GO:0043177 organic acid binding	3	0.0151989204280205	2.941	0.035	Molecular Function	GO:0043177	organic acid binding	0.0151989204280205	0.159078386623223	0	0	3	85
GO:0015294 solute:cation symporter activity	3	0.0176886513760264	2.941	0.033	Molecular Function	GO:0015294	solute:cation symporter activity	0.0176886513760264	0.159078386623223	0	0	3	90
GO:0003872 6-phosphofructokinase activity	1	0.0182029994643489	0.980	0.333	Molecular Function	GO:0003872	6-phosphofructokinase activity	0.0182029994643489	0.159078386623223	0	0	1	3
GO:0005503 all-trans retinal binding	1	0.0182029994643489	0.980	0.333	Molecular Function	GO:0005503	all-trans retinal binding	0.0182029994643489	0.159078386623223	0	0	1	3
GO:0016401 palmitoyl-CoA oxidase activity	1	0.0182029994643489	0.980	0.333	Molecular Function	GO:0016401	palmitoyl-CoA oxidase activity	0.0182029994643489	0.159078386623223	0	0	1	3
GO:0019115 benzaldehyde dehydrogenase [NAD(P)+] activity	1	0.0182029994643489	0.980	0.333	Molecular Function	GO:0019115	benzaldehyde dehydrogenase [NAD(P)+] activity	0.0182029994643489	0.159078386623223	0	0	1	3
GO:0030172 troponin C binding	1	0.0182029994643489	0.980	0.333	Molecular Function	GO:0030172	troponin C binding	0.0182029994643489	0.159078386623223	0	0	1	3
GO:0042947 glucoside transmembrane transporter activity	1	0.0182029994643489	0.980	0.333	Molecular Function	GO:0042947	glucoside transmembrane transporter activity	0.0182029994643489	0.159078386623223	0	0	1	3
GO:0046972 histone acetyltransferase activity (H4-K16 specific)	1	0.0182029994643489	0.980	0.333	Molecular Function	GO:0046972	histone acetyltransferase activity (H4-K16 specific)	0.0182029994643489	0.159078386623223	0	0	1	3
GO:0070095 fructose-6-phosphate binding	1	0.0182029994643489	0.980	0.333	Molecular Function	GO:0070095	fructose-6-phosphate binding	0.0182029994643489	0.159078386623223	0	0	1	3
GO:0097643 amylin receptor activity	1	0.0182029994643489	0.980	0.333	Molecular Function	GO:0097643	amylin receptor activity	0.0182029994643489	0.159078386623223	0	0	1	3
GO:0097644 calcitonin family binding	1	0.0182029994643489	0.980	0.333	Molecular Function	GO:0097644	calcitonin family binding	0.0182029994643489	0.159078386623223	0	0	1	3
GO:0140444 cytoskeleton-nuclear membrane anchor activity	1	0.0182029994643489	0.980	0.333	Molecular Function	GO:0140444	cytoskeleton-nuclear membrane anchor activity	0.0182029994643489	0.159078386623223	0	0	1	3
GO:0022890 inorganic cation transmembrane transporter activity	8	0.0198608672441291	7.843	0.014	Molecular Function	GO:0022890	inorganic cation transmembrane transporter activity	0.0198608672441291	0.167713361757936	0	0	8	553
GO:0042162 telomeric DNA binding	2	0.0213905919238181	1.961	0.054	Molecular Function	GO:0042162	telomeric DNA binding	0.0213905919238181	0.167713361757936	0	0	2	37
GO:0001515 opioid peptide activity	1	0.0241974502038813	0.980	0.250	Molecular Function	GO:0001515	opioid peptide activity	0.0241974502038813	0.167713361757936	0	0	1	4
GO:0004534 5'-3' exoribonuclease activity	1	0.0241974502038813	0.980	0.250	Molecular Function	GO:0004534	5'-3' exoribonuclease activity	0.0241974502038813	0.167713361757936	0	0	1	4
GO:0008401 retinoic acid 4-hydroxylase activity	1	0.0241974502038813	0.980	0.250	Molecular Function	GO:0008401	retinoic acid 4-hydroxylase activity	0.0241974502038813	0.167713361757936	0	0	1	4
GO:0010521 telomerase inhibitor activity	1	0.0241974502038813	0.980	0.250	Molecular Function	GO:0010521	telomerase inhibitor activity	0.0241974502038813	0.167713361757936	0	0	1	4
GO:0018812 3-hydroxyacyl-CoA dehydratase activity	1	0.0241974502038813	0.980	0.250	Molecular Function	GO:0018812	3-hydroxyacyl-CoA dehydratase activity	0.0241974502038813	0.167713361757936	0	0	1	4
GO:0071532 ankyrin repeat binding	1	0.0241974502038813	0.980	0.250	Molecular Function	GO:0071532	ankyrin repeat binding	0.0241974502038813	0.167713361757936	0	0	1	4
GO:0102158 very-long-chain 3-hydroxyacyl-CoA dehydratase activity	1	0.0241974502038813	0.980	0.250	Molecular Function	GO:0102158	very-long-chain 3-hydroxyacyl-CoA dehydratase activity	0.0241974502038813	0.167713361757936	0	0	1	4
GO:0102343 3-hydroxy-arachidoyl-CoA dehydratase activity	1	0.0241974502038813	0.980	0.250	Molecular Function	GO:0102343	3-hydroxy-arachidoyl-CoA dehydratase activity	0.0241974502038813	0.167713361757936	0	0	1	4
GO:0102344 3-hydroxy-behenoyl-CoA dehydratase activity	1	0.0241974502038813	0.980	0.250	Molecular Function	GO:0102344	3-hydroxy-behenoyl-CoA dehydratase activity	0.0241974502038813	0.167713361757936	0	0	1	4
GO:0102345 3-hydroxy-lignoceroyl-CoA dehydratase activity	1	0.0241974502038813	0.980	0.250	Molecular Function	GO:0102345	3-hydroxy-lignoceroyl-CoA dehydratase activity	0.0241974502038813	0.167713361757936	0	0	1	4
GO:0005886 plasma membrane	44	0.0049191776637561	38.938	0.009	Cellular Component	GO:0005886	plasma membrane	0.0049191776637561	0.172372687874407	0	0	44	4928
GO:0005865 striated muscle thin filament	2	0.00559801404797371	1.770	0.111	Cellular Component	GO:0005865	striated muscle thin filament	0.00559801404797371	0.172372687874407	0	0	2	18
GO:0035525 NF-kappaB p50/p65 complex	1	0.00627847538615389	0.885	1.000	Cellular Component	GO:0035525	NF-kappaB p50/p65 complex	0.00627847538615389	0.172372687874407	0	0	1	1
GO:0150056 amylin receptor complex 1	1	0.00627847538615389	0.885	1.000	Cellular Component	GO:0150056	amylin receptor complex 1	0.00627847538615389	0.172372687874407	0	0	1	1
GO:0071944 cell periphery	46	0.00703979620536821	40.708	0.009	Cellular Component	GO:0071944	cell periphery	0.00703979620536821	0.176319636978985	0	0	46	5311
GO:0036379 myofilament	2	0.00758991814810199	1.770	0.095	Cellular Component	GO:0036379	myofilament	0.00758991814810199	0.176319636978985	0	0	2	21
GO:0004601 peroxidase activity	2	0.0271155941655359	1.961	0.048	Molecular Function	GO:0004601	peroxidase activity	0.0271155941655359	0.18093394758517	0	0	2	42
GO:0015293 symporter activity	3	0.0284290022490428	2.941	0.028	Molecular Function	GO:0015293	symporter activity	0.0284290022490428	0.18093394758517	0	0	3	108
GO:0033293 monocarboxylic acid binding	2	0.0295596884180126	1.961	0.045	Molecular Function	GO:0033293	monocarboxylic acid binding	0.0295596884180126	0.18093394758517	0	0	2	44
GO:0004366 glycerol-3-phosphate O-acyltransferase activity	1	0.0301556579308617	0.980	0.200	Molecular Function	GO:0004366	glycerol-3-phosphate O-acyltransferase activity	0.0301556579308617	0.18093394758517	0	0	1	5
GO:0008508 bile acid:sodium symporter activity	1	0.0301556579308617	0.980	0.200	Molecular Function	GO:0008508	bile acid:sodium symporter activity	0.0301556579308617	0.18093394758517	0	0	1	5
GO:0031013 troponin I binding	1	0.0301556579308617	0.980	0.200	Molecular Function	GO:0031013	troponin I binding	0.0301556579308617	0.18093394758517	0	0	1	5
GO:0043237 laminin-1 binding	1	0.0301556579308617	0.980	0.200	Molecular Function	GO:0043237	laminin-1 binding	0.0301556579308617	0.18093394758517	0	0	1	5
GO:0070061 fructose binding	1	0.0301556579308617	0.980	0.200	Molecular Function	GO:0070061	fructose binding	0.0301556579308617	0.18093394758517	0	0	1	5
GO:0097642 calcitonin family receptor activity	1	0.0301556579308617	0.980	0.200	Molecular Function	GO:0097642	calcitonin family receptor activity	0.0301556579308617	0.18093394758517	0	0	1	5
GO:0016684 oxidoreductase activity, acting on peroxide as acceptor	2	0.0320881826359456	1.961	0.043	Molecular Function	GO:0016684	oxidoreductase activity, acting on peroxide as acceptor	0.0320881826359456	0.18969778558309	0	0	2	46
GO:0008324 cation transmembrane transporter activity	8	0.0327656226059458	7.843	0.013	Molecular Function	GO:0008324	cation transmembrane transporter activity	0.0327656226059458	0.190171606271413	0	0	8	609
GO:0015291 secondary active transmembrane transporter activity	4	0.0331144588034799	3.922	0.020	Molecular Function	GO:0015291	secondary active transmembrane transporter activity	0.0331144588034799	0.190171606271413	0	0	4	198
GO:0046873 metal ion transmembrane transporter activity	6	0.033653421383446	5.882	0.015	Molecular Function	GO:0046873	metal ion transmembrane transporter activity	0.033653421383446	0.19054472388937	0	0	6	394
GO:0003997 acyl-CoA oxidase activity	1	0.0360778396173473	0.980	0.167	Molecular Function	GO:0003997	acyl-CoA oxidase activity	0.0360778396173473	0.195990426029373	0	0	1	6
GO:0005412 glucose:sodium symporter activity	1	0.0360778396173473	0.980	0.167	Molecular Function	GO:0005412	glucose:sodium symporter activity	0.0360778396173473	0.195990426029373	0	0	1	6
GO:0019841 retinol binding	1	0.0360778396173473	0.980	0.167	Molecular Function	GO:0019841	retinol binding	0.0360778396173473	0.195990426029373	0	0	1	6
GO:0016763 pentosyltransferase activity	2	0.0415686935152847	1.961	0.038	Molecular Function	GO:0016763	pentosyltransferase activity	0.0415686935152847	0.21087016002066	0	0	2	53
GO:0005113 patched binding	1	0.0419642109493851	0.980	0.143	Molecular Function	GO:0005113	patched binding	0.0419642109493851	0.21087016002066	0	0	1	7
GO:0019788 NEDD8 transferase activity	1	0.0419642109493851	0.980	0.143	Molecular Function	GO:0019788	NEDD8 transferase activity	0.0419642109493851	0.21087016002066	0	0	1	7
GO:0042301 phosphate ion binding	1	0.0419642109493851	0.980	0.143	Molecular Function	GO:0042301	phosphate ion binding	0.0419642109493851	0.21087016002066	0	0	1	7
GO:0047631 ADP-ribose diphosphatase activity	1	0.0419642109493851	0.980	0.143	Molecular Function	GO:0047631	ADP-ribose diphosphatase activity	0.0419642109493851	0.21087016002066	0	0	1	7
GO:0055056 D-glucose transmembrane transporter activity	1	0.0419642109493851	0.980	0.143	Molecular Function	GO:0055056	D-glucose transmembrane transporter activity	0.0419642109493851	0.21087016002066	0	0	1	7
GO:0045060 negative thymic T cell selection	2	0.00167981224323531	1.869	0.200	Biological Process	GO:0045060	negative thymic T cell selection	0.00167981224323531	0.216135841962943	0	0	2	10
GO:0004521 endoribonuclease activity	2	0.0444482493991838	1.961	0.036	Molecular Function	GO:0004521	endoribonuclease activity	0.0444482493991838	0.218427551210141	0	0	2	55
GO:0004862 cAMP-dependent protein kinase inhibitor activity	1	0.0478149863345582	0.980	0.125	Molecular Function	GO:0004862	cAMP-dependent protein kinase inhibitor activity	0.0478149863345582	0.218427551210141	0	0	1	8
GO:0005384 manganese ion transmembrane transporter activity	1	0.0478149863345582	0.980	0.125	Molecular Function	GO:0005384	manganese ion transmembrane transporter activity	0.0478149863345582	0.218427551210141	0	0	1	8
GO:0005521 lamin binding	1	0.0478149863345582	0.980	0.125	Molecular Function	GO:0005521	lamin binding	0.0478149863345582	0.218427551210141	0	0	1	8
GO:0008443 phosphofructokinase activity	1	0.0478149863345582	0.980	0.125	Molecular Function	GO:0008443	phosphofructokinase activity	0.0478149863345582	0.218427551210141	0	0	1	8
GO:0008603 cAMP-dependent protein kinase regulator activity	1	0.0478149863345582	0.980	0.125	Molecular Function	GO:0008603	cAMP-dependent protein kinase regulator activity	0.0478149863345582	0.218427551210141	0	0	1	8
GO:0015379 potassium:chloride symporter activity	1	0.0478149863345582	0.980	0.125	Molecular Function	GO:0015379	potassium:chloride symporter activity	0.0478149863345582	0.218427551210141	0	0	1	8
GO:0048495 Roundabout binding	1	0.0478149863345582	0.980	0.125	Molecular Function	GO:0048495	Roundabout binding	0.0478149863345582	0.218427551210141	0	0	1	8
GO:0022853 active ion transmembrane transporter activity	4	0.0483814085321112	3.922	0.018	Molecular Function	GO:0022853	active ion transmembrane transporter activity	0.0483814085321112	0.218531755392233	0	0	4	224
GO:0021517 ventral spinal cord development	3	0.00183306787776699	2.804	0.077	Biological Process	GO:0021517	ventral spinal cord development	0.00183306787776699	0.223441326574124	0	0	3	39
GO:0016836 hydro-lyase activity	2	0.0519569644205144	1.961	0.033	Molecular Function	GO:0016836	hydro-lyase activity	0.0519569644205144	0.229355450229931	0	0	2	60
GO:0004706 JUN kinase kinase kinase activity	1	0.0536303789094863	0.980	0.111	Molecular Function	GO:0004706	JUN kinase kinase kinase activity	0.0536303789094863	0.229355450229931	0	0	1	9
GO:0016634 oxidoreductase activity, acting on the CH-CH group of donors, oxygen as acceptor	1	0.0536303789094863	0.980	0.111	Molecular Function	GO:0016634	oxidoreductase activity, acting on the CH-CH group of donors, oxygen as acceptor	0.0536303789094863	0.229355450229931	0	0	1	9
GO:0016918 retinal binding	1	0.0536303789094863	0.980	0.111	Molecular Function	GO:0016918	retinal binding	0.0536303789094863	0.229355450229931	0	0	1	9
GO:0033204 ribonuclease P RNA binding	1	0.0536303789094863	0.980	0.111	Molecular Function	GO:0033204	ribonuclease P RNA binding	0.0536303789094863	0.229355450229931	0	0	1	9
GO:0015370 solute:sodium symporter activity	2	0.0566641289654358	1.961	0.032	Molecular Function	GO:0015370	solute:sodium symporter activity	0.0566641289654358	0.234147660980475	0	0	2	63
GO:0043178 alcohol binding	2	0.0566641289654358	1.961	0.032	Molecular Function	GO:0043178	alcohol binding	0.0566641289654358	0.234147660980475	0	0	2	63
GO:0015318 inorganic molecular entity transmembrane transporter activity	8	0.0581317177509639	7.843	0.012	Molecular Function	GO:0015318	inorganic molecular entity transmembrane transporter activity	0.0581317177509639	0.234147660980475	0	0	8	685
GO:0000774 adenyl-nucleotide exchange factor activity	1	0.0594106005472848	0.980	0.100	Molecular Function	GO:0000774	adenyl-nucleotide exchange factor activity	0.0594106005472848	0.234147660980475	0	0	1	10
GO:0001972 retinoic acid binding	1	0.0594106005472848	0.980	0.100	Molecular Function	GO:0001972	retinoic acid binding	0.0594106005472848	0.234147660980475	0	0	1	10
GO:0004129 cytochrome-c oxidase activity	1	0.0594106005472848	0.980	0.100	Molecular Function	GO:0004129	cytochrome-c oxidase activity	0.0594106005472848	0.234147660980475	0	0	1	10
GO:0004526 ribonuclease P activity	1	0.0594106005472848	0.980	0.100	Molecular Function	GO:0004526	ribonuclease P activity	0.0594106005472848	0.234147660980475	0	0	1	10
GO:0016675 oxidoreductase activity, acting on a heme group of donors	1	0.0594106005472848	0.980	0.100	Molecular Function	GO:0016675	oxidoreductase activity, acting on a heme group of donors	0.0594106005472848	0.234147660980475	0	0	1	10
GO:0043383 negative T cell selection	2	0.00204475392252721	1.869	0.182	Biological Process	GO:0043383	negative T cell selection	0.00204475392252721	0.236782504228651	0	0	2	11
GO:0016209 antioxidant activity	2	0.0631617030970609	1.961	0.030	Molecular Function	GO:0016209	antioxidant activity	0.0631617030970609	0.242524596941868	0	0	2	67
GO:0022804 active transmembrane transporter activity	5	0.0638240099667109	4.902	0.014	Molecular Function	GO:0022804	active transmembrane transporter activity	0.0638240099667109	0.242524596941868	0	0	5	351
GO:0015279 store-operated calcium channel activity	1	0.0651558618649795	0.980	0.091	Molecular Function	GO:0015279	store-operated calcium channel activity	0.0651558618649795	0.242524596941868	0	0	1	11
GO:0031435 mitogen-activated protein kinase kinase kinase binding	1	0.0651558618649795	0.980	0.091	Molecular Function	GO:0031435	mitogen-activated protein kinase kinase kinase binding	0.0651558618649795	0.242524596941868	0	0	1	11
GO:0060590 ATPase regulator activity	1	0.0651558618649795	0.980	0.091	Molecular Function	GO:0060590	ATPase regulator activity	0.0651558618649795	0.242524596941868	0	0	1	11
GO:0140161 monocarboxylate:sodium symporter activity	1	0.0651558618649795	0.980	0.091	Molecular Function	GO:0140161	monocarboxylate:sodium symporter activity	0.0651558618649795	0.242524596941868	0	0	1	11
GO:0004549 tRNA-specific ribonuclease activity	1	0.0708663722308776	0.980	0.083	Molecular Function	GO:0004549	tRNA-specific ribonuclease activity	0.0708663722308776	0.247724188146198	0	0	1	12
GO:0005402 carbohydrate:cation symporter activity	1	0.0708663722308776	0.980	0.083	Molecular Function	GO:0005402	carbohydrate:cation symporter activity	0.0708663722308776	0.247724188146198	0	0	1	12
GO:0010485 H4 histone acetyltransferase activity	1	0.0708663722308776	0.980	0.083	Molecular Function	GO:0010485	H4 histone acetyltransferase activity	0.0708663722308776	0.247724188146198	0	0	1	12
GO:0015125 bile acid transmembrane transporter activity	1	0.0708663722308776	0.980	0.083	Molecular Function	GO:0015125	bile acid transmembrane transporter activity	0.0708663722308776	0.247724188146198	0	0	1	12
GO:0034236 protein kinase A catalytic subunit binding	1	0.0708663722308776	0.980	0.083	Molecular Function	GO:0034236	protein kinase A catalytic subunit binding	0.0708663722308776	0.247724188146198	0	0	1	12
GO:0070411 I-SMAD binding	1	0.0708663722308776	0.980	0.083	Molecular Function	GO:0070411	I-SMAD binding	0.0708663722308776	0.247724188146198	0	0	1	12
GO:0070679 inositol 1,4,5 trisphosphate binding	1	0.0708663722308776	0.980	0.083	Molecular Function	GO:0070679	inositol 1,4,5 trisphosphate binding	0.0708663722308776	0.247724188146198	0	0	1	12
GO:0071159 NF-kappaB complex	1	0.0125178781911423	0.885	0.500	Cellular Component	GO:0071159	NF-kappaB complex	0.0125178781911423	0.252026614248331	0	0	1	2
GO:1990406 CGRP receptor complex	1	0.0125178781911423	0.885	0.500	Cellular Component	GO:1990406	CGRP receptor complex	0.0125178781911423	0.252026614248331	0	0	1	2
GO:0016835 carbon-oxygen lyase activity	2	0.0750975516166205	1.961	0.027	Molecular Function	GO:0016835	carbon-oxygen lyase activity	0.0750975516166205	0.260251859912771	0	0	2	74
GO:0021515 cell differentiation in spinal cord	3	0.00243101903908662	2.804	0.070	Biological Process	GO:0021515	cell differentiation in spinal cord	0.00243101903908662	0.262736761751283	0	0	3	43
GO:0072089 stem cell proliferation	4	0.00284039458118183	3.738	0.043	Biological Process	GO:0072089	stem cell proliferation	0.00284039458118183	0.262736761751283	0	0	4	94
GO:0032501 multicellular organismal process	55	0.00331339399258359	51.402	0.008	Biological Process	GO:0032501	multicellular organismal process	0.00331339399258359	0.262736761751283	0	0	55	6527
GO:0006828 manganese ion transport	2	0.00384057822302005	1.869	0.133	Biological Process	GO:0006828	manganese ion transport	0.00384057822302005	0.262736761751283	0	0	2	15
GO:0032211 negative regulation of telomere maintenance via telomerase	2	0.00437142379906647	1.869	0.125	Biological Process	GO:0032211	negative regulation of telomere maintenance via telomerase	0.00437142379906647	0.262736761751283	0	0	2	16
GO:0023052 signaling	53	0.00451708701847128	49.533	0.008	Biological Process	GO:0023052	signaling	0.00451708701847128	0.262736761751283	0	0	53	6303
GO:0042744 hydrogen peroxide catabolic process	2	0.00493418889372861	1.869	0.118	Biological Process	GO:0042744	hydrogen peroxide catabolic process	0.00493418889372861	0.262736761751283	0	0	2	17
GO:0007154 cell communication	53	0.00543558276944034	49.533	0.008	Biological Process	GO:0007154	cell communication	0.00543558276944034	0.262736761751283	0	0	53	6353
GO:0045061 thymic T cell selection	2	0.00615383588269762	1.869	0.105	Biological Process	GO:0045061	thymic T cell selection	0.00615383588269762	0.262736761751283	0	0	2	19
GO:0002509 central tolerance induction to self antigen	1	0.00623943087060475	0.935	1.000	Biological Process	GO:0002509	central tolerance induction to self antigen	0.00623943087060475	0.262736761751283	0	0	1	1
GO:0030842 regulation of intermediate filament depolymerization	1	0.00623943087060475	0.935	1.000	Biological Process	GO:0030842	regulation of intermediate filament depolymerization	0.00623943087060475	0.262736761751283	0	0	1	1
GO:0030844 positive regulation of intermediate filament depolymerization	1	0.00623943087060475	0.935	1.000	Biological Process	GO:0030844	positive regulation of intermediate filament depolymerization	0.00623943087060475	0.262736761751283	0	0	1	1
GO:0040040 thermosensory behavior	1	0.00623943087060475	0.935	1.000	Biological Process	GO:0040040	thermosensory behavior	0.00623943087060475	0.262736761751283	0	0	1	1
GO:0043385 mycotoxin metabolic process	1	0.00623943087060475	0.935	1.000	Biological Process	GO:0043385	mycotoxin metabolic process	0.00623943087060475	0.262736761751283	0	0	1	1
GO:0043578 nuclear matrix organization	1	0.00623943087060475	0.935	1.000	Biological Process	GO:0043578	nuclear matrix organization	0.00623943087060475	0.262736761751283	0	0	1	1
GO:0045106 intermediate filament depolymerization	1	0.00623943087060475	0.935	1.000	Biological Process	GO:0045106	intermediate filament depolymerization	0.00623943087060475	0.262736761751283	0	0	1	1
GO:0045108 regulation of intermediate filament polymerization or depolymerization	1	0.00623943087060475	0.935	1.000	Biological Process	GO:0045108	regulation of intermediate filament polymerization or depolymerization	0.00623943087060475	0.262736761751283	0	0	1	1
GO:0046222 aflatoxin metabolic process	1	0.00623943087060475	0.935	1.000	Biological Process	GO:0046222	aflatoxin metabolic process	0.00623943087060475	0.262736761751283	0	0	1	1
GO:0060781 mesenchymal cell proliferation involved in prostate gland development	1	0.00623943087060475	0.935	1.000	Biological Process	GO:0060781	mesenchymal cell proliferation involved in prostate gland development	0.00623943087060475	0.262736761751283	0	0	1	1
GO:0060782 regulation of mesenchymal cell proliferation involved in prostate gland development	1	0.00623943087060475	0.935	1.000	Biological Process	GO:0060782	regulation of mesenchymal cell proliferation involved in prostate gland development	0.00623943087060475	0.262736761751283	0	0	1	1
GO:0060783 mesenchymal smoothened signaling pathway involved in prostate gland development	1	0.00623943087060475	0.935	1.000	Biological Process	GO:0060783	mesenchymal smoothened signaling pathway involved in prostate gland development	0.00623943087060475	0.262736761751283	0	0	1	1
GO:0061189 positive regulation of sclerotome development	1	0.00623943087060475	0.935	1.000	Biological Process	GO:0061189	positive regulation of sclerotome development	0.00623943087060475	0.262736761751283	0	0	1	1
GO:0061190 regulation of sclerotome development	1	0.00623943087060475	0.935	1.000	Biological Process	GO:0061190	regulation of sclerotome development	0.00623943087060475	0.262736761751283	0	0	1	1
GO:0072195 kidney smooth muscle cell differentiation	1	0.00623943087060475	0.935	1.000	Biological Process	GO:0072195	kidney smooth muscle cell differentiation	0.00623943087060475	0.262736761751283	0	0	1	1
GO:0090292 nuclear matrix anchoring at nuclear membrane	1	0.00623943087060475	0.935	1.000	Biological Process	GO:0090292	nuclear matrix anchoring at nuclear membrane	0.00623943087060475	0.262736761751283	0	0	1	1
GO:0140493 very long-chain fatty acid beta-oxidation	1	0.00623943087060475	0.935	1.000	Biological Process	GO:0140493	very long-chain fatty acid beta-oxidation	0.00623943087060475	0.262736761751283	0	0	1	1
GO:1901376 organic heteropentacyclic compound metabolic process	1	0.00623943087060475	0.935	1.000	Biological Process	GO:1901376	organic heteropentacyclic compound metabolic process	0.00623943087060475	0.262736761751283	0	0	1	1
GO:1905327 tracheoesophageal septum formation	1	0.00623943087060475	0.935	1.000	Biological Process	GO:1905327	tracheoesophageal septum formation	0.00623943087060475	0.262736761751283	0	0	1	1
GO:1905454 negative regulation of myeloid progenitor cell differentiation	1	0.00623943087060475	0.935	1.000	Biological Process	GO:1905454	negative regulation of myeloid progenitor cell differentiation	0.00623943087060475	0.262736761751283	0	0	1	1
GO:2000061 regulation of ureter smooth muscle cell differentiation	1	0.00623943087060475	0.935	1.000	Biological Process	GO:2000061	regulation of ureter smooth muscle cell differentiation	0.00623943087060475	0.262736761751283	0	0	1	1
GO:2000062 negative regulation of ureter smooth muscle cell differentiation	1	0.00623943087060475	0.935	1.000	Biological Process	GO:2000062	negative regulation of ureter smooth muscle cell differentiation	0.00623943087060475	0.262736761751283	0	0	1	1
GO:2000063 positive regulation of ureter smooth muscle cell differentiation	1	0.00623943087060475	0.935	1.000	Biological Process	GO:2000063	positive regulation of ureter smooth muscle cell differentiation	0.00623943087060475	0.262736761751283	0	0	1	1
GO:2000356 regulation of kidney smooth muscle cell differentiation	1	0.00623943087060475	0.935	1.000	Biological Process	GO:2000356	regulation of kidney smooth muscle cell differentiation	0.00623943087060475	0.262736761751283	0	0	1	1
GO:2000357 negative regulation of kidney smooth muscle cell differentiation	1	0.00623943087060475	0.935	1.000	Biological Process	GO:2000357	negative regulation of kidney smooth muscle cell differentiation	0.00623943087060475	0.262736761751283	0	0	1	1
GO:2000358 positive regulation of kidney smooth muscle cell differentiation	1	0.00623943087060475	0.935	1.000	Biological Process	GO:2000358	positive regulation of kidney smooth muscle cell differentiation	0.00623943087060475	0.262736761751283	0	0	1	1
GO:0015355 secondary active monocarboxylate transmembrane transporter activity	1	0.0765423397718999	0.980	0.077	Molecular Function	GO:0015355	secondary active monocarboxylate transmembrane transporter activity	0.0765423397718999	0.262991628959861	0	0	1	13
GO:0030010 establishment of cell polarity	4	0.00637962167533013	3.738	0.034	Biological Process	GO:0030010	establishment of cell polarity	0.00637962167533013	0.263842925001153	0	0	4	118
GO:0001405 PAM complex, Tim23 associated import motor	1	0.0187184494161029	0.885	0.333	Cellular Component	GO:0001405	PAM complex, Tim23 associated import motor	0.0187184494161029	0.269189129698242	0	0	1	3
GO:0005945 6-phosphofructokinase complex	1	0.0187184494161029	0.885	0.333	Cellular Component	GO:0005945	6-phosphofructokinase complex	0.0187184494161029	0.269189129698242	0	0	1	3
GO:0032299 ribonuclease H2 complex	1	0.0187184494161029	0.885	0.333	Cellular Component	GO:0032299	ribonuclease H2 complex	0.0187184494161029	0.269189129698242	0	0	1	3
GO:0071818 BAT3 complex	1	0.0187184494161029	0.885	0.333	Cellular Component	GO:0071818	BAT3 complex	0.0187184494161029	0.269189129698242	0	0	1	3
GO:1903440 amylin receptor complex	1	0.0187184494161029	0.885	0.333	Cellular Component	GO:1903440	amylin receptor complex	0.0187184494161029	0.269189129698242	0	0	1	3
GO:1990584 cardiac Troponin complex	1	0.0187184494161029	0.885	0.333	Cellular Component	GO:1990584	cardiac Troponin complex	0.0187184494161029	0.269189129698242	0	0	1	3
GO:0004029 aldehyde dehydrogenase (NAD+) activity	1	0.0821839713808643	0.980	0.071	Molecular Function	GO:0004029	aldehyde dehydrogenase (NAD+) activity	0.0821839713808643	0.269405893396484	0	0	1	14
GO:0008106 alcohol dehydrogenase (NADP+) activity	1	0.0821839713808643	0.980	0.071	Molecular Function	GO:0008106	alcohol dehydrogenase (NADP+) activity	0.0821839713808643	0.269405893396484	0	0	1	14
GO:0015278 calcium-release channel activity	1	0.0821839713808643	0.980	0.071	Molecular Function	GO:0015278	calcium-release channel activity	0.0821839713808643	0.269405893396484	0	0	1	14
GO:0043495 protein-membrane adaptor activity	1	0.0821839713808643	0.980	0.071	Molecular Function	GO:0043495	protein-membrane adaptor activity	0.0821839713808643	0.269405893396484	0	0	1	14
GO:0047485 protein N-terminus binding	2	0.0858495832988654	1.961	0.025	Molecular Function	GO:0047485	protein N-terminus binding	0.0858495832988654	0.269405893396484	0	0	2	80
GO:0000979 RNA polymerase II core promoter sequence-specific DNA binding	1	0.08779147272373	0.980	0.067	Molecular Function	GO:0000979	RNA polymerase II core promoter sequence-specific DNA binding	0.08779147272373	0.269405893396484	0	0	1	15
GO:0005523 tropomyosin binding	1	0.08779147272373	0.980	0.067	Molecular Function	GO:0005523	tropomyosin binding	0.08779147272373	0.269405893396484	0	0	1	15
GO:0010314 phosphatidylinositol-5-phosphate binding	1	0.08779147272373	0.980	0.067	Molecular Function	GO:0010314	phosphatidylinositol-5-phosphate binding	0.08779147272373	0.269405893396484	0	0	1	15
GO:0015108 chloride transmembrane transporter activity	1	0.08779147272373	0.980	0.067	Molecular Function	GO:0015108	chloride transmembrane transporter activity	0.08779147272373	0.269405893396484	0	0	1	15
GO:0015377 cation:chloride symporter activity	1	0.08779147272373	0.980	0.067	Molecular Function	GO:0015377	cation:chloride symporter activity	0.08779147272373	0.269405893396484	0	0	1	15
GO:0022841 potassium ion leak channel activity	1	0.08779147272373	0.980	0.067	Molecular Function	GO:0022841	potassium ion leak channel activity	0.08779147272373	0.269405893396484	0	0	1	15
GO:0022848 acetylcholine-gated cation-selective channel activity	1	0.08779147272373	0.980	0.067	Molecular Function	GO:0022848	acetylcholine-gated cation-selective channel activity	0.08779147272373	0.269405893396484	0	0	1	15
GO:0030552 cAMP binding	1	0.08779147272373	0.980	0.067	Molecular Function	GO:0030552	cAMP binding	0.08779147272373	0.269405893396484	0	0	1	15
GO:0043225 ATPase-coupled inorganic anion transmembrane transporter activity	1	0.08779147272373	0.980	0.067	Molecular Function	GO:0043225	ATPase-coupled inorganic anion transmembrane transporter activity	0.08779147272373	0.269405893396484	0	0	1	15
GO:1902936 phosphatidylinositol bisphosphate binding	2	0.0895316955559923	1.961	0.024	Molecular Function	GO:1902936	phosphatidylinositol bisphosphate binding	0.0895316955559923	0.272664709193249	0	0	2	82
GO:1904357 negative regulation of telomere maintenance via telomere lengthening	2	0.00680990638650544	1.869	0.100	Biological Process	GO:1904357	negative regulation of telomere maintenance via telomere lengthening	0.00680990638650544	0.276697248967484	0	0	2	20
GO:0004030 aldehyde dehydrogenase [NAD(P)+] activity	1	0.093365048246803	0.980	0.062	Molecular Function	GO:0004030	aldehyde dehydrogenase [NAD(P)+] activity	0.093365048246803	0.27802036589048	0	0	1	16
GO:0005092 GDP-dissociation inhibitor activity	1	0.093365048246803	0.980	0.062	Molecular Function	GO:0005092	GDP-dissociation inhibitor activity	0.093365048246803	0.27802036589048	0	0	1	16
GO:0005355 glucose transmembrane transporter activity	1	0.093365048246803	0.980	0.062	Molecular Function	GO:0005355	glucose transmembrane transporter activity	0.093365048246803	0.27802036589048	0	0	1	16
GO:0016020 membrane	70	0.0210501988546304	61.947	0.007	Cellular Component	GO:0016020	membrane	0.0210501988546304	0.27829220125455	0	0	70	9363
GO:0001520 outer dense fiber	1	0.024880428588983	0.885	0.250	Cellular Component	GO:0001520	outer dense fiber	0.024880428588983	0.27829220125455	0	0	1	4
GO:0005658 alpha DNA polymerase:primase complex	1	0.024880428588983	0.885	0.250	Cellular Component	GO:0005658	alpha DNA polymerase:primase complex	0.024880428588983	0.27829220125455	0	0	1	4
GO:0032777 Piccolo NuA4 histone acetyltransferase complex	1	0.024880428588983	0.885	0.250	Cellular Component	GO:0032777	Piccolo NuA4 histone acetyltransferase complex	0.024880428588983	0.27829220125455	0	0	1	4
GO:0072379 ER membrane insertion complex	1	0.024880428588983	0.885	0.250	Cellular Component	GO:0072379	ER membrane insertion complex	0.024880428588983	0.27829220125455	0	0	1	4
GO:1903439 calcitonin family receptor complex	1	0.024880428588983	0.885	0.250	Cellular Component	GO:1903439	calcitonin family receptor complex	0.024880428588983	0.27829220125455	0	0	1	4
GO:0008409 5'-3' exonuclease activity	1	0.0989049011838922	0.980	0.059	Molecular Function	GO:0008409	5'-3' exonuclease activity	0.0989049011838922	0.286041512776436	0	0	1	17
GO:0015149 hexose transmembrane transporter activity	1	0.0989049011838922	0.980	0.059	Molecular Function	GO:0015149	hexose transmembrane transporter activity	0.0989049011838922	0.286041512776436	0	0	1	17
GO:0022840 leak channel activity	1	0.0989049011838922	0.980	0.059	Molecular Function	GO:0022840	leak channel activity	0.0989049011838922	0.286041512776436	0	0	1	17
GO:0022842 narrow pore channel activity	1	0.0989049011838922	0.980	0.059	Molecular Function	GO:0022842	narrow pore channel activity	0.0989049011838922	0.286041512776436	0	0	1	17
GO:0001221 transcription coregulator binding	2	0.100848857997344	1.961	0.023	Molecular Function	GO:0001221	transcription coregulator binding	0.100848857997344	0.289580292249517	0	0	2	88
GO:0004709 MAP kinase kinase kinase activity	1	0.10441123356343	0.980	0.056	Molecular Function	GO:0004709	MAP kinase kinase kinase activity	0.10441123356343	0.295586731637315	0	0	1	18
GO:0008307 structural constituent of muscle	1	0.10441123356343	0.980	0.056	Molecular Function	GO:0008307	structural constituent of muscle	0.10441123356343	0.295586731637315	0	0	1	18
GO:0015075 ion transmembrane transporter activity	8	0.10971070692972	7.843	0.010	Molecular Function	GO:0015075	ion transmembrane transporter activity	0.10971070692972	0.30174436176656	0	0	8	790
GO:0004033 aldo-keto reductase (NADP) activity	1	0.109884246215549	0.980	0.053	Molecular Function	GO:0004033	aldo-keto reductase (NADP) activity	0.109884246215549	0.30174436176656	0	0	1	19
GO:0015296 anion:cation symporter activity	1	0.109884246215549	0.980	0.053	Molecular Function	GO:0015296	anion:cation symporter activity	0.109884246215549	0.30174436176656	0	0	1	19
GO:0036122 BMP binding	1	0.109884246215549	0.980	0.053	Molecular Function	GO:0036122	BMP binding	0.109884246215549	0.30174436176656	0	0	1	19
GO:0022857 transmembrane transporter activity	10	0.110339356168369	9.804	0.009	Molecular Function	GO:0022857	transmembrane transporter activity	0.110339356168369	0.30174436176656	0	0	10	1056
GO:0015271 outward rectifier potassium channel activity	1	0.115324138779121	0.980	0.050	Molecular Function	GO:0015271	outward rectifier potassium channel activity	0.115324138779121	0.309133159891187	0	0	1	20
GO:0004540 ribonuclease activity	2	0.120518746378918	1.961	0.020	Molecular Function	GO:0004540	ribonuclease activity	0.120518746378918	0.309133159891187	0	0	2	98
GO:0005501 retinoid binding	1	0.120731109708747	0.980	0.048	Molecular Function	GO:0005501	retinoid binding	0.120731109708747	0.309133159891187	0	0	1	21
GO:0015145 monosaccharide transmembrane transporter activity	1	0.120731109708747	0.980	0.048	Molecular Function	GO:0015145	monosaccharide transmembrane transporter activity	0.120731109708747	0.309133159891187	0	0	1	21
GO:0019840 isoprenoid binding	1	0.120731109708747	0.980	0.048	Molecular Function	GO:0019840	isoprenoid binding	0.120731109708747	0.309133159891187	0	0	1	21
GO:0043236 laminin binding	1	0.120731109708747	0.980	0.048	Molecular Function	GO:0043236	laminin binding	0.120731109708747	0.309133159891187	0	0	1	21
GO:0050431 transforming growth factor beta binding	1	0.120731109708747	0.980	0.048	Molecular Function	GO:0050431	transforming growth factor beta binding	0.120731109708747	0.309133159891187	0	0	1	21
GO:0051119 sugar transmembrane transporter activity	1	0.120731109708747	0.980	0.048	Molecular Function	GO:0051119	sugar transmembrane transporter activity	0.120731109708747	0.309133159891187	0	0	1	21
GO:0070577 lysine-acetylated histone binding	1	0.120731109708747	0.980	0.048	Molecular Function	GO:0070577	lysine-acetylated histone binding	0.120731109708747	0.309133159891187	0	0	1	21
GO:0140033 acetylation-dependent protein binding	1	0.120731109708747	0.980	0.048	Molecular Function	GO:0140033	acetylation-dependent protein binding	0.120731109708747	0.309133159891187	0	0	1	21
GO:0005261 cation channel activity	4	0.123718459873767	3.922	0.013	Molecular Function	GO:0005261	cation channel activity	0.123718459873767	0.314777347273762	0	0	4	312
GO:0000228 nuclear chromosome	4	0.0292846758450039	3.540	0.022	Cellular Component	GO:0000228	nuclear chromosome	0.0292846758450039	0.315856146613971	0	0	4	185
GO:0019200 carbohydrate kinase activity	1	0.126105356281716	0.980	0.045	Molecular Function	GO:0019200	carbohydrate kinase activity	0.126105356281716	0.316417508929204	0	0	1	22
GO:0005262 calcium channel activity	2	0.12863459961604	1.961	0.020	Molecular Function	GO:0005262	calcium channel activity	0.12863459961604	0.316417508929204	0	0	2	102
GO:0099094 ligand-gated cation channel activity	2	0.12863459961604	1.961	0.020	Molecular Function	GO:0099094	ligand-gated cation channel activity	0.12863459961604	0.316417508929204	0	0	2	102
GO:0003697 single-stranded DNA binding	2	0.130683482550468	1.961	0.019	Molecular Function	GO:0003697	single-stranded DNA binding	0.130683482550468	0.316417508929204	0	0	2	103
GO:0004693 cyclin-dependent protein serine/threonine kinase activity	1	0.131447074604918	0.980	0.043	Molecular Function	GO:0004693	cyclin-dependent protein serine/threonine kinase activity	0.131447074604918	0.316417508929204	0	0	1	23
GO:0015026 coreceptor activity	1	0.131447074604918	0.980	0.043	Molecular Function	GO:0015026	coreceptor activity	0.131447074604918	0.316417508929204	0	0	1	23
GO:0043325 phosphatidylinositol-3,4-bisphosphate binding	1	0.131447074604918	0.980	0.043	Molecular Function	GO:0043325	phosphatidylinositol-3,4-bisphosphate binding	0.131447074604918	0.316417508929204	0	0	1	23
GO:0097472 cyclin-dependent protein kinase activity	1	0.131447074604918	0.980	0.043	Molecular Function	GO:0097472	cyclin-dependent protein kinase activity	0.131447074604918	0.316417508929204	0	0	1	23
GO:0099604 ligand-gated calcium channel activity	1	0.131447074604918	0.980	0.043	Molecular Function	GO:0099604	ligand-gated calcium channel activity	0.131447074604918	0.316417508929204	0	0	1	23
GO:0004519 endonuclease activity	2	0.132739993400972	1.961	0.019	Molecular Function	GO:0004519	endonuclease activity	0.132739993400972	0.317627841352327	0	0	2	104
GO:0099512 supramolecular fiber	9	0.0306421398476425	7.965	0.013	Cellular Component	GO:0099512	supramolecular fiber	0.0306421398476425	0.319100904620277	0	0	9	694
GO:0072091 regulation of stem cell proliferation	3	0.00847132411169815	2.804	0.045	Biological Process	GO:0072091	regulation of stem cell proliferation	0.00847132411169815	0.320130202184389	0	0	3	67
GO:0018195 peptidyl-arginine modification	2	0.00973321011132601	1.869	0.083	Biological Process	GO:0018195	peptidyl-arginine modification	0.00973321011132601	0.320130202184389	0	0	2	24
GO:0021510 spinal cord development	3	0.0119407879170543	2.804	0.039	Biological Process	GO:0021510	spinal cord development	0.0119407879170543	0.320130202184389	0	0	3	76
GO:0010648 negative regulation of cell communication	13	0.012393036123719	12.150	0.013	Biological Process	GO:0010648	negative regulation of cell communication	0.012393036123719	0.320130202184389	0	0	13	1037
GO:0000017 alpha-glucoside transport	1	0.0124402928309996	0.935	0.500	Biological Process	GO:0000017	alpha-glucoside transport	0.0124402928309996	0.320130202184389	0	0	1	2
GO:0002458 peripheral T cell tolerance induction	1	0.0124402928309996	0.935	0.500	Biological Process	GO:0002458	peripheral T cell tolerance induction	0.0124402928309996	0.320130202184389	0	0	1	2
GO:0002508 central tolerance induction	1	0.0124402928309996	0.935	0.500	Biological Process	GO:0002508	central tolerance induction	0.0124402928309996	0.320130202184389	0	0	1	2
GO:0006933 negative regulation of cell adhesion involved in substrate-bound cell migration	1	0.0124402928309996	0.935	0.500	Biological Process	GO:0006933	negative regulation of cell adhesion involved in substrate-bound cell migration	0.0124402928309996	0.320130202184389	0	0	1	2
GO:0009949 polarity specification of anterior/posterior axis	1	0.0124402928309996	0.935	0.500	Biological Process	GO:0009949	polarity specification of anterior/posterior axis	0.0124402928309996	0.320130202184389	0	0	1	2
GO:0014858 positive regulation of skeletal muscle cell proliferation	1	0.0124402928309996	0.935	0.500	Biological Process	GO:0014858	positive regulation of skeletal muscle cell proliferation	0.0124402928309996	0.320130202184389	0	0	1	2
GO:0021817 nucleokinesis involved in cell motility in cerebral cortex radial glia guided migration	1	0.0124402928309996	0.935	0.500	Biological Process	GO:0021817	nucleokinesis involved in cell motility in cerebral cortex radial glia guided migration	0.0124402928309996	0.320130202184389	0	0	1	2
GO:0035623 renal glucose absorption	1	0.0124402928309996	0.935	0.500	Biological Process	GO:0035623	renal glucose absorption	0.0124402928309996	0.320130202184389	0	0	1	2
GO:0035801 adrenal cortex development	1	0.0124402928309996	0.935	0.500	Biological Process	GO:0035801	adrenal cortex development	0.0124402928309996	0.320130202184389	0	0	1	2
GO:0043977 histone H2A-K5 acetylation	1	0.0124402928309996	0.935	0.500	Biological Process	GO:0043977	histone H2A-K5 acetylation	0.0124402928309996	0.320130202184389	0	0	1	2
GO:0045105 intermediate filament polymerization or depolymerization	1	0.0124402928309996	0.935	0.500	Biological Process	GO:0045105	intermediate filament polymerization or depolymerization	0.0124402928309996	0.320130202184389	0	0	1	2
GO:0051728 cell cycle switching, mitotic to meiotic cell cycle	1	0.0124402928309996	0.935	0.500	Biological Process	GO:0051728	cell cycle switching, mitotic to meiotic cell cycle	0.0124402928309996	0.320130202184389	0	0	1	2
GO:0051729 germline cell cycle switching, mitotic to meiotic cell cycle	1	0.0124402928309996	0.935	0.500	Biological Process	GO:0051729	germline cell cycle switching, mitotic to meiotic cell cycle	0.0124402928309996	0.320130202184389	0	0	1	2
GO:0060050 positive regulation of protein glycosylation	1	0.0124402928309996	0.935	0.500	Biological Process	GO:0060050	positive regulation of protein glycosylation	0.0124402928309996	0.320130202184389	0	0	1	2
GO:0060184 cell cycle switching	1	0.0124402928309996	0.935	0.500	Biological Process	GO:0060184	cell cycle switching	0.0124402928309996	0.320130202184389	0	0	1	2
GO:0060447 bud outgrowth involved in lung branching	1	0.0124402928309996	0.935	0.500	Biological Process	GO:0060447	bud outgrowth involved in lung branching	0.0124402928309996	0.320130202184389	0	0	1	2
GO:0060458 right lung development	1	0.0124402928309996	0.935	0.500	Biological Process	GO:0060458	right lung development	0.0124402928309996	0.320130202184389	0	0	1	2
GO:0060459 left lung development	1	0.0124402928309996	0.935	0.500	Biological Process	GO:0060459	left lung development	0.0124402928309996	0.320130202184389	0	0	1	2
GO:0060516 primary prostatic bud elongation	1	0.0124402928309996	0.935	0.500	Biological Process	GO:0060516	primary prostatic bud elongation	0.0124402928309996	0.320130202184389	0	0	1	2
GO:0060523 prostate epithelial cord elongation	1	0.0124402928309996	0.935	0.500	Biological Process	GO:0060523	prostate epithelial cord elongation	0.0124402928309996	0.320130202184389	0	0	1	2
GO:0060738 epithelial-mesenchymal signaling involved in prostate gland development	1	0.0124402928309996	0.935	0.500	Biological Process	GO:0060738	epithelial-mesenchymal signaling involved in prostate gland development	0.0124402928309996	0.320130202184389	0	0	1	2
GO:0072135 kidney mesenchymal cell proliferation	1	0.0124402928309996	0.935	0.500	Biological Process	GO:0072135	kidney mesenchymal cell proliferation	0.0124402928309996	0.320130202184389	0	0	1	2
GO:0072136 metanephric mesenchymal cell proliferation involved in metanephros development	1	0.0124402928309996	0.935	0.500	Biological Process	GO:0072136	metanephric mesenchymal cell proliferation involved in metanephros development	0.0124402928309996	0.320130202184389	0	0	1	2
GO:0097536 thymus epithelium morphogenesis	1	0.0124402928309996	0.935	0.500	Biological Process	GO:0097536	thymus epithelium morphogenesis	0.0124402928309996	0.320130202184389	0	0	1	2
GO:1904339 negative regulation of dopaminergic neuron differentiation	1	0.0124402928309996	0.935	0.500	Biological Process	GO:1904339	negative regulation of dopaminergic neuron differentiation	0.0124402928309996	0.320130202184389	0	0	1	2
GO:1905453 regulation of myeloid progenitor cell differentiation	1	0.0124402928309996	0.935	0.500	Biological Process	GO:1905453	regulation of myeloid progenitor cell differentiation	0.0124402928309996	0.320130202184389	0	0	1	2
GO:1905642 negative regulation of DNA methylation	1	0.0124402928309996	0.935	0.500	Biological Process	GO:1905642	negative regulation of DNA methylation	0.0124402928309996	0.320130202184389	0	0	1	2
GO:1990408 calcitonin gene-related peptide receptor signaling pathway	1	0.0124402928309996	0.935	0.500	Biological Process	GO:1990408	calcitonin gene-related peptide receptor signaling pathway	0.0124402928309996	0.320130202184389	0	0	1	2
GO:2000729 positive regulation of mesenchymal cell proliferation involved in ureter development	1	0.0124402928309996	0.935	0.500	Biological Process	GO:2000729	positive regulation of mesenchymal cell proliferation involved in ureter development	0.0124402928309996	0.320130202184389	0	0	1	2
GO:0017080 sodium channel regulator activity	1	0.136756459621717	0.980	0.042	Molecular Function	GO:0017080	sodium channel regulator activity	0.136756459621717	0.323388804517236	0	0	1	24
GO:0080025 phosphatidylinositol-3,5-bisphosphate binding	1	0.136756459621717	0.980	0.042	Molecular Function	GO:0080025	phosphatidylinositol-3,5-bisphosphate binding	0.136756459621717	0.323388804517236	0	0	1	24
GO:0099081 supramolecular polymer	9	0.0323736625723043	7.965	0.013	Cellular Component	GO:0099081	supramolecular polymer	0.0323736625723043	0.32589486989453	0	0	9	701
GO:0023057 negative regulation of signaling	13	0.0129551363520976	12.150	0.012	Biological Process	GO:0023057	negative regulation of signaling	0.0129551363520976	0.326638639272942	0	0	13	1043
GO:0019432 triglyceride biosynthetic process	2	0.0131163184164005	1.869	0.071	Biological Process	GO:0019432	triglyceride biosynthetic process	0.0131163184164005	0.326638639272942	0	0	2	28
GO:0032205 negative regulation of telomere maintenance	2	0.0131163184164005	1.869	0.071	Biological Process	GO:0032205	negative regulation of telomere maintenance	0.0131163184164005	0.326638639272942	0	0	2	28
GO:1901890 positive regulation of cell junction assembly	3	0.0137081298613634	2.804	0.037	Biological Process	GO:1901890	positive regulation of cell junction assembly	0.0137081298613634	0.331592034246255	0	0	3	80
GO:0000038 very long-chain fatty acid metabolic process	2	0.0140310964404719	1.869	0.069	Biological Process	GO:0000038	very long-chain fatty acid metabolic process	0.0140310964404719	0.331592034246255	0	0	2	29
GO:0006471 protein ADP-ribosylation	2	0.0140310964404719	1.869	0.069	Biological Process	GO:0006471	protein ADP-ribosylation	0.0140310964404719	0.331592034246255	0	0	2	29
GO:0090162 establishment of epithelial cell polarity	2	0.0140310964404719	1.869	0.069	Biological Process	GO:0090162	establishment of epithelial cell polarity	0.0140310964404719	0.331592034246255	0	0	2	29
GO:1901532 regulation of hematopoietic progenitor cell differentiation	2	0.0140310964404719	1.869	0.069	Biological Process	GO:1901532	regulation of hematopoietic progenitor cell differentiation	0.0140310964404719	0.331592034246255	0	0	2	29
GO:0016491 oxidoreductase activity	7	0.141794209752378	6.863	0.010	Molecular Function	GO:0016491	oxidoreductase activity	0.141794209752378	0.333340773803835	0	0	7	708
GO:0045104 intermediate filament cytoskeleton organization	3	0.0146446454216304	2.804	0.037	Biological Process	GO:0045104	intermediate filament cytoskeleton organization	0.0146446454216304	0.342595947439354	0	0	3	82
GO:0004402 histone acetyltransferase activity	1	0.152492546957694	0.980	0.037	Molecular Function	GO:0004402	histone acetyltransferase activity	0.152492546957694	0.346339004954762	0	0	1	27
GO:0030291 protein serine/threonine kinase inhibitor activity	1	0.152492546957694	0.980	0.037	Molecular Function	GO:0030291	protein serine/threonine kinase inhibitor activity	0.152492546957694	0.346339004954762	0	0	1	27
GO:0030551 cyclic nucleotide binding	1	0.152492546957694	0.980	0.037	Molecular Function	GO:0030551	cyclic nucleotide binding	0.152492546957694	0.346339004954762	0	0	1	27
GO:0048020 CCR chemokine receptor binding	1	0.152492546957694	0.980	0.037	Molecular Function	GO:0048020	CCR chemokine receptor binding	0.152492546957694	0.346339004954762	0	0	1	27
GO:0050681 androgen receptor binding	1	0.152492546957694	0.980	0.037	Molecular Function	GO:0050681	androgen receptor binding	0.152492546957694	0.346339004954762	0	0	1	27
GO:0051059 NF-kappaB binding	1	0.152492546957694	0.980	0.037	Molecular Function	GO:0051059	NF-kappaB binding	0.152492546957694	0.346339004954762	0	0	1	27
GO:2000279 negative regulation of DNA biosynthetic process	2	0.0149727342373421	1.869	0.067	Biological Process	GO:2000279	negative regulation of DNA biosynthetic process	0.0149727342373421	0.346768524936844	0	0	2	30
GO:0045103 intermediate filament-based process	3	0.0151261902796536	2.804	0.036	Biological Process	GO:0045103	intermediate filament-based process	0.0151261902796536	0.34685402661067	0	0	3	83
GO:0031406 carboxylic acid binding	2	0.153688752847683	1.961	0.018	Molecular Function	GO:0031406	carboxylic acid binding	0.153688752847683	0.347094823847014	0	0	2	114
GO:0032735 positive regulation of interleukin-12 production	2	0.0159408675763393	1.869	0.065	Biological Process	GO:0032735	positive regulation of interleukin-12 production	0.0159408675763393	0.34745270877345	0	0	2	31
GO:0050856 regulation of T cell receptor signaling pathway	2	0.0159408675763393	1.869	0.065	Biological Process	GO:0050856	regulation of T cell receptor signaling pathway	0.0159408675763393	0.34745270877345	0	0	2	31
GO:0098659 inorganic cation import across plasma membrane	3	0.0161159459366477	2.804	0.035	Biological Process	GO:0098659	inorganic cation import across plasma membrane	0.0161159459366477	0.34745270877345	0	0	3	85
GO:0099587 inorganic ion import across plasma membrane	3	0.0161159459366477	2.804	0.035	Biological Process	GO:0099587	inorganic ion import across plasma membrane	0.0161159459366477	0.34745270877345	0	0	3	85
GO:0007165 signal transduction	48	0.0168251000190992	44.860	0.008	Biological Process	GO:0007165	signal transduction	0.0168251000190992	0.34745270877345	0	0	48	5920
GO:0002465 peripheral tolerance induction	1	0.0186028220586821	0.935	0.333	Biological Process	GO:0002465	peripheral tolerance induction	0.0186028220586821	0.34745270877345	0	0	1	3
GO:0007227 signal transduction downstream of smoothened	1	0.0186028220586821	0.935	0.333	Biological Process	GO:0007227	signal transduction downstream of smoothened	0.0186028220586821	0.34745270877345	0	0	1	3
GO:0007228 positive regulation of hh target transcription factor activity	1	0.0186028220586821	0.935	0.333	Biological Process	GO:0007228	positive regulation of hh target transcription factor activity	0.0186028220586821	0.34745270877345	0	0	1	3
GO:0021815 modulation of microtubule cytoskeleton involved in cerebral cortex radial glia guided migration	1	0.0186028220586821	0.935	0.333	Biological Process	GO:0021815	modulation of microtubule cytoskeleton involved in cerebral cortex radial glia guided migration	0.0186028220586821	0.34745270877345	0	0	1	3
GO:0030473 nuclear migration along microtubule	1	0.0186028220586821	0.935	0.333	Biological Process	GO:0030473	nuclear migration along microtubule	0.0186028220586821	0.34745270877345	0	0	1	3
GO:0042946 glucoside transport	1	0.0186028220586821	0.935	0.333	Biological Process	GO:0042946	glucoside transport	0.0186028220586821	0.34745270877345	0	0	1	3
GO:0060737 prostate gland morphogenetic growth	1	0.0186028220586821	0.935	0.333	Biological Process	GO:0060737	prostate gland morphogenetic growth	0.0186028220586821	0.34745270877345	0	0	1	3
GO:0060769 positive regulation of epithelial cell proliferation involved in prostate gland development	1	0.0186028220586821	0.935	0.333	Biological Process	GO:0060769	positive regulation of epithelial cell proliferation involved in prostate gland development	0.0186028220586821	0.34745270877345	0	0	1	3
GO:0071224 cellular response to peptidoglycan	1	0.0186028220586821	0.935	0.333	Biological Process	GO:0071224	cellular response to peptidoglycan	0.0186028220586821	0.34745270877345	0	0	1	3
GO:0071502 cellular response to temperature stimulus	1	0.0186028220586821	0.935	0.333	Biological Process	GO:0071502	cellular response to temperature stimulus	0.0186028220586821	0.34745270877345	0	0	1	3
GO:0072194 kidney smooth muscle tissue development	1	0.0186028220586821	0.935	0.333	Biological Process	GO:0072194	kidney smooth muscle tissue development	0.0186028220586821	0.34745270877345	0	0	1	3
GO:0072198 mesenchymal cell proliferation involved in ureter development	1	0.0186028220586821	0.935	0.333	Biological Process	GO:0072198	mesenchymal cell proliferation involved in ureter development	0.0186028220586821	0.34745270877345	0	0	1	3
GO:0072199 regulation of mesenchymal cell proliferation involved in ureter development	1	0.0186028220586821	0.935	0.333	Biological Process	GO:0072199	regulation of mesenchymal cell proliferation involved in ureter development	0.0186028220586821	0.34745270877345	0	0	1	3
GO:0097476 spinal cord motor neuron migration	1	0.0186028220586821	0.935	0.333	Biological Process	GO:0097476	spinal cord motor neuron migration	0.0186028220586821	0.34745270877345	0	0	1	3
GO:1902460 regulation of mesenchymal stem cell proliferation	1	0.0186028220586821	0.935	0.333	Biological Process	GO:1902460	regulation of mesenchymal stem cell proliferation	0.0186028220586821	0.34745270877345	0	0	1	3
GO:1902462 positive regulation of mesenchymal stem cell proliferation	1	0.0186028220586821	0.935	0.333	Biological Process	GO:1902462	positive regulation of mesenchymal stem cell proliferation	0.0186028220586821	0.34745270877345	0	0	1	3
GO:1905267 endonucleolytic cleavage involved in tRNA processing	1	0.0186028220586821	0.935	0.333	Biological Process	GO:1905267	endonucleolytic cleavage involved in tRNA processing	0.0186028220586821	0.34745270877345	0	0	1	3
GO:2000697 negative regulation of epithelial cell differentiation involved in kidney development	1	0.0186028220586821	0.935	0.333	Biological Process	GO:2000697	negative regulation of epithelial cell differentiation involved in kidney development	0.0186028220586821	0.34745270877345	0	0	1	3
GO:0009968 negative regulation of signal transduction	12	0.0187623427039378	11.215	0.012	Biological Process	GO:0009968	negative regulation of signal transduction	0.0187623427039378	0.34762868561856	0	0	12	978
GO:0016891 endoribonuclease activity, producing 5'-phosphomonoesters	1	0.157674525150375	0.980	0.036	Molecular Function	GO:0016891	endoribonuclease activity, producing 5'-phosphomonoesters	0.157674525150375	0.351912372421706	0	0	1	28
GO:0005215 transporter activity	10	0.158006144720021	9.804	0.009	Molecular Function	GO:0005215	transporter activity	0.158006144720021	0.351912372421706	0	0	10	1141
GO:0042393 histone binding	3	0.161580387824773	2.941	0.013	Molecular Function	GO:0042393	histone binding	0.161580387824773	0.351912372421706	0	0	3	227
GO:0015085 calcium ion transmembrane transporter activity	2	0.162241662349533	1.961	0.017	Molecular Function	GO:0015085	calcium ion transmembrane transporter activity	0.162241662349533	0.351912372421706	0	0	2	118
GO:0005217 intracellular ligand-gated ion channel activity	1	0.162825127538401	0.980	0.034	Molecular Function	GO:0005217	intracellular ligand-gated ion channel activity	0.162825127538401	0.351912372421706	0	0	1	29
GO:0005343 organic acid:sodium symporter activity	1	0.162825127538401	0.980	0.034	Molecular Function	GO:0005343	organic acid:sodium symporter activity	0.162825127538401	0.351912372421706	0	0	1	29
GO:0005504 fatty acid binding	1	0.162825127538401	0.980	0.034	Molecular Function	GO:0005504	fatty acid binding	0.162825127538401	0.351912372421706	0	0	1	29
GO:0045505 dynein intermediate chain binding	1	0.162825127538401	0.980	0.034	Molecular Function	GO:0045505	dynein intermediate chain binding	0.162825127538401	0.351912372421706	0	0	1	29
GO:0042910 xenobiotic transmembrane transporter activity	1	0.167944542226116	0.980	0.033	Molecular Function	GO:0042910	xenobiotic transmembrane transporter activity	0.167944542226116	0.359115457313291	0	0	1	30
GO:0061733 peptide-lysine-N-acetyltransferase activity	1	0.167944542226116	0.980	0.033	Molecular Function	GO:0061733	peptide-lysine-N-acetyltransferase activity	0.167944542226116	0.359115457313291	0	0	1	30
GO:0051053 negative regulation of DNA metabolic process	3	0.0198615657537581	2.804	0.033	Biological Process	GO:0051053	negative regulation of DNA metabolic process	0.0198615657537581	0.360178104651387	0	0	3	92
GO:0045214 sarcomere organization	2	0.0200711910251962	1.869	0.057	Biological Process	GO:0045214	sarcomere organization	0.0200711910251962	0.360178104651387	0	0	2	35
GO:0001816 cytokine production	8	0.0203333705965066	7.477	0.015	Biological Process	GO:0001816	cytokine production	0.0203333705965066	0.360178104651387	0	0	8	543
GO:0034614 cellular response to reactive oxygen species	3	0.0204325357010485	2.804	0.032	Biological Process	GO:0034614	cellular response to reactive oxygen species	0.0204325357010485	0.360178104651387	0	0	3	93
GO:0098754 detoxification	3	0.0210124963973078	2.804	0.032	Biological Process	GO:0098754	detoxification	0.0210124963973078	0.360178104651387	0	0	3	94
GO:0002768 immune response-regulating cell surface receptor signaling pathway	4	0.0214500796437765	3.738	0.024	Biological Process	GO:0002768	immune response-regulating cell surface receptor signaling pathway	0.0214500796437765	0.360178104651387	0	0	4	169
GO:0017004 cytochrome complex assembly	2	0.0222861051095355	1.869	0.054	Biological Process	GO:0017004	cytochrome complex assembly	0.0222861051095355	0.360178104651387	0	0	2	37
GO:0046460 neutral lipid biosynthetic process	2	0.0222861051095355	1.869	0.054	Biological Process	GO:0046460	neutral lipid biosynthetic process	0.0222861051095355	0.360178104651387	0	0	2	37
GO:0046463 acylglycerol biosynthetic process	2	0.0222861051095355	1.869	0.054	Biological Process	GO:0046463	acylglycerol biosynthetic process	0.0222861051095355	0.360178104651387	0	0	2	37
GO:0050852 T cell receptor signaling pathway	3	0.0228063535115258	2.804	0.031	Biological Process	GO:0050852	T cell receptor signaling pathway	0.0228063535115258	0.360178104651387	0	0	3	97
GO:0007010 cytoskeleton organization	14	0.0230266330587461	13.084	0.011	Biological Process	GO:0007010	cytoskeleton organization	0.0230266330587461	0.360178104651387	0	0	14	1248
GO:0007498 mesoderm development	3	0.0240472470901852	2.804	0.030	Biological Process	GO:0007498	mesoderm development	0.0240472470901852	0.360178104651387	0	0	3	99
GO:0002461 tolerance induction dependent upon immune response	1	0.0247272532986056	0.935	0.250	Biological Process	GO:0002461	tolerance induction dependent upon immune response	0.0247272532986056	0.360178104651387	0	0	1	4
GO:0007442 hindgut morphogenesis	1	0.0247272532986056	0.935	0.250	Biological Process	GO:0007442	hindgut morphogenesis	0.0247272532986056	0.360178104651387	0	0	1	4
GO:0016539 intein-mediated protein splicing	1	0.0247272532986056	0.935	0.250	Biological Process	GO:0016539	intein-mediated protein splicing	0.0247272532986056	0.360178104651387	0	0	1	4
GO:0030908 protein splicing	1	0.0247272532986056	0.935	0.250	Biological Process	GO:0030908	protein splicing	0.0247272532986056	0.360178104651387	0	0	1	4
GO:0034398 telomere tethering at nuclear periphery	1	0.0247272532986056	0.935	0.250	Biological Process	GO:0034398	telomere tethering at nuclear periphery	0.0247272532986056	0.360178104651387	0	0	1	4
GO:0044821 meiotic telomere tethering at nuclear periphery	1	0.0247272532986056	0.935	0.250	Biological Process	GO:0044821	meiotic telomere tethering at nuclear periphery	0.0247272532986056	0.360178104651387	0	0	1	4
GO:0060049 regulation of protein glycosylation	1	0.0247272532986056	0.935	0.250	Biological Process	GO:0060049	regulation of protein glycosylation	0.0247272532986056	0.360178104651387	0	0	1	4
GO:0060664 epithelial cell proliferation involved in salivary gland morphogenesis	1	0.0247272532986056	0.935	0.250	Biological Process	GO:0060664	epithelial cell proliferation involved in salivary gland morphogenesis	0.0247272532986056	0.360178104651387	0	0	1	4
GO:0061056 sclerotome development	1	0.0247272532986056	0.935	0.250	Biological Process	GO:0061056	sclerotome development	0.0247272532986056	0.360178104651387	0	0	1	4
GO:0070197 meiotic attachment of telomere to nuclear envelope	1	0.0247272532986056	0.935	0.250	Biological Process	GO:0070197	meiotic attachment of telomere to nuclear envelope	0.0247272532986056	0.360178104651387	0	0	1	4
GO:0071316 cellular response to nicotine	1	0.0247272532986056	0.935	0.250	Biological Process	GO:0071316	cellular response to nicotine	0.0247272532986056	0.360178104651387	0	0	1	4
GO:0072191 ureter smooth muscle development	1	0.0247272532986056	0.935	0.250	Biological Process	GO:0072191	ureter smooth muscle development	0.0247272532986056	0.360178104651387	0	0	1	4
GO:0072193 ureter smooth muscle cell differentiation	1	0.0247272532986056	0.935	0.250	Biological Process	GO:0072193	ureter smooth muscle cell differentiation	0.0247272532986056	0.360178104651387	0	0	1	4
GO:0090315 negative regulation of protein targeting to membrane	1	0.0247272532986056	0.935	0.250	Biological Process	GO:0090315	negative regulation of protein targeting to membrane	0.0247272532986056	0.360178104651387	0	0	1	4
GO:0090370 negative regulation of cholesterol efflux	1	0.0247272532986056	0.935	0.250	Biological Process	GO:0090370	negative regulation of cholesterol efflux	0.0247272532986056	0.360178104651387	0	0	1	4
GO:0097647 amylin receptor signaling pathway	1	0.0247272532986056	0.935	0.250	Biological Process	GO:0097647	amylin receptor signaling pathway	0.0247272532986056	0.360178104651387	0	0	1	4
GO:0098708 glucose import across plasma membrane	1	0.0247272532986056	0.935	0.250	Biological Process	GO:0098708	glucose import across plasma membrane	0.0247272532986056	0.360178104651387	0	0	1	4
GO:0099527 postsynapse to nucleus signaling pathway	1	0.0247272532986056	0.935	0.250	Biological Process	GO:0099527	postsynapse to nucleus signaling pathway	0.0247272532986056	0.360178104651387	0	0	1	4
GO:1901994 negative regulation of meiotic cell cycle phase transition	1	0.0247272532986056	0.935	0.250	Biological Process	GO:1901994	negative regulation of meiotic cell cycle phase transition	0.0247272532986056	0.360178104651387	0	0	1	4
GO:1905643 positive regulation of DNA methylation	1	0.0247272532986056	0.935	0.250	Biological Process	GO:1905643	positive regulation of DNA methylation	0.0247272532986056	0.360178104651387	0	0	1	4
GO:2000410 regulation of thymocyte migration	1	0.0247272532986056	0.935	0.250	Biological Process	GO:2000410	regulation of thymocyte migration	0.0247272532986056	0.360178104651387	0	0	1	4
GO:2000741 positive regulation of mesenchymal stem cell differentiation	1	0.0247272532986056	0.935	0.250	Biological Process	GO:2000741	positive regulation of mesenchymal stem cell differentiation	0.0247272532986056	0.360178104651387	0	0	1	4
GO:0006354 DNA-templated transcription, elongation	4	0.0249022074700283	3.738	0.023	Biological Process	GO:0006354	DNA-templated transcription, elongation	0.0249022074700283	0.360459453128659	0	0	4	177
GO:0097512 cardiac myofibril	1	0.0370895615778042	0.885	0.167	Cellular Component	GO:0097512	cardiac myofibril	0.0370895615778042	0.361324116016028	0	0	1	6
GO:0045058 T cell selection	2	0.025787942353966	1.869	0.050	Biological Process	GO:0045058	T cell selection	0.025787942353966	0.365973368323274	0	0	2	40
GO:0007163 establishment or maintenance of cell polarity	4	0.0258146841439574	3.738	0.022	Biological Process	GO:0007163	establishment or maintenance of cell polarity	0.0258146841439574	0.365973368323274	0	0	4	179
GO:0010038 response to metal ion	4	0.0267471104365862	3.738	0.022	Biological Process	GO:0010038	response to metal ion	0.0267471104365862	0.365973368323274	0	0	4	181
GO:0055010 ventricular cardiac muscle tissue morphogenesis	2	0.0270017382461686	1.869	0.049	Biological Process	GO:0055010	ventricular cardiac muscle tissue morphogenesis	0.0270017382461686	0.365973368323274	0	0	2	41
GO:0048538 thymus development	2	0.0282382431470336	1.869	0.048	Biological Process	GO:0048538	thymus development	0.0282382431470336	0.365973368323274	0	0	2	42
GO:0032210 regulation of telomere maintenance via telomerase	2	0.0294971321279091	1.869	0.047	Biological Process	GO:0032210	regulation of telomere maintenance via telomerase	0.0294971321279091	0.365973368323274	0	0	2	43
GO:0050896 response to stimulus	61	0.0300952841765948	57.009	0.007	Biological Process	GO:0050896	response to stimulus	0.0300952841765948	0.365973368323274	0	0	61	8145
GO:0055082 cellular chemical homeostasis	8	0.0307567476428287	7.477	0.014	Biological Process	GO:0055082	cellular chemical homeostasis	0.0307567476428287	0.365973368323274	0	0	8	588
GO:0016103 diterpenoid catabolic process	1	0.0308138198717782	0.935	0.200	Biological Process	GO:0016103	diterpenoid catabolic process	0.0308138198717782	0.365973368323274	0	0	1	5
GO:0021814 cell motility involved in cerebral cortex radial glia guided migration	1	0.0308138198717782	0.935	0.200	Biological Process	GO:0021814	cell motility involved in cerebral cortex radial glia guided migration	0.0308138198717782	0.365973368323274	0	0	1	5
GO:0021938 smoothened signaling pathway involved in regulation of cerebellar granule cell precursor cell proliferation	1	0.0308138198717782	0.935	0.200	Biological Process	GO:0021938	smoothened signaling pathway involved in regulation of cerebellar granule cell precursor cell proliferation	0.0308138198717782	0.365973368323274	0	0	1	5
GO:0033540 fatty acid beta-oxidation using acyl-CoA oxidase	1	0.0308138198717782	0.935	0.200	Biological Process	GO:0033540	fatty acid beta-oxidation using acyl-CoA oxidase	0.0308138198717782	0.365973368323274	0	0	1	5
GO:0034653 retinoic acid catabolic process	1	0.0308138198717782	0.935	0.200	Biological Process	GO:0034653	retinoic acid catabolic process	0.0308138198717782	0.365973368323274	0	0	1	5
GO:0035290 trunk segmentation	1	0.0308138198717782	0.935	0.200	Biological Process	GO:0035290	trunk segmentation	0.0308138198717782	0.365973368323274	0	0	1	5
GO:0036484 trunk neural crest cell migration	1	0.0308138198717782	0.935	0.200	Biological Process	GO:0036484	trunk neural crest cell migration	0.0308138198717782	0.365973368323274	0	0	1	5
GO:0048859 formation of anatomical boundary	1	0.0308138198717782	0.935	0.200	Biological Process	GO:0048859	formation of anatomical boundary	0.0308138198717782	0.365973368323274	0	0	1	5
GO:0060605 tube lumen cavitation	1	0.0308138198717782	0.935	0.200	Biological Process	GO:0060605	tube lumen cavitation	0.0308138198717782	0.365973368323274	0	0	1	5
GO:0060662 salivary gland cavitation	1	0.0308138198717782	0.935	0.200	Biological Process	GO:0060662	salivary gland cavitation	0.0308138198717782	0.365973368323274	0	0	1	5
GO:0060684 epithelial-mesenchymal cell signaling	1	0.0308138198717782	0.935	0.200	Biological Process	GO:0060684	epithelial-mesenchymal cell signaling	0.0308138198717782	0.365973368323274	0	0	1	5
GO:0060916 mesenchymal cell proliferation involved in lung development	1	0.0308138198717782	0.935	0.200	Biological Process	GO:0060916	mesenchymal cell proliferation involved in lung development	0.0308138198717782	0.365973368323274	0	0	1	5
GO:0061525 hindgut development	1	0.0308138198717782	0.935	0.200	Biological Process	GO:0061525	hindgut development	0.0308138198717782	0.365973368323274	0	0	1	5
GO:0062033 positive regulation of mitotic sister chromatid segregation	1	0.0308138198717782	0.935	0.200	Biological Process	GO:0062033	positive regulation of mitotic sister chromatid segregation	0.0308138198717782	0.365973368323274	0	0	1	5
GO:0065001 specification of axis polarity	1	0.0308138198717782	0.935	0.200	Biological Process	GO:0065001	specification of axis polarity	0.0308138198717782	0.365973368323274	0	0	1	5
GO:0072203 cell proliferation involved in metanephros development	1	0.0308138198717782	0.935	0.200	Biological Process	GO:0072203	cell proliferation involved in metanephros development	0.0308138198717782	0.365973368323274	0	0	1	5
GO:0090116 C-5 methylation of cytosine	1	0.0308138198717782	0.935	0.200	Biological Process	GO:0090116	C-5 methylation of cytosine	0.0308138198717782	0.365973368323274	0	0	1	5
GO:0097168 mesenchymal stem cell proliferation	1	0.0308138198717782	0.935	0.200	Biological Process	GO:0097168	mesenchymal stem cell proliferation	0.0308138198717782	0.365973368323274	0	0	1	5
GO:0097240 chromosome attachment to the nuclear envelope	1	0.0308138198717782	0.935	0.200	Biological Process	GO:0097240	chromosome attachment to the nuclear envelope	0.0308138198717782	0.365973368323274	0	0	1	5
GO:0097646 calcitonin family receptor signaling pathway	1	0.0308138198717782	0.935	0.200	Biological Process	GO:0097646	calcitonin family receptor signaling pathway	0.0308138198717782	0.365973368323274	0	0	1	5
GO:0098528 skeletal muscle fiber differentiation	1	0.0308138198717782	0.935	0.200	Biological Process	GO:0098528	skeletal muscle fiber differentiation	0.0308138198717782	0.365973368323274	0	0	1	5
GO:0098704 carbohydrate import across plasma membrane	1	0.0308138198717782	0.935	0.200	Biological Process	GO:0098704	carbohydrate import across plasma membrane	0.0308138198717782	0.365973368323274	0	0	1	5
GO:0140271 hexose import across plasma membrane	1	0.0308138198717782	0.935	0.200	Biological Process	GO:0140271	hexose import across plasma membrane	0.0308138198717782	0.365973368323274	0	0	1	5
GO:1901656 glycoside transport	1	0.0308138198717782	0.935	0.200	Biological Process	GO:1901656	glycoside transport	0.0308138198717782	0.365973368323274	0	0	1	5
GO:1902423 regulation of attachment of mitotic spindle microtubules to kinetochore	1	0.0308138198717782	0.935	0.200	Biological Process	GO:1902423	regulation of attachment of mitotic spindle microtubules to kinetochore	0.0308138198717782	0.365973368323274	0	0	1	5
GO:1902425 positive regulation of attachment of mitotic spindle microtubules to kinetochore	1	0.0308138198717782	0.935	0.200	Biological Process	GO:1902425	positive regulation of attachment of mitotic spindle microtubules to kinetochore	0.0308138198717782	0.365973368323274	0	0	1	5
GO:1990511 piRNA biosynthetic process	1	0.0308138198717782	0.935	0.200	Biological Process	GO:1990511	piRNA biosynthetic process	0.0308138198717782	0.365973368323274	0	0	1	5
GO:0015453 oxidoreduction-driven active transmembrane transporter activity	1	0.173032956201351	0.980	0.032	Molecular Function	GO:0015453	oxidoreduction-driven active transmembrane transporter activity	0.173032956201351	0.366139450629574	0	0	1	31
GO:0019955 cytokine binding	2	0.173050984128406	1.961	0.016	Molecular Function	GO:0019955	cytokine binding	0.173050984128406	0.366139450629574	0	0	2	123
GO:0032993 protein-DNA complex	4	0.039132671238266	3.540	0.020	Cellular Component	GO:0032993	protein-DNA complex	0.039132671238266	0.369314584811136	0	0	4	203
GO:0001223 transcription coactivator binding	1	0.178090555341982	0.980	0.031	Molecular Function	GO:0001223	transcription coactivator binding	0.178090555341982	0.370945094546513	0	0	1	32
GO:0015144 carbohydrate transmembrane transporter activity	1	0.178090555341982	0.980	0.031	Molecular Function	GO:0015144	carbohydrate transmembrane transporter activity	0.178090555341982	0.370945094546513	0	0	1	32
GO:0016896 exoribonuclease activity, producing 5'-phosphomonoesters	1	0.178090555341982	0.980	0.031	Molecular Function	GO:0016896	exoribonuclease activity, producing 5'-phosphomonoesters	0.178090555341982	0.370945094546513	0	0	1	32
GO:0090101 negative regulation of transmembrane receptor protein serine/threonine kinase signaling pathway	3	0.0315140461901434	2.804	0.027	Biological Process	GO:0090101	negative regulation of transmembrane receptor protein serine/threonine kinase signaling pathway	0.0315140461901434	0.371556427498396	0	0	3	110
GO:0055065 metal ion homeostasis	7	0.0318839646907137	6.542	0.014	Biological Process	GO:0055065	metal ion homeostasis	0.0318839646907137	0.371556427498396	0	0	7	484
GO:0032615 interleukin-12 production	2	0.0320807781073154	1.869	0.044	Biological Process	GO:0032615	interleukin-12 production	0.0320807781073154	0.371556427498396	0	0	2	45
GO:0032655 regulation of interleukin-12 production	2	0.0320807781073154	1.869	0.044	Biological Process	GO:0032655	regulation of interleukin-12 production	0.0320807781073154	0.371556427498396	0	0	2	45
GO:0048863 stem cell differentiation	4	0.0322351695004081	3.738	0.021	Biological Process	GO:0048863	stem cell differentiation	0.0322351695004081	0.371556427498396	0	0	4	192
GO:0009612 response to mechanical stimulus	3	0.0322464775160525	2.804	0.027	Biological Process	GO:0009612	response to mechanical stimulus	0.0322464775160525	0.371556427498396	0	0	3	111
GO:0010634 positive regulation of epithelial cell migration	3	0.0329877951536359	2.804	0.027	Biological Process	GO:0010634	positive regulation of epithelial cell migration	0.0329877951536359	0.37281282764951	0	0	3	112
GO:0000302 response to reactive oxygen species	3	0.0344970270411685	2.804	0.026	Biological Process	GO:0000302	response to reactive oxygen species	0.0344970270411685	0.37281282764951	0	0	3	114
GO:0003229 ventricular cardiac muscle tissue development	2	0.0347501383687096	1.869	0.043	Biological Process	GO:0003229	ventricular cardiac muscle tissue development	0.0347501383687096	0.37281282764951	0	0	2	47
GO:0061005 cell differentiation involved in kidney development	2	0.0347501383687096	1.869	0.043	Biological Process	GO:0061005	cell differentiation involved in kidney development	0.0347501383687096	0.37281282764951	0	0	2	47
GO:0006873 cellular ion homeostasis	7	0.0353608999971824	6.542	0.014	Biological Process	GO:0006873	cellular ion homeostasis	0.0353608999971824	0.37281282764951	0	0	7	495
GO:0060537 muscle tissue development	5	0.0356821666866977	4.673	0.017	Biological Process	GO:0060537	muscle tissue development	0.0356821666866977	0.37281282764951	0	0	5	291
GO:0050854 regulation of antigen receptor-mediated signaling pathway	2	0.0361161815560414	1.869	0.042	Biological Process	GO:0050854	regulation of antigen receptor-mediated signaling pathway	0.0361161815560414	0.37281282764951	0	0	2	48
GO:0002244 hematopoietic progenitor cell differentiation	3	0.0368271095793071	2.804	0.026	Biological Process	GO:0002244	hematopoietic progenitor cell differentiation	0.0368271095793071	0.37281282764951	0	0	3	117
GO:0000447 endonucleolytic cleavage in ITS1 to separate SSU-rRNA from 5.8S rRNA and LSU-rRNA from tricistronic rRNA transcript (SSU-rRNA, 5.8S rRNA, LSU-rRNA)	1	0.0368627536838246	0.935	0.167	Biological Process	GO:0000447	endonucleolytic cleavage in ITS1 to separate SSU-rRNA from 5.8S rRNA and LSU-rRNA from tricistronic rRNA transcript (SSU-rRNA, 5.8S rRNA, LSU-rRNA)	0.0368627536838246	0.37281282764951	0	0	1	6
GO:0002786 regulation of antibacterial peptide production	1	0.0368627536838246	0.935	0.167	Biological Process	GO:0002786	regulation of antibacterial peptide production	0.0368627536838246	0.37281282764951	0	0	1	6
GO:0003140 determination of left/right asymmetry in lateral mesoderm	1	0.0368627536838246	0.935	0.167	Biological Process	GO:0003140	determination of left/right asymmetry in lateral mesoderm	0.0368627536838246	0.37281282764951	0	0	1	6
GO:0006002 fructose 6-phosphate metabolic process	1	0.0368627536838246	0.935	0.167	Biological Process	GO:0006002	fructose 6-phosphate metabolic process	0.0368627536838246	0.37281282764951	0	0	1	6
GO:0006269 DNA replication, synthesis of RNA primer	1	0.0368627536838246	0.935	0.167	Biological Process	GO:0006269	DNA replication, synthesis of RNA primer	0.0368627536838246	0.37281282764951	0	0	1	6
GO:0010764 negative regulation of fibroblast migration	1	0.0368627536838246	0.935	0.167	Biological Process	GO:0010764	negative regulation of fibroblast migration	0.0368627536838246	0.37281282764951	0	0	1	6
GO:0030049 muscle filament sliding	1	0.0368627536838246	0.935	0.167	Biological Process	GO:0030049	muscle filament sliding	0.0368627536838246	0.37281282764951	0	0	1	6
GO:0030579 ubiquitin-dependent SMAD protein catabolic process	1	0.0368627536838246	0.935	0.167	Biological Process	GO:0030579	ubiquitin-dependent SMAD protein catabolic process	0.0368627536838246	0.37281282764951	0	0	1	6
GO:0032776 DNA methylation on cytosine	1	0.0368627536838246	0.935	0.167	Biological Process	GO:0032776	DNA methylation on cytosine	0.0368627536838246	0.37281282764951	0	0	1	6
GO:0060462 lung lobe development	1	0.0368627536838246	0.935	0.167	Biological Process	GO:0060462	lung lobe development	0.0368627536838246	0.37281282764951	0	0	1	6
GO:0060463 lung lobe morphogenesis	1	0.0368627536838246	0.935	0.167	Biological Process	GO:0060463	lung lobe morphogenesis	0.0368627536838246	0.37281282764951	0	0	1	6
GO:0060484 lung-associated mesenchyme development	1	0.0368627536838246	0.935	0.167	Biological Process	GO:0060484	lung-associated mesenchyme development	0.0368627536838246	0.37281282764951	0	0	1	6
GO:0060685 regulation of prostatic bud formation	1	0.0368627536838246	0.935	0.167	Biological Process	GO:0060685	regulation of prostatic bud formation	0.0368627536838246	0.37281282764951	0	0	1	6
GO:0060718 chorionic trophoblast cell differentiation	1	0.0368627536838246	0.935	0.167	Biological Process	GO:0060718	chorionic trophoblast cell differentiation	0.0368627536838246	0.37281282764951	0	0	1	6
GO:0060736 prostate gland growth	1	0.0368627536838246	0.935	0.167	Biological Process	GO:0060736	prostate gland growth	0.0368627536838246	0.37281282764951	0	0	1	6
GO:0072679 thymocyte migration	1	0.0368627536838246	0.935	0.167	Biological Process	GO:0072679	thymocyte migration	0.0368627536838246	0.37281282764951	0	0	1	6
GO:0090037 positive regulation of protein kinase C signaling	1	0.0368627536838246	0.935	0.167	Biological Process	GO:0090037	positive regulation of protein kinase C signaling	0.0368627536838246	0.37281282764951	0	0	1	6
GO:1900122 positive regulation of receptor binding	1	0.0368627536838246	0.935	0.167	Biological Process	GO:1900122	positive regulation of receptor binding	0.0368627536838246	0.37281282764951	0	0	1	6
GO:1904338 regulation of dopaminergic neuron differentiation	1	0.0368627536838246	0.935	0.167	Biological Process	GO:1904338	regulation of dopaminergic neuron differentiation	0.0368627536838246	0.37281282764951	0	0	1	6
GO:1905691 lipid droplet disassembly	1	0.0368627536838246	0.935	0.167	Biological Process	GO:1905691	lipid droplet disassembly	0.0368627536838246	0.37281282764951	0	0	1	6
GO:0004532 exoribonuclease activity	1	0.18311752442246	0.980	0.030	Molecular Function	GO:0004532	exoribonuclease activity	0.18311752442246	0.37750381957861	0	0	1	33
GO:0046915 transition metal ion transmembrane transporter activity	1	0.18311752442246	0.980	0.030	Molecular Function	GO:0046915	transition metal ion transmembrane transporter activity	0.18311752442246	0.37750381957861	0	0	1	33
GO:1904356 regulation of telomere maintenance via telomere lengthening	2	0.0375027235407342	1.869	0.041	Biological Process	GO:1904356	regulation of telomere maintenance via telomere lengthening	0.0375027235407342	0.377636120523219	0	0	2	49
GO:0010035 response to inorganic substance	5	0.0379560104226768	4.673	0.017	Biological Process	GO:0010035	response to inorganic substance	0.0379560104226768	0.380545974627357	0	0	5	296
GO:0051965 positive regulation of synapse assembly	2	0.0389094605905183	1.869	0.040	Biological Process	GO:0051965	positive regulation of synapse assembly	0.0389094605905183	0.384871490700586	0	0	2	50
GO:0007004 telomere maintenance via telomerase	2	0.0403360919022928	1.869	0.039	Biological Process	GO:0007004	telomere maintenance via telomerase	0.0403360919022928	0.384871490700586	0	0	2	51
GO:0030239 myofibril assembly	2	0.0403360919022928	1.869	0.039	Biological Process	GO:0030239	myofibril assembly	0.0403360919022928	0.384871490700586	0	0	2	51
GO:0071248 cellular response to metal ion	3	0.0408859103286977	2.804	0.025	Biological Process	GO:0071248	cellular response to metal ion	0.0408859103286977	0.384871490700586	0	0	3	122
GO:0006278 RNA-dependent DNA biosynthetic process	2	0.0417823195779627	1.869	0.038	Biological Process	GO:0006278	RNA-dependent DNA biosynthetic process	0.0417823195779627	0.384871490700586	0	0	2	52
GO:0055002 striated muscle cell development	2	0.0417823195779627	1.869	0.038	Biological Process	GO:0055002	striated muscle cell development	0.0417823195779627	0.384871490700586	0	0	2	52
GO:0002318 myeloid progenitor cell differentiation	1	0.042874285233485	0.935	0.143	Biological Process	GO:0002318	myeloid progenitor cell differentiation	0.042874285233485	0.384871490700586	0	0	1	7
GO:0002513 tolerance induction to self antigen	1	0.042874285233485	0.935	0.143	Biological Process	GO:0002513	tolerance induction to self antigen	0.042874285233485	0.384871490700586	0	0	1	7
GO:0006398 mRNA 3'-end processing by stem-loop binding and cleavage	1	0.042874285233485	0.935	0.143	Biological Process	GO:0006398	mRNA 3'-end processing by stem-loop binding and cleavage	0.042874285233485	0.384871490700586	0	0	1	7
GO:0006971 hypotonic response	1	0.042874285233485	0.935	0.143	Biological Process	GO:0006971	hypotonic response	0.042874285233485	0.384871490700586	0	0	1	7
GO:0014883 transition between fast and slow fiber	1	0.042874285233485	0.935	0.143	Biological Process	GO:0014883	transition between fast and slow fiber	0.042874285233485	0.384871490700586	0	0	1	7
GO:0016115 terpenoid catabolic process	1	0.042874285233485	0.935	0.143	Biological Process	GO:0016115	terpenoid catabolic process	0.042874285233485	0.384871490700586	0	0	1	7
GO:0021937 cerebellar Purkinje cell-granule cell precursor cell signaling involved in regulation of granule cell precursor cell proliferation	1	0.042874285233485	0.935	0.143	Biological Process	GO:0021937	cerebellar Purkinje cell-granule cell precursor cell signaling involved in regulation of granule cell precursor cell proliferation	0.042874285233485	0.384871490700586	0	0	1	7
GO:0030320 cellular monovalent inorganic anion homeostasis	1	0.042874285233485	0.935	0.143	Biological Process	GO:0030320	cellular monovalent inorganic anion homeostasis	0.042874285233485	0.384871490700586	0	0	1	7
GO:0030644 cellular chloride ion homeostasis	1	0.042874285233485	0.935	0.143	Biological Process	GO:0030644	cellular chloride ion homeostasis	0.042874285233485	0.384871490700586	0	0	1	7
GO:0033275 actin-myosin filament sliding	1	0.042874285233485	0.935	0.143	Biological Process	GO:0033275	actin-myosin filament sliding	0.042874285233485	0.384871490700586	0	0	1	7
GO:0042760 very long-chain fatty acid catabolic process	1	0.042874285233485	0.935	0.143	Biological Process	GO:0042760	very long-chain fatty acid catabolic process	0.042874285233485	0.384871490700586	0	0	1	7
GO:0060392 negative regulation of SMAD protein signal transduction	1	0.042874285233485	0.935	0.143	Biological Process	GO:0060392	negative regulation of SMAD protein signal transduction	0.042874285233485	0.384871490700586	0	0	1	7
GO:0060717 chorion development	1	0.042874285233485	0.935	0.143	Biological Process	GO:0060717	chorion development	0.042874285233485	0.384871490700586	0	0	1	7
GO:0070391 response to lipoteichoic acid	1	0.042874285233485	0.935	0.143	Biological Process	GO:0070391	response to lipoteichoic acid	0.042874285233485	0.384871490700586	0	0	1	7
GO:0071223 cellular response to lipoteichoic acid	1	0.042874285233485	0.935	0.143	Biological Process	GO:0071223	cellular response to lipoteichoic acid	0.042874285233485	0.384871490700586	0	0	1	7
GO:0097264 self proteolysis	1	0.042874285233485	0.935	0.143	Biological Process	GO:0097264	self proteolysis	0.042874285233485	0.384871490700586	0	0	1	7
GO:0098693 regulation of synaptic vesicle cycle	1	0.042874285233485	0.935	0.143	Biological Process	GO:0098693	regulation of synaptic vesicle cycle	0.042874285233485	0.384871490700586	0	0	1	7
GO:1990961 xenobiotic detoxification by transmembrane export across the plasma membrane	1	0.042874285233485	0.935	0.143	Biological Process	GO:1990961	xenobiotic detoxification by transmembrane export across the plasma membrane	0.042874285233485	0.384871490700586	0	0	1	7
GO:2000630 positive regulation of miRNA metabolic process	1	0.042874285233485	0.935	0.143	Biological Process	GO:2000630	positive regulation of miRNA metabolic process	0.042874285233485	0.384871490700586	0	0	1	7
GO:2001054 negative regulation of mesenchymal cell apoptotic process	1	0.042874285233485	0.935	0.143	Biological Process	GO:2001054	negative regulation of mesenchymal cell apoptotic process	0.042874285233485	0.384871490700586	0	0	1	7
GO:2001268 negative regulation of cysteine-type endopeptidase activity involved in apoptotic signaling pathway	1	0.042874285233485	0.935	0.143	Biological Process	GO:2001268	negative regulation of cysteine-type endopeptidase activity involved in apoptotic signaling pathway	0.042874285233485	0.384871490700586	0	0	1	7
GO:0005952 cAMP-dependent protein kinase complex	1	0.0431371871637155	0.885	0.143	Cellular Component	GO:0005952	cAMP-dependent protein kinase complex	0.0431371871637155	0.385661394270703	0	0	1	7
GO:0097648 G protein-coupled receptor complex	1	0.0491471642550665	0.885	0.125	Cellular Component	GO:0097648	G protein-coupled receptor complex	0.0491471642550665	0.385661394270703	0	0	1	8
GO:0005882 intermediate filament	3	0.050445440441606	2.655	0.023	Cellular Component	GO:0005882	intermediate filament	0.050445440441606	0.385661394270703	0	0	3	132
GO:0000172 ribonuclease MRP complex	1	0.0551197251466271	0.885	0.111	Cellular Component	GO:0000172	ribonuclease MRP complex	0.0551197251466271	0.385661394270703	0	0	1	9
GO:0030681 multimeric ribonuclease P complex	1	0.0551197251466271	0.885	0.111	Cellular Component	GO:0030681	multimeric ribonuclease P complex	0.0551197251466271	0.385661394270703	0	0	1	9
GO:0034992 microtubule organizing center attachment site	1	0.0551197251466271	0.885	0.111	Cellular Component	GO:0034992	microtubule organizing center attachment site	0.0551197251466271	0.385661394270703	0	0	1	9
GO:0034993 meiotic nuclear membrane microtubule tethering complex	1	0.0551197251466271	0.885	0.111	Cellular Component	GO:0034993	meiotic nuclear membrane microtubule tethering complex	0.0551197251466271	0.385661394270703	0	0	1	9
GO:0035631 CD40 receptor complex	1	0.0551197251466271	0.885	0.111	Cellular Component	GO:0035631	CD40 receptor complex	0.0551197251466271	0.385661394270703	0	0	1	9
GO:0097539 ciliary transition fiber	1	0.0551197251466271	0.885	0.111	Cellular Component	GO:0097539	ciliary transition fiber	0.0551197251466271	0.385661394270703	0	0	1	9
GO:0106083 nuclear membrane protein complex	1	0.0551197251466271	0.885	0.111	Cellular Component	GO:0106083	nuclear membrane protein complex	0.0551197251466271	0.385661394270703	0	0	1	9
GO:0106094 nuclear membrane microtubule tethering complex	1	0.0551197251466271	0.885	0.111	Cellular Component	GO:0106094	nuclear membrane microtubule tethering complex	0.0551197251466271	0.385661394270703	0	0	1	9
GO:0030017 sarcomere	3	0.0561890773109633	2.655	0.022	Cellular Component	GO:0030017	sarcomere	0.0561890773109633	0.385661394270703	0	0	3	138
GO:0055008 cardiac muscle tissue morphogenesis	2	0.0432478486004596	1.869	0.038	Biological Process	GO:0055008	cardiac muscle tissue morphogenesis	0.0432478486004596	0.386725935747739	0	0	2	53
GO:0035924 cellular response to vascular endothelial growth factor stimulus	2	0.044732386809944	1.869	0.037	Biological Process	GO:0035924	cellular response to vascular endothelial growth factor stimulus	0.044732386809944	0.396935662267549	0	0	2	54
GO:2000736 regulation of stem cell differentiation	2	0.044732386809944	1.869	0.037	Biological Process	GO:2000736	regulation of stem cell differentiation	0.044732386809944	0.396935662267549	0	0	2	54
GO:0009636 response to toxic substance	3	0.0451614443270008	2.804	0.024	Biological Process	GO:0009636	response to toxic substance	0.0451614443270008	0.399213378096695	0	0	3	127
GO:0070301 cellular response to hydrogen peroxide	2	0.0477573362951373	1.869	0.036	Biological Process	GO:0070301	cellular response to hydrogen peroxide	0.0477573362951373	0.404090786578713	0	0	2	56
GO:0002357 defense response to tumor cell	1	0.0488486436210722	0.935	0.125	Biological Process	GO:0002357	defense response to tumor cell	0.0488486436210722	0.404090786578713	0	0	1	8
GO:0002778 antibacterial peptide production	1	0.0488486436210722	0.935	0.125	Biological Process	GO:0002778	antibacterial peptide production	0.0488486436210722	0.404090786578713	0	0	1	8
GO:0002784 regulation of antimicrobial peptide production	1	0.0488486436210722	0.935	0.125	Biological Process	GO:0002784	regulation of antimicrobial peptide production	0.0488486436210722	0.404090786578713	0	0	1	8
GO:0030388 fructose 1,6-bisphosphate metabolic process	1	0.0488486436210722	0.935	0.125	Biological Process	GO:0030388	fructose 1,6-bisphosphate metabolic process	0.0488486436210722	0.404090786578713	0	0	1	8
GO:0042363 fat-soluble vitamin catabolic process	1	0.0488486436210722	0.935	0.125	Biological Process	GO:0042363	fat-soluble vitamin catabolic process	0.0488486436210722	0.404090786578713	0	0	1	8
GO:0048617 embryonic foregut morphogenesis	1	0.0488486436210722	0.935	0.125	Biological Process	GO:0048617	embryonic foregut morphogenesis	0.0488486436210722	0.404090786578713	0	0	1	8
GO:0051987 positive regulation of attachment of spindle microtubules to kinetochore	1	0.0488486436210722	0.935	0.125	Biological Process	GO:0051987	positive regulation of attachment of spindle microtubules to kinetochore	0.0488486436210722	0.404090786578713	0	0	1	8
GO:0060439 trachea morphogenesis	1	0.0488486436210722	0.935	0.125	Biological Process	GO:0060439	trachea morphogenesis	0.0488486436210722	0.404090786578713	0	0	1	8
GO:0071421 manganese ion transmembrane transport	1	0.0488486436210722	0.935	0.125	Biological Process	GO:0071421	manganese ion transmembrane transport	0.0488486436210722	0.404090786578713	0	0	1	8
GO:0072075 metanephric mesenchyme development	1	0.0488486436210722	0.935	0.125	Biological Process	GO:0072075	metanephric mesenchyme development	0.0488486436210722	0.404090786578713	0	0	1	8
GO:0072205 metanephric collecting duct development	1	0.0488486436210722	0.935	0.125	Biological Process	GO:0072205	metanephric collecting duct development	0.0488486436210722	0.404090786578713	0	0	1	8
GO:1901993 regulation of meiotic cell cycle phase transition	1	0.0488486436210722	0.935	0.125	Biological Process	GO:1901993	regulation of meiotic cell cycle phase transition	0.0488486436210722	0.404090786578713	0	0	1	8
GO:2000480 negative regulation of cAMP-dependent protein kinase activity	1	0.0488486436210722	0.935	0.125	Biological Process	GO:2000480	negative regulation of cAMP-dependent protein kinase activity	0.0488486436210722	0.404090786578713	0	0	1	8
GO:2000739 regulation of mesenchymal stem cell differentiation	1	0.0488486436210722	0.935	0.125	Biological Process	GO:2000739	regulation of mesenchymal stem cell differentiation	0.0488486436210722	0.404090786578713	0	0	1	8
GO:0007517 muscle organ development	4	0.0503399865010527	3.738	0.018	Biological Process	GO:0007517	muscle organ development	0.0503399865010527	0.404090786578713	0	0	4	222
GO:0030217 T cell differentiation	4	0.0503399865010527	3.738	0.018	Biological Process	GO:0030217	T cell differentiation	0.0503399865010527	0.404090786578713	0	0	4	222
GO:0006875 cellular metal ion homeostasis	6	0.0505785821240847	5.607	0.014	Biological Process	GO:0006875	cellular metal ion homeostasis	0.0505785821240847	0.404090786578713	0	0	6	426
GO:0043588 skin development	4	0.0510228476169678	3.738	0.018	Biological Process	GO:0043588	skin development	0.0510228476169678	0.404090786578713	0	0	4	223
GO:0001817 regulation of cytokine production	7	0.0513428240849746	6.542	0.013	Biological Process	GO:0001817	regulation of cytokine production	0.0513428240849746	0.404090786578713	0	0	7	538
GO:0071241 cellular response to inorganic substance	3	0.0515050963792305	2.804	0.022	Biological Process	GO:0071241	cellular response to inorganic substance	0.0515050963792305	0.404090786578713	0	0	3	134
GO:0035914 skeletal muscle cell differentiation	2	0.0524301871130413	1.869	0.034	Biological Process	GO:0035914	skeletal muscle cell differentiation	0.0524301871130413	0.404090786578713	0	0	2	59
GO:0060415 muscle tissue morphogenesis	2	0.0524301871130413	1.869	0.034	Biological Process	GO:0060415	muscle tissue morphogenesis	0.0524301871130413	0.404090786578713	0	0	2	59
GO:0048878 chemical homeostasis	10	0.0533897058419783	9.346	0.011	Biological Process	GO:0048878	chemical homeostasis	0.0533897058419783	0.404090786578713	0	0	10	897
GO:0055080 cation homeostasis	7	0.0547501673441327	6.542	0.013	Biological Process	GO:0055080	cation homeostasis	0.0547501673441327	0.404090786578713	0	0	7	546
GO:0007440 foregut morphogenesis	1	0.0547860565568722	0.935	0.111	Biological Process	GO:0007440	foregut morphogenesis	0.0547860565568722	0.404090786578713	0	0	1	9
GO:0008300 isoprenoid catabolic process	1	0.0547860565568722	0.935	0.111	Biological Process	GO:0008300	isoprenoid catabolic process	0.0547860565568722	0.404090786578713	0	0	1	9
GO:0009404 toxin metabolic process	1	0.0547860565568722	0.935	0.111	Biological Process	GO:0009404	toxin metabolic process	0.0547860565568722	0.404090786578713	0	0	1	9
GO:0021794 thalamus development	1	0.0547860565568722	0.935	0.111	Biological Process	GO:0021794	thalamus development	0.0547860565568722	0.404090786578713	0	0	1	9
GO:0021940 positive regulation of cerebellar granule cell precursor proliferation	1	0.0547860565568722	0.935	0.111	Biological Process	GO:0021940	positive regulation of cerebellar granule cell precursor proliferation	0.0547860565568722	0.404090786578713	0	0	1	9
GO:0032372 negative regulation of sterol transport	1	0.0547860565568722	0.935	0.111	Biological Process	GO:0032372	negative regulation of sterol transport	0.0547860565568722	0.404090786578713	0	0	1	9
GO:0032375 negative regulation of cholesterol transport	1	0.0547860565568722	0.935	0.111	Biological Process	GO:0032375	negative regulation of cholesterol transport	0.0547860565568722	0.404090786578713	0	0	1	9
GO:0032494 response to peptidoglycan	1	0.0547860565568722	0.935	0.111	Biological Process	GO:0032494	response to peptidoglycan	0.0547860565568722	0.404090786578713	0	0	1	9
GO:0032780 negative regulation of ATPase activity	1	0.0547860565568722	0.935	0.111	Biological Process	GO:0032780	negative regulation of ATPase activity	0.0547860565568722	0.404090786578713	0	0	1	9
GO:0033085 negative regulation of T cell differentiation in thymus	1	0.0547860565568722	0.935	0.111	Biological Process	GO:0033085	negative regulation of T cell differentiation in thymus	0.0547860565568722	0.404090786578713	0	0	1	9
GO:0033089 positive regulation of T cell differentiation in thymus	1	0.0547860565568722	0.935	0.111	Biological Process	GO:0033089	positive regulation of T cell differentiation in thymus	0.0547860565568722	0.404090786578713	0	0	1	9
GO:0033234 negative regulation of protein sumoylation	1	0.0547860565568722	0.935	0.111	Biological Process	GO:0033234	negative regulation of protein sumoylation	0.0547860565568722	0.404090786578713	0	0	1	9
GO:0044771 meiotic cell cycle phase transition	1	0.0547860565568722	0.935	0.111	Biological Process	GO:0044771	meiotic cell cycle phase transition	0.0547860565568722	0.404090786578713	0	0	1	9
GO:0045141 meiotic telomere clustering	1	0.0547860565568722	0.935	0.111	Biological Process	GO:0045141	meiotic telomere clustering	0.0547860565568722	0.404090786578713	0	0	1	9
GO:0048304 positive regulation of isotype switching to IgG isotypes	1	0.0547860565568722	0.935	0.111	Biological Process	GO:0048304	positive regulation of isotype switching to IgG isotypes	0.0547860565568722	0.404090786578713	0	0	1	9
GO:0048711 positive regulation of astrocyte differentiation	1	0.0547860565568722	0.935	0.111	Biological Process	GO:0048711	positive regulation of astrocyte differentiation	0.0547860565568722	0.404090786578713	0	0	1	9
GO:0051152 positive regulation of smooth muscle cell differentiation	1	0.0547860565568722	0.935	0.111	Biological Process	GO:0051152	positive regulation of smooth muscle cell differentiation	0.0547860565568722	0.404090786578713	0	0	1	9
GO:0051547 regulation of keratinocyte migration	1	0.0547860565568722	0.935	0.111	Biological Process	GO:0051547	regulation of keratinocyte migration	0.0547860565568722	0.404090786578713	0	0	1	9
GO:0051549 positive regulation of keratinocyte migration	1	0.0547860565568722	0.935	0.111	Biological Process	GO:0051549	positive regulation of keratinocyte migration	0.0547860565568722	0.404090786578713	0	0	1	9
GO:0051895 negative regulation of focal adhesion assembly	1	0.0547860565568722	0.935	0.111	Biological Process	GO:0051895	negative regulation of focal adhesion assembly	0.0547860565568722	0.404090786578713	0	0	1	9
GO:0060430 lung saccule development	1	0.0547860565568722	0.935	0.111	Biological Process	GO:0060430	lung saccule development	0.0547860565568722	0.404090786578713	0	0	1	9
GO:0071415 cellular response to purine-containing compound	1	0.0547860565568722	0.935	0.111	Biological Process	GO:0071415	cellular response to purine-containing compound	0.0547860565568722	0.404090786578713	0	0	1	9
GO:0090235 regulation of metaphase plate congression	1	0.0547860565568722	0.935	0.111	Biological Process	GO:0090235	regulation of metaphase plate congression	0.0547860565568722	0.404090786578713	0	0	1	9
GO:0097091 synaptic vesicle clustering	1	0.0547860565568722	0.935	0.111	Biological Process	GO:0097091	synaptic vesicle clustering	0.0547860565568722	0.404090786578713	0	0	1	9
GO:0150118 negative regulation of cell-substrate junction organization	1	0.0547860565568722	0.935	0.111	Biological Process	GO:0150118	negative regulation of cell-substrate junction organization	0.0547860565568722	0.404090786578713	0	0	1	9
GO:1903867 extraembryonic membrane development	1	0.0547860565568722	0.935	0.111	Biological Process	GO:1903867	extraembryonic membrane development	0.0547860565568722	0.404090786578713	0	0	1	9
GO:2001053 regulation of mesenchymal cell apoptotic process	1	0.0547860565568722	0.935	0.111	Biological Process	GO:2001053	regulation of mesenchymal cell apoptotic process	0.0547860565568722	0.404090786578713	0	0	1	9
GO:0019725 cellular homeostasis	8	0.0550315137964499	7.477	0.012	Biological Process	GO:0019725	cellular homeostasis	0.0550315137964499	0.404612653817708	0	0	8	662
GO:0010833 telomere maintenance via telomere lengthening	2	0.0556324592746822	1.869	0.033	Biological Process	GO:0010833	telomere maintenance via telomere lengthening	0.0556324592746822	0.405044708518033	0	0	2	61
GO:0045911 positive regulation of DNA recombination	2	0.0556324592746822	1.869	0.033	Biological Process	GO:0045911	positive regulation of DNA recombination	0.0556324592746822	0.405044708518033	0	0	2	61
GO:0048663 neuron fate commitment	2	0.0556324592746822	1.869	0.033	Biological Process	GO:0048663	neuron fate commitment	0.0556324592746822	0.405044708518033	0	0	2	61
GO:0003208 cardiac ventricle morphogenesis	2	0.0572588883817725	1.869	0.032	Biological Process	GO:0003208	cardiac ventricle morphogenesis	0.0572588883817725	0.405044708518033	0	0	2	62
GO:2000243 positive regulation of reproductive process	2	0.0572588883817725	1.869	0.032	Biological Process	GO:2000243	positive regulation of reproductive process	0.0572588883817725	0.405044708518033	0	0	2	62
GO:1901888 regulation of cell junction assembly	3	0.0572678595761091	2.804	0.021	Biological Process	GO:1901888	regulation of cell junction assembly	0.0572678595761091	0.405044708518033	0	0	3	140
GO:0050851 antigen receptor-mediated signaling pathway	3	0.0582569833338173	2.804	0.021	Biological Process	GO:0050851	antigen receptor-mediated signaling pathway	0.0582569833338173	0.405044708518033	0	0	3	141
GO:0098771 inorganic ion homeostasis	7	0.0596628940416243	6.542	0.013	Biological Process	GO:0098771	inorganic ion homeostasis	0.0596628940416243	0.405044708518033	0	0	7	557
GO:0051052 regulation of DNA metabolic process	5	0.0599309982650525	4.673	0.015	Biological Process	GO:0051052	regulation of DNA metabolic process	0.0599309982650525	0.405044708518033	0	0	5	337
GO:0002775 antimicrobial peptide production	1	0.060686750369498	0.935	0.100	Biological Process	GO:0002775	antimicrobial peptide production	0.060686750369498	0.405044708518033	0	0	1	10
GO:0006878 cellular copper ion homeostasis	1	0.060686750369498	0.935	0.100	Biological Process	GO:0006878	cellular copper ion homeostasis	0.060686750369498	0.405044708518033	0	0	1	10
GO:0009111 vitamin catabolic process	1	0.060686750369498	0.935	0.100	Biological Process	GO:0009111	vitamin catabolic process	0.060686750369498	0.405044708518033	0	0	1	10
GO:0010867 positive regulation of triglyceride biosynthetic process	1	0.060686750369498	0.935	0.100	Biological Process	GO:0010867	positive regulation of triglyceride biosynthetic process	0.060686750369498	0.405044708518033	0	0	1	10
GO:0014733 regulation of skeletal muscle adaptation	1	0.060686750369498	0.935	0.100	Biological Process	GO:0014733	regulation of skeletal muscle adaptation	0.060686750369498	0.405044708518033	0	0	1	10
GO:0017062 respiratory chain complex III assembly	1	0.060686750369498	0.935	0.100	Biological Process	GO:0017062	respiratory chain complex III assembly	0.060686750369498	0.405044708518033	0	0	1	10
GO:0021520 spinal cord motor neuron cell fate specification	1	0.060686750369498	0.935	0.100	Biological Process	GO:0021520	spinal cord motor neuron cell fate specification	0.060686750369498	0.405044708518033	0	0	1	10
GO:0031272 regulation of pseudopodium assembly	1	0.060686750369498	0.935	0.100	Biological Process	GO:0031272	regulation of pseudopodium assembly	0.060686750369498	0.405044708518033	0	0	1	10
GO:0031274 positive regulation of pseudopodium assembly	1	0.060686750369498	0.935	0.100	Biological Process	GO:0031274	positive regulation of pseudopodium assembly	0.060686750369498	0.405044708518033	0	0	1	10
GO:0033091 positive regulation of immature T cell proliferation	1	0.060686750369498	0.935	0.100	Biological Process	GO:0033091	positive regulation of immature T cell proliferation	0.060686750369498	0.405044708518033	0	0	1	10
GO:0033092 positive regulation of immature T cell proliferation in thymus	1	0.060686750369498	0.935	0.100	Biological Process	GO:0033092	positive regulation of immature T cell proliferation in thymus	0.060686750369498	0.405044708518033	0	0	1	10
GO:0034397 telomere localization	1	0.060686750369498	0.935	0.100	Biological Process	GO:0034397	telomere localization	0.060686750369498	0.405044708518033	0	0	1	10
GO:0034551 mitochondrial respiratory chain complex III assembly	1	0.060686750369498	0.935	0.100	Biological Process	GO:0034551	mitochondrial respiratory chain complex III assembly	0.060686750369498	0.405044708518033	0	0	1	10
GO:0045059 positive thymic T cell selection	1	0.060686750369498	0.935	0.100	Biological Process	GO:0045059	positive thymic T cell selection	0.060686750369498	0.405044708518033	0	0	1	10
GO:0046618 xenobiotic export	1	0.060686750369498	0.935	0.100	Biological Process	GO:0046618	xenobiotic export	0.060686750369498	0.405044708518033	0	0	1	10
GO:0050665 hydrogen peroxide biosynthetic process	1	0.060686750369498	0.935	0.100	Biological Process	GO:0050665	hydrogen peroxide biosynthetic process	0.060686750369498	0.405044708518033	0	0	1	10
GO:0051974 negative regulation of telomerase activity	1	0.060686750369498	0.935	0.100	Biological Process	GO:0051974	negative regulation of telomerase activity	0.060686750369498	0.405044708518033	0	0	1	10
GO:0060020 Bergmann glial cell differentiation	1	0.060686750369498	0.935	0.100	Biological Process	GO:0060020	Bergmann glial cell differentiation	0.060686750369498	0.405044708518033	0	0	1	10
GO:0060174 limb bud formation	1	0.060686750369498	0.935	0.100	Biological Process	GO:0060174	limb bud formation	0.060686750369498	0.405044708518033	0	0	1	10
GO:0060513 prostatic bud formation	1	0.060686750369498	0.935	0.100	Biological Process	GO:0060513	prostatic bud formation	0.060686750369498	0.405044708518033	0	0	1	10
GO:0060768 regulation of epithelial cell proliferation involved in prostate gland development	1	0.060686750369498	0.935	0.100	Biological Process	GO:0060768	regulation of epithelial cell proliferation involved in prostate gland development	0.060686750369498	0.405044708518033	0	0	1	10
GO:0071492 cellular response to UV-A	1	0.060686750369498	0.935	0.100	Biological Process	GO:0071492	cellular response to UV-A	0.060686750369498	0.405044708518033	0	0	1	10
GO:0090220 chromosome localization to nuclear envelope involved in homologous chromosome segregation	1	0.060686750369498	0.935	0.100	Biological Process	GO:0090220	chromosome localization to nuclear envelope involved in homologous chromosome segregation	0.060686750369498	0.405044708518033	0	0	1	10
GO:0016620 oxidoreductase activity, acting on the aldehyde or oxo group of donors, NAD or NADP as acceptor	1	0.198016482631891	0.980	0.028	Molecular Function	GO:0016620	oxidoreductase activity, acting on the aldehyde or oxo group of donors, NAD or NADP as acceptor	0.198016482631891	0.406135847030715	0	0	1	36
GO:0001046 core promoter sequence-specific DNA binding	1	0.202922757373782	0.980	0.027	Molecular Function	GO:0001046	core promoter sequence-specific DNA binding	0.202922757373782	0.40775397882435	0	0	1	37
GO:0016893 endonuclease activity, active with either ribo- or deoxyribonucleic acids and producing 5'-phosphomonoesters	1	0.202922757373782	0.980	0.027	Molecular Function	GO:0016893	endonuclease activity, active with either ribo- or deoxyribonucleic acids and producing 5'-phosphomonoesters	0.202922757373782	0.40775397882435	0	0	1	37
GO:1901618 organic hydroxy compound transmembrane transporter activity	1	0.202922757373782	0.980	0.027	Molecular Function	GO:1901618	organic hydroxy compound transmembrane transporter activity	0.202922757373782	0.40775397882435	0	0	1	37
GO:0015276 ligand-gated ion channel activity	2	0.203876989412175	1.961	0.015	Molecular Function	GO:0015276	ligand-gated ion channel activity	0.203876989412175	0.40775397882435	0	0	2	137
GO:0022834 ligand-gated channel activity	2	0.203876989412175	1.961	0.015	Molecular Function	GO:0022834	ligand-gated channel activity	0.203876989412175	0.40775397882435	0	0	2	137
GO:0030512 negative regulation of transforming growth factor beta receptor signaling pathway	2	0.0622361457930742	1.869	0.031	Biological Process	GO:0030512	negative regulation of transforming growth factor beta receptor signaling pathway	0.0622361457930742	0.408838196904178	0	0	2	65
GO:0048644 muscle organ morphogenesis	2	0.0622361457930742	1.869	0.031	Biological Process	GO:0048644	muscle organ morphogenesis	0.0622361457930742	0.408838196904178	0	0	2	65
GO:0090502 RNA phosphodiester bond hydrolysis, endonucleolytic	2	0.0622361457930742	1.869	0.031	Biological Process	GO:0090502	RNA phosphodiester bond hydrolysis, endonucleolytic	0.0622361457930742	0.408838196904178	0	0	2	65
GO:0007283 spermatogenesis	5	0.0623953858452232	4.673	0.015	Biological Process	GO:0007283	spermatogenesis	0.0623953858452232	0.408838196904178	0	0	5	341
GO:0021953 central nervous system neuron differentiation	3	0.0654055106072821	2.804	0.020	Biological Process	GO:0021953	central nervous system neuron differentiation	0.0654055106072821	0.408838196904178	0	0	3	148
GO:0043491 protein kinase B signaling	3	0.0654055106072821	2.804	0.020	Biological Process	GO:0043491	protein kinase B signaling	0.0654055106072821	0.408838196904178	0	0	3	148
GO:0098739 import across plasma membrane	3	0.0654055106072821	2.804	0.020	Biological Process	GO:0098739	import across plasma membrane	0.0654055106072821	0.408838196904178	0	0	3	148
GO:0120031 plasma membrane bounded cell projection assembly	6	0.0658911983332607	5.607	0.013	Biological Process	GO:0120031	plasma membrane bounded cell projection assembly	0.0658911983332607	0.408838196904178	0	0	6	456
GO:0009410 response to xenobiotic stimulus	3	0.0664583747672416	2.804	0.020	Biological Process	GO:0009410	response to xenobiotic stimulus	0.0664583747672416	0.408838196904178	0	0	3	149
GO:0000478 endonucleolytic cleavage involved in rRNA processing	1	0.0665509500141949	0.935	0.091	Biological Process	GO:0000478	endonucleolytic cleavage involved in rRNA processing	0.0665509500141949	0.408838196904178	0	0	1	11
GO:0000479 endonucleolytic cleavage of tricistronic rRNA transcript (SSU-rRNA, 5.8S rRNA, LSU-rRNA)	1	0.0665509500141949	0.935	0.091	Biological Process	GO:0000479	endonucleolytic cleavage of tricistronic rRNA transcript (SSU-rRNA, 5.8S rRNA, LSU-rRNA)	0.0665509500141949	0.408838196904178	0	0	1	11
GO:0002517 T cell tolerance induction	1	0.0665509500141949	0.935	0.091	Biological Process	GO:0002517	T cell tolerance induction	0.0665509500141949	0.408838196904178	0	0	1	11
GO:0002759 regulation of antimicrobial humoral response	1	0.0665509500141949	0.935	0.091	Biological Process	GO:0002759	regulation of antimicrobial humoral response	0.0665509500141949	0.408838196904178	0	0	1	11
GO:0006072 glycerol-3-phosphate metabolic process	1	0.0665509500141949	0.935	0.091	Biological Process	GO:0006072	glycerol-3-phosphate metabolic process	0.0665509500141949	0.408838196904178	0	0	1	11
GO:0010528 regulation of transposition	1	0.0665509500141949	0.935	0.091	Biological Process	GO:0010528	regulation of transposition	0.0665509500141949	0.408838196904178	0	0	1	11
GO:0010529 negative regulation of transposition	1	0.0665509500141949	0.935	0.091	Biological Process	GO:0010529	negative regulation of transposition	0.0665509500141949	0.408838196904178	0	0	1	11
GO:0021936 regulation of cerebellar granule cell precursor proliferation	1	0.0665509500141949	0.935	0.091	Biological Process	GO:0021936	regulation of cerebellar granule cell precursor proliferation	0.0665509500141949	0.408838196904178	0	0	1	11
GO:0021978 telencephalon regionalization	1	0.0665509500141949	0.935	0.091	Biological Process	GO:0021978	telencephalon regionalization	0.0665509500141949	0.408838196904178	0	0	1	11
GO:0031269 pseudopodium assembly	1	0.0665509500141949	0.935	0.091	Biological Process	GO:0031269	pseudopodium assembly	0.0665509500141949	0.408838196904178	0	0	1	11
GO:0033194 response to hydroperoxide	1	0.0665509500141949	0.935	0.091	Biological Process	GO:0033194	response to hydroperoxide	0.0665509500141949	0.408838196904178	0	0	1	11
GO:0036363 transforming growth factor beta activation	1	0.0665509500141949	0.935	0.091	Biological Process	GO:0036363	transforming growth factor beta activation	0.0665509500141949	0.408838196904178	0	0	1	11
GO:0042753 positive regulation of circadian rhythm	1	0.0665509500141949	0.935	0.091	Biological Process	GO:0042753	positive regulation of circadian rhythm	0.0665509500141949	0.408838196904178	0	0	1	11
GO:0055070 copper ion homeostasis	1	0.0665509500141949	0.935	0.091	Biological Process	GO:0055070	copper ion homeostasis	0.0665509500141949	0.408838196904178	0	0	1	11
GO:0060442 branching involved in prostate gland morphogenesis	1	0.0665509500141949	0.935	0.091	Biological Process	GO:0060442	branching involved in prostate gland morphogenesis	0.0665509500141949	0.408838196904178	0	0	1	11
GO:0060601 lateral sprouting from an epithelium	1	0.0665509500141949	0.935	0.091	Biological Process	GO:0060601	lateral sprouting from an epithelium	0.0665509500141949	0.408838196904178	0	0	1	11
GO:0060767 epithelial cell proliferation involved in prostate gland development	1	0.0665509500141949	0.935	0.091	Biological Process	GO:0060767	epithelial cell proliferation involved in prostate gland development	0.0665509500141949	0.408838196904178	0	0	1	11
GO:0071285 cellular response to lithium ion	1	0.0665509500141949	0.935	0.091	Biological Process	GO:0071285	cellular response to lithium ion	0.0665509500141949	0.408838196904178	0	0	1	11
GO:0072497 mesenchymal stem cell differentiation	1	0.0665509500141949	0.935	0.091	Biological Process	GO:0072497	mesenchymal stem cell differentiation	0.0665509500141949	0.408838196904178	0	0	1	11
GO:0097152 mesenchymal cell apoptotic process	1	0.0665509500141949	0.935	0.091	Biological Process	GO:0097152	mesenchymal cell apoptotic process	0.0665509500141949	0.408838196904178	0	0	1	11
GO:1902036 regulation of hematopoietic stem cell differentiation	1	0.0665509500141949	0.935	0.091	Biological Process	GO:1902036	regulation of hematopoietic stem cell differentiation	0.0665509500141949	0.408838196904178	0	0	1	11
GO:0015081 sodium ion transmembrane transporter activity	2	0.206104046687471	1.961	0.014	Molecular Function	GO:0015081	sodium ion transmembrane transporter activity	0.206104046687471	0.409486874803825	0	0	2	138
GO:0001222 transcription corepressor binding	1	0.207799309601941	0.980	0.026	Molecular Function	GO:0001222	transcription corepressor binding	0.207799309601941	0.409486874803825	0	0	1	38
GO:0034212 peptide N-acetyltransferase activity	1	0.207799309601941	0.980	0.026	Molecular Function	GO:0034212	peptide N-acetyltransferase activity	0.207799309601941	0.409486874803825	0	0	1	38
GO:0042542 response to hydrogen peroxide	2	0.067354878002937	1.869	0.029	Biological Process	GO:0042542	response to hydrogen peroxide	0.067354878002937	0.412682268398947	0	0	2	68
GO:0000794 condensed nuclear chromosome	2	0.0629353534970913	1.770	0.031	Cellular Component	GO:0000794	condensed nuclear chromosome	0.0629353534970913	0.414909323003259	0	0	2	65
GO:0098802 plasma membrane signaling receptor complex	3	0.0632657211874924	2.655	0.021	Cellular Component	GO:0098802	plasma membrane signaling receptor complex	0.0632657211874924	0.414909323003259	0	0	3	145
GO:0005744 TIM23 mitochondrial import inner membrane translocase complex	1	0.066953520415825	0.885	0.091	Cellular Component	GO:0005744	TIM23 mitochondrial import inner membrane translocase complex	0.066953520415825	0.414909323003259	0	0	1	11
GO:0072687 meiotic spindle	1	0.066953520415825	0.885	0.091	Cellular Component	GO:0072687	meiotic spindle	0.066953520415825	0.414909323003259	0	0	1	11
GO:0005758 mitochondrial intermembrane space	2	0.0681060101450354	1.770	0.029	Cellular Component	GO:0005758	mitochondrial intermembrane space	0.0681060101450354	0.414909323003259	0	0	2	68
GO:0000812 Swr1 complex	1	0.0728152123151414	0.885	0.083	Cellular Component	GO:0000812	Swr1 complex	0.0728152123151414	0.414909323003259	0	0	1	12
GO:0030126 COPI vesicle coat	1	0.0728152123151414	0.885	0.083	Cellular Component	GO:0030126	COPI vesicle coat	0.0728152123151414	0.414909323003259	0	0	1	12
GO:0030677 ribonuclease P complex	1	0.0728152123151414	0.885	0.083	Cellular Component	GO:0030677	ribonuclease P complex	0.0728152123151414	0.414909323003259	0	0	1	12
GO:0071565 nBAF complex	1	0.0728152123151414	0.885	0.083	Cellular Component	GO:0071565	nBAF complex	0.0728152123151414	0.414909323003259	0	0	1	12
GO:0017046 peptide hormone binding	1	0.212646317605097	0.980	0.026	Molecular Function	GO:0017046	peptide hormone binding	0.212646317605097	0.416994242328043	0	0	1	39
GO:0061061 muscle structure development	6	0.0692483916632286	5.607	0.013	Biological Process	GO:0061061	muscle structure development	0.0692483916632286	0.419073709879526	0	0	6	462
GO:0043535 regulation of blood vessel endothelial cell migration	2	0.070842560464174	1.869	0.029	Biological Process	GO:0043535	regulation of blood vessel endothelial cell migration	0.070842560464174	0.419073709879526	0	0	2	70
GO:0030031 cell projection assembly	6	0.0709638621686278	5.607	0.013	Biological Process	GO:0030031	cell projection assembly	0.0709638621686278	0.419073709879526	0	0	6	465
GO:0048232 male gamete generation	5	0.0721430563668416	4.673	0.014	Biological Process	GO:0048232	male gamete generation	0.0721430563668416	0.419073709879526	0	0	5	356
GO:0001682 tRNA 5'-leader removal	1	0.0723788790810926	0.935	0.083	Biological Process	GO:0001682	tRNA 5'-leader removal	0.0723788790810926	0.419073709879526	0	0	1	12
GO:0010224 response to UV-B	1	0.0723788790810926	0.935	0.083	Biological Process	GO:0010224	response to UV-B	0.0723788790810926	0.419073709879526	0	0	1	12
GO:0010226 response to lithium ion	1	0.0723788790810926	0.935	0.083	Biological Process	GO:0010226	response to lithium ion	0.0723788790810926	0.419073709879526	0	0	1	12
GO:0010560 positive regulation of glycoprotein biosynthetic process	1	0.0723788790810926	0.935	0.083	Biological Process	GO:0010560	positive regulation of glycoprotein biosynthetic process	0.0723788790810926	0.419073709879526	0	0	1	12
GO:0014857 regulation of skeletal muscle cell proliferation	1	0.0723788790810926	0.935	0.083	Biological Process	GO:0014857	regulation of skeletal muscle cell proliferation	0.0723788790810926	0.419073709879526	0	0	1	12
GO:0030497 fatty acid elongation	1	0.0723788790810926	0.935	0.083	Biological Process	GO:0030497	fatty acid elongation	0.0723788790810926	0.419073709879526	0	0	1	12
GO:0031268 pseudopodium organization	1	0.0723788790810926	0.935	0.083	Biological Process	GO:0031268	pseudopodium organization	0.0723788790810926	0.419073709879526	0	0	1	12
GO:0034244 negative regulation of transcription elongation from RNA polymerase II promoter	1	0.0723788790810926	0.935	0.083	Biological Process	GO:0034244	negative regulation of transcription elongation from RNA polymerase II promoter	0.0723788790810926	0.419073709879526	0	0	1	12
GO:0035092 sperm chromatin condensation	1	0.0723788790810926	0.935	0.083	Biological Process	GO:0035092	sperm chromatin condensation	0.0723788790810926	0.419073709879526	0	0	1	12
GO:0035728 response to hepatocyte growth factor	1	0.0723788790810926	0.935	0.083	Biological Process	GO:0035728	response to hepatocyte growth factor	0.0723788790810926	0.419073709879526	0	0	1	12
GO:0035729 cellular response to hepatocyte growth factor stimulus	1	0.0723788790810926	0.935	0.083	Biological Process	GO:0035729	cellular response to hepatocyte growth factor stimulus	0.0723788790810926	0.419073709879526	0	0	1	12
GO:0048368 lateral mesoderm development	1	0.0723788790810926	0.935	0.083	Biological Process	GO:0048368	lateral mesoderm development	0.0723788790810926	0.419073709879526	0	0	1	12
GO:0070141 response to UV-A	1	0.0723788790810926	0.935	0.083	Biological Process	GO:0070141	response to UV-A	0.0723788790810926	0.419073709879526	0	0	1	12
GO:0072074 kidney mesenchyme development	1	0.0723788790810926	0.935	0.083	Biological Process	GO:0072074	kidney mesenchyme development	0.0723788790810926	0.419073709879526	0	0	1	12
GO:0072111 cell proliferation involved in kidney development	1	0.0723788790810926	0.935	0.083	Biological Process	GO:0072111	cell proliferation involved in kidney development	0.0723788790810926	0.419073709879526	0	0	1	12
GO:0097475 motor neuron migration	1	0.0723788790810926	0.935	0.083	Biological Process	GO:0097475	motor neuron migration	0.0723788790810926	0.419073709879526	0	0	1	12
GO:1901533 negative regulation of hematopoietic progenitor cell differentiation	1	0.0723788790810926	0.935	0.083	Biological Process	GO:1901533	negative regulation of hematopoietic progenitor cell differentiation	0.0723788790810926	0.419073709879526	0	0	1	12
GO:2000628 regulation of miRNA metabolic process	1	0.0723788790810926	0.935	0.083	Biological Process	GO:2000628	regulation of miRNA metabolic process	0.0723788790810926	0.419073709879526	0	0	1	12
GO:0098869 cellular oxidant detoxification	2	0.0726082113541018	1.869	0.028	Biological Process	GO:0098869	cellular oxidant detoxification	0.0726082113541018	0.419353160838154	0	0	2	71
GO:0032266 phosphatidylinositol-3-phosphate binding	1	0.217463958613152	0.980	0.025	Molecular Function	GO:0032266	phosphatidylinositol-3-phosphate binding	0.217463958613152	0.421088032194177	0	0	1	40
GO:0030695 GTPase regulator activity	4	0.217876394767136	3.922	0.010	Molecular Function	GO:0030695	GTPase regulator activity	0.217876394767136	0.421088032194177	0	0	4	392
GO:0060589 nucleoside-triphosphatase regulator activity	4	0.217876394767136	3.922	0.010	Molecular Function	GO:0060589	nucleoside-triphosphatase regulator activity	0.217876394767136	0.421088032194177	0	0	4	392
GO:0008544 epidermis development	4	0.073852028821623	3.738	0.016	Biological Process	GO:0008544	epidermis development	0.073852028821623	0.422012773204414	0	0	4	253
GO:0008593 regulation of Notch signaling pathway	2	0.074388075064629	1.869	0.028	Biological Process	GO:0008593	regulation of Notch signaling pathway	0.074388075064629	0.422012773204414	0	0	2	72
GO:2001251 negative regulation of chromosome organization	2	0.074388075064629	1.869	0.028	Biological Process	GO:2001251	negative regulation of chromosome organization	0.074388075064629	0.422012773204414	0	0	2	72
GO:0002429 immune response-activating cell surface receptor signaling pathway	3	0.0751585702613314	2.804	0.019	Biological Process	GO:0002429	immune response-activating cell surface receptor signaling pathway	0.0751585702613314	0.422012773204414	0	0	3	157
GO:0002757 immune response-activating signal transduction	3	0.0751585702613314	2.804	0.019	Biological Process	GO:0002757	immune response-activating signal transduction	0.0751585702613314	0.422012773204414	0	0	3	157
GO:0007179 transforming growth factor beta receptor signaling pathway	3	0.0751585702613314	2.804	0.019	Biological Process	GO:0007179	transforming growth factor beta receptor signaling pathway	0.0751585702613314	0.422012773204414	0	0	3	157
GO:0043393 regulation of protein binding	3	0.0751585702613314	2.804	0.019	Biological Process	GO:0043393	regulation of protein binding	0.0751585702613314	0.422012773204414	0	0	3	157
GO:0072593 reactive oxygen species metabolic process	3	0.0762801410651052	2.804	0.019	Biological Process	GO:0072593	reactive oxygen species metabolic process	0.0762801410651052	0.422012773204414	0	0	3	158
GO:0050801 ion homeostasis	7	0.0770667409771345	6.542	0.012	Biological Process	GO:0050801	ion homeostasis	0.0770667409771345	0.422012773204414	0	0	7	592
GO:0007398 ectoderm development	1	0.0781707598034083	0.935	0.077	Biological Process	GO:0007398	ectoderm development	0.0781707598034083	0.422012773204414	0	0	1	13
GO:0007625 grooming behavior	1	0.0781707598034083	0.935	0.077	Biological Process	GO:0007625	grooming behavior	0.0781707598034083	0.422012773204414	0	0	1	13
GO:0010771 negative regulation of cell morphogenesis involved in differentiation	1	0.0781707598034083	0.935	0.077	Biological Process	GO:0010771	negative regulation of cell morphogenesis involved in differentiation	0.0781707598034083	0.422012773204414	0	0	1	13
GO:0030502 negative regulation of bone mineralization	1	0.0781707598034083	0.935	0.077	Biological Process	GO:0030502	negative regulation of bone mineralization	0.0781707598034083	0.422012773204414	0	0	1	13
GO:0042761 very long-chain fatty acid biosynthetic process	1	0.0781707598034083	0.935	0.077	Biological Process	GO:0042761	very long-chain fatty acid biosynthetic process	0.0781707598034083	0.422012773204414	0	0	1	13
GO:0048302 regulation of isotype switching to IgG isotypes	1	0.0781707598034083	0.935	0.077	Biological Process	GO:0048302	regulation of isotype switching to IgG isotypes	0.0781707598034083	0.422012773204414	0	0	1	13
GO:0050910 detection of mechanical stimulus involved in sensory perception of sound	1	0.0781707598034083	0.935	0.077	Biological Process	GO:0050910	detection of mechanical stimulus involved in sensory perception of sound	0.0781707598034083	0.422012773204414	0	0	1	13
GO:0051451 myoblast migration	1	0.0781707598034083	0.935	0.077	Biological Process	GO:0051451	myoblast migration	0.0781707598034083	0.422012773204414	0	0	1	13
GO:0051546 keratinocyte migration	1	0.0781707598034083	0.935	0.077	Biological Process	GO:0051546	keratinocyte migration	0.0781707598034083	0.422012773204414	0	0	1	13
GO:0052646 alditol phosphate metabolic process	1	0.0781707598034083	0.935	0.077	Biological Process	GO:0052646	alditol phosphate metabolic process	0.0781707598034083	0.422012773204414	0	0	1	13
GO:0061615 glycolytic process through fructose-6-phosphate	1	0.0781707598034083	0.935	0.077	Biological Process	GO:0061615	glycolytic process through fructose-6-phosphate	0.0781707598034083	0.422012773204414	0	0	1	13
GO:0070431 nucleotide-binding oligomerization domain containing 2 signaling pathway	1	0.0781707598034083	0.935	0.077	Biological Process	GO:0070431	nucleotide-binding oligomerization domain containing 2 signaling pathway	0.0781707598034083	0.422012773204414	0	0	1	13
GO:0072044 collecting duct development	1	0.0781707598034083	0.935	0.077	Biological Process	GO:0072044	collecting duct development	0.0781707598034083	0.422012773204414	0	0	1	13
GO:0090036 regulation of protein kinase C signaling	1	0.0781707598034083	0.935	0.077	Biological Process	GO:0090036	regulation of protein kinase C signaling	0.0781707598034083	0.422012773204414	0	0	1	13
GO:0090051 negative regulation of cell migration involved in sprouting angiogenesis	1	0.0781707598034083	0.935	0.077	Biological Process	GO:0090051	negative regulation of cell migration involved in sprouting angiogenesis	0.0781707598034083	0.422012773204414	0	0	1	13
GO:1900025 negative regulation of substrate adhesion-dependent cell spreading	1	0.0781707598034083	0.935	0.077	Biological Process	GO:1900025	negative regulation of substrate adhesion-dependent cell spreading	0.0781707598034083	0.422012773204414	0	0	1	13
GO:1903020 positive regulation of glycoprotein metabolic process	1	0.0781707598034083	0.935	0.077	Biological Process	GO:1903020	positive regulation of glycoprotein metabolic process	0.0781707598034083	0.422012773204414	0	0	1	13
GO:2000353 positive regulation of endothelial cell apoptotic process	1	0.0781707598034083	0.935	0.077	Biological Process	GO:2000353	positive regulation of endothelial cell apoptotic process	0.0781707598034083	0.422012773204414	0	0	1	13
GO:2001044 regulation of integrin-mediated signaling pathway	1	0.0781707598034083	0.935	0.077	Biological Process	GO:2001044	regulation of integrin-mediated signaling pathway	0.0781707598034083	0.422012773204414	0	0	1	13
GO:0031032 actomyosin structure organization	3	0.0785455180747763	2.804	0.019	Biological Process	GO:0031032	actomyosin structure organization	0.0785455180747763	0.422927529306939	0	0	3	160
GO:0032091 negative regulation of protein binding	2	0.0798105335704194	1.869	0.027	Biological Process	GO:0032091	negative regulation of protein binding	0.0798105335704194	0.422927529306939	0	0	2	75
GO:0033077 T cell differentiation in thymus	2	0.0798105335704194	1.869	0.027	Biological Process	GO:0033077	T cell differentiation in thymus	0.0798105335704194	0.422927529306939	0	0	2	75
GO:0051963 regulation of synapse assembly	2	0.0798105335704194	1.869	0.027	Biological Process	GO:0051963	regulation of synapse assembly	0.0798105335704194	0.422927529306939	0	0	2	75
GO:0030003 cellular cation homeostasis	6	0.0811479736974404	5.607	0.012	Biological Process	GO:0030003	cellular cation homeostasis	0.0811479736974404	0.422927529306939	0	0	6	482
GO:0001942 hair follicle development	2	0.0816448510205104	1.869	0.026	Biological Process	GO:0001942	hair follicle development	0.0816448510205104	0.422927529306939	0	0	2	76
GO:0045582 positive regulation of T cell differentiation	2	0.0816448510205104	1.869	0.026	Biological Process	GO:0045582	positive regulation of T cell differentiation	0.0816448510205104	0.422927529306939	0	0	2	76
GO:0009888 tissue development	14	0.0826671244338668	13.084	0.009	Biological Process	GO:0009888	tissue development	0.0826671244338668	0.422927529306939	0	0	14	1499
GO:1903131 mononuclear cell differentiation	5	0.0826826377858355	4.673	0.013	Biological Process	GO:1903131	mononuclear cell differentiation	0.0826826377858355	0.422927529306939	0	0	5	371
GO:0051303 establishment of chromosome localization	2	0.0834921944559378	1.869	0.026	Biological Process	GO:0051303	establishment of chromosome localization	0.0834921944559378	0.422927529306939	0	0	2	77
GO:0002407 dendritic cell chemotaxis	1	0.0839268130656066	0.935	0.071	Biological Process	GO:0002407	dendritic cell chemotaxis	0.0839268130656066	0.422927529306939	0	0	1	14
GO:0010866 regulation of triglyceride biosynthetic process	1	0.0839268130656066	0.935	0.071	Biological Process	GO:0010866	regulation of triglyceride biosynthetic process	0.0839268130656066	0.422927529306939	0	0	1	14
GO:0021756 striatum development	1	0.0839268130656066	0.935	0.071	Biological Process	GO:0021756	striatum development	0.0839268130656066	0.422927529306939	0	0	1	14
GO:0023035 CD40 signaling pathway	1	0.0839268130656066	0.935	0.071	Biological Process	GO:0023035	CD40 signaling pathway	0.0839268130656066	0.422927529306939	0	0	1	14
GO:0030002 cellular anion homeostasis	1	0.0839268130656066	0.935	0.071	Biological Process	GO:0030002	cellular anion homeostasis	0.0839268130656066	0.422927529306939	0	0	1	14
GO:0036159 inner dynein arm assembly	1	0.0839268130656066	0.935	0.071	Biological Process	GO:0036159	inner dynein arm assembly	0.0839268130656066	0.422927529306939	0	0	1	14
GO:0045591 positive regulation of regulatory T cell differentiation	1	0.0839268130656066	0.935	0.071	Biological Process	GO:0045591	positive regulation of regulatory T cell differentiation	0.0839268130656066	0.422927529306939	0	0	1	14
GO:0048291 isotype switching to IgG isotypes	1	0.0839268130656066	0.935	0.071	Biological Process	GO:0048291	isotype switching to IgG isotypes	0.0839268130656066	0.422927529306939	0	0	1	14
GO:0048557 embryonic digestive tract morphogenesis	1	0.0839268130656066	0.935	0.071	Biological Process	GO:0048557	embryonic digestive tract morphogenesis	0.0839268130656066	0.422927529306939	0	0	1	14
GO:0050860 negative regulation of T cell receptor signaling pathway	1	0.0839268130656066	0.935	0.071	Biological Process	GO:0050860	negative regulation of T cell receptor signaling pathway	0.0839268130656066	0.422927529306939	0	0	1	14
GO:0051151 negative regulation of smooth muscle cell differentiation	1	0.0839268130656066	0.935	0.071	Biological Process	GO:0051151	negative regulation of smooth muscle cell differentiation	0.0839268130656066	0.422927529306939	0	0	1	14
GO:0070131 positive regulation of mitochondrial translation	1	0.0839268130656066	0.935	0.071	Biological Process	GO:0070131	positive regulation of mitochondrial translation	0.0839268130656066	0.422927529306939	0	0	1	14
GO:0070423 nucleotide-binding oligomerization domain containing signaling pathway	1	0.0839268130656066	0.935	0.071	Biological Process	GO:0070423	nucleotide-binding oligomerization domain containing signaling pathway	0.0839268130656066	0.422927529306939	0	0	1	14
GO:1902894 negative regulation of pri-miRNA transcription by RNA polymerase II	1	0.0839268130656066	0.935	0.071	Biological Process	GO:1902894	negative regulation of pri-miRNA transcription by RNA polymerase II	0.0839268130656066	0.422927529306939	0	0	1	14
GO:2000479 regulation of cAMP-dependent protein kinase activity	1	0.0839268130656066	0.935	0.071	Biological Process	GO:2000479	regulation of cAMP-dependent protein kinase activity	0.0839268130656066	0.422927529306939	0	0	1	14
GO:2000696 regulation of epithelial cell differentiation involved in kidney development	1	0.0839268130656066	0.935	0.071	Biological Process	GO:2000696	regulation of epithelial cell differentiation involved in kidney development	0.0839268130656066	0.422927529306939	0	0	1	14
GO:2001014 regulation of skeletal muscle cell differentiation	1	0.0839268130656066	0.935	0.071	Biological Process	GO:2001014	regulation of skeletal muscle cell differentiation	0.0839268130656066	0.422927529306939	0	0	1	14
GO:2001267 regulation of cysteine-type endopeptidase activity involved in apoptotic signaling pathway	1	0.0839268130656066	0.935	0.071	Biological Process	GO:2001267	regulation of cysteine-type endopeptidase activity involved in apoptotic signaling pathway	0.0839268130656066	0.422927529306939	0	0	1	14
GO:0050000 chromosome localization	2	0.0853523336013721	1.869	0.026	Biological Process	GO:0050000	chromosome localization	0.0853523336013721	0.422927529306939	0	0	2	78
GO:0045596 negative regulation of cell differentiation	6	0.0862115530982196	5.607	0.012	Biological Process	GO:0045596	negative regulation of cell differentiation	0.0862115530982196	0.422927529306939	0	0	6	490
GO:0010595 positive regulation of endothelial cell migration	2	0.0872250404991735	1.869	0.025	Biological Process	GO:0010595	positive regulation of endothelial cell migration	0.0872250404991735	0.422927529306939	0	0	2	79
GO:0022404 molting cycle process	2	0.0872250404991735	1.869	0.025	Biological Process	GO:0022404	molting cycle process	0.0872250404991735	0.422927529306939	0	0	2	79
GO:0022405 hair cycle process	2	0.0872250404991735	1.869	0.025	Biological Process	GO:0022405	hair cycle process	0.0872250404991735	0.422927529306939	0	0	2	79
GO:0048585 negative regulation of response to stimulus	12	0.0872265809673945	11.215	0.010	Biological Process	GO:0048585	negative regulation of response to stimulus	0.0872265809673945	0.422927529306939	0	0	12	1245
GO:0071363 cellular response to growth factor stimulus	6	0.0875043731796217	5.607	0.012	Biological Process	GO:0071363	cellular response to growth factor stimulus	0.0875043731796217	0.422927529306939	0	0	6	492
GO:0006641 triglyceride metabolic process	2	0.0891100894898866	1.869	0.025	Biological Process	GO:0006641	triglyceride metabolic process	0.0891100894898866	0.422927529306939	0	0	2	80
GO:0051224 negative regulation of protein transport	2	0.0891100894898866	1.869	0.025	Biological Process	GO:0051224	negative regulation of protein transport	0.0891100894898866	0.422927529306939	0	0	2	80
GO:0098773 skin epidermis development	2	0.0891100894898866	1.869	0.025	Biological Process	GO:0098773	skin epidermis development	0.0891100894898866	0.422927529306939	0	0	2	80
GO:0002076 osteoblast development	1	0.0896472584115053	0.935	0.067	Biological Process	GO:0002076	osteoblast development	0.0896472584115053	0.422927529306939	0	0	1	15
GO:0006978 DNA damage response, signal transduction by p53 class mediator resulting in transcription of p21 class mediator	1	0.0896472584115053	0.935	0.067	Biological Process	GO:0006978	DNA damage response, signal transduction by p53 class mediator resulting in transcription of p21 class mediator	0.0896472584115053	0.422927529306939	0	0	1	15
GO:0014856 skeletal muscle cell proliferation	1	0.0896472584115053	0.935	0.067	Biological Process	GO:0014856	skeletal muscle cell proliferation	0.0896472584115053	0.422927529306939	0	0	1	15
GO:0021534 cell proliferation in hindbrain	1	0.0896472584115053	0.935	0.067	Biological Process	GO:0021534	cell proliferation in hindbrain	0.0896472584115053	0.422927529306939	0	0	1	15
GO:0021924 cell proliferation in external granule layer	1	0.0896472584115053	0.935	0.067	Biological Process	GO:0021924	cell proliferation in external granule layer	0.0896472584115053	0.422927529306939	0	0	1	15
GO:0021930 cerebellar granule cell precursor proliferation	1	0.0896472584115053	0.935	0.067	Biological Process	GO:0021930	cerebellar granule cell precursor proliferation	0.0896472584115053	0.422927529306939	0	0	1	15
GO:0032785 negative regulation of DNA-templated transcription, elongation	1	0.0896472584115053	0.935	0.067	Biological Process	GO:0032785	negative regulation of DNA-templated transcription, elongation	0.0896472584115053	0.422927529306939	0	0	1	15
GO:0035872 nucleotide-binding domain, leucine rich repeat containing receptor signaling pathway	1	0.0896472584115053	0.935	0.067	Biological Process	GO:0035872	nucleotide-binding domain, leucine rich repeat containing receptor signaling pathway	0.0896472584115053	0.422927529306939	0	0	1	15
GO:0042832 defense response to protozoan	1	0.0896472584115053	0.935	0.067	Biological Process	GO:0042832	defense response to protozoan	0.0896472584115053	0.422927529306939	0	0	1	15
GO:0043046 DNA methylation involved in gamete generation	1	0.0896472584115053	0.935	0.067	Biological Process	GO:0043046	DNA methylation involved in gamete generation	0.0896472584115053	0.422927529306939	0	0	1	15
GO:0043501 skeletal muscle adaptation	1	0.0896472584115053	0.935	0.067	Biological Process	GO:0043501	skeletal muscle adaptation	0.0896472584115053	0.422927529306939	0	0	1	15
GO:0048643 positive regulation of skeletal muscle tissue development	1	0.0896472584115053	0.935	0.067	Biological Process	GO:0048643	positive regulation of skeletal muscle tissue development	0.0896472584115053	0.422927529306939	0	0	1	15
GO:0050862 positive regulation of T cell receptor signaling pathway	1	0.0896472584115053	0.935	0.067	Biological Process	GO:0050862	positive regulation of T cell receptor signaling pathway	0.0896472584115053	0.422927529306939	0	0	1	15
GO:0051315 attachment of mitotic spindle microtubules to kinetochore	1	0.0896472584115053	0.935	0.067	Biological Process	GO:0051315	attachment of mitotic spindle microtubules to kinetochore	0.0896472584115053	0.422927529306939	0	0	1	15
GO:0051988 regulation of attachment of spindle microtubules to kinetochore	1	0.0896472584115053	0.935	0.067	Biological Process	GO:0051988	regulation of attachment of spindle microtubules to kinetochore	0.0896472584115053	0.422927529306939	0	0	1	15
GO:0055064 chloride ion homeostasis	1	0.0896472584115053	0.935	0.067	Biological Process	GO:0055064	chloride ion homeostasis	0.0896472584115053	0.422927529306939	0	0	1	15
GO:0055083 monovalent inorganic anion homeostasis	1	0.0896472584115053	0.935	0.067	Biological Process	GO:0055083	monovalent inorganic anion homeostasis	0.0896472584115053	0.422927529306939	0	0	1	15
GO:0060438 trachea development	1	0.0896472584115053	0.935	0.067	Biological Process	GO:0060438	trachea development	0.0896472584115053	0.422927529306939	0	0	1	15
GO:0060572 morphogenesis of an epithelial bud	1	0.0896472584115053	0.935	0.067	Biological Process	GO:0060572	morphogenesis of an epithelial bud	0.0896472584115053	0.422927529306939	0	0	1	15
GO:0099116 tRNA 5'-end processing	1	0.0896472584115053	0.935	0.067	Biological Process	GO:0099116	tRNA 5'-end processing	0.0896472584115053	0.422927529306939	0	0	1	15
GO:1901881 positive regulation of protein depolymerization	1	0.0896472584115053	0.935	0.067	Biological Process	GO:1901881	positive regulation of protein depolymerization	0.0896472584115053	0.422927529306939	0	0	1	15
GO:1904385 cellular response to angiotensin	1	0.0896472584115053	0.935	0.067	Biological Process	GO:1904385	cellular response to angiotensin	0.0896472584115053	0.422927529306939	0	0	1	15
GO:1990776 response to angiotensin	1	0.0896472584115053	0.935	0.067	Biological Process	GO:1990776	response to angiotensin	0.0896472584115053	0.422927529306939	0	0	1	15
GO:0014706 striated muscle tissue development	4	0.089662097102637	3.738	0.015	Biological Process	GO:0014706	striated muscle tissue development	0.089662097102637	0.422927529306939	0	0	4	271
GO:1903046 meiotic cell cycle process	3	0.0903057468812189	2.804	0.018	Biological Process	GO:1903046	meiotic cell cycle process	0.0903057468812189	0.42378049778351	0	0	3	170
GO:0032204 regulation of telomere maintenance	2	0.0910072571928855	1.869	0.025	Biological Process	GO:0032204	regulation of telomere maintenance	0.0910072571928855	0.42378049778351	0	0	2	81
GO:0035082 axoneme assembly	2	0.0910072571928855	1.869	0.025	Biological Process	GO:0035082	axoneme assembly	0.0910072571928855	0.42378049778351	0	0	2	81
GO:0017038 protein import	3	0.0927419544202432	2.804	0.017	Biological Process	GO:0017038	protein import	0.0927419544202432	0.42378049778351	0	0	3	172
GO:0045445 myoblast differentiation	2	0.0929163224871669	1.869	0.024	Biological Process	GO:0045445	myoblast differentiation	0.0929163224871669	0.42378049778351	0	0	2	82
GO:0048729 tissue morphogenesis	6	0.0934545145822823	5.607	0.012	Biological Process	GO:0048729	tissue morphogenesis	0.0934545145822823	0.42378049778351	0	0	6	501
GO:0070848 response to growth factor	6	0.0941289604783342	5.607	0.012	Biological Process	GO:0070848	response to growth factor	0.0941289604783342	0.42378049778351	0	0	6	502
GO:0001708 cell fate specification	2	0.0948370664922906	1.869	0.024	Biological Process	GO:0001708	cell fate specification	0.0948370664922906	0.42378049778351	0	0	2	83
GO:1904950 negative regulation of establishment of protein localization	2	0.0948370664922906	1.869	0.024	Biological Process	GO:1904950	negative regulation of establishment of protein localization	0.0948370664922906	0.42378049778351	0	0	2	83
GO:1990748 cellular detoxification	2	0.0948370664922906	1.869	0.024	Biological Process	GO:1990748	cellular detoxification	0.0948370664922906	0.42378049778351	0	0	2	83
GO:0010632 regulation of epithelial cell migration	3	0.0952053612457488	2.804	0.017	Biological Process	GO:0010632	regulation of epithelial cell migration	0.0952053612457488	0.42378049778351	0	0	3	174
GO:0002082 regulation of oxidative phosphorylation	1	0.0953323140523354	0.935	0.062	Biological Process	GO:0002082	regulation of oxidative phosphorylation	0.0953323140523354	0.42378049778351	0	0	1	16
GO:0007271 synaptic transmission, cholinergic	1	0.0953323140523354	0.935	0.062	Biological Process	GO:0007271	synaptic transmission, cholinergic	0.0953323140523354	0.42378049778351	0	0	1	16
GO:0015721 bile acid and bile salt transport	1	0.0953323140523354	0.935	0.062	Biological Process	GO:0015721	bile acid and bile salt transport	0.0953323140523354	0.42378049778351	0	0	1	16
GO:0021513 spinal cord dorsal/ventral patterning	1	0.0953323140523354	0.935	0.062	Biological Process	GO:0021513	spinal cord dorsal/ventral patterning	0.0953323140523354	0.42378049778351	0	0	1	16
GO:0030322 stabilization of membrane potential	1	0.0953323140523354	0.935	0.062	Biological Process	GO:0030322	stabilization of membrane potential	0.0953323140523354	0.42378049778351	0	0	1	16
GO:0033079 immature T cell proliferation	1	0.0953323140523354	0.935	0.062	Biological Process	GO:0033079	immature T cell proliferation	0.0953323140523354	0.42378049778351	0	0	1	16
GO:0033080 immature T cell proliferation in thymus	1	0.0953323140523354	0.935	0.062	Biological Process	GO:0033080	immature T cell proliferation in thymus	0.0953323140523354	0.42378049778351	0	0	1	16
GO:0033083 regulation of immature T cell proliferation	1	0.0953323140523354	0.935	0.062	Biological Process	GO:0033083	regulation of immature T cell proliferation	0.0953323140523354	0.42378049778351	0	0	1	16
GO:0033084 regulation of immature T cell proliferation in thymus	1	0.0953323140523354	0.935	0.062	Biological Process	GO:0033084	regulation of immature T cell proliferation in thymus	0.0953323140523354	0.42378049778351	0	0	1	16
GO:0035094 response to nicotine	1	0.0953323140523354	0.935	0.062	Biological Process	GO:0035094	response to nicotine	0.0953323140523354	0.42378049778351	0	0	1	16
GO:0035584 calcium-mediated signaling using intracellular calcium source	1	0.0953323140523354	0.935	0.062	Biological Process	GO:0035584	calcium-mediated signaling using intracellular calcium source	0.0953323140523354	0.42378049778351	0	0	1	16
GO:0042481 regulation of odontogenesis	1	0.0953323140523354	0.935	0.062	Biological Process	GO:0042481	regulation of odontogenesis	0.0953323140523354	0.42378049778351	0	0	1	16
GO:0042772 DNA damage response, signal transduction resulting in transcription	1	0.0953323140523354	0.935	0.062	Biological Process	GO:0042772	DNA damage response, signal transduction resulting in transcription	0.0953323140523354	0.42378049778351	0	0	1	16
GO:0043369 CD4-positive or CD8-positive, alpha-beta T cell lineage commitment	1	0.0953323140523354	0.935	0.062	Biological Process	GO:0043369	CD4-positive or CD8-positive, alpha-beta T cell lineage commitment	0.0953323140523354	0.42378049778351	0	0	1	16
GO:0045023 G0 to G1 transition	1	0.0953323140523354	0.935	0.062	Biological Process	GO:0045023	G0 to G1 transition	0.0953323140523354	0.42378049778351	0	0	1	16
GO:0045780 positive regulation of bone resorption	1	0.0953323140523354	0.935	0.062	Biological Process	GO:0045780	positive regulation of bone resorption	0.0953323140523354	0.42378049778351	0	0	1	16
GO:0048714 positive regulation of oligodendrocyte differentiation	1	0.0953323140523354	0.935	0.062	Biological Process	GO:0048714	positive regulation of oligodendrocyte differentiation	0.0953323140523354	0.42378049778351	0	0	1	16
GO:0051894 positive regulation of focal adhesion assembly	1	0.0953323140523354	0.935	0.062	Biological Process	GO:0051894	positive regulation of focal adhesion assembly	0.0953323140523354	0.42378049778351	0	0	1	16
GO:1901522 positive regulation of transcription from RNA polymerase II promoter involved in cellular response to chemical stimulus	1	0.0953323140523354	0.935	0.062	Biological Process	GO:1901522	positive regulation of transcription from RNA polymerase II promoter involved in cellular response to chemical stimulus	0.0953323140523354	0.42378049778351	0	0	1	16
GO:0030016 myofibril	3	0.076302587651224	2.655	0.019	Cellular Component	GO:0030016	myofibril	0.076302587651224	0.426729286493883	0	0	3	157
GO:0071949 FAD binding	1	0.222252408803413	0.980	0.024	Molecular Function	GO:0071949	FAD binding	0.222252408803413	0.427490279133837	0	0	1	41
GO:0051234 establishment of localization	30	0.0978988173311319	28.037	0.008	Biological Process	GO:0051234	establishment of localization	0.0978988173311319	0.432300864994298	0	0	30	3829
GO:0051051 negative regulation of transport	4	0.098132694256223	3.738	0.014	Biological Process	GO:0051051	negative regulation of transport	0.098132694256223	0.432300864994298	0	0	4	280
GO:0043087 regulation of GTPase activity	4	0.0990964334050756	3.738	0.014	Biological Process	GO:0043087	regulation of GTPase activity	0.0990964334050756	0.432300864994298	0	0	4	281
GO:0046632 alpha-beta T cell differentiation	2	0.100667215180604	1.869	0.023	Biological Process	GO:0046632	alpha-beta T cell differentiation	0.100667215180604	0.432300864994298	0	0	2	86
GO:0001562 response to protozoan	1	0.100982196874748	0.935	0.059	Biological Process	GO:0001562	response to protozoan	0.100982196874748	0.432300864994298	0	0	1	17
GO:0002043 blood vessel endothelial cell proliferation involved in sprouting angiogenesis	1	0.100982196874748	0.935	0.059	Biological Process	GO:0002043	blood vessel endothelial cell proliferation involved in sprouting angiogenesis	0.100982196874748	0.432300864994298	0	0	1	17
GO:0006929 substrate-dependent cell migration	1	0.100982196874748	0.935	0.059	Biological Process	GO:0006929	substrate-dependent cell migration	0.100982196874748	0.432300864994298	0	0	1	17
GO:0030325 adrenal gland development	1	0.100982196874748	0.935	0.059	Biological Process	GO:0030325	adrenal gland development	0.100982196874748	0.432300864994298	0	0	1	17
GO:0030539 male genitalia development	1	0.100982196874748	0.935	0.059	Biological Process	GO:0030539	male genitalia development	0.100982196874748	0.432300864994298	0	0	1	17
GO:0032781 positive regulation of ATPase activity	1	0.100982196874748	0.935	0.059	Biological Process	GO:0032781	positive regulation of ATPase activity	0.100982196874748	0.432300864994298	0	0	1	17
GO:0034471 ncRNA 5'-end processing	1	0.100982196874748	0.935	0.059	Biological Process	GO:0034471	ncRNA 5'-end processing	0.100982196874748	0.432300864994298	0	0	1	17
GO:0035994 response to muscle stretch	1	0.100982196874748	0.935	0.059	Biological Process	GO:0035994	response to muscle stretch	0.100982196874748	0.432300864994298	0	0	1	17
GO:0042573 retinoic acid metabolic process	1	0.100982196874748	0.935	0.059	Biological Process	GO:0042573	retinoic acid metabolic process	0.100982196874748	0.432300864994298	0	0	1	17
GO:0045116 protein neddylation	1	0.100982196874748	0.935	0.059	Biological Process	GO:0045116	protein neddylation	0.100982196874748	0.432300864994298	0	0	1	17
GO:0072189 ureter development	1	0.100982196874748	0.935	0.059	Biological Process	GO:0072189	ureter development	0.100982196874748	0.432300864994298	0	0	1	17
GO:0090314 positive regulation of protein targeting to membrane	1	0.100982196874748	0.935	0.059	Biological Process	GO:0090314	positive regulation of protein targeting to membrane	0.100982196874748	0.432300864994298	0	0	1	17
GO:1901889 negative regulation of cell junction assembly	1	0.100982196874748	0.935	0.059	Biological Process	GO:1901889	negative regulation of cell junction assembly	0.100982196874748	0.432300864994298	0	0	1	17
GO:1902004 positive regulation of amyloid-beta formation	1	0.100982196874748	0.935	0.059	Biological Process	GO:1902004	positive regulation of amyloid-beta formation	0.100982196874748	0.432300864994298	0	0	1	17
GO:1904996 positive regulation of leukocyte adhesion to vascular endothelial cell	1	0.100982196874748	0.935	0.059	Biological Process	GO:1904996	positive regulation of leukocyte adhesion to vascular endothelial cell	0.100982196874748	0.432300864994298	0	0	1	17
GO:2000738 positive regulation of stem cell differentiation	1	0.100982196874748	0.935	0.059	Biological Process	GO:2000738	positive regulation of stem cell differentiation	0.100982196874748	0.432300864994298	0	0	1	17
GO:0021537 telencephalon development	3	0.101480416355959	2.804	0.017	Biological Process	GO:0021537	telencephalon development	0.101480416355959	0.433632185019192	0	0	3	179
GO:0043406 positive regulation of MAP kinase activity	2	0.104608460833682	1.869	0.023	Biological Process	GO:0043406	positive regulation of MAP kinase activity	0.104608460833682	0.436953868303337	0	0	2	88
GO:0097237 cellular response to toxic substance	2	0.104608460833682	1.869	0.023	Biological Process	GO:0097237	cellular response to toxic substance	0.104608460833682	0.436953868303337	0	0	2	88
GO:0006996 organelle organization	25	0.106428101127689	23.364	0.008	Biological Process	GO:0006996	organelle organization	0.106428101127689	0.436953868303337	0	0	25	3124
GO:0010927 cellular component assembly involved in morphogenesis	2	0.106594803721324	1.869	0.022	Biological Process	GO:0010927	cellular component assembly involved in morphogenesis	0.106594803721324	0.436953868303337	0	0	2	89
GO:0045621 positive regulation of lymphocyte differentiation	2	0.106594803721324	1.869	0.022	Biological Process	GO:0045621	positive regulation of lymphocyte differentiation	0.106594803721324	0.436953868303337	0	0	2	89
GO:0002053 positive regulation of mesenchymal cell proliferation	1	0.106597122448785	0.935	0.056	Biological Process	GO:0002053	positive regulation of mesenchymal cell proliferation	0.106597122448785	0.436953868303337	0	0	1	18
GO:0006883 cellular sodium ion homeostasis	1	0.106597122448785	0.935	0.056	Biological Process	GO:0006883	cellular sodium ion homeostasis	0.106597122448785	0.436953868303337	0	0	1	18
GO:0008209 androgen metabolic process	1	0.106597122448785	0.935	0.056	Biological Process	GO:0008209	androgen metabolic process	0.106597122448785	0.436953868303337	0	0	1	18
GO:0010996 response to auditory stimulus	1	0.106597122448785	0.935	0.056	Biological Process	GO:0010996	response to auditory stimulus	0.106597122448785	0.436953868303337	0	0	1	18
GO:0021511 spinal cord patterning	1	0.106597122448785	0.935	0.056	Biological Process	GO:0021511	spinal cord patterning	0.106597122448785	0.436953868303337	0	0	1	18
GO:0032148 activation of protein kinase B activity	1	0.106597122448785	0.935	0.056	Biological Process	GO:0032148	activation of protein kinase B activity	0.106597122448785	0.436953868303337	0	0	1	18
GO:0032495 response to muramyl dipeptide	1	0.106597122448785	0.935	0.056	Biological Process	GO:0032495	response to muramyl dipeptide	0.106597122448785	0.436953868303337	0	0	1	18
GO:0033233 regulation of protein sumoylation	1	0.106597122448785	0.935	0.056	Biological Process	GO:0033233	regulation of protein sumoylation	0.106597122448785	0.436953868303337	0	0	1	18
GO:0044030 regulation of DNA methylation	1	0.106597122448785	0.935	0.056	Biological Process	GO:0044030	regulation of DNA methylation	0.106597122448785	0.436953868303337	0	0	1	18
GO:0045844 positive regulation of striated muscle tissue development	1	0.106597122448785	0.935	0.056	Biological Process	GO:0045844	positive regulation of striated muscle tissue development	0.106597122448785	0.436953868303337	0	0	1	18
GO:0048636 positive regulation of muscle organ development	1	0.106597122448785	0.935	0.056	Biological Process	GO:0048636	positive regulation of muscle organ development	0.106597122448785	0.436953868303337	0	0	1	18
GO:0051457 maintenance of protein location in nucleus	1	0.106597122448785	0.935	0.056	Biological Process	GO:0051457	maintenance of protein location in nucleus	0.106597122448785	0.436953868303337	0	0	1	18
GO:0060445 branching involved in salivary gland morphogenesis	1	0.106597122448785	0.935	0.056	Biological Process	GO:0060445	branching involved in salivary gland morphogenesis	0.106597122448785	0.436953868303337	0	0	1	18
GO:0060602 branch elongation of an epithelium	1	0.106597122448785	0.935	0.056	Biological Process	GO:0060602	branch elongation of an epithelium	0.106597122448785	0.436953868303337	0	0	1	18
GO:0070293 renal absorption	1	0.106597122448785	0.935	0.056	Biological Process	GO:0070293	renal absorption	0.106597122448785	0.436953868303337	0	0	1	18
GO:0070498 interleukin-1-mediated signaling pathway	1	0.106597122448785	0.935	0.056	Biological Process	GO:0070498	interleukin-1-mediated signaling pathway	0.106597122448785	0.436953868303337	0	0	1	18
GO:0090208 positive regulation of triglyceride metabolic process	1	0.106597122448785	0.935	0.056	Biological Process	GO:0090208	positive regulation of triglyceride metabolic process	0.106597122448785	0.436953868303337	0	0	1	18
GO:1900120 regulation of receptor binding	1	0.106597122448785	0.935	0.056	Biological Process	GO:1900120	regulation of receptor binding	0.106597122448785	0.436953868303337	0	0	1	18
GO:0015079 potassium ion transmembrane transporter activity	2	0.228505611221997	1.961	0.014	Molecular Function	GO:0015079	potassium ion transmembrane transporter activity	0.228505611221997	0.437425027196394	0	0	2	148
GO:0033108 mitochondrial respiratory chain complex assembly	2	0.108591354321969	1.869	0.022	Biological Process	GO:0033108	mitochondrial respiratory chain complex assembly	0.108591354321969	0.440343455021847	0	0	2	90
GO:0034754 cellular hormone metabolic process	2	0.108591354321969	1.869	0.022	Biological Process	GO:0034754	cellular hormone metabolic process	0.108591354321969	0.440343455021847	0	0	2	90
GO:0051495 positive regulation of cytoskeleton organization	3	0.109223443786574	2.804	0.016	Biological Process	GO:0051495	positive regulation of cytoskeleton organization	0.109223443786574	0.440343455021847	0	0	3	185
GO:0051962 positive regulation of nervous system development	3	0.109223443786574	2.804	0.016	Biological Process	GO:0051962	positive regulation of nervous system development	0.109223443786574	0.440343455021847	0	0	3	185
GO:0002764 immune response-regulating signaling pathway	4	0.109987561015712	3.738	0.014	Biological Process	GO:0002764	immune response-regulating signaling pathway	0.109987561015712	0.440343455021847	0	0	4	292
GO:0042303 molting cycle	2	0.110597911010884	1.869	0.022	Biological Process	GO:0042303	molting cycle	0.110597911010884	0.440343455021847	0	0	2	91
GO:0042633 hair cycle	2	0.110597911010884	1.869	0.022	Biological Process	GO:0042633	hair cycle	0.110597911010884	0.440343455021847	0	0	2	91
GO:0071560 cellular response to transforming growth factor beta stimulus	3	0.11185441148715	2.804	0.016	Biological Process	GO:0071560	cellular response to transforming growth factor beta stimulus	0.11185441148715	0.440343455021847	0	0	3	187
GO:1903039 positive regulation of leukocyte cell-cell adhesion	3	0.11185441148715	2.804	0.016	Biological Process	GO:1903039	positive regulation of leukocyte cell-cell adhesion	0.11185441148715	0.440343455021847	0	0	3	187
GO:0000966 RNA 5'-end processing	1	0.11217730503579	0.935	0.053	Biological Process	GO:0000966	RNA 5'-end processing	0.11217730503579	0.440343455021847	0	0	1	19
GO:0002320 lymphoid progenitor cell differentiation	1	0.11217730503579	0.935	0.053	Biological Process	GO:0002320	lymphoid progenitor cell differentiation	0.11217730503579	0.440343455021847	0	0	1	19
GO:0010586 miRNA metabolic process	1	0.11217730503579	0.935	0.053	Biological Process	GO:0010586	miRNA metabolic process	0.11217730503579	0.440343455021847	0	0	1	19
GO:0030150 protein import into mitochondrial matrix	1	0.11217730503579	0.935	0.053	Biological Process	GO:0030150	protein import into mitochondrial matrix	0.11217730503579	0.440343455021847	0	0	1	19
GO:0034587 piRNA metabolic process	1	0.11217730503579	0.935	0.053	Biological Process	GO:0034587	piRNA metabolic process	0.11217730503579	0.440343455021847	0	0	1	19
GO:0036158 outer dynein arm assembly	1	0.11217730503579	0.935	0.053	Biological Process	GO:0036158	outer dynein arm assembly	0.11217730503579	0.440343455021847	0	0	1	19
GO:0046639 negative regulation of alpha-beta T cell differentiation	1	0.11217730503579	0.935	0.053	Biological Process	GO:0046639	negative regulation of alpha-beta T cell differentiation	0.11217730503579	0.440343455021847	0	0	1	19
GO:0048641 regulation of skeletal muscle tissue development	1	0.11217730503579	0.935	0.053	Biological Process	GO:0048641	regulation of skeletal muscle tissue development	0.11217730503579	0.440343455021847	0	0	1	19
GO:0048710 regulation of astrocyte differentiation	1	0.11217730503579	0.935	0.053	Biological Process	GO:0048710	regulation of astrocyte differentiation	0.11217730503579	0.440343455021847	0	0	1	19
GO:0050858 negative regulation of antigen receptor-mediated signaling pathway	1	0.11217730503579	0.935	0.053	Biological Process	GO:0050858	negative regulation of antigen receptor-mediated signaling pathway	0.11217730503579	0.440343455021847	0	0	1	19
GO:0051447 negative regulation of meiotic cell cycle	1	0.11217730503579	0.935	0.053	Biological Process	GO:0051447	negative regulation of meiotic cell cycle	0.11217730503579	0.440343455021847	0	0	1	19
GO:0060251 regulation of glial cell proliferation	1	0.11217730503579	0.935	0.053	Biological Process	GO:0060251	regulation of glial cell proliferation	0.11217730503579	0.440343455021847	0	0	1	19
GO:0071392 cellular response to estradiol stimulus	1	0.11217730503579	0.935	0.053	Biological Process	GO:0071392	cellular response to estradiol stimulus	0.11217730503579	0.440343455021847	0	0	1	19
GO:0090200 positive regulation of release of cytochrome c from mitochondria	1	0.11217730503579	0.935	0.053	Biological Process	GO:0090200	positive regulation of release of cytochrome c from mitochondria	0.11217730503579	0.440343455021847	0	0	1	19
GO:0098719 sodium ion import across plasma membrane	1	0.11217730503579	0.935	0.053	Biological Process	GO:0098719	sodium ion import across plasma membrane	0.11217730503579	0.440343455021847	0	0	1	19
GO:1901863 positive regulation of muscle tissue development	1	0.11217730503579	0.935	0.053	Biological Process	GO:1901863	positive regulation of muscle tissue development	0.11217730503579	0.440343455021847	0	0	1	19
GO:0050796 regulation of insulin secretion	2	0.11261427423882	1.869	0.022	Biological Process	GO:0050796	regulation of insulin secretion	0.11261427423882	0.440462632945041	0	0	2	92
GO:0098657 import into cell	3	0.113179043800262	2.804	0.016	Biological Process	GO:0098657	import into cell	0.113179043800262	0.440462632945041	0	0	3	188
GO:0051716 cellular response to stimulus	51	0.114362026249573	47.664	0.007	Biological Process	GO:0051716	cellular response to stimulus	0.114362026249573	0.440462632945041	0	0	51	7112
GO:0034599 cellular response to oxidative stress	3	0.114509709868972	2.804	0.016	Biological Process	GO:0034599	cellular response to oxidative stress	0.114509709868972	0.440462632945041	0	0	3	189
GO:2000278 regulation of DNA biosynthetic process	2	0.114640246514375	1.869	0.022	Biological Process	GO:2000278	regulation of DNA biosynthetic process	0.114640246514375	0.440462632945041	0	0	2	93
GO:0071559 response to transforming growth factor beta	3	0.115846360645584	2.804	0.016	Biological Process	GO:0071559	response to transforming growth factor beta	0.115846360645584	0.440462632945041	0	0	3	190
GO:0051592 response to calcium ion	2	0.116675632386485	1.869	0.021	Biological Process	GO:0051592	response to calcium ion	0.116675632386485	0.440462632945041	0	0	2	94
GO:0051321 meiotic cell cycle	3	0.11718894698321	2.804	0.016	Biological Process	GO:0051321	meiotic cell cycle	0.11718894698321	0.440462632945041	0	0	3	191
GO:0000466 maturation of 5.8S rRNA from tricistronic rRNA transcript (SSU-rRNA, 5.8S rRNA, LSU-rRNA)	1	0.117722957596278	0.935	0.050	Biological Process	GO:0000466	maturation of 5.8S rRNA from tricistronic rRNA transcript (SSU-rRNA, 5.8S rRNA, LSU-rRNA)	0.117722957596278	0.440462632945041	0	0	1	20
GO:0002052 positive regulation of neuroblast proliferation	1	0.117722957596278	0.935	0.050	Biological Process	GO:0002052	positive regulation of neuroblast proliferation	0.117722957596278	0.440462632945041	0	0	1	20
GO:0007097 nuclear migration	1	0.117722957596278	0.935	0.050	Biological Process	GO:0007097	nuclear migration	0.117722957596278	0.440462632945041	0	0	1	20
GO:0007141 male meiosis I	1	0.117722957596278	0.935	0.050	Biological Process	GO:0007141	male meiosis I	0.117722957596278	0.440462632945041	0	0	1	20
GO:0008334 histone mRNA metabolic process	1	0.117722957596278	0.935	0.050	Biological Process	GO:0008334	histone mRNA metabolic process	0.117722957596278	0.440462632945041	0	0	1	20
GO:0010839 negative regulation of keratinocyte proliferation	1	0.117722957596278	0.935	0.050	Biological Process	GO:0010839	negative regulation of keratinocyte proliferation	0.117722957596278	0.440462632945041	0	0	1	20
GO:0021544 subpallium development	1	0.117722957596278	0.935	0.050	Biological Process	GO:0021544	subpallium development	0.117722957596278	0.440462632945041	0	0	1	20
GO:0032369 negative regulation of lipid transport	1	0.117722957596278	0.935	0.050	Biological Process	GO:0032369	negative regulation of lipid transport	0.117722957596278	0.440462632945041	0	0	1	20
GO:0036336 dendritic cell migration	1	0.117722957596278	0.935	0.050	Biological Process	GO:0036336	dendritic cell migration	0.117722957596278	0.440462632945041	0	0	1	20
GO:0043984 histone H4-K16 acetylation	1	0.117722957596278	0.935	0.050	Biological Process	GO:0043984	histone H4-K16 acetylation	0.117722957596278	0.440462632945041	0	0	1	20
GO:0045048 protein insertion into ER membrane	1	0.117722957596278	0.935	0.050	Biological Process	GO:0045048	protein insertion into ER membrane	0.117722957596278	0.440462632945041	0	0	1	20
GO:0048745 smooth muscle tissue development	1	0.117722957596278	0.935	0.050	Biological Process	GO:0048745	smooth muscle tissue development	0.117722957596278	0.440462632945041	0	0	1	20
GO:0051446 positive regulation of meiotic cell cycle	1	0.117722957596278	0.935	0.050	Biological Process	GO:0051446	positive regulation of meiotic cell cycle	0.117722957596278	0.440462632945041	0	0	1	20
GO:0051984 positive regulation of chromosome segregation	1	0.117722957596278	0.935	0.050	Biological Process	GO:0051984	positive regulation of chromosome segregation	0.117722957596278	0.440462632945041	0	0	1	20
GO:0070168 negative regulation of biomineral tissue development	1	0.117722957596278	0.935	0.050	Biological Process	GO:0070168	negative regulation of biomineral tissue development	0.117722957596278	0.440462632945041	0	0	1	20
GO:0071276 cellular response to cadmium ion	1	0.117722957596278	0.935	0.050	Biological Process	GO:0071276	cellular response to cadmium ion	0.117722957596278	0.440462632945041	0	0	1	20
GO:0098703 calcium ion import across plasma membrane	1	0.117722957596278	0.935	0.050	Biological Process	GO:0098703	calcium ion import across plasma membrane	0.117722957596278	0.440462632945041	0	0	1	20
GO:0150117 positive regulation of cell-substrate junction organization	1	0.117722957596278	0.935	0.050	Biological Process	GO:0150117	positive regulation of cell-substrate junction organization	0.117722957596278	0.440462632945041	0	0	1	20
GO:1902656 calcium ion import into cytosol	1	0.117722957596278	0.935	0.050	Biological Process	GO:1902656	calcium ion import into cytosol	0.117722957596278	0.440462632945041	0	0	1	20
GO:1904707 positive regulation of vascular associated smooth muscle cell proliferation	1	0.117722957596278	0.935	0.050	Biological Process	GO:1904707	positive regulation of vascular associated smooth muscle cell proliferation	0.117722957596278	0.440462632945041	0	0	1	20
GO:2000647 negative regulation of stem cell proliferation	1	0.117722957596278	0.935	0.050	Biological Process	GO:2000647	negative regulation of stem cell proliferation	0.117722957596278	0.440462632945041	0	0	1	20
GO:0043534 blood vessel endothelial cell migration	2	0.118720238427052	1.869	0.021	Biological Process	GO:0043534	blood vessel endothelial cell migration	0.118720238427052	0.443477535801697	0	0	2	95
GO:0043292 contractile fiber	3	0.0820582043718249	2.655	0.019	Cellular Component	GO:0043292	contractile fiber	0.0820582043718249	0.445707483670024	0	0	3	162
GO:0099080 supramolecular complex	10	0.0842489791635098	8.850	0.010	Cellular Component	GO:0099080	supramolecular complex	0.0842489791635098	0.445707483670024	0	0	10	971
GO:0031970 organelle envelope lumen	2	0.0844027077186673	1.770	0.026	Cellular Component	GO:0031970	organelle envelope lumen	0.0844027077186673	0.445707483670024	0	0	2	77
GO:0045111 intermediate filament cytoskeleton	3	0.0855994505061636	2.655	0.018	Cellular Component	GO:0045111	intermediate filament cytoskeleton	0.0855994505061636	0.445707483670024	0	0	3	165
GO:0007005 mitochondrion organization	5	0.119754983327637	4.673	0.012	Biological Process	GO:0007005	mitochondrion organization	0.119754983327637	0.446622449898242	0	0	5	417
GO:0034329 cell junction assembly	4	0.120336025534868	3.738	0.013	Biological Process	GO:0034329	cell junction assembly	0.120336025534868	0.44806790215234	0	0	4	302
GO:0033044 regulation of chromosome organization	3	0.121251826528664	2.804	0.015	Biological Process	GO:0033044	regulation of chromosome organization	0.121251826528664	0.449801825643576	0	0	3	194
GO:0007229 integrin-mediated signaling pathway	2	0.122836347312698	1.869	0.021	Biological Process	GO:0007229	integrin-mediated signaling pathway	0.122836347312698	0.449801825643576	0	0	2	97
GO:0060048 cardiac muscle contraction	2	0.122836347312698	1.869	0.021	Biological Process	GO:0060048	cardiac muscle contraction	0.122836347312698	0.449801825643576	0	0	2	97
GO:0007289 spermatid nucleus differentiation	1	0.123234291797761	0.935	0.048	Biological Process	GO:0007289	spermatid nucleus differentiation	0.123234291797761	0.449801825643576	0	0	1	21
GO:0016540 protein autoprocessing	1	0.123234291797761	0.935	0.048	Biological Process	GO:0016540	protein autoprocessing	0.123234291797761	0.449801825643576	0	0	1	21
GO:0021801 cerebral cortex radial glia-guided migration	1	0.123234291797761	0.935	0.048	Biological Process	GO:0021801	cerebral cortex radial glia-guided migration	0.123234291797761	0.449801825643576	0	0	1	21
GO:0022030 telencephalon glial cell migration	1	0.123234291797761	0.935	0.048	Biological Process	GO:0022030	telencephalon glial cell migration	0.123234291797761	0.449801825643576	0	0	1	21
GO:0032703 negative regulation of interleukin-2 production	1	0.123234291797761	0.935	0.048	Biological Process	GO:0032703	negative regulation of interleukin-2 production	0.123234291797761	0.449801825643576	0	0	1	21
GO:0043968 histone H2A acetylation	1	0.123234291797761	0.935	0.048	Biological Process	GO:0043968	histone H2A acetylation	0.123234291797761	0.449801825643576	0	0	1	21
GO:0090313 regulation of protein targeting to membrane	1	0.123234291797761	0.935	0.048	Biological Process	GO:0090313	regulation of protein targeting to membrane	0.123234291797761	0.449801825643576	0	0	1	21
GO:0110150 negative regulation of biomineralization	1	0.123234291797761	0.935	0.048	Biological Process	GO:0110150	negative regulation of biomineralization	0.123234291797761	0.449801825643576	0	0	1	21
GO:1902993 positive regulation of amyloid precursor protein catabolic process	1	0.123234291797761	0.935	0.048	Biological Process	GO:1902993	positive regulation of amyloid precursor protein catabolic process	0.123234291797761	0.449801825643576	0	0	1	21
GO:0044703 multi-organism reproductive process	7	0.123402151351074	6.542	0.010	Biological Process	GO:0044703	multi-organism reproductive process	0.123402151351074	0.449801825643576	0	0	7	667
GO:0048732 gland development	4	0.123520708596423	3.738	0.013	Biological Process	GO:0048732	gland development	0.123520708596423	0.449801825643576	0	0	4	305
GO:0008028 monocarboxylic acid transmembrane transporter activity	1	0.236444360581225	0.980	0.023	Molecular Function	GO:0008028	monocarboxylic acid transmembrane transporter activity	0.236444360581225	0.450387477938218	0	0	1	44
GO:1901981 phosphatidylinositol phosphate binding	2	0.23751777443508	1.961	0.013	Molecular Function	GO:1901981	phosphatidylinositol phosphate binding	0.23751777443508	0.450387477938218	0	0	2	152
GO:0005639 integral component of nuclear inner membrane	1	0.0901821809113077	0.885	0.067	Cellular Component	GO:0005639	integral component of nuclear inner membrane	0.0901821809113077	0.45113754674388	0	0	1	15
GO:0031229 intrinsic component of nuclear inner membrane	1	0.0901821809113077	0.885	0.067	Cellular Component	GO:0031229	intrinsic component of nuclear inner membrane	0.0901821809113077	0.45113754674388	0	0	1	15
GO:0070603 SWI/SNF superfamily-type complex	2	0.0919898511657642	1.770	0.025	Cellular Component	GO:0070603	SWI/SNF superfamily-type complex	0.0919898511657642	0.45113754674388	0	0	2	81
GO:1904949 ATPase complex	2	0.0958558889126012	1.770	0.024	Cellular Component	GO:1904949	ATPase complex	0.0958558889126012	0.45113754674388	0	0	2	83
GO:0030663 COPI-coated vesicle membrane	1	0.0958992144183434	0.885	0.062	Cellular Component	GO:0030663	COPI-coated vesicle membrane	0.0958992144183434	0.45113754674388	0	0	1	16
GO:0035098 ESC/E(Z) complex	1	0.0958992144183434	0.885	0.062	Cellular Component	GO:0035098	ESC/E(Z) complex	0.0958992144183434	0.45113754674388	0	0	1	16
GO:0030117 membrane coat	2	0.0997678695888273	1.770	0.024	Cellular Component	GO:0030117	membrane coat	0.0997678695888273	0.45113754674388	0	0	2	85
GO:0048475 coated membrane	2	0.0997678695888273	1.770	0.024	Cellular Component	GO:0048475	coated membrane	0.0997678695888273	0.45113754674388	0	0	2	85
GO:0001674 female germ cell nucleus	1	0.101580639664185	0.885	0.059	Cellular Component	GO:0001674	female germ cell nucleus	0.101580639664185	0.45113754674388	0	0	1	17
GO:0042575 DNA polymerase complex	1	0.101580639664185	0.885	0.059	Cellular Component	GO:0042575	DNA polymerase complex	0.101580639664185	0.45113754674388	0	0	1	17
GO:0060271 cilium assembly	4	0.12459030554977	3.738	0.013	Biological Process	GO:0060271	cilium assembly	0.12459030554977	0.452008918866635	0	0	4	306
GO:0000041 transition metal ion transport	2	0.124907473261937	1.869	0.020	Biological Process	GO:0000041	transition metal ion transport	0.124907473261937	0.452008918866635	0	0	2	98
GO:0009749 response to glucose	2	0.124907473261937	1.869	0.020	Biological Process	GO:0009749	response to glucose	0.124907473261937	0.452008918866635	0	0	2	98
GO:0090316 positive regulation of intracellular protein transport	2	0.124907473261937	1.869	0.020	Biological Process	GO:0090316	positive regulation of intracellular protein transport	0.124907473261937	0.452008918866635	0	0	2	98
GO:0050840 extracellular matrix binding	1	0.241117788437254	0.980	0.022	Molecular Function	GO:0050840	extracellular matrix binding	0.241117788437254	0.455067375360451	0	0	1	45
GO:0005216 ion channel activity	4	0.242665232665644	3.922	0.010	Molecular Function	GO:0005216	ion channel activity	0.242665232665644	0.455284249294629	0	0	4	411
GO:0016796 exonuclease activity, active with either ribo- or deoxyribonucleic acids and producing 5'-phosphomonoesters	1	0.245762890788394	0.980	0.022	Molecular Function	GO:0016796	exonuclease activity, active with either ribo- or deoxyribonucleic acids and producing 5'-phosphomonoesters	0.245762890788394	0.455284249294629	0	0	1	46
GO:0016903 oxidoreductase activity, acting on the aldehyde or oxo group of donors	1	0.245762890788394	0.980	0.022	Molecular Function	GO:0016903	oxidoreductase activity, acting on the aldehyde or oxo group of donors	0.245762890788394	0.455284249294629	0	0	1	46
GO:0140296 general transcription initiation factor binding	1	0.245762890788394	0.980	0.022	Molecular Function	GO:0140296	general transcription initiation factor binding	0.245762890788394	0.455284249294629	0	0	1	46
GO:0005856 cytoskeleton	16	0.105032661174252	14.159	0.009	Cellular Component	GO:0005856	cytoskeleton	0.105032661174252	0.456090933696788	0	0	16	1821
GO:0005847 mRNA cleavage and polyadenylation specificity factor complex	1	0.107226676465139	0.885	0.056	Cellular Component	GO:0005847	mRNA cleavage and polyadenylation specificity factor complex	0.107226676465139	0.456090933696788	0	0	1	18
GO:0043601 nuclear replisome	1	0.107226676465139	0.885	0.056	Cellular Component	GO:0043601	nuclear replisome	0.107226676465139	0.456090933696788	0	0	1	18
GO:0007127 meiosis I	2	0.126987065554138	1.869	0.020	Biological Process	GO:0007127	meiosis I	0.126987065554138	0.457202263405141	0	0	2	99
GO:0042177 negative regulation of protein catabolic process	2	0.126987065554138	1.869	0.020	Biological Process	GO:0042177	negative regulation of protein catabolic process	0.126987065554138	0.457202263405141	0	0	2	99
GO:0002360 T cell lineage commitment	1	0.128711518022518	0.935	0.045	Biological Process	GO:0002360	T cell lineage commitment	0.128711518022518	0.457202263405141	0	0	1	22
GO:0021871 forebrain regionalization	1	0.128711518022518	0.935	0.045	Biological Process	GO:0021871	forebrain regionalization	0.128711518022518	0.457202263405141	0	0	1	22
GO:0033081 regulation of T cell differentiation in thymus	1	0.128711518022518	0.935	0.045	Biological Process	GO:0033081	regulation of T cell differentiation in thymus	0.128711518022518	0.457202263405141	0	0	1	22
GO:0033622 integrin activation	1	0.128711518022518	0.935	0.045	Biological Process	GO:0033622	integrin activation	0.128711518022518	0.457202263405141	0	0	1	22
GO:0046676 negative regulation of insulin secretion	1	0.128711518022518	0.935	0.045	Biological Process	GO:0046676	negative regulation of insulin secretion	0.128711518022518	0.457202263405141	0	0	1	22
GO:0050857 positive regulation of antigen receptor-mediated signaling pathway	1	0.128711518022518	0.935	0.045	Biological Process	GO:0050857	positive regulation of antigen receptor-mediated signaling pathway	0.128711518022518	0.457202263405141	0	0	1	22
GO:0050974 detection of mechanical stimulus involved in sensory perception	1	0.128711518022518	0.935	0.045	Biological Process	GO:0050974	detection of mechanical stimulus involved in sensory perception	0.128711518022518	0.457202263405141	0	0	1	22
GO:0060571 morphogenesis of an epithelial fold	1	0.128711518022518	0.935	0.045	Biological Process	GO:0060571	morphogenesis of an epithelial fold	0.128711518022518	0.457202263405141	0	0	1	22
GO:0071514 genetic imprinting	1	0.128711518022518	0.935	0.045	Biological Process	GO:0071514	genetic imprinting	0.128711518022518	0.457202263405141	0	0	1	22
GO:0098926 postsynaptic signal transduction	1	0.128711518022518	0.935	0.045	Biological Process	GO:0098926	postsynaptic signal transduction	0.128711518022518	0.457202263405141	0	0	1	22
GO:0009266 response to temperature stimulus	2	0.129074940620117	1.869	0.020	Biological Process	GO:0009266	response to temperature stimulus	0.129074940620117	0.457791060453584	0	0	2	100
GO:0006874 cellular calcium ion homeostasis	4	0.131090845402335	3.738	0.013	Biological Process	GO:0006874	cellular calcium ion homeostasis	0.131090845402335	0.460300180576684	0	0	4	312
GO:0003231 cardiac ventricle development	2	0.131170916812206	1.869	0.020	Biological Process	GO:0003231	cardiac ventricle development	0.131170916812206	0.460300180576684	0	0	2	101
GO:0009746 response to hexose	2	0.131170916812206	1.869	0.020	Biological Process	GO:0009746	response to hexose	0.131170916812206	0.460300180576684	0	0	2	101
GO:0072329 monocarboxylic acid catabolic process	2	0.131170916812206	1.869	0.020	Biological Process	GO:0072329	monocarboxylic acid catabolic process	0.131170916812206	0.460300180576684	0	0	2	101
GO:0051146 striated muscle cell differentiation	3	0.132335005714207	2.804	0.015	Biological Process	GO:0051146	striated muscle cell differentiation	0.132335005714207	0.460300180576684	0	0	3	202
GO:0051348 negative regulation of transferase activity	3	0.132335005714207	2.804	0.015	Biological Process	GO:0051348	negative regulation of transferase activity	0.132335005714207	0.460300180576684	0	0	3	202
GO:0034284 response to monosaccharide	2	0.133274814387804	1.869	0.020	Biological Process	GO:0034284	response to monosaccharide	0.133274814387804	0.460300180576684	0	0	2	102
GO:0061982 meiosis I cell cycle process	2	0.133274814387804	1.869	0.020	Biological Process	GO:0061982	meiosis I cell cycle process	0.133274814387804	0.460300180576684	0	0	2	102
GO:0007178 transmembrane receptor protein serine/threonine kinase signaling pathway	4	0.133288800988667	3.738	0.013	Biological Process	GO:0007178	transmembrane receptor protein serine/threonine kinase signaling pathway	0.133288800988667	0.460300180576684	0	0	4	314
GO:0003007 heart morphogenesis	3	0.133744957020759	2.804	0.015	Biological Process	GO:0003007	heart morphogenesis	0.133744957020759	0.460300180576684	0	0	3	203
GO:0002507 tolerance induction	1	0.134154845375329	0.935	0.043	Biological Process	GO:0002507	tolerance induction	0.134154845375329	0.460300180576684	0	0	1	23
GO:0007350 blastoderm segmentation	1	0.134154845375329	0.935	0.043	Biological Process	GO:0007350	blastoderm segmentation	0.134154845375329	0.460300180576684	0	0	1	23
GO:0010559 regulation of glycoprotein biosynthetic process	1	0.134154845375329	0.935	0.043	Biological Process	GO:0010559	regulation of glycoprotein biosynthetic process	0.134154845375329	0.460300180576684	0	0	1	23
GO:0021904 dorsal/ventral neural tube patterning	1	0.134154845375329	0.935	0.043	Biological Process	GO:0021904	dorsal/ventral neural tube patterning	0.134154845375329	0.460300180576684	0	0	1	23
GO:0030878 thyroid gland development	1	0.134154845375329	0.935	0.043	Biological Process	GO:0030878	thyroid gland development	0.134154845375329	0.460300180576684	0	0	1	23
GO:0032331 negative regulation of chondrocyte differentiation	1	0.134154845375329	0.935	0.043	Biological Process	GO:0032331	negative regulation of chondrocyte differentiation	0.134154845375329	0.460300180576684	0	0	1	23
GO:0033617 mitochondrial cytochrome c oxidase assembly	1	0.134154845375329	0.935	0.043	Biological Process	GO:0033617	mitochondrial cytochrome c oxidase assembly	0.134154845375329	0.460300180576684	0	0	1	23
GO:0045589 regulation of regulatory T cell differentiation	1	0.134154845375329	0.935	0.043	Biological Process	GO:0045589	regulation of regulatory T cell differentiation	0.134154845375329	0.460300180576684	0	0	1	23
GO:0070129 regulation of mitochondrial translation	1	0.134154845375329	0.935	0.043	Biological Process	GO:0070129	regulation of mitochondrial translation	0.134154845375329	0.460300180576684	0	0	1	23
GO:0071354 cellular response to interleukin-6	1	0.134154845375329	0.935	0.043	Biological Process	GO:0071354	cellular response to interleukin-6	0.134154845375329	0.460300180576684	0	0	1	23
GO:0071577 zinc ion transmembrane transport	1	0.134154845375329	0.935	0.043	Biological Process	GO:0071577	zinc ion transmembrane transport	0.134154845375329	0.460300180576684	0	0	1	23
GO:1901223 negative regulation of NIK/NF-kappaB signaling	1	0.134154845375329	0.935	0.043	Biological Process	GO:1901223	negative regulation of NIK/NF-kappaB signaling	0.134154845375329	0.460300180576684	0	0	1	23
GO:0010638 positive regulation of organelle organization	5	0.136094533165993	4.673	0.011	Biological Process	GO:0010638	positive regulation of organelle organization	0.136094533165993	0.466247235070654	0	0	5	435
GO:0051704 multi-organism process	7	0.136290750493451	6.542	0.010	Biological Process	GO:0051704	multi-organism process	0.136290750493451	0.466247235070654	0	0	7	685
GO:0017015 regulation of transforming growth factor beta receptor signaling pathway	2	0.137505664146612	1.869	0.019	Biological Process	GO:0017015	regulation of transforming growth factor beta receptor signaling pathway	0.137505664146612	0.467324174239817	0	0	2	104
GO:0043547 positive regulation of GTPase activity	3	0.139437164572245	2.804	0.014	Biological Process	GO:0043547	positive regulation of GTPase activity	0.139437164572245	0.467324174239817	0	0	3	207
GO:0000469 cleavage involved in rRNA processing	1	0.139564481691155	0.935	0.042	Biological Process	GO:0000469	cleavage involved in rRNA processing	0.139564481691155	0.467324174239817	0	0	1	24
GO:0003156 regulation of animal organ formation	1	0.139564481691155	0.935	0.042	Biological Process	GO:0003156	regulation of animal organ formation	0.139564481691155	0.467324174239817	0	0	1	24
GO:0006775 fat-soluble vitamin metabolic process	1	0.139564481691155	0.935	0.042	Biological Process	GO:0006775	fat-soluble vitamin metabolic process	0.139564481691155	0.467324174239817	0	0	1	24
GO:0010762 regulation of fibroblast migration	1	0.139564481691155	0.935	0.042	Biological Process	GO:0010762	regulation of fibroblast migration	0.139564481691155	0.467324174239817	0	0	1	24
GO:0046686 response to cadmium ion	1	0.139564481691155	0.935	0.042	Biological Process	GO:0046686	response to cadmium ion	0.139564481691155	0.467324174239817	0	0	1	24
GO:0051150 regulation of smooth muscle cell differentiation	1	0.139564481691155	0.935	0.042	Biological Process	GO:0051150	regulation of smooth muscle cell differentiation	0.139564481691155	0.467324174239817	0	0	1	24
GO:0051647 nucleus localization	1	0.139564481691155	0.935	0.042	Biological Process	GO:0051647	nucleus localization	0.139564481691155	0.467324174239817	0	0	1	24
GO:0060740 prostate gland epithelium morphogenesis	1	0.139564481691155	0.935	0.042	Biological Process	GO:0060740	prostate gland epithelium morphogenesis	0.139564481691155	0.467324174239817	0	0	1	24
GO:1904645 response to amyloid-beta	1	0.139564481691155	0.935	0.042	Biological Process	GO:1904645	response to amyloid-beta	0.139564481691155	0.467324174239817	0	0	1	24
GO:1904994 regulation of leukocyte adhesion to vascular endothelial cell	1	0.139564481691155	0.935	0.042	Biological Process	GO:1904994	regulation of leukocyte adhesion to vascular endothelial cell	0.139564481691155	0.467324174239817	0	0	1	24
GO:1905606 regulation of presynapse assembly	1	0.139564481691155	0.935	0.042	Biological Process	GO:1905606	regulation of presynapse assembly	0.139564481691155	0.467324174239817	0	0	1	24
GO:0000018 regulation of DNA recombination	2	0.139632266223641	1.869	0.019	Biological Process	GO:0000018	regulation of DNA recombination	0.139632266223641	0.467324174239817	0	0	2	105
GO:0003206 cardiac chamber morphogenesis	2	0.139632266223641	1.869	0.019	Biological Process	GO:0003206	cardiac chamber morphogenesis	0.139632266223641	0.467324174239817	0	0	2	105
GO:0009628 response to abiotic stimulus	7	0.139986158815314	6.542	0.010	Biological Process	GO:0009628	response to abiotic stimulus	0.139986158815314	0.467832530759405	0	0	7	690
GO:0004857 enzyme inhibitor activity	1	0.254968797927693	0.980	0.021	Molecular Function	GO:0004857	enzyme inhibitor activity	0.254968797927693	0.468024916743984	0	0	1	48
GO:0051018 protein kinase A binding	1	0.254968797927693	0.980	0.021	Molecular Function	GO:0051018	protein kinase A binding	0.254968797927693	0.468024916743984	0	0	1	48
GO:0004860 protein kinase inhibitor activity	1	0.259529939672568	0.980	0.020	Molecular Function	GO:0004860	protein kinase inhibitor activity	0.259529939672568	0.46891690491684	0	0	1	49
GO:0016627 oxidoreductase activity, acting on the CH-CH group of donors	1	0.259529939672568	0.980	0.020	Molecular Function	GO:0016627	oxidoreductase activity, acting on the CH-CH group of donors	0.259529939672568	0.46891690491684	0	0	1	49
GO:0042379 chemokine receptor binding	1	0.259529939672568	0.980	0.020	Molecular Function	GO:0042379	chemokine receptor binding	0.259529939672568	0.46891690491684	0	0	1	49
GO:0015399 primary active transmembrane transporter activity	2	0.260120571632974	1.961	0.012	Molecular Function	GO:0015399	primary active transmembrane transporter activity	0.260120571632974	0.46891690491684	0	0	2	162
GO:0051054 positive regulation of DNA metabolic process	3	0.140873067150076	2.804	0.014	Biological Process	GO:0051054	positive regulation of DNA metabolic process	0.140873067150076	0.469441760459822	0	0	3	208
GO:0051091 positive regulation of DNA-binding transcription factor activity	3	0.140873067150076	2.804	0.014	Biological Process	GO:0051091	positive regulation of DNA-binding transcription factor activity	0.140873067150076	0.469441760459822	0	0	3	208
GO:0006639 acylglycerol metabolic process	2	0.141766089439793	1.869	0.019	Biological Process	GO:0006639	acylglycerol metabolic process	0.141766089439793	0.469486024174928	0	0	2	106
GO:1903844 regulation of cellular response to transforming growth factor beta stimulus	2	0.141766089439793	1.869	0.019	Biological Process	GO:1903844	regulation of cellular response to transforming growth factor beta stimulus	0.141766089439793	0.469486024174928	0	0	2	106
GO:0001578 microtubule bundle formation	2	0.143906963335418	1.869	0.019	Biological Process	GO:0001578	microtubule bundle formation	0.143906963335418	0.469486024174928	0	0	2	107
GO:0001704 formation of primary germ layer	2	0.143906963335418	1.869	0.019	Biological Process	GO:0001704	formation of primary germ layer	0.143906963335418	0.469486024174928	0	0	2	107
GO:0006638 neutral lipid metabolic process	2	0.143906963335418	1.869	0.019	Biological Process	GO:0006638	neutral lipid metabolic process	0.143906963335418	0.469486024174928	0	0	2	107
GO:0035270 endocrine system development	2	0.143906963335418	1.869	0.019	Biological Process	GO:0035270	endocrine system development	0.143906963335418	0.469486024174928	0	0	2	107
GO:0051223 regulation of protein transport	4	0.144504318566959	3.738	0.012	Biological Process	GO:0051223	regulation of protein transport	0.144504318566959	0.469486024174928	0	0	4	324
GO:0006829 zinc ion transport	1	0.144940633542778	0.935	0.040	Biological Process	GO:0006829	zinc ion transport	0.144940633542778	0.469486024174928	0	0	1	25
GO:0010464 regulation of mesenchymal cell proliferation	1	0.144940633542778	0.935	0.040	Biological Process	GO:0010464	regulation of mesenchymal cell proliferation	0.144940633542778	0.469486024174928	0	0	1	25
GO:0030511 positive regulation of transforming growth factor beta receptor signaling pathway	1	0.144940633542778	0.935	0.040	Biological Process	GO:0030511	positive regulation of transforming growth factor beta receptor signaling pathway	0.144940633542778	0.469486024174928	0	0	1	25
GO:0031069 hair follicle morphogenesis	1	0.144940633542778	0.935	0.040	Biological Process	GO:0031069	hair follicle morphogenesis	0.144940633542778	0.469486024174928	0	0	1	25
GO:0045663 positive regulation of myoblast differentiation	1	0.144940633542778	0.935	0.040	Biological Process	GO:0045663	positive regulation of myoblast differentiation	0.144940633542778	0.469486024174928	0	0	1	25
GO:0045830 positive regulation of isotype switching	1	0.144940633542778	0.935	0.040	Biological Process	GO:0045830	positive regulation of isotype switching	0.144940633542778	0.469486024174928	0	0	1	25
GO:0060390 regulation of SMAD protein signal transduction	1	0.144940633542778	0.935	0.040	Biological Process	GO:0060390	regulation of SMAD protein signal transduction	0.144940633542778	0.469486024174928	0	0	1	25
GO:0060512 prostate gland morphogenesis	1	0.144940633542778	0.935	0.040	Biological Process	GO:0060512	prostate gland morphogenesis	0.144940633542778	0.469486024174928	0	0	1	25
GO:0070741 response to interleukin-6	1	0.144940633542778	0.935	0.040	Biological Process	GO:0070741	response to interleukin-6	0.144940633542778	0.469486024174928	0	0	1	25
GO:0099174 regulation of presynapse organization	1	0.144940633542778	0.935	0.040	Biological Process	GO:0099174	regulation of presynapse organization	0.144940633542778	0.469486024174928	0	0	1	25
GO:1903715 regulation of aerobic respiration	1	0.144940633542778	0.935	0.040	Biological Process	GO:1903715	regulation of aerobic respiration	0.144940633542778	0.469486024174928	0	0	1	25
GO:1903846 positive regulation of cellular response to transforming growth factor beta stimulus	1	0.144940633542778	0.935	0.040	Biological Process	GO:1903846	positive regulation of cellular response to transforming growth factor beta stimulus	0.144940633542778	0.469486024174928	0	0	1	25
GO:1904037 positive regulation of epithelial cell apoptotic process	1	0.144940633542778	0.935	0.040	Biological Process	GO:1904037	positive regulation of epithelial cell apoptotic process	0.144940633542778	0.469486024174928	0	0	1	25
GO:0006810 transport	28	0.14540926095048	26.168	0.008	Biological Process	GO:0006810	transport	0.14540926095048	0.470346156929208	0	0	28	3689
GO:0030894 replisome	1	0.112837543292694	0.885	0.053	Cellular Component	GO:0030894	replisome	0.112837543292694	0.470449119675893	0	0	1	19
GO:0099513 polymeric cytoskeletal fiber	6	0.11371783356404	5.310	0.011	Cellular Component	GO:0099513	polymeric cytoskeletal fiber	0.11371783356404	0.470449119675893	0	0	6	526
GO:0007267 cell-cell signaling	10	0.145844218694444	9.346	0.009	Biological Process	GO:0007267	cell-cell signaling	0.145844218694444	0.471095133188748	0	0	10	1096
GO:0030234 enzyme regulator activity	8	0.263512562104582	7.843	0.008	Molecular Function	GO:0030234	enzyme regulator activity	0.263512562104582	0.472910937348402	0	0	8	997
GO:0055074 calcium ion homeostasis	4	0.14909265468877	3.738	0.012	Biological Process	GO:0055074	calcium ion homeostasis	0.14909265468877	0.475761488983811	0	0	4	328
GO:0055085 transmembrane transport	12	0.150163151624934	11.215	0.009	Biological Process	GO:0055085	transmembrane transport	0.150163151624934	0.475761488983811	0	0	12	1378
GO:0001953 negative regulation of cell-matrix adhesion	1	0.150283506248392	0.935	0.038	Biological Process	GO:0001953	negative regulation of cell-matrix adhesion	0.150283506248392	0.475761488983811	0	0	1	26
GO:0002347 response to tumor cell	1	0.150283506248392	0.935	0.038	Biological Process	GO:0002347	response to tumor cell	0.150283506248392	0.475761488983811	0	0	1	26
GO:0003401 axis elongation	1	0.150283506248392	0.935	0.038	Biological Process	GO:0003401	axis elongation	0.150283506248392	0.475761488983811	0	0	1	26
GO:0043368 positive T cell selection	1	0.150283506248392	0.935	0.038	Biological Process	GO:0043368	positive T cell selection	0.150283506248392	0.475761488983811	0	0	1	26
GO:0043537 negative regulation of blood vessel endothelial cell migration	1	0.150283506248392	0.935	0.038	Biological Process	GO:0043537	negative regulation of blood vessel endothelial cell migration	0.150283506248392	0.475761488983811	0	0	1	26
GO:0045066 regulatory T cell differentiation	1	0.150283506248392	0.935	0.038	Biological Process	GO:0045066	regulatory T cell differentiation	0.150283506248392	0.475761488983811	0	0	1	26
GO:0046627 negative regulation of insulin receptor signaling pathway	1	0.150283506248392	0.935	0.038	Biological Process	GO:0046627	negative regulation of insulin receptor signaling pathway	0.150283506248392	0.475761488983811	0	0	1	26
GO:0061037 negative regulation of cartilage development	1	0.150283506248392	0.935	0.038	Biological Process	GO:0061037	negative regulation of cartilage development	0.150283506248392	0.475761488983811	0	0	1	26
GO:0070528 protein kinase C signaling	1	0.150283506248392	0.935	0.038	Biological Process	GO:0070528	protein kinase C signaling	0.150283506248392	0.475761488983811	0	0	1	26
GO:1900077 negative regulation of cellular response to insulin stimulus	1	0.150283506248392	0.935	0.038	Biological Process	GO:1900077	negative regulation of cellular response to insulin stimulus	0.150283506248392	0.475761488983811	0	0	1	26
GO:1905476 negative regulation of protein localization to membrane	1	0.150283506248392	0.935	0.038	Biological Process	GO:1905476	negative regulation of protein localization to membrane	0.150283506248392	0.475761488983811	0	0	1	26
GO:0009743 response to carbohydrate	2	0.150370211544106	1.869	0.018	Biological Process	GO:0009743	response to carbohydrate	0.150370211544106	0.475761488983811	0	0	2	110
GO:0050671 positive regulation of lymphocyte proliferation	2	0.150370211544106	1.869	0.018	Biological Process	GO:0050671	positive regulation of lymphocyte proliferation	0.150370211544106	0.475761488983811	0	0	2	110
GO:0005231 excitatory extracellular ligand-gated ion channel activity	1	0.268569434409334	0.980	0.020	Molecular Function	GO:0005231	excitatory extracellular ligand-gated ion channel activity	0.268569434409334	0.479844056144676	0	0	1	51
GO:0006997 nucleus organization	2	0.152537619507923	1.869	0.018	Biological Process	GO:0006997	nucleus organization	0.152537619507923	0.480754023475837	0	0	2	111
GO:0030098 lymphocyte differentiation	4	0.152570901232617	3.738	0.012	Biological Process	GO:0030098	lymphocyte differentiation	0.152570901232617	0.480754023475837	0	0	4	331
GO:0044782 cilium organization	4	0.152570901232617	3.738	0.012	Biological Process	GO:0044782	cilium organization	0.152570901232617	0.480754023475837	0	0	4	331
GO:0005044 scavenger receptor activity	1	0.273048118386417	0.980	0.019	Molecular Function	GO:0005044	scavenger receptor activity	0.273048118386417	0.481426945576051	0	0	1	52
GO:0009055 electron transfer activity	1	0.273048118386417	0.980	0.019	Molecular Function	GO:0009055	electron transfer activity	0.273048118386417	0.481426945576051	0	0	1	52
GO:1901505 carbohydrate derivative transmembrane transporter activity	1	0.273048118386417	0.980	0.019	Molecular Function	GO:1901505	carbohydrate derivative transmembrane transporter activity	0.273048118386417	0.481426945576051	0	0	1	52
GO:0030137 COPI-coated vesicle	1	0.118413457281677	0.885	0.050	Cellular Component	GO:0030137	COPI-coated vesicle	0.118413457281677	0.483029161743598	0	0	1	20
GO:0034451 centriolar satellite	2	0.119957573280695	1.770	0.021	Cellular Component	GO:0034451	centriolar satellite	0.119957573280695	0.483029161743598	0	0	2	95
GO:0045165 cell fate commitment	3	0.154017004482679	2.804	0.014	Biological Process	GO:0045165	cell fate commitment	0.154017004482679	0.483696767495442	0	0	3	217
GO:0032946 positive regulation of mononuclear cell proliferation	2	0.154711252678001	1.869	0.018	Biological Process	GO:0032946	positive regulation of mononuclear cell proliferation	0.154711252678001	0.483696767495442	0	0	2	112
GO:0032787 monocarboxylic acid metabolic process	5	0.155352747877131	4.673	0.011	Biological Process	GO:0032787	monocarboxylic acid metabolic process	0.155352747877131	0.483696767495442	0	0	5	455
GO:0022409 positive regulation of cell-cell adhesion	3	0.155501061067992	2.804	0.014	Biological Process	GO:0022409	positive regulation of cell-cell adhesion	0.155501061067992	0.483696767495442	0	0	3	218
GO:0006123 mitochondrial electron transport, cytochrome c to oxygen	1	0.155593303879147	0.935	0.037	Biological Process	GO:0006123	mitochondrial electron transport, cytochrome c to oxygen	0.155593303879147	0.483696767495442	0	0	1	27
GO:0007435 salivary gland morphogenesis	1	0.155593303879147	0.935	0.037	Biological Process	GO:0007435	salivary gland morphogenesis	0.155593303879147	0.483696767495442	0	0	1	27
GO:0030574 collagen catabolic process	1	0.155593303879147	0.935	0.037	Biological Process	GO:0030574	collagen catabolic process	0.155593303879147	0.483696767495442	0	0	1	27
GO:0032355 response to estradiol	1	0.155593303879147	0.935	0.037	Biological Process	GO:0032355	response to estradiol	0.155593303879147	0.483696767495442	0	0	1	27
GO:0045687 positive regulation of glial cell differentiation	1	0.155593303879147	0.935	0.037	Biological Process	GO:0045687	positive regulation of glial cell differentiation	0.155593303879147	0.483696767495442	0	0	1	27
GO:1903018 regulation of glycoprotein metabolic process	1	0.155593303879147	0.935	0.037	Biological Process	GO:1903018	regulation of glycoprotein metabolic process	0.155593303879147	0.483696767495442	0	0	1	27
GO:0000781 chromosome, telomeric region	2	0.122029416993697	1.770	0.021	Cellular Component	GO:0000781	chromosome, telomeric region	0.122029416993697	0.484906367527583	0	0	2	96
GO:0043086 negative regulation of catalytic activity	6	0.156281429037989	5.607	0.010	Biological Process	GO:0043086	negative regulation of catalytic activity	0.156281429037989	0.485184704627321	0	0	6	582
GO:0009653 anatomical structure morphogenesis	17	0.156590967742405	15.888	0.008	Biological Process	GO:0009653	anatomical structure morphogenesis	0.156590967742405	0.485494887940308	0	0	17	2099
GO:0055067 monovalent inorganic cation homeostasis	2	0.156890951217325	1.869	0.018	Biological Process	GO:0055067	monovalent inorganic cation homeostasis	0.156890951217325	0.485774656442948	0	0	2	113
GO:0090092 regulation of transmembrane receptor protein serine/threonine kinase signaling pathway	3	0.158482747231004	2.804	0.014	Biological Process	GO:0090092	regulation of transmembrane receptor protein serine/threonine kinase signaling pathway	0.158482747231004	0.486390928174381	0	0	3	220
GO:0090276 regulation of peptide hormone secretion	2	0.159076557006185	1.869	0.018	Biological Process	GO:0090276	regulation of peptide hormone secretion	0.159076557006185	0.486390928174381	0	0	2	114
GO:0072503 cellular divalent inorganic cation homeostasis	4	0.160806475714172	3.738	0.012	Biological Process	GO:0072503	cellular divalent inorganic cation homeostasis	0.160806475714172	0.486390928174381	0	0	4	338
GO:0006884 cell volume homeostasis	1	0.160870229266656	0.935	0.036	Biological Process	GO:0006884	cell volume homeostasis	0.160870229266656	0.486390928174381	0	0	1	28
GO:0008535 respiratory chain complex IV assembly	1	0.160870229266656	0.935	0.036	Biological Process	GO:0008535	respiratory chain complex IV assembly	0.160870229266656	0.486390928174381	0	0	1	28
GO:0010874 regulation of cholesterol efflux	1	0.160870229266656	0.935	0.036	Biological Process	GO:0010874	regulation of cholesterol efflux	0.160870229266656	0.486390928174381	0	0	1	28
GO:0021799 cerebral cortex radially oriented cell migration	1	0.160870229266656	0.935	0.036	Biological Process	GO:0021799	cerebral cortex radially oriented cell migration	0.160870229266656	0.486390928174381	0	0	1	28
GO:0035116 embryonic hindlimb morphogenesis	1	0.160870229266656	0.935	0.036	Biological Process	GO:0035116	embryonic hindlimb morphogenesis	0.160870229266656	0.486390928174381	0	0	1	28
GO:0043243 positive regulation of protein-containing complex disassembly	1	0.160870229266656	0.935	0.036	Biological Process	GO:0043243	positive regulation of protein-containing complex disassembly	0.160870229266656	0.486390928174381	0	0	1	28
GO:0048566 embryonic digestive tract development	1	0.160870229266656	0.935	0.036	Biological Process	GO:0048566	embryonic digestive tract development	0.160870229266656	0.486390928174381	0	0	1	28
GO:0048730 epidermis morphogenesis	1	0.160870229266656	0.935	0.036	Biological Process	GO:0048730	epidermis morphogenesis	0.160870229266656	0.486390928174381	0	0	1	28
GO:0051642 centrosome localization	1	0.160870229266656	0.935	0.036	Biological Process	GO:0051642	centrosome localization	0.160870229266656	0.486390928174381	0	0	1	28
GO:0055075 potassium ion homeostasis	1	0.160870229266656	0.935	0.036	Biological Process	GO:0055075	potassium ion homeostasis	0.160870229266656	0.486390928174381	0	0	1	28
GO:0060218 hematopoietic stem cell differentiation	1	0.160870229266656	0.935	0.036	Biological Process	GO:0060218	hematopoietic stem cell differentiation	0.160870229266656	0.486390928174381	0	0	1	28
GO:0060441 epithelial tube branching involved in lung morphogenesis	1	0.160870229266656	0.935	0.036	Biological Process	GO:0060441	epithelial tube branching involved in lung morphogenesis	0.160870229266656	0.486390928174381	0	0	1	28
GO:0061842 microtubule organizing center localization	1	0.160870229266656	0.935	0.036	Biological Process	GO:0061842	microtubule organizing center localization	0.160870229266656	0.486390928174381	0	0	1	28
GO:0062125 regulation of mitochondrial gene expression	1	0.160870229266656	0.935	0.036	Biological Process	GO:0062125	regulation of mitochondrial gene expression	0.160870229266656	0.486390928174381	0	0	1	28
GO:0090278 negative regulation of peptide hormone secretion	1	0.160870229266656	0.935	0.036	Biological Process	GO:0090278	negative regulation of peptide hormone secretion	0.160870229266656	0.486390928174381	0	0	1	28
GO:0019210 kinase inhibitor activity	1	0.277499645787784	0.980	0.019	Molecular Function	GO:0019210	kinase inhibitor activity	0.277499645787784	0.487139116186416	0	0	1	53
GO:0008080 N-acetyltransferase activity	1	0.28192417965724	0.980	0.019	Molecular Function	GO:0008080	N-acetyltransferase activity	0.28192417965724	0.488506552681942	0	0	1	54
GO:0008374 O-acyltransferase activity	1	0.28192417965724	0.980	0.019	Molecular Function	GO:0008374	O-acyltransferase activity	0.28192417965724	0.488506552681942	0	0	1	54
GO:0030165 PDZ domain binding	1	0.28192417965724	0.980	0.019	Molecular Function	GO:0030165	PDZ domain binding	0.28192417965724	0.488506552681942	0	0	1	54
GO:0022604 regulation of cell morphogenesis	3	0.162988462972229	2.804	0.013	Biological Process	GO:0022604	regulation of cell morphogenesis	0.162988462972229	0.488845165143836	0	0	3	223
GO:0001667 ameboidal-type cell migration	4	0.163189454998216	3.738	0.012	Biological Process	GO:0001667	ameboidal-type cell migration	0.163189454998216	0.488845165143836	0	0	4	340
GO:0002791 regulation of peptide secretion	2	0.163464866351111	1.869	0.017	Biological Process	GO:0002791	regulation of peptide secretion	0.163464866351111	0.488845165143836	0	0	2	116
GO:0043123 positive regulation of I-kappaB kinase/NF-kappaB signaling	2	0.163464866351111	1.869	0.017	Biological Process	GO:0043123	positive regulation of I-kappaB kinase/NF-kappaB signaling	0.163464866351111	0.488845165143836	0	0	2	116
GO:0045785 positive regulation of cell adhesion	4	0.164385823771545	3.738	0.012	Biological Process	GO:0045785	positive regulation of cell adhesion	0.164385823771545	0.488845165143836	0	0	4	341
GO:0051480 regulation of cytosolic calcium ion concentration	3	0.164499019369311	2.804	0.013	Biological Process	GO:0051480	regulation of cytosolic calcium ion concentration	0.164499019369311	0.488845165143836	0	0	3	224
GO:0090087 regulation of peptide transport	2	0.165667262121055	1.869	0.017	Biological Process	GO:0090087	regulation of peptide transport	0.165667262121055	0.488845165143836	0	0	2	117
GO:0090090 negative regulation of canonical Wnt signaling pathway	2	0.165667262121055	1.869	0.017	Biological Process	GO:0090090	negative regulation of canonical Wnt signaling pathway	0.165667262121055	0.488845165143836	0	0	2	117
GO:0062197 cellular response to chemical stress	3	0.16601381876005	2.804	0.013	Biological Process	GO:0062197	cellular response to chemical stress	0.16601381876005	0.488845165143836	0	0	3	225
GO:0000462 maturation of SSU-rRNA from tricistronic rRNA transcript (SSU-rRNA, 5.8S rRNA, LSU-rRNA)	1	0.166114484010448	0.935	0.034	Biological Process	GO:0000462	maturation of SSU-rRNA from tricistronic rRNA transcript (SSU-rRNA, 5.8S rRNA, LSU-rRNA)	0.166114484010448	0.488845165143836	0	0	1	29
GO:0002792 negative regulation of peptide secretion	1	0.166114484010448	0.935	0.034	Biological Process	GO:0002792	negative regulation of peptide secretion	0.166114484010448	0.488845165143836	0	0	1	29
GO:0007431 salivary gland development	1	0.166114484010448	0.935	0.034	Biological Process	GO:0007431	salivary gland development	0.166114484010448	0.488845165143836	0	0	1	29
GO:0034389 lipid droplet organization	1	0.166114484010448	0.935	0.034	Biological Process	GO:0034389	lipid droplet organization	0.166114484010448	0.488845165143836	0	0	1	29
GO:0035115 embryonic forelimb morphogenesis	1	0.166114484010448	0.935	0.034	Biological Process	GO:0035115	embryonic forelimb morphogenesis	0.166114484010448	0.488845165143836	0	0	1	29
GO:0045124 regulation of bone resorption	1	0.166114484010448	0.935	0.034	Biological Process	GO:0045124	regulation of bone resorption	0.166114484010448	0.488845165143836	0	0	1	29
GO:0045742 positive regulation of epidermal growth factor receptor signaling pathway	1	0.166114484010448	0.935	0.034	Biological Process	GO:0045742	positive regulation of epidermal growth factor receptor signaling pathway	0.166114484010448	0.488845165143836	0	0	1	29
GO:0048713 regulation of oligodendrocyte differentiation	1	0.166114484010448	0.935	0.034	Biological Process	GO:0048713	regulation of oligodendrocyte differentiation	0.166114484010448	0.488845165143836	0	0	1	29
GO:0051155 positive regulation of striated muscle cell differentiation	1	0.166114484010448	0.935	0.034	Biological Process	GO:0051155	positive regulation of striated muscle cell differentiation	0.166114484010448	0.488845165143836	0	0	1	29
GO:0090317 negative regulation of intracellular protein transport	1	0.166114484010448	0.935	0.034	Biological Process	GO:0090317	negative regulation of intracellular protein transport	0.166114484010448	0.488845165143836	0	0	1	29
GO:1902003 regulation of amyloid-beta formation	1	0.166114484010448	0.935	0.034	Biological Process	GO:1902003	regulation of amyloid-beta formation	0.166114484010448	0.488845165143836	0	0	1	29
GO:1902692 regulation of neuroblast proliferation	1	0.166114484010448	0.935	0.034	Biological Process	GO:1902692	regulation of neuroblast proliferation	0.166114484010448	0.488845165143836	0	0	1	29
GO:0000723 telomere maintenance	2	0.167874949539135	1.869	0.017	Biological Process	GO:0000723	telomere maintenance	0.167874949539135	0.490848430601564	0	0	2	118
GO:0008360 regulation of cell shape	2	0.167874949539135	1.869	0.017	Biological Process	GO:0008360	regulation of cell shape	0.167874949539135	0.490848430601564	0	0	2	118
GO:0007605 sensory perception of sound	2	0.170087778851461	1.869	0.017	Biological Process	GO:0007605	sensory perception of sound	0.170087778851461	0.490848430601564	0	0	2	119
GO:0009411 response to UV	2	0.170087778851461	1.869	0.017	Biological Process	GO:0009411	response to UV	0.170087778851461	0.490848430601564	0	0	2	119
GO:0051092 positive regulation of NF-kappaB transcription factor activity	2	0.170087778851461	1.869	0.017	Biological Process	GO:0051092	positive regulation of NF-kappaB transcription factor activity	0.170087778851461	0.490848430601564	0	0	2	119
GO:0072331 signal transduction by p53 class mediator	2	0.170087778851461	1.869	0.017	Biological Process	GO:0072331	signal transduction by p53 class mediator	0.170087778851461	0.490848430601564	0	0	2	119
GO:0002253 activation of immune response	3	0.17058318065284	2.804	0.013	Biological Process	GO:0002253	activation of immune response	0.17058318065284	0.490848430601564	0	0	3	228
GO:0006270 DNA replication initiation	1	0.171326268485383	0.935	0.033	Biological Process	GO:0006270	DNA replication initiation	0.171326268485383	0.490848430601564	0	0	1	30
GO:0014009 glial cell proliferation	1	0.171326268485383	0.935	0.033	Biological Process	GO:0014009	glial cell proliferation	0.171326268485383	0.490848430601564	0	0	1	30
GO:0016202 regulation of striated muscle tissue development	1	0.171326268485383	0.935	0.033	Biological Process	GO:0016202	regulation of striated muscle tissue development	0.171326268485383	0.490848430601564	0	0	1	30
GO:0030279 negative regulation of ossification	1	0.171326268485383	0.935	0.033	Biological Process	GO:0030279	negative regulation of ossification	0.171326268485383	0.490848430601564	0	0	1	30
GO:0032435 negative regulation of proteasomal ubiquitin-dependent protein catabolic process	1	0.171326268485383	0.935	0.033	Biological Process	GO:0032435	negative regulation of proteasomal ubiquitin-dependent protein catabolic process	0.171326268485383	0.490848430601564	0	0	1	30
GO:0043462 regulation of ATPase activity	1	0.171326268485383	0.935	0.033	Biological Process	GO:0043462	regulation of ATPase activity	0.171326268485383	0.490848430601564	0	0	1	30
GO:0045746 negative regulation of Notch signaling pathway	1	0.171326268485383	0.935	0.033	Biological Process	GO:0045746	negative regulation of Notch signaling pathway	0.171326268485383	0.490848430601564	0	0	1	30
GO:0045880 positive regulation of smoothened signaling pathway	1	0.171326268485383	0.935	0.033	Biological Process	GO:0045880	positive regulation of smoothened signaling pathway	0.171326268485383	0.490848430601564	0	0	1	30
GO:0048665 neuron fate specification	1	0.171326268485383	0.935	0.033	Biological Process	GO:0048665	neuron fate specification	0.171326268485383	0.490848430601564	0	0	1	30
GO:0071542 dopaminergic neuron differentiation	1	0.171326268485383	0.935	0.033	Biological Process	GO:0071542	dopaminergic neuron differentiation	0.171326268485383	0.490848430601564	0	0	1	30
GO:2001258 negative regulation of cation channel activity	1	0.171326268485383	0.935	0.033	Biological Process	GO:2001258	negative regulation of cation channel activity	0.171326268485383	0.490848430601564	0	0	1	30
GO:0019953 sexual reproduction	6	0.171413051261336	5.607	0.010	Biological Process	GO:0019953	sexual reproduction	0.171413051261336	0.490848430601564	0	0	6	599
GO:0030036 actin cytoskeleton organization	6	0.171413051261336	5.607	0.010	Biological Process	GO:0030036	actin cytoskeleton organization	0.171413051261336	0.490848430601564	0	0	6	599
GO:0070201 regulation of establishment of protein localization	4	0.171630896717937	3.738	0.012	Biological Process	GO:0070201	regulation of establishment of protein localization	0.171630896717937	0.490848430601564	0	0	4	347
GO:0007224 smoothened signaling pathway	2	0.172305601933969	1.869	0.017	Biological Process	GO:0007224	smoothened signaling pathway	0.172305601933969	0.490848430601564	0	0	2	120
GO:0010508 positive regulation of autophagy	2	0.172305601933969	1.869	0.017	Biological Process	GO:0010508	positive regulation of autophagy	0.172305601933969	0.490848430601564	0	0	2	120
GO:0030073 insulin secretion	2	0.172305601933969	1.869	0.017	Biological Process	GO:0030073	insulin secretion	0.172305601933969	0.490848430601564	0	0	2	120
GO:0032200 telomere organization	2	0.172305601933969	1.869	0.017	Biological Process	GO:0032200	telomere organization	0.172305601933969	0.490848430601564	0	0	2	120
GO:0046631 alpha-beta T cell activation	2	0.172305601933969	1.869	0.017	Biological Process	GO:0046631	alpha-beta T cell activation	0.172305601933969	0.490848430601564	0	0	2	120
GO:0048029 monosaccharide binding	1	0.286321882069426	0.980	0.018	Molecular Function	GO:0048029	monosaccharide binding	0.286321882069426	0.491426234952976	0	0	1	55
GO:1904315 transmitter-gated ion channel activity involved in regulation of postsynaptic membrane potential	1	0.286321882069426	0.980	0.018	Molecular Function	GO:1904315	transmitter-gated ion channel activity involved in regulation of postsynaptic membrane potential	0.286321882069426	0.491426234952976	0	0	1	55
GO:0004518 nuclease activity	2	0.287276530382959	1.961	0.011	Molecular Function	GO:0004518	nuclease activity	0.287276530382959	0.491426234952976	0	0	2	174
GO:0007416 synapse assembly	2	0.174528272278233	1.869	0.017	Biological Process	GO:0007416	synapse assembly	0.174528272278233	0.494301560776693	0	0	2	121
GO:0045580 regulation of T cell differentiation	2	0.174528272278233	1.869	0.017	Biological Process	GO:0045580	regulation of T cell differentiation	0.174528272278233	0.494301560776693	0	0	2	121
GO:0001819 positive regulation of cytokine production	4	0.175295374812052	3.738	0.011	Biological Process	GO:0001819	positive regulation of cytokine production	0.175295374812052	0.494301560776693	0	0	4	350
GO:0010817 regulation of hormone levels	4	0.175295374812052	3.738	0.011	Biological Process	GO:0010817	regulation of hormone levels	0.175295374812052	0.494301560776693	0	0	4	350
GO:0000132 establishment of mitotic spindle orientation	1	0.176505781849018	0.935	0.032	Biological Process	GO:0000132	establishment of mitotic spindle orientation	0.176505781849018	0.494301560776693	0	0	1	31
GO:0003009 skeletal muscle contraction	1	0.176505781849018	0.935	0.032	Biological Process	GO:0003009	skeletal muscle contraction	0.176505781849018	0.494301560776693	0	0	1	31
GO:0014003 oligodendrocyte development	1	0.176505781849018	0.935	0.032	Biological Process	GO:0014003	oligodendrocyte development	0.176505781849018	0.494301560776693	0	0	1	31
GO:0014888 striated muscle adaptation	1	0.176505781849018	0.935	0.032	Biological Process	GO:0014888	striated muscle adaptation	0.176505781849018	0.494301560776693	0	0	1	31
GO:0046636 negative regulation of alpha-beta T cell activation	1	0.176505781849018	0.935	0.032	Biological Process	GO:0046636	negative regulation of alpha-beta T cell activation	0.176505781849018	0.494301560776693	0	0	1	31
GO:0071604 transforming growth factor beta production	1	0.176505781849018	0.935	0.032	Biological Process	GO:0071604	transforming growth factor beta production	0.176505781849018	0.494301560776693	0	0	1	31
GO:0090049 regulation of cell migration involved in sprouting angiogenesis	1	0.176505781849018	0.935	0.032	Biological Process	GO:0090049	regulation of cell migration involved in sprouting angiogenesis	0.176505781849018	0.494301560776693	0	0	1	31
GO:0090207 regulation of triglyceride metabolic process	1	0.176505781849018	0.935	0.032	Biological Process	GO:0090207	regulation of triglyceride metabolic process	0.176505781849018	0.494301560776693	0	0	1	31
GO:1901186 positive regulation of ERBB signaling pathway	1	0.176505781849018	0.935	0.032	Biological Process	GO:1901186	positive regulation of ERBB signaling pathway	0.176505781849018	0.494301560776693	0	0	1	31
GO:1905953 negative regulation of lipid localization	1	0.176505781849018	0.935	0.032	Biological Process	GO:1905953	negative regulation of lipid localization	0.176505781849018	0.494301560776693	0	0	1	31
GO:0072659 protein localization to plasma membrane	3	0.17673207260661	2.804	0.013	Biological Process	GO:0072659	protein localization to plasma membrane	0.17673207260661	0.494337536421387	0	0	3	232
GO:0002521 leukocyte differentiation	5	0.17776816730318	4.673	0.010	Biological Process	GO:0002521	leukocyte differentiation	0.17776816730318	0.495855535484957	0	0	5	477
GO:0034504 protein localization to nucleus	3	0.178279041423886	2.804	0.013	Biological Process	GO:0034504	protein localization to nucleus	0.178279041423886	0.495855535484957	0	0	3	233
GO:0007519 skeletal muscle tissue development	2	0.178987576712186	1.869	0.016	Biological Process	GO:0007519	skeletal muscle tissue development	0.178987576712186	0.495855535484957	0	0	2	123
GO:0033002 muscle cell proliferation	2	0.178987576712186	1.869	0.016	Biological Process	GO:0033002	muscle cell proliferation	0.178987576712186	0.495855535484957	0	0	2	123
GO:0046890 regulation of lipid biosynthetic process	2	0.178987576712186	1.869	0.016	Biological Process	GO:0046890	regulation of lipid biosynthetic process	0.178987576712186	0.495855535484957	0	0	2	123
GO:0051100 negative regulation of binding	2	0.178987576712186	1.869	0.016	Biological Process	GO:0051100	negative regulation of binding	0.178987576712186	0.495855535484957	0	0	2	123
GO:0051896 regulation of protein kinase B signaling	2	0.178987576712186	1.869	0.016	Biological Process	GO:0051896	regulation of protein kinase B signaling	0.178987576712186	0.495855535484957	0	0	2	123
GO:0070665 positive regulation of leukocyte proliferation	2	0.178987576712186	1.869	0.016	Biological Process	GO:0070665	positive regulation of leukocyte proliferation	0.178987576712186	0.495855535484957	0	0	2	123
GO:0007276 gamete generation	5	0.179865408642081	4.673	0.010	Biological Process	GO:0007276	gamete generation	0.179865408642081	0.497486185768503	0	0	5	479
GO:0051251 positive regulation of lymphocyte activation	3	0.181384331872503	2.804	0.013	Biological Process	GO:0051251	positive regulation of lymphocyte activation	0.181384331872503	0.497486185768503	0	0	3	235
GO:0001569 branching involved in blood vessel morphogenesis	1	0.181653222048934	0.935	0.031	Biological Process	GO:0001569	branching involved in blood vessel morphogenesis	0.181653222048934	0.497486185768503	0	0	1	32
GO:0030901 midbrain development	1	0.181653222048934	0.935	0.031	Biological Process	GO:0030901	midbrain development	0.181653222048934	0.497486185768503	0	0	1	32
GO:0051489 regulation of filopodium assembly	1	0.181653222048934	0.935	0.031	Biological Process	GO:0051489	regulation of filopodium assembly	0.181653222048934	0.497486185768503	0	0	1	32
GO:0055078 sodium ion homeostasis	1	0.181653222048934	0.935	0.031	Biological Process	GO:0055078	sodium ion homeostasis	0.181653222048934	0.497486185768503	0	0	1	32
GO:0070286 axonemal dynein complex assembly	1	0.181653222048934	0.935	0.031	Biological Process	GO:0070286	axonemal dynein complex assembly	0.181653222048934	0.497486185768503	0	0	1	32
GO:0072595 maintenance of protein localization in organelle	1	0.181653222048934	0.935	0.031	Biological Process	GO:0072595	maintenance of protein localization in organelle	0.181653222048934	0.497486185768503	0	0	1	32
GO:0090199 regulation of release of cytochrome c from mitochondria	1	0.181653222048934	0.935	0.031	Biological Process	GO:0090199	regulation of release of cytochrome c from mitochondria	0.181653222048934	0.497486185768503	0	0	1	32
GO:0051239 regulation of multicellular organismal process	16	0.181724228480205	14.953	0.008	Biological Process	GO:0051239	regulation of multicellular organismal process	0.181724228480205	0.497486185768503	0	0	16	2006
GO:0006606 protein import into nucleus	2	0.183464551866639	1.869	0.016	Biological Process	GO:0006606	protein import into nucleus	0.183464551866639	0.498911773912703	0	0	2	125
GO:0034250 positive regulation of cellular amide metabolic process	2	0.183464551866639	1.869	0.016	Biological Process	GO:0034250	positive regulation of cellular amide metabolic process	0.183464551866639	0.498911773912703	0	0	2	125
GO:0035148 tube formation	2	0.183464551866639	1.869	0.016	Biological Process	GO:0035148	tube formation	0.183464551866639	0.498911773912703	0	0	2	125
GO:0001822 kidney development	3	0.184504434886873	2.804	0.013	Biological Process	GO:0001822	kidney development	0.184504434886873	0.498911773912703	0	0	3	237
GO:0022414 reproductive process	9	0.184621382343956	8.411	0.009	Biological Process	GO:0022414	reproductive process	0.184621382343956	0.498911773912703	0	0	9	1018
GO:0000003 reproduction	9	0.186068525620908	8.411	0.009	Biological Process	GO:0000003	reproduction	0.186068525620908	0.498911773912703	0	0	9	1020
GO:0000266 mitochondrial fission	1	0.186768785830014	0.935	0.030	Biological Process	GO:0000266	mitochondrial fission	0.186768785830014	0.498911773912703	0	0	1	33
GO:0000460 maturation of 5.8S rRNA	1	0.186768785830014	0.935	0.030	Biological Process	GO:0000460	maturation of 5.8S rRNA	0.186768785830014	0.498911773912703	0	0	1	33
GO:0002714 positive regulation of B cell mediated immunity	1	0.186768785830014	0.935	0.030	Biological Process	GO:0002714	positive regulation of B cell mediated immunity	0.186768785830014	0.498911773912703	0	0	1	33
GO:0002891 positive regulation of immunoglobulin mediated immune response	1	0.186768785830014	0.935	0.030	Biological Process	GO:0002891	positive regulation of immunoglobulin mediated immune response	0.186768785830014	0.498911773912703	0	0	1	33
GO:0006692 prostanoid metabolic process	1	0.186768785830014	0.935	0.030	Biological Process	GO:0006692	prostanoid metabolic process	0.186768785830014	0.498911773912703	0	0	1	33
GO:0006693 prostaglandin metabolic process	1	0.186768785830014	0.935	0.030	Biological Process	GO:0006693	prostaglandin metabolic process	0.186768785830014	0.498911773912703	0	0	1	33
GO:0019731 antibacterial humoral response	1	0.186768785830014	0.935	0.030	Biological Process	GO:0019731	antibacterial humoral response	0.186768785830014	0.498911773912703	0	0	1	33
GO:0042307 positive regulation of protein import into nucleus	1	0.186768785830014	0.935	0.030	Biological Process	GO:0042307	positive regulation of protein import into nucleus	0.186768785830014	0.498911773912703	0	0	1	33
GO:0042908 xenobiotic transport	1	0.186768785830014	0.935	0.030	Biological Process	GO:0042908	xenobiotic transport	0.186768785830014	0.498911773912703	0	0	1	33
GO:0045191 regulation of isotype switching	1	0.186768785830014	0.935	0.030	Biological Process	GO:0045191	regulation of isotype switching	0.186768785830014	0.498911773912703	0	0	1	33
GO:0048634 regulation of muscle organ development	1	0.186768785830014	0.935	0.030	Biological Process	GO:0048634	regulation of muscle organ development	0.186768785830014	0.498911773912703	0	0	1	33
GO:0050982 detection of mechanical stimulus	1	0.186768785830014	0.935	0.030	Biological Process	GO:0050982	detection of mechanical stimulus	0.186768785830014	0.498911773912703	0	0	1	33
GO:0051898 negative regulation of protein kinase B signaling	1	0.186768785830014	0.935	0.030	Biological Process	GO:0051898	negative regulation of protein kinase B signaling	0.186768785830014	0.498911773912703	0	0	1	33
GO:1903409 reactive oxygen species biosynthetic process	1	0.186768785830014	0.935	0.030	Biological Process	GO:1903409	reactive oxygen species biosynthetic process	0.186768785830014	0.498911773912703	0	0	1	33
GO:2000249 regulation of actin cytoskeleton reorganization	1	0.186768785830014	0.935	0.030	Biological Process	GO:2000249	regulation of actin cytoskeleton reorganization	0.186768785830014	0.498911773912703	0	0	1	33
GO:0016829 lyase activity	2	0.294055455350388	1.961	0.011	Molecular Function	GO:0016829	lyase activity	0.294055455350388	0.49943247594135	0	0	2	177
GO:0099529 neurotransmitter receptor activity involved in regulation of postsynaptic membrane potential	1	0.295037436008958	0.980	0.018	Molecular Function	GO:0099529	neurotransmitter receptor activity involved in regulation of postsynaptic membrane potential	0.295037436008958	0.49943247594135	0	0	1	57
GO:0015267 channel activity	4	0.29806899418678	3.922	0.009	Molecular Function	GO:0015267	channel activity	0.29806899418678	0.49943247594135	0	0	4	452
GO:0022803 passive transmembrane transporter activity	4	0.29806899418678	3.922	0.009	Molecular Function	GO:0022803	passive transmembrane transporter activity	0.29806899418678	0.49943247594135	0	0	4	452
GO:0019900 kinase binding	5	0.298168642353045	4.902	0.008	Molecular Function	GO:0019900	kinase binding	0.298168642353045	0.49943247594135	0	0	5	595
GO:0010631 epithelial cell migration	3	0.187638962408199	2.804	0.013	Biological Process	GO:0010631	epithelial cell migration	0.187638962408199	0.49962013214409	0	0	3	239
GO:0090287 regulation of cellular response to growth factor stimulus	3	0.187638962408199	2.804	0.013	Biological Process	GO:0090287	regulation of cellular response to growth factor stimulus	0.187638962408199	0.49962013214409	0	0	3	239
GO:0048646 anatomical structure formation involved in morphogenesis	8	0.187681137722521	7.477	0.009	Biological Process	GO:0048646	anatomical structure formation involved in morphogenesis	0.187681137722521	0.49962013214409	0	0	8	885
GO:0032388 positive regulation of intracellular transport	2	0.187958082415793	1.869	0.016	Biological Process	GO:0032388	positive regulation of intracellular transport	0.187958082415793	0.499782914896644	0	0	2	127
GO:0006119 oxidative phosphorylation	2	0.190210714142194	1.869	0.016	Biological Process	GO:0006119	oxidative phosphorylation	0.190210714142194	0.500936618721247	0	0	2	128
GO:0006941 striated muscle contraction	2	0.190210714142194	1.869	0.016	Biological Process	GO:0006941	striated muscle contraction	0.190210714142194	0.500936618721247	0	0	2	128
GO:0010594 regulation of endothelial cell migration	2	0.190210714142194	1.869	0.016	Biological Process	GO:0010594	regulation of endothelial cell migration	0.190210714142194	0.500936618721247	0	0	2	128
GO:0072507 divalent inorganic cation homeostasis	4	0.190218207374976	3.738	0.011	Biological Process	GO:0072507	divalent inorganic cation homeostasis	0.190218207374976	0.500936618721247	0	0	4	362
GO:0090132 epithelium migration	3	0.190787528017789	2.804	0.012	Biological Process	GO:0090132	epithelium migration	0.190787528017789	0.500936618721247	0	0	3	241
GO:0006378 mRNA polyadenylation	1	0.191852668741687	0.935	0.029	Biological Process	GO:0006378	mRNA polyadenylation	0.191852668741687	0.500936618721247	0	0	1	34
GO:0030850 prostate gland development	1	0.191852668741687	0.935	0.029	Biological Process	GO:0030850	prostate gland development	0.191852668741687	0.500936618721247	0	0	1	34
GO:0030890 positive regulation of B cell proliferation	1	0.191852668741687	0.935	0.029	Biological Process	GO:0030890	positive regulation of B cell proliferation	0.191852668741687	0.500936618721247	0	0	1	34
GO:0035137 hindlimb morphogenesis	1	0.191852668741687	0.935	0.029	Biological Process	GO:0035137	hindlimb morphogenesis	0.191852668741687	0.500936618721247	0	0	1	34
GO:0043620 regulation of DNA-templated transcription in response to stress	1	0.191852668741687	0.935	0.029	Biological Process	GO:0043620	regulation of DNA-templated transcription in response to stress	0.191852668741687	0.500936618721247	0	0	1	34
GO:0044743 protein transmembrane import into intracellular organelle	1	0.191852668741687	0.935	0.029	Biological Process	GO:0044743	protein transmembrane import into intracellular organelle	0.191852668741687	0.500936618721247	0	0	1	34
GO:0046638 positive regulation of alpha-beta T cell differentiation	1	0.191852668741687	0.935	0.029	Biological Process	GO:0046638	positive regulation of alpha-beta T cell differentiation	0.191852668741687	0.500936618721247	0	0	1	34
GO:1900087 positive regulation of G1/S transition of mitotic cell cycle	1	0.191852668741687	0.935	0.029	Biological Process	GO:1900087	positive regulation of G1/S transition of mitotic cell cycle	0.191852668741687	0.500936618721247	0	0	1	34
GO:1901861 regulation of muscle tissue development	1	0.191852668741687	0.935	0.029	Biological Process	GO:1901861	regulation of muscle tissue development	0.191852668741687	0.500936618721247	0	0	1	34
GO:1902991 regulation of amyloid precursor protein catabolic process	1	0.191852668741687	0.935	0.029	Biological Process	GO:1902991	regulation of amyloid precursor protein catabolic process	0.191852668741687	0.500936618721247	0	0	1	34
GO:1905168 positive regulation of double-strand break repair via homologous recombination	1	0.191852668741687	0.935	0.029	Biological Process	GO:1905168	positive regulation of double-strand break repair via homologous recombination	0.191852668741687	0.500936618721247	0	0	1	34
GO:0016331 morphogenesis of embryonic epithelium	2	0.192467077560022	1.869	0.016	Biological Process	GO:0016331	morphogenesis of embryonic epithelium	0.192467077560022	0.501410294295851	0	0	2	129
GO:0051170 import into nucleus	2	0.192467077560022	1.869	0.016	Biological Process	GO:0051170	import into nucleus	0.192467077560022	0.501410294295851	0	0	2	129
GO:0060538 skeletal muscle organ development	2	0.19472704008133	1.869	0.015	Biological Process	GO:0060538	skeletal muscle organ development	0.19472704008133	0.505024389194721	0	0	2	130
GO:0043065 positive regulation of apoptotic process	4	0.196554493533732	3.738	0.011	Biological Process	GO:0043065	positive regulation of apoptotic process	0.196554493533732	0.505024389194721	0	0	4	367
GO:0007566 embryo implantation	1	0.196905065145113	0.935	0.029	Biological Process	GO:0007566	embryo implantation	0.196905065145113	0.505024389194721	0	0	1	35
GO:0019748 secondary metabolic process	1	0.196905065145113	0.935	0.029	Biological Process	GO:0019748	secondary metabolic process	0.196905065145113	0.505024389194721	0	0	1	35
GO:0035136 forelimb morphogenesis	1	0.196905065145113	0.935	0.029	Biological Process	GO:0035136	forelimb morphogenesis	0.196905065145113	0.505024389194721	0	0	1	35
GO:0040001 establishment of mitotic spindle localization	1	0.196905065145113	0.935	0.029	Biological Process	GO:0040001	establishment of mitotic spindle localization	0.196905065145113	0.505024389194721	0	0	1	35
GO:0045581 negative regulation of T cell differentiation	1	0.196905065145113	0.935	0.029	Biological Process	GO:0045581	negative regulation of T cell differentiation	0.196905065145113	0.505024389194721	0	0	1	35
GO:0046850 regulation of bone remodeling	1	0.196905065145113	0.935	0.029	Biological Process	GO:0046850	regulation of bone remodeling	0.196905065145113	0.505024389194721	0	0	1	35
GO:0048806 genitalia development	1	0.196905065145113	0.935	0.029	Biological Process	GO:0048806	genitalia development	0.196905065145113	0.505024389194721	0	0	1	35
GO:0051294 establishment of spindle orientation	1	0.196905065145113	0.935	0.029	Biological Process	GO:0051294	establishment of spindle orientation	0.196905065145113	0.505024389194721	0	0	1	35
GO:0097028 dendritic cell differentiation	1	0.196905065145113	0.935	0.029	Biological Process	GO:0097028	dendritic cell differentiation	0.196905065145113	0.505024389194721	0	0	1	35
GO:0099054 presynapse assembly	1	0.196905065145113	0.935	0.029	Biological Process	GO:0099054	presynapse assembly	0.196905065145113	0.505024389194721	0	0	1	35
GO:1901985 positive regulation of protein acetylation	1	0.196905065145113	0.935	0.029	Biological Process	GO:1901985	positive regulation of protein acetylation	0.196905065145113	0.505024389194721	0	0	1	35
GO:0050954 sensory perception of mechanical stimulus	2	0.196990470597931	1.869	0.015	Biological Process	GO:0050954	sensory perception of mechanical stimulus	0.196990470597931	0.505024389194721	0	0	2	131
GO:0090130 tissue migration	3	0.197125236542326	2.804	0.012	Biological Process	GO:0090130	tissue migration	0.197125236542326	0.505024389194721	0	0	3	245
GO:0007166 cell surface receptor signaling pathway	17	0.197374489554997	15.888	0.008	Biological Process	GO:0007166	cell surface receptor signaling pathway	0.197374489554997	0.505074866497752	0	0	17	2182
GO:0048513 animal organ development	20	0.197581100624768	18.692	0.008	Biological Process	GO:0048513	animal organ development	0.197581100624768	0.505074866497752	0	0	20	2625
GO:0098655 cation transmembrane transport	7	0.19919703603098	6.542	0.009	Biological Process	GO:0098655	cation transmembrane transport	0.19919703603098	0.506674978979755	0	0	7	763
GO:0055001 muscle cell development	2	0.19925723946839	1.869	0.015	Biological Process	GO:0055001	muscle cell development	0.19925723946839	0.506674978979755	0	0	2	132
GO:0072001 renal system development	3	0.200313615581698	2.804	0.012	Biological Process	GO:0072001	renal system development	0.200313615581698	0.506674978979755	0	0	3	247
GO:0001525 angiogenesis	4	0.201670706066731	3.738	0.011	Biological Process	GO:0001525	angiogenesis	0.201670706066731	0.506674978979755	0	0	4	371
GO:0001954 positive regulation of cell-matrix adhesion	1	0.201926168220343	0.935	0.028	Biological Process	GO:0001954	positive regulation of cell-matrix adhesion	0.201926168220343	0.506674978979755	0	0	1	36
GO:0021795 cerebral cortex cell migration	1	0.201926168220343	0.935	0.028	Biological Process	GO:0021795	cerebral cortex cell migration	0.201926168220343	0.506674978979755	0	0	1	36
GO:0030857 negative regulation of epithelial cell differentiation	1	0.201926168220343	0.935	0.028	Biological Process	GO:0030857	negative regulation of epithelial cell differentiation	0.201926168220343	0.506674978979755	0	0	1	36
GO:0035272 exocrine system development	1	0.201926168220343	0.935	0.028	Biological Process	GO:0035272	exocrine system development	0.201926168220343	0.506674978979755	0	0	1	36
GO:0042771 intrinsic apoptotic signaling pathway in response to DNA damage by p53 class mediator	1	0.201926168220343	0.935	0.028	Biological Process	GO:0042771	intrinsic apoptotic signaling pathway in response to DNA damage by p53 class mediator	0.201926168220343	0.506674978979755	0	0	1	36
GO:0043457 regulation of cellular respiration	1	0.201926168220343	0.935	0.028	Biological Process	GO:0043457	regulation of cellular respiration	0.201926168220343	0.506674978979755	0	0	1	36
GO:0043507 positive regulation of JUN kinase activity	1	0.201926168220343	0.935	0.028	Biological Process	GO:0043507	positive regulation of JUN kinase activity	0.201926168220343	0.506674978979755	0	0	1	36
GO:0045747 positive regulation of Notch signaling pathway	1	0.201926168220343	0.935	0.028	Biological Process	GO:0045747	positive regulation of Notch signaling pathway	0.201926168220343	0.506674978979755	0	0	1	36
GO:0046888 negative regulation of hormone secretion	1	0.201926168220343	0.935	0.028	Biological Process	GO:0046888	negative regulation of hormone secretion	0.201926168220343	0.506674978979755	0	0	1	36
GO:0048661 positive regulation of smooth muscle cell proliferation	1	0.201926168220343	0.935	0.028	Biological Process	GO:0048661	positive regulation of smooth muscle cell proliferation	0.201926168220343	0.506674978979755	0	0	1	36
GO:1903533 regulation of protein targeting	1	0.201926168220343	0.935	0.028	Biological Process	GO:1903533	regulation of protein targeting	0.201926168220343	0.506674978979755	0	0	1	36
GO:1904591 positive regulation of protein import	1	0.201926168220343	0.935	0.028	Biological Process	GO:1904591	positive regulation of protein import	0.201926168220343	0.506674978979755	0	0	1	36
GO:2000648 positive regulation of stem cell proliferation	1	0.201926168220343	0.935	0.028	Biological Process	GO:2000648	positive regulation of stem cell proliferation	0.201926168220343	0.506674978979755	0	0	1	36
GO:0016021 integral component of membrane	48	0.13331653621352	42.478	0.007	Cellular Component	GO:0016021	integral component of membrane	0.13331653621352	0.5097022617302	0	0	48	6659
GO:0035267 NuA4 histone acetyltransferase complex	1	0.134933633685362	0.885	0.043	Cellular Component	GO:0035267	NuA4 histone acetyltransferase complex	0.134933633685362	0.5097022617302	0	0	1	23
GO:0043189 H4/H2A histone acetyltransferase complex	1	0.134933633685362	0.885	0.043	Cellular Component	GO:0043189	H4/H2A histone acetyltransferase complex	0.134933633685362	0.5097022617302	0	0	1	23
GO:0000793 condensed chromosome	3	0.135594184561323	2.655	0.015	Cellular Component	GO:0000793	condensed chromosome	0.135594184561323	0.5097022617302	0	0	3	203
GO:0005815 microtubule organizing center	7	0.13670822251704	6.195	0.010	Cellular Component	GO:0005815	microtubule organizing center	0.13670822251704	0.5097022617302	0	0	7	681
GO:0003205 cardiac chamber development	2	0.203800280961573	1.869	0.015	Biological Process	GO:0003205	cardiac chamber development	0.203800280961573	0.509720789100435	0	0	2	134
GO:1902107 positive regulation of leukocyte differentiation	2	0.203800280961573	1.869	0.015	Biological Process	GO:1902107	positive regulation of leukocyte differentiation	0.203800280961573	0.509720789100435	0	0	2	134
GO:1903708 positive regulation of hemopoiesis	2	0.203800280961573	1.869	0.015	Biological Process	GO:1903708	positive regulation of hemopoiesis	0.203800280961573	0.509720789100435	0	0	2	134
GO:0046651 lymphocyte proliferation	3	0.206727528158467	2.804	0.012	Biological Process	GO:0046651	lymphocyte proliferation	0.206727528158467	0.512751415924601	0	0	3	251
GO:0002920 regulation of humoral immune response	1	0.20691616997342	0.935	0.027	Biological Process	GO:0002920	regulation of humoral immune response	0.20691616997342	0.512751415924601	0	0	1	37
GO:0008608 attachment of spindle microtubules to kinetochore	1	0.20691616997342	0.935	0.027	Biological Process	GO:0008608	attachment of spindle microtubules to kinetochore	0.20691616997342	0.512751415924601	0	0	1	37
GO:0010837 regulation of keratinocyte proliferation	1	0.20691616997342	0.935	0.027	Biological Process	GO:0010837	regulation of keratinocyte proliferation	0.20691616997342	0.512751415924601	0	0	1	37
GO:0032196 transposition	1	0.20691616997342	0.935	0.027	Biological Process	GO:0032196	transposition	0.20691616997342	0.512751415924601	0	0	1	37
GO:0097479 synaptic vesicle localization	1	0.20691616997342	0.935	0.027	Biological Process	GO:0097479	synaptic vesicle localization	0.20691616997342	0.512751415924601	0	0	1	37
GO:2000404 regulation of T cell migration	1	0.20691616997342	0.935	0.027	Biological Process	GO:2000404	regulation of T cell migration	0.20691616997342	0.512751415924601	0	0	1	37
GO:0048598 embryonic morphogenesis	5	0.20794950619142	4.673	0.010	Biological Process	GO:0048598	embryonic morphogenesis	0.20794950619142	0.512751415924601	0	0	5	505
GO:0090501 RNA phosphodiester bond hydrolysis	2	0.208355156276543	1.869	0.015	Biological Process	GO:0090501	RNA phosphodiester bond hydrolysis	0.208355156276543	0.512751415924601	0	0	2	136
GO:0099536 synaptic signaling	5	0.209058251463899	4.673	0.010	Biological Process	GO:0099536	synaptic signaling	0.209058251463899	0.512751415924601	0	0	5	506
GO:0051240 positive regulation of multicellular organismal process	9	0.209904266342253	8.411	0.009	Biological Process	GO:0051240	positive regulation of multicellular organismal process	0.209904266342253	0.512751415924601	0	0	9	1052
GO:0032943 mononuclear cell proliferation	3	0.20995230983818	2.804	0.012	Biological Process	GO:0032943	mononuclear cell proliferation	0.20995230983818	0.512751415924601	0	0	3	253
GO:0030178 negative regulation of Wnt signaling pathway	2	0.210636722733336	1.869	0.015	Biological Process	GO:0030178	negative regulation of Wnt signaling pathway	0.210636722733336	0.512751415924601	0	0	2	137
GO:0099504 synaptic vesicle cycle	2	0.210636722733336	1.869	0.015	Biological Process	GO:0099504	synaptic vesicle cycle	0.210636722733336	0.512751415924601	0	0	2	137
GO:1901652 response to peptide	3	0.211568993613611	2.804	0.012	Biological Process	GO:1901652	response to peptide	0.211568993613611	0.512751415924601	0	0	3	254
GO:0010463 mesenchymal cell proliferation	1	0.211875261243456	0.935	0.026	Biological Process	GO:0010463	mesenchymal cell proliferation	0.211875261243456	0.512751415924601	0	0	1	38
GO:0021532 neural tube patterning	1	0.211875261243456	0.935	0.026	Biological Process	GO:0021532	neural tube patterning	0.211875261243456	0.512751415924601	0	0	1	38
GO:0034205 amyloid-beta formation	1	0.211875261243456	0.935	0.026	Biological Process	GO:0034205	amyloid-beta formation	0.211875261243456	0.512751415924601	0	0	1	38
GO:0034243 regulation of transcription elongation from RNA polymerase II promoter	1	0.211875261243456	0.935	0.026	Biological Process	GO:0034243	regulation of transcription elongation from RNA polymerase II promoter	0.211875261243456	0.512751415924601	0	0	1	38
GO:0035850 epithelial cell differentiation involved in kidney development	1	0.211875261243456	0.935	0.026	Biological Process	GO:0035850	epithelial cell differentiation involved in kidney development	0.211875261243456	0.512751415924601	0	0	1	38
GO:0043631 RNA polyadenylation	1	0.211875261243456	0.935	0.026	Biological Process	GO:0043631	RNA polyadenylation	0.211875261243456	0.512751415924601	0	0	1	38
GO:0051496 positive regulation of stress fiber assembly	1	0.211875261243456	0.935	0.026	Biological Process	GO:0051496	positive regulation of stress fiber assembly	0.211875261243456	0.512751415924601	0	0	1	38
GO:0051893 regulation of focal adhesion assembly	1	0.211875261243456	0.935	0.026	Biological Process	GO:0051893	regulation of focal adhesion assembly	0.211875261243456	0.512751415924601	0	0	1	38
GO:0060428 lung epithelium development	1	0.211875261243456	0.935	0.026	Biological Process	GO:0060428	lung epithelium development	0.211875261243456	0.512751415924601	0	0	1	38
GO:0061756 leukocyte adhesion to vascular endothelial cell	1	0.211875261243456	0.935	0.026	Biological Process	GO:0061756	leukocyte adhesion to vascular endothelial cell	0.211875261243456	0.512751415924601	0	0	1	38
GO:0090109 regulation of cell-substrate junction assembly	1	0.211875261243456	0.935	0.026	Biological Process	GO:0090109	regulation of cell-substrate junction assembly	0.211875261243456	0.512751415924601	0	0	1	38
GO:0090503 RNA phosphodiester bond hydrolysis, exonucleolytic	1	0.211875261243456	0.935	0.026	Biological Process	GO:0090503	RNA phosphodiester bond hydrolysis, exonucleolytic	0.211875261243456	0.512751415924601	0	0	1	38
GO:0099172 presynapse organization	1	0.211875261243456	0.935	0.026	Biological Process	GO:0099172	presynapse organization	0.211875261243456	0.512751415924601	0	0	1	38
GO:1901799 negative regulation of proteasomal protein catabolic process	1	0.211875261243456	0.935	0.026	Biological Process	GO:1901799	negative regulation of proteasomal protein catabolic process	0.211875261243456	0.512751415924601	0	0	1	38
GO:1904705 regulation of vascular associated smooth muscle cell proliferation	1	0.211875261243456	0.935	0.026	Biological Process	GO:1904705	regulation of vascular associated smooth muscle cell proliferation	0.211875261243456	0.512751415924601	0	0	1	38
GO:1990573 potassium ion import across plasma membrane	1	0.211875261243456	0.935	0.026	Biological Process	GO:1990573	potassium ion import across plasma membrane	0.211875261243456	0.512751415924601	0	0	1	38
GO:0098686 hippocampal mossy fiber to CA3 synapse	1	0.140371881217687	0.885	0.042	Cellular Component	GO:0098686	hippocampal mossy fiber to CA3 synapse	0.140371881217687	0.513676192368304	0	0	1	24
GO:0015630 microtubule cytoskeleton	10	0.141312579877328	8.850	0.009	Cellular Component	GO:0015630	microtubule cytoskeleton	0.141312579877328	0.513676192368304	0	0	10	1081
GO:0005732 sno(s)RNA-containing ribonucleoprotein complex	1	0.145776241817576	0.885	0.040	Cellular Component	GO:0005732	sno(s)RNA-containing ribonucleoprotein complex	0.145776241817576	0.513676192368304	0	0	1	25
GO:0005849 mRNA cleavage factor complex	1	0.151146924768369	0.885	0.038	Cellular Component	GO:0005849	mRNA cleavage factor complex	0.151146924768369	0.513676192368304	0	0	1	26
GO:0031941 filamentous actin	1	0.151146924768369	0.885	0.038	Cellular Component	GO:0031941	filamentous actin	0.151146924768369	0.513676192368304	0	0	1	26
GO:0097346 INO80-type complex	1	0.151146924768369	0.885	0.038	Cellular Component	GO:0097346	INO80-type complex	0.151146924768369	0.513676192368304	0	0	1	26
GO:0031224 intrinsic component of membrane	48	0.153466871032348	42.478	0.007	Cellular Component	GO:0031224	intrinsic component of membrane	0.153466871032348	0.513676192368304	0	0	48	6731
GO:0043235 receptor complex	4	0.153902683293286	3.540	0.012	Cellular Component	GO:0043235	receptor complex	0.153902683293286	0.513676192368304	0	0	4	330
GO:0005751 mitochondrial respiratory chain complex IV	1	0.156484138072463	0.885	0.037	Cellular Component	GO:0005751	mitochondrial respiratory chain complex IV	0.156484138072463	0.513676192368304	0	0	1	27
GO:0008305 integrin complex	1	0.156484138072463	0.885	0.037	Cellular Component	GO:0008305	integrin complex	0.156484138072463	0.513676192368304	0	0	1	27
GO:1902555 endoribonuclease complex	1	0.156484138072463	0.885	0.037	Cellular Component	GO:1902555	endoribonuclease complex	0.156484138072463	0.513676192368304	0	0	1	27
GO:0043068 positive regulation of programmed cell death	4	0.213327198820479	3.738	0.011	Biological Process	GO:0043068	positive regulation of programmed cell death	0.213327198820479	0.515726296939698	0	0	4	380
GO:0002700 regulation of production of molecular mediator of immune response	2	0.215207507691109	1.869	0.014	Biological Process	GO:0002700	regulation of production of molecular mediator of immune response	0.215207507691109	0.51871612710696	0	0	2	139
GO:0007140 male meiotic nuclear division	1	0.216803631709645	0.935	0.026	Biological Process	GO:0007140	male meiotic nuclear division	0.216803631709645	0.51871612710696	0	0	1	39
GO:0008347 glial cell migration	1	0.216803631709645	0.935	0.026	Biological Process	GO:0008347	glial cell migration	0.216803631709645	0.51871612710696	0	0	1	39
GO:0010761 fibroblast migration	1	0.216803631709645	0.935	0.026	Biological Process	GO:0010761	fibroblast migration	0.216803631709645	0.51871612710696	0	0	1	39
GO:0043536 positive regulation of blood vessel endothelial cell migration	1	0.216803631709645	0.935	0.026	Biological Process	GO:0043536	positive regulation of blood vessel endothelial cell migration	0.216803631709645	0.51871612710696	0	0	1	39
GO:0048546 digestive tract morphogenesis	1	0.216803631709645	0.935	0.026	Biological Process	GO:0048546	digestive tract morphogenesis	0.216803631709645	0.51871612710696	0	0	1	39
GO:0055081 anion homeostasis	1	0.216803631709645	0.935	0.026	Biological Process	GO:0055081	anion homeostasis	0.216803631709645	0.51871612710696	0	0	1	39
GO:1990874 vascular associated smooth muscle cell proliferation	1	0.216803631709645	0.935	0.026	Biological Process	GO:1990874	vascular associated smooth muscle cell proliferation	0.216803631709645	0.51871612710696	0	0	1	39
GO:2000059 negative regulation of ubiquitin-dependent protein catabolic process	1	0.216803631709645	0.935	0.026	Biological Process	GO:2000059	negative regulation of ubiquitin-dependent protein catabolic process	0.216803631709645	0.51871612710696	0	0	1	39
GO:2000351 regulation of endothelial cell apoptotic process	1	0.216803631709645	0.935	0.026	Biological Process	GO:2000351	regulation of endothelial cell apoptotic process	0.216803631709645	0.51871612710696	0	0	1	39
GO:0050807 regulation of synapse organization	2	0.217496488098573	1.869	0.014	Biological Process	GO:0050807	regulation of synapse organization	0.217496488098573	0.519836807467796	0	0	2	140
GO:0045787 positive regulation of cell cycle	3	0.218063267828096	2.804	0.012	Biological Process	GO:0045787	positive regulation of cell cycle	0.218063267828096	0.520654152876154	0	0	3	258
GO:0005546 phosphatidylinositol-4,5-bisphosphate binding	1	0.31215359143616	0.980	0.016	Molecular Function	GO:0005546	phosphatidylinositol-4,5-bisphosphate binding	0.31215359143616	0.52068773343293	0	0	1	61
GO:0050778 positive regulation of immune response	4	0.218568812258284	3.738	0.010	Biological Process	GO:0050778	positive regulation of immune response	0.218568812258284	0.521323758177329	0	0	4	384
GO:0022836 gated channel activity	3	0.313880902458106	2.941	0.009	Molecular Function	GO:0022836	gated channel activity	0.313880902458106	0.521405466066771	0	0	3	322
GO:0015297 antiporter activity	1	0.316367931517462	0.980	0.016	Molecular Function	GO:0015297	antiporter activity	0.316367931517462	0.523374108930122	0	0	1	62
GO:0021915 neural tube development	2	0.219787703994469	1.869	0.014	Biological Process	GO:0021915	neural tube development	0.219787703994469	0.523691689764598	0	0	2	141
GO:0002639 positive regulation of immunoglobulin production	1	0.221701469898251	0.935	0.025	Biological Process	GO:0002639	positive regulation of immunoglobulin production	0.221701469898251	0.524474570259806	0	0	1	40
GO:0033628 regulation of cell adhesion mediated by integrin	1	0.221701469898251	0.935	0.025	Biological Process	GO:0033628	regulation of cell adhesion mediated by integrin	0.221701469898251	0.524474570259806	0	0	1	40
GO:0034113 heterotypic cell-cell adhesion	1	0.221701469898251	0.935	0.025	Biological Process	GO:0034113	heterotypic cell-cell adhesion	0.221701469898251	0.524474570259806	0	0	1	40
GO:0045620 negative regulation of lymphocyte differentiation	1	0.221701469898251	0.935	0.025	Biological Process	GO:0045620	negative regulation of lymphocyte differentiation	0.221701469898251	0.524474570259806	0	0	1	40
GO:0051148 negative regulation of muscle cell differentiation	1	0.221701469898251	0.935	0.025	Biological Process	GO:0051148	negative regulation of muscle cell differentiation	0.221701469898251	0.524474570259806	0	0	1	40
GO:0051205 protein insertion into membrane	1	0.221701469898251	0.935	0.025	Biological Process	GO:0051205	protein insertion into membrane	0.221701469898251	0.524474570259806	0	0	1	40
GO:0051972 regulation of telomerase activity	1	0.221701469898251	0.935	0.025	Biological Process	GO:0051972	regulation of telomerase activity	0.221701469898251	0.524474570259806	0	0	1	40
GO:0006091 generation of precursor metabolites and energy	4	0.222523306563589	3.738	0.010	Biological Process	GO:0006091	generation of precursor metabolites and energy	0.222523306563589	0.524976091366519	0	0	4	387
GO:0046034 ATP metabolic process	3	0.222961603166593	2.804	0.011	Biological Process	GO:0046034	ATP metabolic process	0.222961603166593	0.524976091366519	0	0	3	261
GO:1903037 regulation of leukocyte cell-cell adhesion	3	0.222961603166593	2.804	0.011	Biological Process	GO:1903037	regulation of leukocyte cell-cell adhesion	0.222961603166593	0.524976091366519	0	0	3	261
GO:0030335 positive regulation of cell migration	4	0.223845779885813	3.738	0.010	Biological Process	GO:0030335	positive regulation of cell migration	0.223845779885813	0.524976091366519	0	0	4	388
GO:0043405 regulation of MAP kinase activity	2	0.224376380912812	1.869	0.014	Biological Process	GO:0043405	regulation of MAP kinase activity	0.224376380912812	0.524976091366519	0	0	2	143
GO:0051130 positive regulation of cellular component organization	7	0.225141415704668	6.542	0.009	Biological Process	GO:0051130	positive regulation of cellular component organization	0.225141415704668	0.524976091366519	0	0	7	792
GO:0006998 nuclear envelope organization	1	0.226568963189553	0.935	0.024	Biological Process	GO:0006998	nuclear envelope organization	0.226568963189553	0.524976091366519	0	0	1	41
GO:0010596 negative regulation of endothelial cell migration	1	0.226568963189553	0.935	0.024	Biological Process	GO:0010596	negative regulation of endothelial cell migration	0.226568963189553	0.524976091366519	0	0	1	41
GO:0014015 positive regulation of gliogenesis	1	0.226568963189553	0.935	0.024	Biological Process	GO:0014015	positive regulation of gliogenesis	0.226568963189553	0.524976091366519	0	0	1	41
GO:0016925 protein sumoylation	1	0.226568963189553	0.935	0.024	Biological Process	GO:0016925	protein sumoylation	0.226568963189553	0.524976091366519	0	0	1	41
GO:0033047 regulation of mitotic sister chromatid segregation	1	0.226568963189553	0.935	0.024	Biological Process	GO:0033047	regulation of mitotic sister chromatid segregation	0.226568963189553	0.524976091366519	0	0	1	41
GO:0043113 receptor clustering	1	0.226568963189553	0.935	0.024	Biological Process	GO:0043113	receptor clustering	0.226568963189553	0.524976091366519	0	0	1	41
GO:0043388 positive regulation of DNA binding	1	0.226568963189553	0.935	0.024	Biological Process	GO:0043388	positive regulation of DNA binding	0.226568963189553	0.524976091366519	0	0	1	41
GO:0048286 lung alveolus development	1	0.226568963189553	0.935	0.024	Biological Process	GO:0048286	lung alveolus development	0.226568963189553	0.524976091366519	0	0	1	41
GO:0050709 negative regulation of protein secretion	1	0.226568963189553	0.935	0.024	Biological Process	GO:0050709	negative regulation of protein secretion	0.226568963189553	0.524976091366519	0	0	1	41
GO:0051149 positive regulation of muscle cell differentiation	1	0.226568963189553	0.935	0.024	Biological Process	GO:0051149	positive regulation of muscle cell differentiation	0.226568963189553	0.524976091366519	0	0	1	41
GO:0050803 regulation of synapse structure or activity	2	0.226673614579671	1.869	0.014	Biological Process	GO:0050803	regulation of synapse structure or activity	0.226673614579671	0.524976091366519	0	0	2	144
GO:0071674 mononuclear cell migration	2	0.226673614579671	1.869	0.014	Biological Process	GO:0071674	mononuclear cell migration	0.226673614579671	0.524976091366519	0	0	2	144
GO:0071897 DNA biosynthetic process	2	0.226673614579671	1.869	0.014	Biological Process	GO:0071897	DNA biosynthetic process	0.226673614579671	0.524976091366519	0	0	2	144
GO:0090257 regulation of muscle system process	2	0.226673614579671	1.869	0.014	Biological Process	GO:0090257	regulation of muscle system process	0.226673614579671	0.524976091366519	0	0	2	144
GO:2000241 regulation of reproductive process	2	0.226673614579671	1.869	0.014	Biological Process	GO:2000241	regulation of reproductive process	0.226673614579671	0.524976091366519	0	0	2	144
GO:0022824 transmitter-gated ion channel activity	1	0.320556702526365	0.980	0.016	Molecular Function	GO:0022824	transmitter-gated ion channel activity	0.320556702526365	0.525442070084152	0	0	1	63
GO:0022835 transmitter-gated channel activity	1	0.320556702526365	0.980	0.016	Molecular Function	GO:0022835	transmitter-gated channel activity	0.320556702526365	0.525442070084152	0	0	1	63
GO:0008134 transcription factor binding	4	0.321539177215675	3.922	0.009	Molecular Function	GO:0008134	transcription factor binding	0.321539177215675	0.525442070084152	0	0	4	469
GO:0008284 positive regulation of cell population proliferation	6	0.227236701485436	5.607	0.009	Biological Process	GO:0008284	positive regulation of cell population proliferation	0.227236701485436	0.525754446194075	0	0	6	657
GO:0033043 regulation of organelle organization	8	0.227656011985123	7.477	0.009	Biological Process	GO:0033043	regulation of organelle organization	0.227656011985123	0.526198925905734	0	0	8	934
GO:0002696 positive regulation of leukocyte activation	3	0.229527221286118	2.804	0.011	Biological Process	GO:0002696	positive regulation of leukocyte activation	0.229527221286118	0.527497033230404	0	0	3	265
GO:0045619 regulation of lymphocyte differentiation	2	0.231273313757595	1.869	0.014	Biological Process	GO:0045619	regulation of lymphocyte differentiation	0.231273313757595	0.527497033230404	0	0	2	146
GO:0001836 release of cytochrome c from mitochondria	1	0.231406297824737	0.935	0.024	Biological Process	GO:0001836	release of cytochrome c from mitochondria	0.231406297824737	0.527497033230404	0	0	1	42
GO:0002753 cytoplasmic pattern recognition receptor signaling pathway	1	0.231406297824737	0.935	0.024	Biological Process	GO:0002753	cytoplasmic pattern recognition receptor signaling pathway	0.231406297824737	0.527497033230404	0	0	1	42
GO:0006890 retrograde vesicle-mediated transport, Golgi to endoplasmic reticulum	1	0.231406297824737	0.935	0.024	Biological Process	GO:0006890	retrograde vesicle-mediated transport, Golgi to endoplasmic reticulum	0.231406297824737	0.527497033230404	0	0	1	42
GO:0010718 positive regulation of epithelial to mesenchymal transition	1	0.231406297824737	0.935	0.024	Biological Process	GO:0010718	positive regulation of epithelial to mesenchymal transition	0.231406297824737	0.527497033230404	0	0	1	42
GO:0032387 negative regulation of intracellular transport	1	0.231406297824737	0.935	0.024	Biological Process	GO:0032387	negative regulation of intracellular transport	0.231406297824737	0.527497033230404	0	0	1	42
GO:0042149 cellular response to glucose starvation	1	0.231406297824737	0.935	0.024	Biological Process	GO:0042149	cellular response to glucose starvation	0.231406297824737	0.527497033230404	0	0	1	42
GO:0042531 positive regulation of tyrosine phosphorylation of STAT protein	1	0.231406297824737	0.935	0.024	Biological Process	GO:0042531	positive regulation of tyrosine phosphorylation of STAT protein	0.231406297824737	0.527497033230404	0	0	1	42
GO:0050879 multicellular organismal movement	1	0.231406297824737	0.935	0.024	Biological Process	GO:0050879	multicellular organismal movement	0.231406297824737	0.527497033230404	0	0	1	42
GO:0050881 musculoskeletal movement	1	0.231406297824737	0.935	0.024	Biological Process	GO:0050881	musculoskeletal movement	0.231406297824737	0.527497033230404	0	0	1	42
GO:0071260 cellular response to mechanical stimulus	1	0.231406297824737	0.935	0.024	Biological Process	GO:0071260	cellular response to mechanical stimulus	0.231406297824737	0.527497033230404	0	0	1	42
GO:0072577 endothelial cell apoptotic process	1	0.231406297824737	0.935	0.024	Biological Process	GO:0072577	endothelial cell apoptotic process	0.231406297824737	0.527497033230404	0	0	1	42
GO:0150116 regulation of cell-substrate junction organization	1	0.231406297824737	0.935	0.024	Biological Process	GO:0150116	regulation of cell-substrate junction organization	0.231406297824737	0.527497033230404	0	0	1	42
GO:0042592 homeostatic process	11	0.231653723840978	10.280	0.008	Biological Process	GO:0042592	homeostatic process	0.231653723840978	0.527541813584765	0	0	11	1366
GO:0030029 actin filament-based process	6	0.232314381308321	5.607	0.009	Biological Process	GO:0030029	actin filament-based process	0.232314381308321	0.528007955947077	0	0	6	662
GO:0098662 inorganic cation transmembrane transport	6	0.232314381308321	5.607	0.009	Biological Process	GO:0098662	inorganic cation transmembrane transport	0.232314381308321	0.528007955947077	0	0	6	662
GO:0140013 meiotic nuclear division	2	0.233575559718407	1.869	0.014	Biological Process	GO:0140013	meiotic nuclear division	0.233575559718407	0.530353917948852	0	0	2	147
GO:0007219 Notch signaling pathway	2	0.235879259021299	1.869	0.014	Biological Process	GO:0007219	Notch signaling pathway	0.235879259021299	0.531136732079557	0	0	2	148
GO:0120032 regulation of plasma membrane bounded cell projection assembly	2	0.235879259021299	1.869	0.014	Biological Process	GO:0120032	regulation of plasma membrane bounded cell projection assembly	0.235879259021299	0.531136732079557	0	0	2	148
GO:0009948 anterior/posterior axis specification	1	0.236213658912756	0.935	0.023	Biological Process	GO:0009948	anterior/posterior axis specification	0.236213658912756	0.531136732079557	0	0	1	43
GO:0030490 maturation of SSU-rRNA	1	0.236213658912756	0.935	0.023	Biological Process	GO:0030490	maturation of SSU-rRNA	0.236213658912756	0.531136732079557	0	0	1	43
GO:0032330 regulation of chondrocyte differentiation	1	0.236213658912756	0.935	0.023	Biological Process	GO:0032330	regulation of chondrocyte differentiation	0.236213658912756	0.531136732079557	0	0	1	43
GO:0042306 regulation of protein import into nucleus	1	0.236213658912756	0.935	0.023	Biological Process	GO:0042306	regulation of protein import into nucleus	0.236213658912756	0.531136732079557	0	0	1	43
GO:0043502 regulation of muscle adaptation	1	0.236213658912756	0.935	0.023	Biological Process	GO:0043502	regulation of muscle adaptation	0.236213658912756	0.531136732079557	0	0	1	43
GO:0045599 negative regulation of fat cell differentiation	1	0.236213658912756	0.935	0.023	Biological Process	GO:0045599	negative regulation of fat cell differentiation	0.236213658912756	0.531136732079557	0	0	1	43
GO:0060688 regulation of morphogenesis of a branching structure	1	0.236213658912756	0.935	0.023	Biological Process	GO:0060688	regulation of morphogenesis of a branching structure	0.236213658912756	0.531136732079557	0	0	1	43
GO:2000179 positive regulation of neural precursor cell proliferation	1	0.236213658912756	0.935	0.023	Biological Process	GO:2000179	positive regulation of neural precursor cell proliferation	0.236213658912756	0.531136732079557	0	0	1	43
GO:0030900 forebrain development	3	0.239443758893571	2.804	0.011	Biological Process	GO:0030900	forebrain development	0.239443758893571	0.533330102296749	0	0	3	271
GO:0050867 positive regulation of cell activation	3	0.239443758893571	2.804	0.011	Biological Process	GO:0050867	positive regulation of cell activation	0.239443758893571	0.533330102296749	0	0	3	271
GO:1990778 protein localization to cell periphery	3	0.239443758893571	2.804	0.011	Biological Process	GO:1990778	protein localization to cell periphery	0.239443758893571	0.533330102296749	0	0	3	271
GO:0002684 positive regulation of immune system process	6	0.239484351772102	5.607	0.009	Biological Process	GO:0002684	positive regulation of immune system process	0.239484351772102	0.533330102296749	0	0	6	669
GO:0060491 regulation of cell projection assembly	2	0.240490592499904	1.869	0.013	Biological Process	GO:0060491	regulation of cell projection assembly	0.240490592499904	0.533330102296749	0	0	2	150
GO:0099003 vesicle-mediated transport in synapse	2	0.240490592499904	1.869	0.013	Biological Process	GO:0099003	vesicle-mediated transport in synapse	0.240490592499904	0.533330102296749	0	0	2	150
GO:0007129 homologous chromosome pairing at meiosis	1	0.240991230437154	0.935	0.023	Biological Process	GO:0007129	homologous chromosome pairing at meiosis	0.240991230437154	0.533330102296749	0	0	1	44
GO:0032371 regulation of sterol transport	1	0.240991230437154	0.935	0.023	Biological Process	GO:0032371	regulation of sterol transport	0.240991230437154	0.533330102296749	0	0	1	44
GO:0032374 regulation of cholesterol transport	1	0.240991230437154	0.935	0.023	Biological Process	GO:0032374	regulation of cholesterol transport	0.240991230437154	0.533330102296749	0	0	1	44
GO:0035987 endodermal cell differentiation	1	0.240991230437154	0.935	0.023	Biological Process	GO:0035987	endodermal cell differentiation	0.240991230437154	0.533330102296749	0	0	1	44
GO:0051293 establishment of spindle localization	1	0.240991230437154	0.935	0.023	Biological Process	GO:0051293	establishment of spindle localization	0.240991230437154	0.533330102296749	0	0	1	44
GO:0051445 regulation of meiotic cell cycle	1	0.240991230437154	0.935	0.023	Biological Process	GO:0051445	regulation of meiotic cell cycle	0.240991230437154	0.533330102296749	0	0	1	44
GO:0061844 antimicrobial humoral immune response mediated by antimicrobial peptide	1	0.240991230437154	0.935	0.023	Biological Process	GO:0061844	antimicrobial humoral immune response mediated by antimicrobial peptide	0.240991230437154	0.533330102296749	0	0	1	44
GO:0140115 export across plasma membrane	1	0.240991230437154	0.935	0.023	Biological Process	GO:0140115	export across plasma membrane	0.240991230437154	0.533330102296749	0	0	1	44
GO:1902808 positive regulation of cell cycle G1/S phase transition	1	0.240991230437154	0.935	0.023	Biological Process	GO:1902808	positive regulation of cell cycle G1/S phase transition	0.240991230437154	0.533330102296749	0	0	1	44
GO:1902895 positive regulation of pri-miRNA transcription by RNA polymerase II	1	0.240991230437154	0.935	0.023	Biological Process	GO:1902895	positive regulation of pri-miRNA transcription by RNA polymerase II	0.240991230437154	0.533330102296749	0	0	1	44
GO:0006979 response to oxidative stress	3	0.24110389339581	2.804	0.011	Biological Process	GO:0006979	response to oxidative stress	0.24110389339581	0.533330102296749	0	0	3	272
GO:0042562 hormone binding	1	0.328858150832996	0.980	0.015	Molecular Function	GO:0042562	hormone binding	0.328858150832996	0.535226626052082	0	0	1	65
GO:0010942 positive regulation of cell death	4	0.242571704370809	3.738	0.010	Biological Process	GO:0010942	positive regulation of cell death	0.242571704370809	0.535401670958343	0	0	4	402
GO:0033157 regulation of intracellular protein transport	2	0.242798017211165	1.869	0.013	Biological Process	GO:0033157	regulation of intracellular protein transport	0.242798017211165	0.535401670958343	0	0	2	151
GO:0046883 regulation of hormone secretion	2	0.242798017211165	1.869	0.013	Biological Process	GO:0046883	regulation of hormone secretion	0.242798017211165	0.535401670958343	0	0	2	151
GO:0010646 regulation of cell communication	19	0.244435116214062	17.757	0.007	Biological Process	GO:0010646	regulation of cell communication	0.244435116214062	0.535401670958343	0	0	19	2567
GO:0030072 peptide hormone secretion	2	0.245106476313313	1.869	0.013	Biological Process	GO:0030072	peptide hormone secretion	0.245106476313313	0.535401670958343	0	0	2	152
GO:0048738 cardiac muscle tissue development	2	0.245106476313313	1.869	0.013	Biological Process	GO:0048738	cardiac muscle tissue development	0.245106476313313	0.535401670958343	0	0	2	152
GO:2000147 positive regulation of cell motility	4	0.245276898018511	3.738	0.010	Biological Process	GO:2000147	positive regulation of cell motility	0.245276898018511	0.535401670958343	0	0	4	404
GO:0002042 cell migration involved in sprouting angiogenesis	1	0.245739195262832	0.935	0.022	Biological Process	GO:0002042	cell migration involved in sprouting angiogenesis	0.245739195262832	0.535401670958343	0	0	1	45
GO:0002204 somatic recombination of immunoglobulin genes involved in immune response	1	0.245739195262832	0.935	0.022	Biological Process	GO:0002204	somatic recombination of immunoglobulin genes involved in immune response	0.245739195262832	0.535401670958343	0	0	1	45
GO:0002208 somatic diversification of immunoglobulins involved in immune response	1	0.245739195262832	0.935	0.022	Biological Process	GO:0002208	somatic diversification of immunoglobulins involved in immune response	0.245739195262832	0.535401670958343	0	0	1	45
GO:0006970 response to osmotic stress	1	0.245739195262832	0.935	0.022	Biological Process	GO:0006970	response to osmotic stress	0.245739195262832	0.535401670958343	0	0	1	45
GO:0010812 negative regulation of cell-substrate adhesion	1	0.245739195262832	0.935	0.022	Biological Process	GO:0010812	negative regulation of cell-substrate adhesion	0.245739195262832	0.535401670958343	0	0	1	45
GO:0032413 negative regulation of ion transmembrane transporter activity	1	0.245739195262832	0.935	0.022	Biological Process	GO:0032413	negative regulation of ion transmembrane transporter activity	0.245739195262832	0.535401670958343	0	0	1	45
GO:0033344 cholesterol efflux	1	0.245739195262832	0.935	0.022	Biological Process	GO:0033344	cholesterol efflux	0.245739195262832	0.535401670958343	0	0	1	45
GO:0045190 isotype switching	1	0.245739195262832	0.935	0.022	Biological Process	GO:0045190	isotype switching	0.245739195262832	0.535401670958343	0	0	1	45
GO:0050435 amyloid-beta metabolic process	1	0.245739195262832	0.935	0.022	Biological Process	GO:0050435	amyloid-beta metabolic process	0.245739195262832	0.535401670958343	0	0	1	45
GO:0001655 urogenital system development	3	0.246096071850152	2.804	0.011	Biological Process	GO:0001655	urogenital system development	0.246096071850152	0.535675284215181	0	0	3	275
GO:0002520 immune system development	7	0.24653173876653	6.542	0.009	Biological Process	GO:0002520	immune system development	0.24653173876653	0.536119724866932	0	0	7	815
GO:0007286 spermatid development	2	0.247415868136385	1.869	0.013	Biological Process	GO:0007286	spermatid development	0.247415868136385	0.536783181401399	0	0	2	153
GO:0007369 gastrulation	2	0.247415868136385	1.869	0.013	Biological Process	GO:0007369	gastrulation	0.247415868136385	0.536783181401399	0	0	2	153
GO:0042692 muscle cell differentiation	3	0.247763912313513	2.804	0.011	Biological Process	GO:0042692	muscle cell differentiation	0.247763912313513	0.536783181401399	0	0	3	276
GO:0070661 leukocyte proliferation	3	0.247763912313513	2.804	0.011	Biological Process	GO:0070661	leukocyte proliferation	0.247763912313513	0.536783181401399	0	0	3	276
GO:0071495 cellular response to endogenous stimulus	8	0.248311671814666	7.477	0.008	Biological Process	GO:0071495	cellular response to endogenous stimulus	0.248311671814666	0.537467132638099	0	0	8	958
GO:0051093 negative regulation of developmental process	6	0.248802766106579	5.607	0.009	Biological Process	GO:0051093	negative regulation of developmental process	0.248802766106579	0.537590467646628	0	0	6	678
GO:0034103 regulation of tissue remodeling	1	0.250457735142794	0.935	0.022	Biological Process	GO:0034103	regulation of tissue remodeling	0.250457735142794	0.537590467646628	0	0	1	46
GO:0043506 regulation of JUN kinase activity	1	0.250457735142794	0.935	0.022	Biological Process	GO:0043506	regulation of JUN kinase activity	0.250457735142794	0.537590467646628	0	0	1	46
GO:0043616 keratinocyte proliferation	1	0.250457735142794	0.935	0.022	Biological Process	GO:0043616	keratinocyte proliferation	0.250457735142794	0.537590467646628	0	0	1	46
GO:0046637 regulation of alpha-beta T cell differentiation	1	0.250457735142794	0.935	0.022	Biological Process	GO:0046637	regulation of alpha-beta T cell differentiation	0.250457735142794	0.537590467646628	0	0	1	46
GO:0046847 filopodium assembly	1	0.250457735142794	0.935	0.022	Biological Process	GO:0046847	filopodium assembly	0.250457735142794	0.537590467646628	0	0	1	46
GO:0051289 protein homotetramerization	1	0.250457735142794	0.935	0.022	Biological Process	GO:0051289	protein homotetramerization	0.250457735142794	0.537590467646628	0	0	1	46
GO:1900076 regulation of cellular response to insulin stimulus	1	0.250457735142794	0.935	0.022	Biological Process	GO:1900076	regulation of cellular response to insulin stimulus	0.250457735142794	0.537590467646628	0	0	1	46
GO:1904589 regulation of protein import	1	0.250457735142794	0.935	0.022	Biological Process	GO:1904589	regulation of protein import	0.250457735142794	0.537590467646628	0	0	1	46
GO:0023051 regulation of signaling	19	0.251021598026129	17.757	0.007	Biological Process	GO:0023051	regulation of signaling	0.251021598026129	0.538301871322698	0	0	19	2579
GO:0050708 regulation of protein secretion	2	0.252037049280378	1.869	0.013	Biological Process	GO:0050708	regulation of protein secretion	0.252037049280378	0.538669574438221	0	0	2	155
GO:0051272 positive regulation of cellular component movement	4	0.252069891409122	3.738	0.010	Biological Process	GO:0051272	positive regulation of cellular component movement	0.252069891409122	0.538669574438221	0	0	4	409
GO:0002790 peptide secretion	2	0.254348641243877	1.869	0.013	Biological Process	GO:0002790	peptide secretion	0.254348641243877	0.538669574438221	0	0	2	156
GO:0048515 spermatid differentiation	2	0.254348641243877	1.869	0.013	Biological Process	GO:0048515	spermatid differentiation	0.254348641243877	0.538669574438221	0	0	2	156
GO:0006812 cation transport	8	0.25445356250341	7.477	0.008	Biological Process	GO:0006812	cation transport	0.25445356250341	0.538669574438221	0	0	8	965
GO:0048285 organelle fission	4	0.254798603729712	3.738	0.010	Biological Process	GO:0048285	organelle fission	0.254798603729712	0.538669574438221	0	0	4	411
GO:0048609 multicellular organismal reproductive process	5	0.254881547001958	4.673	0.009	Biological Process	GO:0048609	multicellular organismal reproductive process	0.254881547001958	0.538669574438221	0	0	5	546
GO:0001755 neural crest cell migration	1	0.25514703072484	0.935	0.021	Biological Process	GO:0001755	neural crest cell migration	0.25514703072484	0.538669574438221	0	0	1	47
GO:0001947 heart looping	1	0.25514703072484	0.935	0.021	Biological Process	GO:0001947	heart looping	0.25514703072484	0.538669574438221	0	0	1	47
GO:0022029 telencephalon cell migration	1	0.25514703072484	0.935	0.021	Biological Process	GO:0022029	telencephalon cell migration	0.25514703072484	0.538669574438221	0	0	1	47
GO:0032233 positive regulation of actin filament bundle assembly	1	0.25514703072484	0.935	0.021	Biological Process	GO:0032233	positive regulation of actin filament bundle assembly	0.25514703072484	0.538669574438221	0	0	1	47
GO:0032507 maintenance of protein location in cell	1	0.25514703072484	0.935	0.021	Biological Process	GO:0032507	maintenance of protein location in cell	0.25514703072484	0.538669574438221	0	0	1	47
GO:0042130 negative regulation of T cell proliferation	1	0.25514703072484	0.935	0.021	Biological Process	GO:0042130	negative regulation of T cell proliferation	0.25514703072484	0.538669574438221	0	0	1	47
GO:0042987 amyloid precursor protein catabolic process	1	0.25514703072484	0.935	0.021	Biological Process	GO:0042987	amyloid precursor protein catabolic process	0.25514703072484	0.538669574438221	0	0	1	47
GO:0046635 positive regulation of alpha-beta T cell activation	1	0.25514703072484	0.935	0.021	Biological Process	GO:0046635	positive regulation of alpha-beta T cell activation	0.25514703072484	0.538669574438221	0	0	1	47
GO:0060425 lung morphogenesis	1	0.25514703072484	0.935	0.021	Biological Process	GO:0060425	lung morphogenesis	0.25514703072484	0.538669574438221	0	0	1	47
GO:1900024 regulation of substrate adhesion-dependent cell spreading	1	0.25514703072484	0.935	0.021	Biological Process	GO:1900024	regulation of substrate adhesion-dependent cell spreading	0.25514703072484	0.538669574438221	0	0	1	47
GO:0050900 leukocyte migration	3	0.256129547661239	2.804	0.011	Biological Process	GO:0050900	leukocyte migration	0.256129547661239	0.540251395613323	0	0	3	281
GO:0016358 dendrite development	2	0.256660771192039	1.869	0.013	Biological Process	GO:0016358	dendrite development	0.256660771192039	0.540879295796871	0	0	2	157
GO:0022402 cell cycle process	8	0.257101040837741	7.477	0.008	Biological Process	GO:0022402	cell cycle process	0.257101040837741	0.54097767987295	0	0	8	968
GO:0003006 developmental process involved in reproduction	6	0.257174622426648	5.607	0.009	Biological Process	GO:0003006	developmental process involved in reproduction	0.257174622426648	0.54097767987295	0	0	6	686
GO:0051098 regulation of binding	3	0.257807665116821	2.804	0.011	Biological Process	GO:0051098	regulation of binding	0.257807665116821	0.541817198194698	0	0	3	282
GO:0040017 positive regulation of locomotion	4	0.258903430270931	3.738	0.010	Biological Process	GO:0040017	positive regulation of locomotion	0.258903430270931	0.542298610535464	0	0	4	414
GO:0042110 T cell activation	4	0.258903430270931	3.738	0.010	Biological Process	GO:0042110	T cell activation	0.258903430270931	0.542298610535464	0	0	4	414
GO:1902532 negative regulation of intracellular signal transduction	4	0.258903430270931	3.738	0.010	Biological Process	GO:1902532	negative regulation of intracellular signal transduction	0.258903430270931	0.542298610535464	0	0	4	414
GO:0042445 hormone metabolic process	2	0.258973343373153	1.869	0.013	Biological Process	GO:0042445	hormone metabolic process	0.258973343373153	0.542298610535464	0	0	2	158
GO:0060076 excitatory synapse	1	0.167058981391971	0.885	0.034	Cellular Component	GO:0060076	excitatory synapse	0.167058981391971	0.542492606240593	0	0	1	29
GO:0002381 immunoglobulin production involved in immunoglobulin-mediated immune response	1	0.259807261558218	0.935	0.021	Biological Process	GO:0002381	immunoglobulin production involved in immunoglobulin-mediated immune response	0.259807261558218	0.542573144967388	0	0	1	48
GO:0014855 striated muscle cell proliferation	1	0.259807261558218	0.935	0.021	Biological Process	GO:0014855	striated muscle cell proliferation	0.259807261558218	0.542573144967388	0	0	1	48
GO:0045685 regulation of glial cell differentiation	1	0.259807261558218	0.935	0.021	Biological Process	GO:0045685	regulation of glial cell differentiation	0.259807261558218	0.542573144967388	0	0	1	48
GO:0044770 cell cycle phase transition	4	0.260274748945271	3.738	0.010	Biological Process	GO:0044770	cell cycle phase transition	0.260274748945271	0.54305974644797	0	0	4	415
GO:0043167 ion binding	31	0.33593898807764	30.392	0.007	Molecular Function	GO:0043167	ion binding	0.33593898807764	0.544546262932304	0	0	31	4692
GO:0030324 lung development	2	0.261286263187333	1.869	0.013	Biological Process	GO:0030324	lung development	0.261286263187333	0.544679554943171	0	0	2	159
GO:0006469 negative regulation of protein kinase activity	2	0.263599437176099	1.869	0.013	Biological Process	GO:0006469	negative regulation of protein kinase activity	0.263599437176099	0.545846534517092	0	0	2	160
GO:0072359 circulatory system development	7	0.263711329824335	6.542	0.008	Biological Process	GO:0072359	circulatory system development	0.263711329824335	0.545846534517092	0	0	7	833
GO:0001658 branching involved in ureteric bud morphogenesis	1	0.264438606100249	0.935	0.020	Biological Process	GO:0001658	branching involved in ureteric bud morphogenesis	0.264438606100249	0.545846534517092	0	0	1	49
GO:0006805 xenobiotic metabolic process	1	0.264438606100249	0.935	0.020	Biological Process	GO:0006805	xenobiotic metabolic process	0.264438606100249	0.545846534517092	0	0	1	49
GO:0007080 mitotic metaphase plate congression	1	0.264438606100249	0.935	0.020	Biological Process	GO:0007080	mitotic metaphase plate congression	0.264438606100249	0.545846534517092	0	0	1	49
GO:0032757 positive regulation of interleukin-8 production	1	0.264438606100249	0.935	0.020	Biological Process	GO:0032757	positive regulation of interleukin-8 production	0.264438606100249	0.545846534517092	0	0	1	49
GO:0032784 regulation of DNA-templated transcription, elongation	1	0.264438606100249	0.935	0.020	Biological Process	GO:0032784	regulation of DNA-templated transcription, elongation	0.264438606100249	0.545846534517092	0	0	1	49
GO:0045453 bone resorption	1	0.264438606100249	0.935	0.020	Biological Process	GO:0045453	bone resorption	0.264438606100249	0.545846534517092	0	0	1	49
GO:0046626 regulation of insulin receptor signaling pathway	1	0.264438606100249	0.935	0.020	Biological Process	GO:0046626	regulation of insulin receptor signaling pathway	0.264438606100249	0.545846534517092	0	0	1	49
GO:0051653 spindle localization	1	0.264438606100249	0.935	0.020	Biological Process	GO:0051653	spindle localization	0.264438606100249	0.545846534517092	0	0	1	49
GO:1903051 negative regulation of proteolysis involved in cellular protein catabolic process	1	0.264438606100249	0.935	0.020	Biological Process	GO:1903051	negative regulation of proteolysis involved in cellular protein catabolic process	0.264438606100249	0.545846534517092	0	0	1	49
GO:0030334 regulation of cell migration	6	0.265624636133264	5.607	0.009	Biological Process	GO:0030334	regulation of cell migration	0.265624636133264	0.547583639497992	0	0	6	694
GO:0048839 inner ear development	2	0.265912773012056	1.869	0.012	Biological Process	GO:0048839	inner ear development	0.265912773012056	0.547583639497992	0	0	2	161
GO:0034220 ion transmembrane transport	8	0.265989462191382	7.477	0.008	Biological Process	GO:0034220	ion transmembrane transport	0.265989462191382	0.547583639497992	0	0	8	978
GO:0046872 metal ion binding	20	0.340218342944378	19.608	0.007	Molecular Function	GO:0046872	metal ion binding	0.340218342944378	0.54834202455732	0	0	20	2950
GO:0008047 enzyme activator activity	1	0.341122365793286	0.980	0.015	Molecular Function	GO:0008047	enzyme activator activity	0.341122365793286	0.54834202455732	0	0	1	68
GO:0003682 chromatin binding	4	0.342372756626586	3.922	0.008	Molecular Function	GO:0003682	chromatin binding	0.342372756626586	0.54834202455732	0	0	4	484
GO:0001503 ossification	3	0.267907797482867	2.804	0.010	Biological Process	GO:0001503	ossification	0.267907797482867	0.548668147726479	0	0	3	288
GO:0030323 respiratory tube development	2	0.268226179488639	1.869	0.012	Biological Process	GO:0030323	respiratory tube development	0.268226179488639	0.548668147726479	0	0	2	162
GO:0042098 T cell proliferation	2	0.268226179488639	1.869	0.012	Biological Process	GO:0042098	T cell proliferation	0.268226179488639	0.548668147726479	0	0	2	162
GO:0060047 heart contraction	2	0.268226179488639	1.869	0.012	Biological Process	GO:0060047	heart contraction	0.268226179488639	0.548668147726479	0	0	2	162
GO:0021885 forebrain cell migration	1	0.269041241722897	0.935	0.020	Biological Process	GO:0021885	forebrain cell migration	0.269041241722897	0.548668147726479	0	0	1	50
GO:0030514 negative regulation of BMP signaling pathway	1	0.269041241722897	0.935	0.020	Biological Process	GO:0030514	negative regulation of BMP signaling pathway	0.269041241722897	0.548668147726479	0	0	1	50
GO:0051145 smooth muscle cell differentiation	1	0.269041241722897	0.935	0.020	Biological Process	GO:0051145	smooth muscle cell differentiation	0.269041241722897	0.548668147726479	0	0	1	50
GO:0061371 determination of heart left/right asymmetry	1	0.269041241722897	0.935	0.020	Biological Process	GO:0061371	determination of heart left/right asymmetry	0.269041241722897	0.548668147726479	0	0	1	50
GO:0065002 intracellular protein transmembrane transport	1	0.269041241722897	0.935	0.020	Biological Process	GO:0065002	intracellular protein transmembrane transport	0.269041241722897	0.548668147726479	0	0	1	50
GO:0070373 negative regulation of ERK1 and ERK2 cascade	1	0.269041241722897	0.935	0.020	Biological Process	GO:0070373	negative regulation of ERK1 and ERK2 cascade	0.269041241722897	0.548668147726479	0	0	1	50
GO:0120036 plasma membrane bounded cell projection organization	9	0.269360593316233	8.411	0.008	Biological Process	GO:0120036	plasma membrane bounded cell projection organization	0.269360593316233	0.548668147726479	0	0	9	1126
GO:0006631 fatty acid metabolic process	3	0.269596006957139	2.804	0.010	Biological Process	GO:0006631	fatty acid metabolic process	0.269596006957139	0.548668147726479	0	0	3	289
GO:0032956 regulation of actin cytoskeleton organization	3	0.269596006957139	2.804	0.010	Biological Process	GO:0032956	regulation of actin cytoskeleton organization	0.269596006957139	0.548668147726479	0	0	3	289
GO:0046332 SMAD binding	1	0.345160916282384	0.980	0.014	Molecular Function	GO:0046332	SMAD binding	0.345160916282384	0.550613842640945	0	0	1	69
GO:0001533 cornified envelope	1	0.172297021077135	0.885	0.033	Cellular Component	GO:0001533	cornified envelope	0.172297021077135	0.553550003886113	0	0	1	30
GO:0030001 metal ion transport	6	0.273078386793381	5.607	0.009	Biological Process	GO:0030001	metal ion transport	0.273078386793381	0.553927568505173	0	0	6	701
GO:0001706 endoderm formation	1	0.273615344719308	0.935	0.020	Biological Process	GO:0001706	endoderm formation	0.273615344719308	0.553927568505173	0	0	1	51
GO:0003143 embryonic heart tube morphogenesis	1	0.273615344719308	0.935	0.020	Biological Process	GO:0003143	embryonic heart tube morphogenesis	0.273615344719308	0.553927568505173	0	0	1	51
GO:0007405 neuroblast proliferation	1	0.273615344719308	0.935	0.020	Biological Process	GO:0007405	neuroblast proliferation	0.273615344719308	0.553927568505173	0	0	1	51
GO:0016447 somatic recombination of immunoglobulin gene segments	1	0.273615344719308	0.935	0.020	Biological Process	GO:0016447	somatic recombination of immunoglobulin gene segments	0.273615344719308	0.553927568505173	0	0	1	51
GO:0050810 regulation of steroid biosynthetic process	1	0.273615344719308	0.935	0.020	Biological Process	GO:0050810	regulation of steroid biosynthetic process	0.273615344719308	0.553927568505173	0	0	1	51
GO:0032504 multicellular organism reproduction	5	0.273891475531486	4.673	0.009	Biological Process	GO:0032504	multicellular organism reproduction	0.273891475531486	0.554002320813032	0	0	5	562
GO:0004527 exonuclease activity	1	0.349174953934979	0.980	0.014	Molecular Function	GO:0004527	exonuclease activity	0.349174953934979	0.554815539453999	0	0	1	70
GO:0071900 regulation of protein serine/threonine kinase activity	3	0.274668144409634	2.804	0.010	Biological Process	GO:0071900	regulation of protein serine/threonine kinase activity	0.274668144409634	0.555088501267636	0	0	3	292
GO:0002440 production of molecular mediator of immune response	2	0.275165927296122	1.869	0.012	Biological Process	GO:0002440	production of molecular mediator of immune response	0.275165927296122	0.555125686078239	0	0	2	165
GO:1902905 positive regulation of supramolecular fiber organization	2	0.275165927296122	1.869	0.012	Biological Process	GO:1902905	positive regulation of supramolecular fiber organization	0.275165927296122	0.555125686078239	0	0	2	165
GO:0007159 leukocyte cell-cell adhesion	3	0.276361226264669	2.804	0.010	Biological Process	GO:0007159	leukocyte cell-cell adhesion	0.276361226264669	0.557051871217557	0	0	3	293
GO:0033500 carbohydrate homeostasis	2	0.277478726332178	1.869	0.012	Biological Process	GO:0033500	carbohydrate homeostasis	0.277478726332178	0.557177667693157	0	0	2	166
GO:0042593 glucose homeostasis	2	0.277478726332178	1.869	0.012	Biological Process	GO:0042593	glucose homeostasis	0.277478726332178	0.557177667693157	0	0	2	166
GO:0042509 regulation of tyrosine phosphorylation of STAT protein	1	0.278161090310316	0.935	0.019	Biological Process	GO:0042509	regulation of tyrosine phosphorylation of STAT protein	0.278161090310316	0.557177667693157	0	0	1	52
GO:0046824 positive regulation of nucleocytoplasmic transport	1	0.278161090310316	0.935	0.019	Biological Process	GO:0046824	positive regulation of nucleocytoplasmic transport	0.278161090310316	0.557177667693157	0	0	1	52
GO:0046889 positive regulation of lipid biosynthetic process	1	0.278161090310316	0.935	0.019	Biological Process	GO:0046889	positive regulation of lipid biosynthetic process	0.278161090310316	0.557177667693157	0	0	1	52
GO:1903363 negative regulation of cellular protein catabolic process	1	0.278161090310316	0.935	0.019	Biological Process	GO:1903363	negative regulation of cellular protein catabolic process	0.278161090310316	0.557177667693157	0	0	1	52
GO:0065008 regulation of biological quality	21	0.278629179602997	19.626	0.007	Biological Process	GO:0065008	regulation of biological quality	0.278629179602997	0.557177667693157	0	0	21	2932
GO:0009060 aerobic respiration	2	0.279791156435605	1.869	0.012	Biological Process	GO:0009060	aerobic respiration	0.279791156435605	0.557177667693157	0	0	2	167
GO:0030030 cell projection organization	9	0.28203086709414	8.411	0.008	Biological Process	GO:0030030	cell projection organization	0.28203086709414	0.557177667693157	0	0	9	1141
GO:0007611 learning or memory	2	0.282103132914199	1.869	0.012	Biological Process	GO:0007611	learning or memory	0.282103132914199	0.557177667693157	0	0	2	168
GO:0044089 positive regulation of cellular component biogenesis	4	0.282402051546701	3.738	0.009	Biological Process	GO:0044089	positive regulation of cellular component biogenesis	0.282402051546701	0.557177667693157	0	0	4	431
GO:0051345 positive regulation of hydrolase activity	4	0.282402051546701	3.738	0.009	Biological Process	GO:0051345	positive regulation of hydrolase activity	0.282402051546701	0.557177667693157	0	0	4	431
GO:0001523 retinoid metabolic process	1	0.282678652650889	0.935	0.019	Biological Process	GO:0001523	retinoid metabolic process	0.282678652650889	0.557177667693157	0	0	1	53
GO:0002712 regulation of B cell mediated immunity	1	0.282678652650889	0.935	0.019	Biological Process	GO:0002712	regulation of B cell mediated immunity	0.282678652650889	0.557177667693157	0	0	1	53
GO:0002889 regulation of immunoglobulin mediated immune response	1	0.282678652650889	0.935	0.019	Biological Process	GO:0002889	regulation of immunoglobulin mediated immune response	0.282678652650889	0.557177667693157	0	0	1	53
GO:0006305 DNA alkylation	1	0.282678652650889	0.935	0.019	Biological Process	GO:0006305	DNA alkylation	0.282678652650889	0.557177667693157	0	0	1	53
GO:0006306 DNA methylation	1	0.282678652650889	0.935	0.019	Biological Process	GO:0006306	DNA methylation	0.282678652650889	0.557177667693157	0	0	1	53
GO:0010633 negative regulation of epithelial cell migration	1	0.282678652650889	0.935	0.019	Biological Process	GO:0010633	negative regulation of epithelial cell migration	0.282678652650889	0.557177667693157	0	0	1	53
GO:0030888 regulation of B cell proliferation	1	0.282678652650889	0.935	0.019	Biological Process	GO:0030888	regulation of B cell proliferation	0.282678652650889	0.557177667693157	0	0	1	53
GO:0032410 negative regulation of transporter activity	1	0.282678652650889	0.935	0.019	Biological Process	GO:0032410	negative regulation of transporter activity	0.282678652650889	0.557177667693157	0	0	1	53
GO:0032623 interleukin-2 production	1	0.282678652650889	0.935	0.019	Biological Process	GO:0032623	interleukin-2 production	0.282678652650889	0.557177667693157	0	0	1	53
GO:0032663 regulation of interleukin-2 production	1	0.282678652650889	0.935	0.019	Biological Process	GO:0032663	regulation of interleukin-2 production	0.282678652650889	0.557177667693157	0	0	1	53
GO:0045143 homologous chromosome segregation	1	0.282678652650889	0.935	0.019	Biological Process	GO:0045143	homologous chromosome segregation	0.282678652650889	0.557177667693157	0	0	1	53
GO:0060996 dendritic spine development	1	0.282678652650889	0.935	0.019	Biological Process	GO:0060996	dendritic spine development	0.282678652650889	0.557177667693157	0	0	1	53
GO:1905330 regulation of morphogenesis of an epithelium	1	0.282678652650889	0.935	0.019	Biological Process	GO:1905330	regulation of morphogenesis of an epithelium	0.282678652650889	0.557177667693157	0	0	1	53
GO:2000401 regulation of lymphocyte migration	1	0.282678652650889	0.935	0.019	Biological Process	GO:2000401	regulation of lymphocyte migration	0.282678652650889	0.557177667693157	0	0	1	53
GO:0044093 positive regulation of molecular function	9	0.283733543424575	8.411	0.008	Biological Process	GO:0044093	positive regulation of molecular function	0.283733543424575	0.557486640738886	0	0	9	1143
GO:1905114 cell surface receptor signaling pathway involved in cell-cell signaling	4	0.28658564405027	3.738	0.009	Biological Process	GO:1905114	cell surface receptor signaling pathway involved in cell-cell signaling	0.28658564405027	0.557486640738886	0	0	4	434
GO:0043122 regulation of I-kappaB kinase/NF-kappaB signaling	2	0.286725391475285	1.869	0.012	Biological Process	GO:0043122	regulation of I-kappaB kinase/NF-kappaB signaling	0.286725391475285	0.557486640738886	0	0	2	170
GO:0071902 positive regulation of protein serine/threonine kinase activity	2	0.286725391475285	1.869	0.012	Biological Process	GO:0071902	positive regulation of protein serine/threonine kinase activity	0.286725391475285	0.557486640738886	0	0	2	170
GO:0006081 cellular aldehyde metabolic process	1	0.287168204836568	0.935	0.019	Biological Process	GO:0006081	cellular aldehyde metabolic process	0.287168204836568	0.557486640738886	0	0	1	54
GO:0006289 nucleotide-excision repair	1	0.287168204836568	0.935	0.019	Biological Process	GO:0006289	nucleotide-excision repair	0.287168204836568	0.557486640738886	0	0	1	54
GO:0006368 transcription elongation from RNA polymerase II promoter	1	0.287168204836568	0.935	0.019	Biological Process	GO:0006368	transcription elongation from RNA polymerase II promoter	0.287168204836568	0.557486640738886	0	0	1	54
GO:0014812 muscle cell migration	1	0.287168204836568	0.935	0.019	Biological Process	GO:0014812	muscle cell migration	0.287168204836568	0.557486640738886	0	0	1	54
GO:0043154 negative regulation of cysteine-type endopeptidase activity involved in apoptotic process	1	0.287168204836568	0.935	0.019	Biological Process	GO:0043154	negative regulation of cysteine-type endopeptidase activity involved in apoptotic process	0.287168204836568	0.557486640738886	0	0	1	54
GO:0045661 regulation of myoblast differentiation	1	0.287168204836568	0.935	0.019	Biological Process	GO:0045661	regulation of myoblast differentiation	0.287168204836568	0.557486640738886	0	0	1	54
GO:0046323 glucose import	1	0.287168204836568	0.935	0.019	Biological Process	GO:0046323	glucose import	0.287168204836568	0.557486640738886	0	0	1	54
GO:0048041 focal adhesion assembly	1	0.287168204836568	0.935	0.019	Biological Process	GO:0048041	focal adhesion assembly	0.287168204836568	0.557486640738886	0	0	1	54
GO:0048708 astrocyte differentiation	1	0.287168204836568	0.935	0.019	Biological Process	GO:0048708	astrocyte differentiation	0.287168204836568	0.557486640738886	0	0	1	54
GO:0051153 regulation of striated muscle cell differentiation	1	0.287168204836568	0.935	0.019	Biological Process	GO:0051153	regulation of striated muscle cell differentiation	0.287168204836568	0.557486640738886	0	0	1	54
GO:0061614 pri-miRNA transcription by RNA polymerase II	1	0.287168204836568	0.935	0.019	Biological Process	GO:0061614	pri-miRNA transcription by RNA polymerase II	0.287168204836568	0.557486640738886	0	0	1	54
GO:0072678 T cell migration	1	0.287168204836568	0.935	0.019	Biological Process	GO:0072678	T cell migration	0.287168204836568	0.557486640738886	0	0	1	54
GO:1902893 regulation of pri-miRNA transcription by RNA polymerase II	1	0.287168204836568	0.935	0.019	Biological Process	GO:1902893	regulation of pri-miRNA transcription by RNA polymerase II	0.287168204836568	0.557486640738886	0	0	1	54
GO:1904063 negative regulation of cation transmembrane transport	1	0.287168204836568	0.935	0.019	Biological Process	GO:1904063	negative regulation of cation transmembrane transport	0.287168204836568	0.557486640738886	0	0	1	54
GO:0045184 establishment of protein localization	9	0.288003303198723	8.411	0.008	Biological Process	GO:0045184	establishment of protein localization	0.288003303198723	0.558303786281476	0	0	9	1148
GO:0051960 regulation of nervous system development	3	0.288241913535079	2.804	0.010	Biological Process	GO:0051960	regulation of nervous system development	0.288241913535079	0.558303786281476	0	0	3	300
GO:0003015 heart process	2	0.289035509391835	1.869	0.012	Biological Process	GO:0003015	heart process	0.289035509391835	0.558303786281476	0	0	2	171
GO:0015833 peptide transport	2	0.289035509391835	1.869	0.012	Biological Process	GO:0015833	peptide transport	0.289035509391835	0.558303786281476	0	0	2	171
GO:0050870 positive regulation of T cell activation	2	0.289035509391835	1.869	0.012	Biological Process	GO:0050870	positive regulation of T cell activation	0.289035509391835	0.558303786281476	0	0	2	171
GO:0051651 maintenance of location in cell	2	0.289035509391835	1.869	0.012	Biological Process	GO:0051651	maintenance of location in cell	0.289035509391835	0.558303786281476	0	0	2	171
GO:0098960 postsynaptic neurotransmitter receptor activity	1	0.353164626072646	0.980	0.014	Molecular Function	GO:0098960	postsynaptic neurotransmitter receptor activity	0.353164626072646	0.55862370355807	0	0	1	71
GO:0036094 small molecule binding	15	0.355029823641593	14.706	0.007	Molecular Function	GO:0036094	small molecule binding	0.355029823641593	0.55862370355807	0	0	15	2186
GO:0042277 peptide binding	2	0.356690166075834	1.961	0.010	Molecular Function	GO:0042277	peptide binding	0.356690166075834	0.55862370355807	0	0	2	205
GO:0005230 extracellular ligand-gated ion channel activity	1	0.357130079140358	0.980	0.014	Molecular Function	GO:0005230	extracellular ligand-gated ion channel activity	0.357130079140358	0.55862370355807	0	0	1	72
GO:0043542 endothelial cell migration	2	0.291344845332677	1.869	0.012	Biological Process	GO:0043542	endothelial cell migration	0.291344845332677	0.559581517974463	0	0	2	172
GO:0016101 diterpenoid metabolic process	1	0.291629918909834	0.935	0.018	Biological Process	GO:0016101	diterpenoid metabolic process	0.291629918909834	0.559581517974463	0	0	1	55
GO:0031124 mRNA 3'-end processing	1	0.291629918909834	0.935	0.018	Biological Process	GO:0031124	mRNA 3'-end processing	0.291629918909834	0.559581517974463	0	0	1	55
GO:0032722 positive regulation of chemokine production	1	0.291629918909834	0.935	0.018	Biological Process	GO:0032722	positive regulation of chemokine production	0.291629918909834	0.559581517974463	0	0	1	55
GO:0042733 embryonic digit morphogenesis	1	0.291629918909834	0.935	0.018	Biological Process	GO:0042733	embryonic digit morphogenesis	0.291629918909834	0.559581517974463	0	0	1	55
GO:0051899 membrane depolarization	1	0.291629918909834	0.935	0.018	Biological Process	GO:0051899	membrane depolarization	0.291629918909834	0.559581517974463	0	0	1	55
GO:0060675 ureteric bud morphogenesis	1	0.291629918909834	0.935	0.018	Biological Process	GO:0060675	ureteric bud morphogenesis	0.291629918909834	0.559581517974463	0	0	1	55
GO:1901224 positive regulation of NIK/NF-kappaB signaling	1	0.291629918909834	0.935	0.018	Biological Process	GO:1901224	positive regulation of NIK/NF-kappaB signaling	0.291629918909834	0.559581517974463	0	0	1	55
GO:0016477 cell migration	9	0.293150953375928	8.411	0.008	Biological Process	GO:0016477	cell migration	0.293150953375928	0.562034443724047	0	0	9	1154
GO:0016747 acyltransferase activity, transferring groups other than amino-acyl groups	2	0.361099907876879	1.961	0.010	Molecular Function	GO:0016747	acyltransferase activity, transferring groups other than amino-acyl groups	0.361099907876879	0.562644042505835	0	0	2	207
GO:0006811 ion transport	10	0.293945800867833	9.346	0.008	Biological Process	GO:0006811	ion transport	0.293945800867833	0.562959068100766	0	0	10	1302
GO:0007260 tyrosine phosphorylation of STAT protein	1	0.296063965866465	0.935	0.018	Biological Process	GO:0007260	tyrosine phosphorylation of STAT protein	0.296063965866465	0.562959068100766	0	0	1	56
GO:0010822 positive regulation of mitochondrion organization	1	0.296063965866465	0.935	0.018	Biological Process	GO:0010822	positive regulation of mitochondrion organization	0.296063965866465	0.562959068100766	0	0	1	56
GO:0016445 somatic diversification of immunoglobulins	1	0.296063965866465	0.935	0.018	Biological Process	GO:0016445	somatic diversification of immunoglobulins	0.296063965866465	0.562959068100766	0	0	1	56
GO:0042058 regulation of epidermal growth factor receptor signaling pathway	1	0.296063965866465	0.935	0.018	Biological Process	GO:0042058	regulation of epidermal growth factor receptor signaling pathway	0.296063965866465	0.562959068100766	0	0	1	56
GO:0045665 negative regulation of neuron differentiation	1	0.296063965866465	0.935	0.018	Biological Process	GO:0045665	negative regulation of neuron differentiation	0.296063965866465	0.562959068100766	0	0	1	56
GO:0048645 animal organ formation	1	0.296063965866465	0.935	0.018	Biological Process	GO:0048645	animal organ formation	0.296063965866465	0.562959068100766	0	0	1	56
GO:0051781 positive regulation of cell division	1	0.296063965866465	0.935	0.018	Biological Process	GO:0051781	positive regulation of cell division	0.296063965866465	0.562959068100766	0	0	1	56
GO:0071806 protein transmembrane transport	1	0.296063965866465	0.935	0.018	Biological Process	GO:0071806	protein transmembrane transport	0.296063965866465	0.562959068100766	0	0	1	56
GO:0072171 mesonephric tubule morphogenesis	1	0.296063965866465	0.935	0.018	Biological Process	GO:0072171	mesonephric tubule morphogenesis	0.296063965866465	0.562959068100766	0	0	1	56
GO:0051493 regulation of cytoskeleton organization	4	0.296383238773627	3.738	0.009	Biological Process	GO:0051493	regulation of cytoskeleton organization	0.296383238773627	0.563103840032584	0	0	4	441
GO:0048731 system development	25	0.296628561816673	23.364	0.007	Biological Process	GO:0048731	system development	0.296628561816673	0.563107991120832	0	0	25	3579
GO:0033673 negative regulation of kinase activity	2	0.298267371005154	1.869	0.011	Biological Process	GO:0033673	negative regulation of kinase activity	0.298267371005154	0.565755308147368	0	0	2	175
GO:0030097 hemopoiesis	6	0.299009443142858	5.607	0.008	Biological Process	GO:0030097	hemopoiesis	0.299009443142858	0.566417079154504	0	0	6	725
GO:0009314 response to radiation	3	0.300164084121566	2.804	0.010	Biological Process	GO:0009314	response to radiation	0.300164084121566	0.566417079154504	0	0	3	307
GO:0009408 response to heat	1	0.300470515661837	0.935	0.018	Biological Process	GO:0009408	response to heat	0.300470515661837	0.566417079154504	0	0	1	57
GO:0032543 mitochondrial translation	1	0.300470515661837	0.935	0.018	Biological Process	GO:0032543	mitochondrial translation	0.300470515661837	0.566417079154504	0	0	1	57
GO:0061035 regulation of cartilage development	1	0.300470515661837	0.935	0.018	Biological Process	GO:0061035	regulation of cartilage development	0.300470515661837	0.566417079154504	0	0	1	57
GO:0072384 organelle transport along microtubule	1	0.300470515661837	0.935	0.018	Biological Process	GO:0072384	organelle transport along microtubule	0.300470515661837	0.566417079154504	0	0	1	57
GO:0006959 humoral immune response	2	0.300572793730952	1.869	0.011	Biological Process	GO:0006959	humoral immune response	0.300572793730952	0.566417079154504	0	0	2	176
GO:0044843 cell cycle G1/S phase transition	2	0.300572793730952	1.869	0.011	Biological Process	GO:0044843	cell cycle G1/S phase transition	0.300572793730952	0.566417079154504	0	0	2	176
GO:0035064 methylated histone binding	1	0.368882575332772	0.980	0.013	Molecular Function	GO:0035064	methylated histone binding	0.368882575332772	0.56893954975508	0	0	1	75
GO:0140034 methylation-dependent protein binding	1	0.368882575332772	0.980	0.013	Molecular Function	GO:0140034	methylation-dependent protein binding	0.368882575332772	0.56893954975508	0	0	1	75
GO:0003713 transcription coactivator activity	2	0.369886352011192	1.961	0.009	Molecular Function	GO:0003713	transcription coactivator activity	0.369886352011192	0.56893954975508	0	0	2	211
GO:0016773 phosphotransferase activity, alcohol group as acceptor	5	0.370801398099082	4.902	0.008	Molecular Function	GO:0016773	phosphotransferase activity, alcohol group as acceptor	0.370801398099082	0.56893954975508	0	0	5	655
GO:0016407 acetyltransferase activity	1	0.372752599218551	0.980	0.013	Molecular Function	GO:0016407	acetyltransferase activity	0.372752599218551	0.56975872580174	0	0	1	76
GO:0060541 respiratory system development	2	0.302877046776485	1.869	0.011	Biological Process	GO:0060541	respiratory system development	0.302877046776485	0.569832039264289	0	0	2	177
GO:2001234 negative regulation of apoptotic signaling pathway	2	0.302877046776485	1.869	0.011	Biological Process	GO:2001234	negative regulation of apoptotic signaling pathway	0.302877046776485	0.569832039264289	0	0	2	177
GO:0006816 calcium ion transport	3	0.303576223433544	2.804	0.010	Biological Process	GO:0006816	calcium ion transport	0.303576223433544	0.570221032824078	0	0	3	309
GO:0045860 positive regulation of protein kinase activity	3	0.303576223433544	2.804	0.010	Biological Process	GO:0045860	positive regulation of protein kinase activity	0.303576223433544	0.570221032824078	0	0	3	309
GO:0072657 protein localization to membrane	4	0.304816604709651	3.738	0.009	Biological Process	GO:0072657	protein localization to membrane	0.304816604709651	0.570300477701957	0	0	4	447
GO:0030330 DNA damage response, signal transduction by p53 class mediator	1	0.304849737217195	0.935	0.017	Biological Process	GO:0030330	DNA damage response, signal transduction by p53 class mediator	0.304849737217195	0.570300477701957	0	0	1	58
GO:0034766 negative regulation of ion transmembrane transport	1	0.304849737217195	0.935	0.017	Biological Process	GO:0034766	negative regulation of ion transmembrane transport	0.304849737217195	0.570300477701957	0	0	1	58
GO:0042982 amyloid precursor protein metabolic process	1	0.304849737217195	0.935	0.017	Biological Process	GO:0042982	amyloid precursor protein metabolic process	0.304849737217195	0.570300477701957	0	0	1	58
GO:2000242 negative regulation of reproductive process	1	0.304849737217195	0.935	0.017	Biological Process	GO:2000242	negative regulation of reproductive process	0.304849737217195	0.570300477701957	0	0	1	58
GO:0071375 cellular response to peptide hormone stimulus	2	0.305180055539937	1.869	0.011	Biological Process	GO:0071375	cellular response to peptide hormone stimulus	0.305180055539937	0.570457634084338	0	0	2	178
GO:0032391 photoreceptor connecting cilium	1	0.182675351285057	0.885	0.031	Cellular Component	GO:0032391	photoreceptor connecting cilium	0.182675351285057	0.57293379078586	0	0	1	32
GO:0045277 respiratory chain complex IV	1	0.182675351285057	0.885	0.031	Cellular Component	GO:0045277	respiratory chain complex IV	0.182675351285057	0.57293379078586	0	0	1	32
GO:0005759 mitochondrial matrix	3	0.186874273928129	2.655	0.013	Cellular Component	GO:0005759	mitochondrial matrix	0.186874273928129	0.57293379078586	0	0	3	237
GO:0000922 spindle pole	2	0.187496085602864	1.770	0.016	Cellular Component	GO:0000922	spindle pole	0.187496085602864	0.57293379078586	0	0	2	126
GO:0097431 mitotic spindle pole	1	0.187816043999338	0.885	0.030	Cellular Component	GO:0097431	mitotic spindle pole	0.187816043999338	0.57293379078586	0	0	1	33
GO:0002562 somatic diversification of immune receptors via germline recombination within a single locus	1	0.309201798425887	0.935	0.017	Biological Process	GO:0002562	somatic diversification of immune receptors via germline recombination within a single locus	0.309201798425887	0.575806757560744	0	0	1	59
GO:0002637 regulation of immunoglobulin production	1	0.309201798425887	0.935	0.017	Biological Process	GO:0002637	regulation of immunoglobulin production	0.309201798425887	0.575806757560744	0	0	1	59
GO:0016444 somatic cell DNA recombination	1	0.309201798425887	0.935	0.017	Biological Process	GO:0016444	somatic cell DNA recombination	0.309201798425887	0.575806757560744	0	0	1	59
GO:0021536 diencephalon development	1	0.309201798425887	0.935	0.017	Biological Process	GO:0021536	diencephalon development	0.309201798425887	0.575806757560744	0	0	1	59
GO:0050670 regulation of lymphocyte proliferation	2	0.309782046597878	1.869	0.011	Biological Process	GO:0050670	regulation of lymphocyte proliferation	0.309782046597878	0.575806757560744	0	0	2	180
GO:0051222 positive regulation of protein transport	2	0.309782046597878	1.869	0.011	Biological Process	GO:0051222	positive regulation of protein transport	0.309782046597878	0.575806757560744	0	0	2	180
GO:0071805 potassium ion transmembrane transport	2	0.309782046597878	1.869	0.011	Biological Process	GO:0071805	potassium ion transmembrane transport	0.309782046597878	0.575806757560744	0	0	2	180
GO:2000145 regulation of cell motility	6	0.311061042853965	5.607	0.008	Biological Process	GO:2000145	regulation of cell motility	0.311061042853965	0.577720429229978	0	0	6	736
GO:0048514 blood vessel morphogenesis	4	0.311865828811734	3.738	0.009	Biological Process	GO:0048514	blood vessel morphogenesis	0.311865828811734	0.578751009237161	0	0	4	452
GO:0048856 anatomical structure development	30	0.312809986483792	28.037	0.007	Biological Process	GO:0048856	anatomical structure development	0.312809986483792	0.579974618231259	0	0	30	4386
GO:0006766 vitamin metabolic process	1	0.313526866159558	0.935	0.017	Biological Process	GO:0006766	vitamin metabolic process	0.313526866159558	0.579974618231259	0	0	1	60
GO:0032963 collagen metabolic process	1	0.313526866159558	0.935	0.017	Biological Process	GO:0032963	collagen metabolic process	0.313526866159558	0.579974618231259	0	0	1	60
GO:2000117 negative regulation of cysteine-type endopeptidase activity	1	0.313526866159558	0.935	0.017	Biological Process	GO:2000117	negative regulation of cysteine-type endopeptidase activity	0.313526866159558	0.579974618231259	0	0	1	60
GO:0032970 regulation of actin filament-based process	3	0.313823716086121	2.804	0.010	Biological Process	GO:0032970	regulation of actin filament-based process	0.313823716086121	0.580060436117683	0	0	3	315
GO:0046649 lymphocyte activation	5	0.315206317287585	4.673	0.008	Biological Process	GO:0046649	lymphocyte activation	0.315206317287585	0.582151380253626	0	0	5	596
GO:0043596 nuclear replication fork	1	0.192924687863968	0.885	0.029	Cellular Component	GO:0043596	nuclear replication fork	0.192924687863968	0.582632557349183	0	0	1	34
GO:0032944 regulation of mononuclear cell proliferation	2	0.316673890675757	1.869	0.011	Biological Process	GO:0032944	regulation of mononuclear cell proliferation	0.316673890675757	0.582805183001814	0	0	2	183
GO:0048762 mesenchymal cell differentiation	2	0.316673890675757	1.869	0.011	Biological Process	GO:0048762	mesenchymal cell differentiation	0.316673890675757	0.582805183001814	0	0	2	183
GO:0001707 mesoderm formation	1	0.317825106274305	0.935	0.016	Biological Process	GO:0001707	mesoderm formation	0.317825106274305	0.582805183001814	0	0	1	61
GO:0006626 protein targeting to mitochondrion	1	0.317825106274305	0.935	0.016	Biological Process	GO:0006626	protein targeting to mitochondrion	0.317825106274305	0.582805183001814	0	0	1	61
GO:0030500 regulation of bone mineralization	1	0.317825106274305	0.935	0.016	Biological Process	GO:0030500	regulation of bone mineralization	0.317825106274305	0.582805183001814	0	0	1	61
GO:0042274 ribosomal small subunit biogenesis	1	0.317825106274305	0.935	0.016	Biological Process	GO:0042274	ribosomal small subunit biogenesis	0.317825106274305	0.582805183001814	0	0	1	61
GO:0043500 muscle adaptation	1	0.317825106274305	0.935	0.016	Biological Process	GO:0043500	muscle adaptation	0.317825106274305	0.582805183001814	0	0	1	61
GO:0050672 negative regulation of lymphocyte proliferation	1	0.317825106274305	0.935	0.016	Biological Process	GO:0050672	negative regulation of lymphocyte proliferation	0.317825106274305	0.582805183001814	0	0	1	61
GO:1901184 regulation of ERBB signaling pathway	1	0.317825106274305	0.935	0.016	Biological Process	GO:1901184	regulation of ERBB signaling pathway	0.317825106274305	0.582805183001814	0	0	1	61
GO:0016410 N-acyltransferase activity	1	0.384222236319675	0.980	0.013	Molecular Function	GO:0016410	N-acyltransferase activity	0.384222236319675	0.58285788302079	0	0	1	79
GO:0038024 cargo receptor activity	1	0.384222236319675	0.980	0.013	Molecular Function	GO:0038024	cargo receptor activity	0.384222236319675	0.58285788302079	0	0	1	79
GO:0045934 negative regulation of nucleobase-containing compound metabolic process	9	0.319244179100811	8.411	0.008	Biological Process	GO:0045934	negative regulation of nucleobase-containing compound metabolic process	0.319244179100811	0.584162818525077	0	0	9	1184
GO:2000113 negative regulation of cellular macromolecule biosynthetic process	9	0.319244179100811	8.411	0.008	Biological Process	GO:2000113	negative regulation of cellular macromolecule biosynthetic process	0.319244179100811	0.584162818525077	0	0	9	1184
GO:0006259 DNA metabolic process	6	0.319880443361303	5.607	0.008	Biological Process	GO:0006259	DNA metabolic process	0.319880443361303	0.584162818525077	0	0	6	744
GO:0009719 response to endogenous stimulus	8	0.321064421168696	7.477	0.008	Biological Process	GO:0009719	response to endogenous stimulus	0.321064421168696	0.584162818525077	0	0	8	1038
GO:0045017 glycerolipid biosynthetic process	2	0.321260209537774	1.869	0.011	Biological Process	GO:0045017	glycerolipid biosynthetic process	0.321260209537774	0.584162818525077	0	0	2	185
GO:0001570 vasculogenesis	1	0.322096683616806	0.935	0.016	Biological Process	GO:0001570	vasculogenesis	0.322096683616806	0.584162818525077	0	0	1	62
GO:0014013 regulation of gliogenesis	1	0.322096683616806	0.935	0.016	Biological Process	GO:0014013	regulation of gliogenesis	0.322096683616806	0.584162818525077	0	0	1	62
GO:0032945 negative regulation of mononuclear cell proliferation	1	0.322096683616806	0.935	0.016	Biological Process	GO:0032945	negative regulation of mononuclear cell proliferation	0.322096683616806	0.584162818525077	0	0	1	62
GO:0035050 embryonic heart tube development	1	0.322096683616806	0.935	0.016	Biological Process	GO:0035050	embryonic heart tube development	0.322096683616806	0.584162818525077	0	0	1	62
GO:0043297 apical junction assembly	1	0.322096683616806	0.935	0.016	Biological Process	GO:0043297	apical junction assembly	0.322096683616806	0.584162818525077	0	0	1	62
GO:0043367 CD4-positive, alpha-beta T cell differentiation	1	0.322096683616806	0.935	0.016	Biological Process	GO:0043367	CD4-positive, alpha-beta T cell differentiation	0.322096683616806	0.584162818525077	0	0	1	62
GO:0045109 intermediate filament organization	1	0.322096683616806	0.935	0.016	Biological Process	GO:0045109	intermediate filament organization	0.322096683616806	0.584162818525077	0	0	1	62
GO:0070192 chromosome organization involved in meiotic cell cycle	1	0.322096683616806	0.935	0.016	Biological Process	GO:0070192	chromosome organization involved in meiotic cell cycle	0.322096683616806	0.584162818525077	0	0	1	62
GO:2000781 positive regulation of double-strand break repair	1	0.322096683616806	0.935	0.016	Biological Process	GO:2000781	positive regulation of double-strand break repair	0.322096683616806	0.584162818525077	0	0	1	62
GO:0043583 ear development	2	0.323550691577617	1.869	0.011	Biological Process	GO:0043583	ear development	0.323550691577617	0.58549762418688	0	0	2	186
GO:0090150 establishment of protein localization to membrane	2	0.323550691577617	1.869	0.011	Biological Process	GO:0090150	establishment of protein localization to membrane	0.323550691577617	0.58549762418688	0	0	2	186
GO:0051179 localization	35	0.323591087633509	32.710	0.007	Biological Process	GO:0051179	localization	0.323591087633509	0.58549762418688	0	0	35	5190
GO:0043169 cation binding	20	0.388313319080464	19.608	0.007	Molecular Function	GO:0043169	cation binding	0.388313319080464	0.58684945214416	0	0	20	3030
GO:0010558 negative regulation of macromolecule biosynthetic process	9	0.325408415751602	8.411	0.008	Biological Process	GO:0010558	negative regulation of macromolecule biosynthetic process	0.325408415751602	0.587719689628612	0	0	9	1191
GO:0006635 fatty acid beta-oxidation	1	0.326341762030395	0.935	0.016	Biological Process	GO:0006635	fatty acid beta-oxidation	0.326341762030395	0.587719689628612	0	0	1	63
GO:0006721 terpenoid metabolic process	1	0.326341762030395	0.935	0.016	Biological Process	GO:0006721	terpenoid metabolic process	0.326341762030395	0.587719689628612	0	0	1	63
GO:0048332 mesoderm morphogenesis	1	0.326341762030395	0.935	0.016	Biological Process	GO:0048332	mesoderm morphogenesis	0.326341762030395	0.587719689628612	0	0	1	63
GO:0051310 metaphase plate congression	1	0.326341762030395	0.935	0.016	Biological Process	GO:0051310	metaphase plate congression	0.326341762030395	0.587719689628612	0	0	1	63
GO:0071277 cellular response to calcium ion	1	0.326341762030395	0.935	0.016	Biological Process	GO:0071277	cellular response to calcium ion	0.326341762030395	0.587719689628612	0	0	1	63
GO:0030119 AP-type membrane coat adaptor complex	1	0.208060300610246	0.885	0.027	Cellular Component	GO:0030119	AP-type membrane coat adaptor complex	0.208060300610246	0.588315158175716	0	0	1	37
GO:1902562 H4 histone acetyltransferase complex	1	0.208060300610246	0.885	0.027	Cellular Component	GO:1902562	H4 histone acetyltransferase complex	0.208060300610246	0.588315158175716	0	0	1	37
GO:0019866 organelle inner membrane	4	0.208643951624968	3.540	0.011	Cellular Component	GO:0019866	organelle inner membrane	0.208643951624968	0.588315158175716	0	0	4	374
GO:0061695 transferase complex, transferring phosphorus-containing groups	3	0.212555019249383	2.655	0.012	Cellular Component	GO:0061695	transferase complex, transferring phosphorus-containing groups	0.212555019249383	0.588315158175716	0	0	3	253
GO:0005771 multivesicular body	1	0.21304271729256	0.885	0.026	Cellular Component	GO:0005771	multivesicular body	0.21304271729256	0.588315158175716	0	0	1	38
GO:0030660 Golgi-associated vesicle membrane	1	0.21304271729256	0.885	0.026	Cellular Component	GO:0030660	Golgi-associated vesicle membrane	0.21304271729256	0.588315158175716	0	0	1	38
GO:0030027 lamellipodium	2	0.214905699432742	1.770	0.014	Cellular Component	GO:0030027	lamellipodium	0.214905699432742	0.588315158175716	0	0	2	138
GO:0036064 ciliary basal body	2	0.214905699432742	1.770	0.014	Cellular Component	GO:0036064	ciliary basal body	0.214905699432742	0.588315158175716	0	0	2	138
GO:0009986 cell surface	6	0.216379739229681	5.310	0.009	Cellular Component	GO:0009986	cell surface	0.216379739229681	0.588315158175716	0	0	6	642
GO:0005778 peroxisomal membrane	1	0.217994063224962	0.885	0.026	Cellular Component	GO:0005778	peroxisomal membrane	0.217994063224962	0.588315158175716	0	0	1	39
GO:0031903 microbody membrane	1	0.217994063224962	0.885	0.026	Cellular Component	GO:0031903	microbody membrane	0.217994063224962	0.588315158175716	0	0	1	39
GO:0009295 nucleoid	1	0.222914530447835	0.885	0.025	Cellular Component	GO:0009295	nucleoid	0.222914530447835	0.588315158175716	0	0	1	40
GO:0042645 mitochondrial nucleoid	1	0.222914530447835	0.885	0.025	Cellular Component	GO:0042645	mitochondrial nucleoid	0.222914530447835	0.588315158175716	0	0	1	40
GO:0098636 protein complex involved in cell adhesion	1	0.222914530447835	0.885	0.025	Cellular Component	GO:0098636	protein complex involved in cell adhesion	0.222914530447835	0.588315158175716	0	0	1	40
GO:0098687 chromosomal region	3	0.224027295331812	2.655	0.012	Cellular Component	GO:0098687	chromosomal region	0.224027295331812	0.588315158175716	0	0	3	260
GO:0044242 cellular lipid catabolic process	2	0.330410635310335	1.869	0.011	Biological Process	GO:0044242	cellular lipid catabolic process	0.330410635310335	0.592094453287202	0	0	2	189
GO:0007044 cell-substrate junction assembly	1	0.330560504361119	0.935	0.016	Biological Process	GO:0007044	cell-substrate junction assembly	0.330560504361119	0.592094453287202	0	0	1	64
GO:0009880 embryonic pattern specification	1	0.330560504361119	0.935	0.016	Biological Process	GO:0009880	embryonic pattern specification	0.330560504361119	0.592094453287202	0	0	1	64
GO:0032637 interleukin-8 production	1	0.330560504361119	0.935	0.016	Biological Process	GO:0032637	interleukin-8 production	0.330560504361119	0.592094453287202	0	0	1	64
GO:0032677 regulation of interleukin-8 production	1	0.330560504361119	0.935	0.016	Biological Process	GO:0032677	regulation of interleukin-8 production	0.330560504361119	0.592094453287202	0	0	1	64
GO:0072078 nephron tubule morphogenesis	1	0.330560504361119	0.935	0.016	Biological Process	GO:0072078	nephron tubule morphogenesis	0.330560504361119	0.592094453287202	0	0	1	64
GO:0072332 intrinsic apoptotic signaling pathway by p53 class mediator	1	0.330560504361119	0.935	0.016	Biological Process	GO:0072332	intrinsic apoptotic signaling pathway by p53 class mediator	0.330560504361119	0.592094453287202	0	0	1	64
GO:0005801 cis-Golgi network	1	0.227804309825237	0.885	0.024	Cellular Component	GO:0005801	cis-Golgi network	0.227804309825237	0.593076737648463	0	0	1	41
GO:0098660 inorganic ion transmembrane transport	6	0.332071594804918	5.607	0.008	Biological Process	GO:0098660	inorganic ion transmembrane transport	0.332071594804918	0.594341432432913	0	0	6	755
GO:0072594 establishment of protein localization to organelle	3	0.332632969605732	2.804	0.009	Biological Process	GO:0072594	establishment of protein localization to organelle	0.332632969605732	0.594535131088495	0	0	3	326
GO:0090068 positive regulation of cell cycle process	2	0.332693233976982	1.869	0.011	Biological Process	GO:0090068	positive regulation of cell cycle process	0.332693233976982	0.594535131088495	0	0	2	190
GO:0008015 blood circulation	3	0.334343087459293	2.804	0.009	Biological Process	GO:0008015	blood circulation	0.334343087459293	0.595459382354865	0	0	3	327
GO:0002200 somatic diversification of immune receptors	1	0.334753072463745	0.935	0.015	Biological Process	GO:0002200	somatic diversification of immune receptors	0.334753072463745	0.595459382354865	0	0	1	65
GO:0008589 regulation of smoothened signaling pathway	1	0.334753072463745	0.935	0.015	Biological Process	GO:0008589	regulation of smoothened signaling pathway	0.334753072463745	0.595459382354865	0	0	1	65
GO:0070664 negative regulation of leukocyte proliferation	1	0.334753072463745	0.935	0.015	Biological Process	GO:0070664	negative regulation of leukocyte proliferation	0.334753072463745	0.595459382354865	0	0	1	65
GO:1901264 carbohydrate derivative transport	1	0.334753072463745	0.935	0.015	Biological Process	GO:1901264	carbohydrate derivative transport	0.334753072463745	0.595459382354865	0	0	1	65
GO:1903578 regulation of ATP metabolic process	1	0.334753072463745	0.935	0.015	Biological Process	GO:1903578	regulation of ATP metabolic process	0.334753072463745	0.595459382354865	0	0	1	65
GO:0005925 focal adhesion	2	0.23106770948321	1.770	0.014	Cellular Component	GO:0005925	focal adhesion	0.23106770948321	0.596431181742987	0	0	2	145
GO:0065007 biological regulation	75	0.335982702520347	70.093	0.006	Biological Process	GO:0065007	biological regulation	0.335982702520347	0.596457337851917	0	0	75	11605
GO:0032502 developmental process	32	0.336942202823003	29.907	0.007	Biological Process	GO:0032502	developmental process	0.336942202823003	0.596457337851917	0	0	32	4747
GO:0097190 apoptotic signaling pathway	4	0.337362161646365	3.738	0.009	Biological Process	GO:0097190	apoptotic signaling pathway	0.337362161646365	0.596457337851917	0	0	4	470
GO:0048534 hematopoietic or lymphoid organ development	6	0.33763448736333	5.607	0.008	Biological Process	GO:0048534	hematopoietic or lymphoid organ development	0.33763448736333	0.596457337851917	0	0	6	760
GO:0015031 protein transport	8	0.338044390844491	7.477	0.008	Biological Process	GO:0015031	protein transport	0.338044390844491	0.596457337851917	0	0	8	1056
GO:0006690 icosanoid metabolic process	1	0.338919627207739	0.935	0.015	Biological Process	GO:0006690	icosanoid metabolic process	0.338919627207739	0.596457337851917	0	0	1	66
GO:0031016 pancreas development	1	0.338919627207739	0.935	0.015	Biological Process	GO:0031016	pancreas development	0.338919627207739	0.596457337851917	0	0	1	66
GO:0043967 histone H4 acetylation	1	0.338919627207739	0.935	0.015	Biological Process	GO:0043967	histone H4 acetylation	0.338919627207739	0.596457337851917	0	0	1	66
GO:0045185 maintenance of protein location	1	0.338919627207739	0.935	0.015	Biological Process	GO:0045185	maintenance of protein location	0.338919627207739	0.596457337851917	0	0	1	66
GO:0061333 renal tubule morphogenesis	1	0.338919627207739	0.935	0.015	Biological Process	GO:0061333	renal tubule morphogenesis	0.338919627207739	0.596457337851917	0	0	1	66
GO:0070509 calcium ion import	1	0.338919627207739	0.935	0.015	Biological Process	GO:0070509	calcium ion import	0.338919627207739	0.596457337851917	0	0	1	66
GO:0072088 nephron epithelium morphogenesis	1	0.338919627207739	0.935	0.015	Biological Process	GO:0072088	nephron epithelium morphogenesis	0.338919627207739	0.596457337851917	0	0	1	66
GO:1900182 positive regulation of protein localization to nucleus	1	0.338919627207739	0.935	0.015	Biological Process	GO:1900182	positive regulation of protein localization to nucleus	0.338919627207739	0.596457337851917	0	0	1	66
GO:1901983 regulation of protein acetylation	1	0.338919627207739	0.935	0.015	Biological Process	GO:1901983	regulation of protein acetylation	0.338919627207739	0.596457337851917	0	0	1	66
GO:0022412 cellular process involved in reproduction in multicellular organism	3	0.339472627252732	2.804	0.009	Biological Process	GO:0022412	cellular process involved in reproduction in multicellular organism	0.339472627252732	0.596976920818017	0	0	3	330
GO:0006813 potassium ion transport	2	0.341801713015467	1.869	0.010	Biological Process	GO:0006813	potassium ion transport	0.341801713015467	0.600550053489871	0	0	2	194
GO:0010569 regulation of double-strand break repair via homologous recombination	1	0.343060328483204	0.935	0.015	Biological Process	GO:0010569	regulation of double-strand break repair via homologous recombination	0.343060328483204	0.600550053489871	0	0	1	67
GO:0010769 regulation of cell morphogenesis involved in differentiation	1	0.343060328483204	0.935	0.015	Biological Process	GO:0010769	regulation of cell morphogenesis involved in differentiation	0.343060328483204	0.600550053489871	0	0	1	67
GO:0014032 neural crest cell development	1	0.343060328483204	0.935	0.015	Biological Process	GO:0014032	neural crest cell development	0.343060328483204	0.600550053489871	0	0	1	67
GO:0071347 cellular response to interleukin-1	1	0.343060328483204	0.935	0.015	Biological Process	GO:0071347	cellular response to interleukin-1	0.343060328483204	0.600550053489871	0	0	1	67
GO:2000177 regulation of neural precursor cell proliferation	1	0.343060328483204	0.935	0.015	Biological Process	GO:2000177	regulation of neural precursor cell proliferation	0.343060328483204	0.600550053489871	0	0	1	67
GO:0031490 chromatin DNA binding	1	0.399192625413203	0.980	0.012	Molecular Function	GO:0031490	chromatin DNA binding	0.399192625413203	0.601031593318756	0	0	1	83
GO:0007249 I-kappaB kinase/NF-kappaB signaling	2	0.346341956153685	1.869	0.010	Biological Process	GO:0007249	I-kappaB kinase/NF-kappaB signaling	0.346341956153685	0.603647204458652	0	0	2	196
GO:0046879 hormone secretion	2	0.346341956153685	1.869	0.010	Biological Process	GO:0046879	hormone secretion	0.346341956153685	0.603647204458652	0	0	2	196
GO:1904951 positive regulation of establishment of protein localization	2	0.346341956153685	1.869	0.010	Biological Process	GO:1904951	positive regulation of establishment of protein localization	0.346341956153685	0.603647204458652	0	0	2	196
GO:0040012 regulation of locomotion	6	0.346558865801311	5.607	0.008	Biological Process	GO:0040012	regulation of locomotion	0.346558865801311	0.603647204458652	0	0	6	768
GO:0019218 regulation of steroid metabolic process	1	0.34717533520679	0.935	0.015	Biological Process	GO:0019218	regulation of steroid metabolic process	0.34717533520679	0.603647204458652	0	0	1	68
GO:0051492 regulation of stress fiber assembly	1	0.34717533520679	0.935	0.015	Biological Process	GO:0051492	regulation of stress fiber assembly	0.34717533520679	0.603647204458652	0	0	1	68
GO:0070252 actin-mediated cell contraction	1	0.34717533520679	0.935	0.015	Biological Process	GO:0070252	actin-mediated cell contraction	0.34717533520679	0.603647204458652	0	0	1	68
GO:0072028 nephron morphogenesis	1	0.34717533520679	0.935	0.015	Biological Process	GO:0072028	nephron morphogenesis	0.34717533520679	0.603647204458652	0	0	1	68
GO:0150115 cell-substrate junction organization	1	0.34717533520679	0.935	0.015	Biological Process	GO:0150115	cell-substrate junction organization	0.34717533520679	0.603647204458652	0	0	1	68
GO:0007204 positive regulation of cytosolic calcium ion concentration	2	0.348608372642084	1.869	0.010	Biological Process	GO:0007204	positive regulation of cytosolic calcium ion concentration	0.348608372642084	0.604854490065894	0	0	2	197
GO:0070663 regulation of leukocyte proliferation	2	0.348608372642084	1.869	0.010	Biological Process	GO:0070663	regulation of leukocyte proliferation	0.348608372642084	0.604854490065894	0	0	2	197
GO:0070925 organelle assembly	6	0.34879403341306	5.607	0.008	Biological Process	GO:0070925	organelle assembly	0.34879403341306	0.604854490065894	0	0	6	770
GO:0050790 regulation of catalytic activity	13	0.349172509895389	12.150	0.007	Biological Process	GO:0050790	regulation of catalytic activity	0.349172509895389	0.604854490065894	0	0	13	1824
GO:0051090 regulation of DNA-binding transcription factor activity	3	0.349725142758129	2.804	0.009	Biological Process	GO:0051090	regulation of DNA-binding transcription factor activity	0.349725142758129	0.604854490065894	0	0	3	336
GO:0015850 organic hydroxy compound transport	2	0.35087224276525	1.869	0.010	Biological Process	GO:0015850	organic hydroxy compound transport	0.35087224276525	0.604854490065894	0	0	2	198
GO:0009987 cellular process	103	0.351103011797954	96.262	0.006	Biological Process	GO:0009987	cellular process	0.351103011797954	0.604854490065894	0	0	103	16268
GO:0019646 aerobic electron transport chain	1	0.351264805327559	0.935	0.014	Biological Process	GO:0019646	aerobic electron transport chain	0.351264805327559	0.604854490065894	0	0	1	69
GO:0019730 antimicrobial humoral response	1	0.351264805327559	0.935	0.014	Biological Process	GO:0019730	antimicrobial humoral response	0.351264805327559	0.604854490065894	0	0	1	69
GO:0032760 positive regulation of tumor necrosis factor production	1	0.351264805327559	0.935	0.014	Biological Process	GO:0032760	positive regulation of tumor necrosis factor production	0.351264805327559	0.604854490065894	0	0	1	69
GO:0033045 regulation of sister chromatid segregation	1	0.351264805327559	0.935	0.014	Biological Process	GO:0033045	regulation of sister chromatid segregation	0.351264805327559	0.604854490065894	0	0	1	69
GO:0044728 DNA methylation or demethylation	1	0.351264805327559	0.935	0.014	Biological Process	GO:0044728	DNA methylation or demethylation	0.351264805327559	0.604854490065894	0	0	1	69
GO:0051262 protein tetramerization	1	0.351264805327559	0.935	0.014	Biological Process	GO:0051262	protein tetramerization	0.351264805327559	0.604854490065894	0	0	1	69
GO:0009966 regulation of signal transduction	16	0.351623998442796	14.953	0.007	Biological Process	GO:0009966	regulation of signal transduction	0.351623998442796	0.605023165225495	0	0	16	2287
GO:0005096 GTPase activator activity	3	0.403822132116545	2.941	0.008	Molecular Function	GO:0005096	GTPase activator activity	0.403822132116545	0.605733198174817	0	0	3	376
GO:0046395 carboxylic acid catabolic process	2	0.353133510284554	1.869	0.010	Biological Process	GO:0046395	carboxylic acid catabolic process	0.353133510284554	0.606269243750205	0	0	2	199
GO:0050890 cognition	2	0.353133510284554	1.869	0.010	Biological Process	GO:0050890	cognition	0.353133510284554	0.606269243750205	0	0	2	199
GO:1903829 positive regulation of cellular protein localization	2	0.353133510284554	1.869	0.010	Biological Process	GO:1903829	positive regulation of cellular protein localization	0.353133510284554	0.606269243750205	0	0	2	199
GO:0043168 anion binding	14	0.406175798901122	13.725	0.007	Molecular Function	GO:0043168	anion binding	0.406175798901122	0.606998777539966	0	0	14	2101
GO:0007268 chemical synaptic transmission	4	0.354420527489438	3.738	0.008	Biological Process	GO:0007268	chemical synaptic transmission	0.354420527489438	0.607578047124751	0	0	4	482
GO:0098916 anterograde trans-synaptic signaling	4	0.354420527489438	3.738	0.008	Biological Process	GO:0098916	anterograde trans-synaptic signaling	0.354420527489438	0.607578047124751	0	0	4	482
GO:0033559 unsaturated fatty acid metabolic process	1	0.355328895832826	0.935	0.014	Biological Process	GO:0033559	unsaturated fatty acid metabolic process	0.355328895832826	0.607643288677977	0	0	1	70
GO:0046849 bone remodeling	1	0.355328895832826	0.935	0.014	Biological Process	GO:0046849	bone remodeling	0.355328895832826	0.607643288677977	0	0	1	70
GO:0016054 organic acid catabolic process	2	0.355392119748268	1.869	0.010	Biological Process	GO:0016054	organic acid catabolic process	0.355392119748268	0.607643288677977	0	0	2	200
GO:0007167 enzyme linked receptor protein signaling pathway	6	0.355508055336209	5.607	0.008	Biological Process	GO:0007167	enzyme linked receptor protein signaling pathway	0.355508055336209	0.607643288677977	0	0	6	776
GO:0009790 embryo development	7	0.355828961976609	6.542	0.008	Biological Process	GO:0009790	embryo development	0.355828961976609	0.60774327134058	0	0	7	925
GO:0031519 PcG protein complex	1	0.237492562661038	0.885	0.023	Cellular Component	GO:0031519	PcG protein complex	0.237492562661038	0.607819948505369	0	0	1	43
GO:0019901 protein kinase binding	4	0.409084443788066	3.922	0.008	Molecular Function	GO:0019901	protein kinase binding	0.409084443788066	0.608463916230007	0	0	4	532
GO:0051087 chaperone binding	1	0.410183386314259	0.980	0.012	Molecular Function	GO:0051087	chaperone binding	0.410183386314259	0.608463916230007	0	0	1	86
GO:0006605 protein targeting	2	0.357648016484102	1.869	0.010	Biological Process	GO:0006605	protein targeting	0.357648016484102	0.608848382251756	0	0	2	201
GO:0050793 regulation of developmental process	13	0.358083724688022	12.150	0.007	Biological Process	GO:0050793	regulation of developmental process	0.358083724688022	0.608848382251756	0	0	13	1836
GO:0016055 Wnt signaling pathway	3	0.358258179888887	2.804	0.009	Biological Process	GO:0016055	Wnt signaling pathway	0.358258179888887	0.608848382251756	0	0	3	341
GO:0022407 regulation of cell-cell adhesion	3	0.358258179888887	2.804	0.009	Biological Process	GO:0022407	regulation of cell-cell adhesion	0.358258179888887	0.608848382251756	0	0	3	341
GO:0001889 liver development	1	0.359367762753951	0.935	0.014	Biological Process	GO:0001889	liver development	0.359367762753951	0.608848382251756	0	0	1	71
GO:0009798 axis specification	1	0.359367762753951	0.935	0.014	Biological Process	GO:0009798	axis specification	0.359367762753951	0.608848382251756	0	0	1	71
GO:0032602 chemokine production	1	0.359367762753951	0.935	0.014	Biological Process	GO:0032602	chemokine production	0.359367762753951	0.608848382251756	0	0	1	71
GO:0032642 regulation of chemokine production	1	0.359367762753951	0.935	0.014	Biological Process	GO:0032642	regulation of chemokine production	0.359367762753951	0.608848382251756	0	0	1	71
GO:0034644 cellular response to UV	1	0.359367762753951	0.935	0.014	Biological Process	GO:0034644	cellular response to UV	0.359367762753951	0.608848382251756	0	0	1	71
GO:0048709 oligodendrocyte differentiation	1	0.359367762753951	0.935	0.014	Biological Process	GO:0048709	oligodendrocyte differentiation	0.359367762753951	0.608848382251756	0	0	1	71
GO:1905477 positive regulation of protein localization to membrane	1	0.359367762753951	0.935	0.014	Biological Process	GO:1905477	positive regulation of protein localization to membrane	0.359367762753951	0.608848382251756	0	0	1	71
GO:0050660 flavin adenine dinucleotide binding	1	0.413802546188887	0.980	0.011	Molecular Function	GO:0050660	flavin adenine dinucleotide binding	0.413802546188887	0.609315545470197	0	0	1	87
GO:0051082 unfolded protein binding	1	0.413802546188887	0.980	0.011	Molecular Function	GO:0051082	unfolded protein binding	0.413802546188887	0.609315545470197	0	0	1	87
GO:0004674 protein serine/threonine kinase activity	3	0.415304625519487	2.941	0.008	Molecular Function	GO:0004674	protein serine/threonine kinase activity	0.415304625519487	0.609315545470197	0	0	3	383
GO:0099537 trans-synaptic signaling	4	0.360110317305703	3.738	0.008	Biological Process	GO:0099537	trans-synaptic signaling	0.360110317305703	0.60966044947369	0	0	4	486
GO:0016746 acyltransferase activity	2	0.417305589231769	1.961	0.009	Molecular Function	GO:0016746	acyltransferase activity	0.417305589231769	0.610024897713349	0	0	2	233
GO:0051270 regulation of cellular component movement	6	0.361111675083975	5.607	0.008	Biological Process	GO:0051270	regulation of cellular component movement	0.361111675083975	0.610734176832081	0	0	6	781
GO:0031327 negative regulation of cellular biosynthetic process	9	0.361960163785059	8.411	0.007	Biological Process	GO:0031327	negative regulation of cellular biosynthetic process	0.361960163785059	0.610734176832081	0	0	9	1232
GO:0198738 cell-cell signaling by wnt	3	0.363371607274489	2.804	0.009	Biological Process	GO:0198738	cell-cell signaling by wnt	0.363371607274489	0.610734176832081	0	0	3	344
GO:0001656 metanephros development	1	0.36338156117211	0.935	0.014	Biological Process	GO:0001656	metanephros development	0.36338156117211	0.610734176832081	0	0	1	72
GO:0014031 mesenchymal cell development	1	0.36338156117211	0.935	0.014	Biological Process	GO:0014031	mesenchymal cell development	0.36338156117211	0.610734176832081	0	0	1	72
GO:0032092 positive regulation of protein binding	1	0.36338156117211	0.935	0.014	Biological Process	GO:0032092	positive regulation of protein binding	0.36338156117211	0.610734176832081	0	0	1	72
GO:0048864 stem cell development	1	0.36338156117211	0.935	0.014	Biological Process	GO:0048864	stem cell development	0.36338156117211	0.610734176832081	0	0	1	72
GO:1901992 positive regulation of mitotic cell cycle phase transition	1	0.36338156117211	0.935	0.014	Biological Process	GO:1901992	positive regulation of mitotic cell cycle phase transition	0.36338156117211	0.610734176832081	0	0	1	72
GO:1903557 positive regulation of tumor necrosis factor superfamily cytokine production	1	0.36338156117211	0.935	0.014	Biological Process	GO:1903557	positive regulation of tumor necrosis factor superfamily cytokine production	0.36338156117211	0.610734176832081	0	0	1	72
GO:2001237 negative regulation of extrinsic apoptotic signaling pathway	1	0.36338156117211	0.935	0.014	Biological Process	GO:2001237	negative regulation of extrinsic apoptotic signaling pathway	0.36338156117211	0.610734176832081	0	0	1	72
GO:0008202 steroid metabolic process	2	0.364398895137902	1.869	0.010	Biological Process	GO:0008202	steroid metabolic process	0.364398895137902	0.611556406622741	0	0	2	204
GO:0009914 hormone transport	2	0.364398895137902	1.869	0.010	Biological Process	GO:0009914	hormone transport	0.364398895137902	0.611556406622741	0	0	2	204
GO:0030336 negative regulation of cell migration	2	0.366643409570136	1.869	0.010	Biological Process	GO:0030336	negative regulation of cell migration	0.366643409570136	0.611667829718797	0	0	2	205
GO:0042886 amide transport	2	0.366643409570136	1.869	0.010	Biological Process	GO:0042886	amide transport	0.366643409570136	0.611667829718797	0	0	2	205
GO:0003013 circulatory system process	3	0.36677739757631	2.804	0.009	Biological Process	GO:0003013	circulatory system process	0.36677739757631	0.611667829718797	0	0	3	346
GO:0050776 regulation of immune response	5	0.367272374142766	4.673	0.008	Biological Process	GO:0050776	regulation of immune response	0.367272374142766	0.611667829718797	0	0	5	638
GO:0002312 B cell activation involved in immune response	1	0.367370445224027	0.935	0.014	Biological Process	GO:0002312	B cell activation involved in immune response	0.367370445224027	0.611667829718797	0	0	1	73
GO:0007492 endoderm development	1	0.367370445224027	0.935	0.014	Biological Process	GO:0007492	endoderm development	0.367370445224027	0.611667829718797	0	0	1	73
GO:0033627 cell adhesion mediated by integrin	1	0.367370445224027	0.935	0.014	Biological Process	GO:0033627	cell adhesion mediated by integrin	0.367370445224027	0.611667829718797	0	0	1	73
GO:0042475 odontogenesis of dentin-containing tooth	1	0.367370445224027	0.935	0.014	Biological Process	GO:0042475	odontogenesis of dentin-containing tooth	0.367370445224027	0.611667829718797	0	0	1	73
GO:0060021 roof of mouth development	1	0.367370445224027	0.935	0.014	Biological Process	GO:0060021	roof of mouth development	0.367370445224027	0.611667829718797	0	0	1	73
GO:0060395 SMAD protein signal transduction	1	0.367370445224027	0.935	0.014	Biological Process	GO:0060395	SMAD protein signal transduction	0.367370445224027	0.611667829718797	0	0	1	73
GO:0071333 cellular response to glucose stimulus	1	0.367370445224027	0.935	0.014	Biological Process	GO:0071333	cellular response to glucose stimulus	0.367370445224027	0.611667829718797	0	0	1	73
GO:0140297 DNA-binding transcription factor binding	3	0.420205362831775	2.941	0.008	Molecular Function	GO:0140297	DNA-binding transcription factor binding	0.420205362831775	0.612038245863672	0	0	3	386
GO:0007162 negative regulation of cell adhesion	2	0.368884949347504	1.869	0.010	Biological Process	GO:0007162	negative regulation of cell adhesion	0.368884949347504	0.613748234690245	0	0	2	206
GO:0030154 cell differentiation	21	0.370654249589115	19.626	0.007	Biological Process	GO:0030154	cell differentiation	0.370654249589115	0.61385500338141	0	0	21	3091
GO:0045333 cellular respiration	2	0.371123464320922	1.869	0.010	Biological Process	GO:0045333	cellular respiration	0.371123464320922	0.61385500338141	0	0	2	207
GO:0008637 apoptotic mitochondrial changes	1	0.371334568107666	0.935	0.014	Biological Process	GO:0008637	apoptotic mitochondrial changes	0.371334568107666	0.61385500338141	0	0	1	74
GO:0048660 regulation of smooth muscle cell proliferation	1	0.371334568107666	0.935	0.014	Biological Process	GO:0048660	regulation of smooth muscle cell proliferation	0.371334568107666	0.61385500338141	0	0	1	74
GO:0061008 hepaticobiliary system development	1	0.371334568107666	0.935	0.014	Biological Process	GO:0061008	hepaticobiliary system development	0.371334568107666	0.61385500338141	0	0	1	74
GO:0072655 establishment of protein localization to mitochondrion	1	0.371334568107666	0.935	0.014	Biological Process	GO:0072655	establishment of protein localization to mitochondrion	0.371334568107666	0.61385500338141	0	0	1	74
GO:1901879 regulation of protein depolymerization	1	0.371334568107666	0.935	0.014	Biological Process	GO:1901879	regulation of protein depolymerization	0.371334568107666	0.61385500338141	0	0	1	74
GO:1902106 negative regulation of leukocyte differentiation	1	0.371334568107666	0.935	0.014	Biological Process	GO:1902106	negative regulation of leukocyte differentiation	0.371334568107666	0.61385500338141	0	0	1	74
GO:1903321 negative regulation of protein modification by small protein conjugation or removal	1	0.371334568107666	0.935	0.014	Biological Process	GO:1903321	negative regulation of protein modification by small protein conjugation or removal	0.371334568107666	0.61385500338141	0	0	1	74
GO:0031401 positive regulation of protein modification process	6	0.373460944694902	5.607	0.008	Biological Process	GO:0031401	positive regulation of protein modification process	0.373460944694902	0.614314457788876	0	0	6	792
GO:0050673 epithelial cell proliferation	3	0.37358034359314	2.804	0.009	Biological Process	GO:0050673	epithelial cell proliferation	0.37358034359314	0.614314457788876	0	0	3	350
GO:0006096 glycolytic process	1	0.3752740820879	0.935	0.013	Biological Process	GO:0006096	glycolytic process	0.3752740820879	0.614314457788876	0	0	1	75
GO:0014074 response to purine-containing compound	1	0.3752740820879	0.935	0.013	Biological Process	GO:0014074	response to purine-containing compound	0.3752740820879	0.614314457788876	0	0	1	75
GO:0021782 glial cell development	1	0.3752740820879	0.935	0.013	Biological Process	GO:0021782	glial cell development	0.3752740820879	0.614314457788876	0	0	1	75
GO:0033209 tumor necrosis factor-mediated signaling pathway	1	0.3752740820879	0.935	0.013	Biological Process	GO:0033209	tumor necrosis factor-mediated signaling pathway	0.3752740820879	0.614314457788876	0	0	1	75
GO:0046634 regulation of alpha-beta T cell activation	1	0.3752740820879	0.935	0.013	Biological Process	GO:0046634	regulation of alpha-beta T cell activation	0.3752740820879	0.614314457788876	0	0	1	75
GO:0071326 cellular response to monosaccharide stimulus	1	0.3752740820879	0.935	0.013	Biological Process	GO:0071326	cellular response to monosaccharide stimulus	0.3752740820879	0.614314457788876	0	0	1	75
GO:0071331 cellular response to hexose stimulus	1	0.3752740820879	0.935	0.013	Biological Process	GO:0071331	cellular response to hexose stimulus	0.3752740820879	0.614314457788876	0	0	1	75
GO:0110020 regulation of actomyosin structure organization	1	0.3752740820879	0.935	0.013	Biological Process	GO:0110020	regulation of actomyosin structure organization	0.3752740820879	0.614314457788876	0	0	1	75
GO:0034248 regulation of cellular amide metabolic process	3	0.37527911443223	2.804	0.009	Biological Process	GO:0034248	regulation of cellular amide metabolic process	0.37527911443223	0.614314457788876	0	0	3	351
GO:0043434 response to peptide hormone	2	0.375591222896826	1.869	0.010	Biological Process	GO:0043434	response to peptide hormone	0.375591222896826	0.614314457788876	0	0	2	209
GO:0051607 defense response to virus	2	0.375591222896826	1.869	0.010	Biological Process	GO:0051607	defense response to virus	0.375591222896826	0.614314457788876	0	0	2	209
GO:0140546 defense response to symbiont	2	0.375591222896826	1.869	0.010	Biological Process	GO:0140546	defense response to symbiont	0.375591222896826	0.614314457788876	0	0	2	209
GO:1901653 cellular response to peptide	2	0.375591222896826	1.869	0.010	Biological Process	GO:1901653	cellular response to peptide	0.375591222896826	0.614314457788876	0	0	2	209
GO:0022603 regulation of anatomical structure morphogenesis	5	0.375996096650644	4.673	0.008	Biological Process	GO:0022603	regulation of anatomical structure morphogenesis	0.375996096650644	0.614542667496747	0	0	5	645
GO:0009890 negative regulation of biosynthetic process	9	0.377285802506367	8.411	0.007	Biological Process	GO:0009890	negative regulation of biosynthetic process	0.377285802506367	0.615418391570383	0	0	9	1249
GO:0003014 renal system process	1	0.379189138502132	0.935	0.013	Biological Process	GO:0003014	renal system process	0.379189138502132	0.615418391570383	0	0	1	76
GO:0007565 female pregnancy	1	0.379189138502132	0.935	0.013	Biological Process	GO:0007565	female pregnancy	0.379189138502132	0.615418391570383	0	0	1	76
GO:0010717 regulation of epithelial to mesenchymal transition	1	0.379189138502132	0.935	0.013	Biological Process	GO:0010717	regulation of epithelial to mesenchymal transition	0.379189138502132	0.615418391570383	0	0	1	76
GO:0014033 neural crest cell differentiation	1	0.379189138502132	0.935	0.013	Biological Process	GO:0014033	neural crest cell differentiation	0.379189138502132	0.615418391570383	0	0	1	76
GO:0042775 mitochondrial ATP synthesis coupled electron transport	1	0.379189138502132	0.935	0.013	Biological Process	GO:0042775	mitochondrial ATP synthesis coupled electron transport	0.379189138502132	0.615418391570383	0	0	1	76
GO:0046330 positive regulation of JNK cascade	1	0.379189138502132	0.935	0.013	Biological Process	GO:0046330	positive regulation of JNK cascade	0.379189138502132	0.615418391570383	0	0	1	76
GO:0060840 artery development	1	0.379189138502132	0.935	0.013	Biological Process	GO:0060840	artery development	0.379189138502132	0.615418391570383	0	0	1	76
GO:0061053 somite development	1	0.379189138502132	0.935	0.013	Biological Process	GO:0061053	somite development	0.379189138502132	0.615418391570383	0	0	1	76
GO:2001243 negative regulation of intrinsic apoptotic signaling pathway	1	0.379189138502132	0.935	0.013	Biological Process	GO:2001243	negative regulation of intrinsic apoptotic signaling pathway	0.379189138502132	0.615418391570383	0	0	1	76
GO:0002449 lymphocyte mediated immunity	2	0.380046298556766	1.869	0.009	Biological Process	GO:0002449	lymphocyte mediated immunity	0.380046298556766	0.615946275337627	0	0	2	211
GO:0060828 regulation of canonical Wnt signaling pathway	2	0.380046298556766	1.869	0.009	Biological Process	GO:0060828	regulation of canonical Wnt signaling pathway	0.380046298556766	0.615946275337627	0	0	2	211
GO:0003712 transcription coregulator activity	3	0.425093052321223	2.941	0.008	Molecular Function	GO:0003712	transcription coregulator activity	0.425093052321223	0.61645955990395	0	0	3	389
GO:0042803 protein homodimerization activity	4	0.426995227419553	3.922	0.007	Molecular Function	GO:0042803	protein homodimerization activity	0.426995227419553	0.61645955990395	0	0	4	545
GO:0035091 phosphatidylinositol binding	2	0.427841336351249	1.961	0.008	Molecular Function	GO:0035091	phosphatidylinositol binding	0.427841336351249	0.61645955990395	0	0	2	238
GO:0006886 intracellular protein transport	5	0.380981944766256	4.673	0.008	Biological Process	GO:0006886	intracellular protein transport	0.380981944766256	0.616548311373049	0	0	5	649
GO:0002682 regulation of immune system process	8	0.381061626093555	7.477	0.007	Biological Process	GO:0002682	regulation of immune system process	0.381061626093555	0.616548311373049	0	0	8	1101
GO:0002456 T cell mediated immunity	1	0.383079887765897	0.935	0.013	Biological Process	GO:0002456	T cell mediated immunity	0.383079887765897	0.616548311373049	0	0	1	77
GO:0006757 ATP generation from ADP	1	0.383079887765897	0.935	0.013	Biological Process	GO:0006757	ATP generation from ADP	0.383079887765897	0.616548311373049	0	0	1	77
GO:0007029 endoplasmic reticulum organization	1	0.383079887765897	0.935	0.013	Biological Process	GO:0007029	endoplasmic reticulum organization	0.383079887765897	0.616548311373049	0	0	1	77
GO:0034763 negative regulation of transmembrane transport	1	0.383079887765897	0.935	0.013	Biological Process	GO:0034763	negative regulation of transmembrane transport	0.383079887765897	0.616548311373049	0	0	1	77
GO:0048659 smooth muscle cell proliferation	1	0.383079887765897	0.935	0.013	Biological Process	GO:0048659	smooth muscle cell proliferation	0.383079887765897	0.616548311373049	0	0	1	77
GO:0050871 positive regulation of B cell activation	1	0.383079887765897	0.935	0.013	Biological Process	GO:0050871	positive regulation of B cell activation	0.383079887765897	0.616548311373049	0	0	1	77
GO:0070167 regulation of biomineral tissue development	1	0.383079887765897	0.935	0.013	Biological Process	GO:0070167	regulation of biomineral tissue development	0.383079887765897	0.616548311373049	0	0	1	77
GO:1903707 negative regulation of hemopoiesis	1	0.383079887765897	0.935	0.013	Biological Process	GO:1903707	negative regulation of hemopoiesis	0.383079887765897	0.616548311373049	0	0	1	77
GO:0098609 cell-cell adhesion	5	0.383474779409564	4.673	0.008	Biological Process	GO:0098609	cell-cell adhesion	0.383474779409564	0.616755270217048	0	0	5	651
GO:0051336 regulation of hydrolase activity	6	0.384704334123881	5.607	0.007	Biological Process	GO:0051336	regulation of hydrolase activity	0.384704334123881	0.617901622457451	0	0	6	802
GO:0097435 supramolecular fiber organization	5	0.384721131081021	4.673	0.008	Biological Process	GO:0097435	supramolecular fiber organization	0.384721131081021	0.617901622457451	0	0	5	652
GO:0045859 regulation of protein kinase activity	4	0.385695004872266	3.738	0.008	Biological Process	GO:0045859	regulation of protein kinase activity	0.385695004872266	0.618741426151351	0	0	4	504
GO:0002824 positive regulation of adaptive immune response based on somatic recombination of immune receptors built from immunoglobulin superfamily domains	1	0.386946479378423	0.935	0.013	Biological Process	GO:0002824	positive regulation of adaptive immune response based on somatic recombination of immune receptors built from immunoglobulin superfamily domains	0.386946479378423	0.618741426151351	0	0	1	78
GO:0060349 bone morphogenesis	1	0.386946479378423	0.935	0.013	Biological Process	GO:0060349	bone morphogenesis	0.386946479378423	0.618741426151351	0	0	1	78
GO:0090630 activation of GTPase activity	1	0.386946479378423	0.935	0.013	Biological Process	GO:0090630	activation of GTPase activity	0.386946479378423	0.618741426151351	0	0	1	78
GO:1904035 regulation of epithelial cell apoptotic process	1	0.386946479378423	0.935	0.013	Biological Process	GO:1904035	regulation of epithelial cell apoptotic process	0.386946479378423	0.618741426151351	0	0	1	78
GO:1904659 glucose transmembrane transport	1	0.386946479378423	0.935	0.013	Biological Process	GO:1904659	glucose transmembrane transport	0.386946479378423	0.618741426151351	0	0	1	78
GO:0034330 cell junction organization	4	0.387114130610237	3.738	0.008	Biological Process	GO:0034330	cell junction organization	0.387114130610237	0.618741426151351	0	0	4	505
GO:0008645 hexose transmembrane transport	1	0.390789061928157	0.935	0.013	Biological Process	GO:0008645	hexose transmembrane transport	0.390789061928157	0.621185633099254	0	0	1	79
GO:0009953 dorsal/ventral pattern formation	1	0.390789061928157	0.935	0.013	Biological Process	GO:0009953	dorsal/ventral pattern formation	0.390789061928157	0.621185633099254	0	0	1	79
GO:0070555 response to interleukin-1	1	0.390789061928157	0.935	0.013	Biological Process	GO:0070555	response to interleukin-1	0.390789061928157	0.621185633099254	0	0	1	79
GO:0070585 protein localization to mitochondrion	1	0.390789061928157	0.935	0.013	Biological Process	GO:0070585	protein localization to mitochondrion	0.390789061928157	0.621185633099254	0	0	1	79
GO:0071322 cellular response to carbohydrate stimulus	1	0.390789061928157	0.935	0.013	Biological Process	GO:0071322	cellular response to carbohydrate stimulus	0.390789061928157	0.621185633099254	0	0	1	79
GO:0071346 cellular response to interferon-gamma	1	0.390789061928157	0.935	0.013	Biological Process	GO:0071346	cellular response to interferon-gamma	0.390789061928157	0.621185633099254	0	0	1	79
GO:0110149 regulation of biomineralization	1	0.390789061928157	0.935	0.013	Biological Process	GO:0110149	regulation of biomineralization	0.390789061928157	0.621185633099254	0	0	1	79
GO:1901222 regulation of NIK/NF-kappaB signaling	1	0.390789061928157	0.935	0.013	Biological Process	GO:1901222	regulation of NIK/NF-kappaB signaling	0.390789061928157	0.621185633099254	0	0	1	79
GO:2000146 negative regulation of cell motility	2	0.391126063602363	1.869	0.009	Biological Process	GO:2000146	negative regulation of cell motility	0.391126063602363	0.621285945381084	0	0	2	216
GO:0002460 adaptive immune response based on somatic recombination of immune receptors built from immunoglobulin superfamily domains	2	0.393331729268593	1.869	0.009	Biological Process	GO:0002460	adaptive immune response based on somatic recombination of immune receptors built from immunoglobulin superfamily domains	0.393331729268593	0.621285945381084	0	0	2	217
GO:0042063 gliogenesis	2	0.393331729268593	1.869	0.009	Biological Process	GO:0042063	gliogenesis	0.393331729268593	0.621285945381084	0	0	2	217
GO:0051271 negative regulation of cellular component movement	2	0.393331729268593	1.869	0.009	Biological Process	GO:0051271	negative regulation of cellular component movement	0.393331729268593	0.621285945381084	0	0	2	217
GO:0001657 ureteric bud development	1	0.394607783098262	0.935	0.013	Biological Process	GO:0001657	ureteric bud development	0.394607783098262	0.621285945381084	0	0	1	80
GO:0006720 isoprenoid metabolic process	1	0.394607783098262	0.935	0.013	Biological Process	GO:0006720	isoprenoid metabolic process	0.394607783098262	0.621285945381084	0	0	1	80
GO:0030038 contractile actin filament bundle assembly	1	0.394607783098262	0.935	0.013	Biological Process	GO:0030038	contractile actin filament bundle assembly	0.394607783098262	0.621285945381084	0	0	1	80
GO:0030301 cholesterol transport	1	0.394607783098262	0.935	0.013	Biological Process	GO:0030301	cholesterol transport	0.394607783098262	0.621285945381084	0	0	1	80
GO:0032231 regulation of actin filament bundle assembly	1	0.394607783098262	0.935	0.013	Biological Process	GO:0032231	regulation of actin filament bundle assembly	0.394607783098262	0.621285945381084	0	0	1	80
GO:0035710 CD4-positive, alpha-beta T cell activation	1	0.394607783098262	0.935	0.013	Biological Process	GO:0035710	CD4-positive, alpha-beta T cell activation	0.394607783098262	0.621285945381084	0	0	1	80
GO:0043149 stress fiber assembly	1	0.394607783098262	0.935	0.013	Biological Process	GO:0043149	stress fiber assembly	0.394607783098262	0.621285945381084	0	0	1	80
GO:0043271 negative regulation of ion transport	1	0.394607783098262	0.935	0.013	Biological Process	GO:0043271	negative regulation of ion transport	0.394607783098262	0.621285945381084	0	0	1	80
GO:0051897 positive regulation of protein kinase B signaling	1	0.394607783098262	0.935	0.013	Biological Process	GO:0051897	positive regulation of protein kinase B signaling	0.394607783098262	0.621285945381084	0	0	1	80
GO:0072080 nephron tubule development	1	0.394607783098262	0.935	0.013	Biological Process	GO:0072080	nephron tubule development	0.394607783098262	0.621285945381084	0	0	1	80
GO:0051094 positive regulation of developmental process	7	0.395044650664575	6.542	0.007	Biological Process	GO:0051094	positive regulation of developmental process	0.395044650664575	0.621551230257579	0	0	7	963
GO:0090305 nucleic acid phosphodiester bond hydrolysis	2	0.395533865085266	1.869	0.009	Biological Process	GO:0090305	nucleic acid phosphodiester bond hydrolysis	0.395533865085266	0.62189845997113	0	0	2	218
GO:0005637 nuclear inner membrane	1	0.247060325388595	0.885	0.022	Cellular Component	GO:0005637	nuclear inner membrane	0.247060325388595	0.622067390090056	0	0	1	45
GO:0098796 membrane protein complex	9	0.247179095400022	7.965	0.008	Cellular Component	GO:0098796	membrane protein complex	0.247179095400022	0.622067390090056	0	0	9	1092
GO:0009416 response to light stimulus	2	0.397732429200551	1.869	0.009	Biological Process	GO:0009416	response to light stimulus	0.397732429200551	0.622185341119714	0	0	2	219
GO:0002821 positive regulation of adaptive immune response	1	0.39840278967208	0.935	0.012	Biological Process	GO:0002821	positive regulation of adaptive immune response	0.39840278967208	0.622185341119714	0	0	1	81
GO:0006304 DNA modification	1	0.39840278967208	0.935	0.012	Biological Process	GO:0006304	DNA modification	0.39840278967208	0.622185341119714	0	0	1	81
GO:0007173 epidermal growth factor receptor signaling pathway	1	0.39840278967208	0.935	0.012	Biological Process	GO:0007173	epidermal growth factor receptor signaling pathway	0.39840278967208	0.622185341119714	0	0	1	81
GO:0007218 neuropeptide signaling pathway	1	0.39840278967208	0.935	0.012	Biological Process	GO:0007218	neuropeptide signaling pathway	0.39840278967208	0.622185341119714	0	0	1	81
GO:0042773 ATP synthesis coupled electron transport	1	0.39840278967208	0.935	0.012	Biological Process	GO:0042773	ATP synthesis coupled electron transport	0.39840278967208	0.622185341119714	0	0	1	81
GO:0045132 meiotic chromosome segregation	1	0.39840278967208	0.935	0.012	Biological Process	GO:0045132	meiotic chromosome segregation	0.39840278967208	0.622185341119714	0	0	1	81
GO:0072163 mesonephric epithelium development	1	0.39840278967208	0.935	0.012	Biological Process	GO:0072163	mesonephric epithelium development	0.39840278967208	0.622185341119714	0	0	1	81
GO:0072164 mesonephric tubule development	1	0.39840278967208	0.935	0.012	Biological Process	GO:0072164	mesonephric tubule development	0.39840278967208	0.622185341119714	0	0	1	81
GO:0120034 positive regulation of plasma membrane bounded cell projection assembly	1	0.39840278967208	0.935	0.012	Biological Process	GO:0120034	positive regulation of plasma membrane bounded cell projection assembly	0.39840278967208	0.622185341119714	0	0	1	81
GO:0030055 cell-substrate junction	2	0.249631693553408	1.770	0.013	Cellular Component	GO:0030055	cell-substrate junction	0.249631693553408	0.623047697959746	0	0	2	153
GO:0001673 male germ cell nucleus	1	0.251799487825574	0.885	0.022	Cellular Component	GO:0001673	male germ cell nucleus	0.251799487825574	0.6233069288797	0	0	1	46
GO:0006936 muscle contraction	2	0.402118678156618	1.869	0.009	Biological Process	GO:0006936	muscle contraction	0.402118678156618	0.626201559653291	0	0	2	221
GO:0060485 mesenchyme development	2	0.402118678156618	1.869	0.009	Biological Process	GO:0060485	mesenchyme development	0.402118678156618	0.626201559653291	0	0	2	221
GO:0021987 cerebral cortex development	1	0.40217422753856	0.935	0.012	Biological Process	GO:0021987	cerebral cortex development	0.40217422753856	0.626201559653291	0	0	1	82
GO:0060993 kidney morphogenesis	1	0.40217422753856	0.935	0.012	Biological Process	GO:0060993	kidney morphogenesis	0.40217422753856	0.626201559653291	0	0	1	82
GO:0033674 positive regulation of kinase activity	3	0.402326390658073	2.804	0.008	Biological Process	GO:0033674	positive regulation of kinase activity	0.402326390658073	0.626201559653291	0	0	3	367
GO:0009887 animal organ morphogenesis	6	0.404952290324328	5.607	0.007	Biological Process	GO:0009887	animal organ morphogenesis	0.404952290324328	0.627999941063315	0	0	6	820
GO:0001952 regulation of cell-matrix adhesion	1	0.405922241697661	0.935	0.012	Biological Process	GO:0001952	regulation of cell-matrix adhesion	0.405922241697661	0.627999941063315	0	0	1	83
GO:0002377 immunoglobulin production	1	0.405922241697661	0.935	0.012	Biological Process	GO:0002377	immunoglobulin production	0.405922241697661	0.627999941063315	0	0	1	83
GO:0015749 monosaccharide transmembrane transport	1	0.405922241697661	0.935	0.012	Biological Process	GO:0015749	monosaccharide transmembrane transport	0.405922241697661	0.627999941063315	0	0	1	83
GO:0019395 fatty acid oxidation	1	0.405922241697661	0.935	0.012	Biological Process	GO:0019395	fatty acid oxidation	0.405922241697661	0.627999941063315	0	0	1	83
GO:0030148 sphingolipid biosynthetic process	1	0.405922241697661	0.935	0.012	Biological Process	GO:0030148	sphingolipid biosynthetic process	0.405922241697661	0.627999941063315	0	0	1	83
GO:0042752 regulation of circadian rhythm	1	0.405922241697661	0.935	0.012	Biological Process	GO:0042752	regulation of circadian rhythm	0.405922241697661	0.627999941063315	0	0	1	83
GO:0044344 cellular response to fibroblast growth factor stimulus	1	0.405922241697661	0.935	0.012	Biological Process	GO:0044344	cellular response to fibroblast growth factor stimulus	0.405922241697661	0.627999941063315	0	0	1	83
GO:0071774 response to fibroblast growth factor	1	0.405922241697661	0.935	0.012	Biological Process	GO:0071774	response to fibroblast growth factor	0.405922241697661	0.627999941063315	0	0	1	83
GO:0051668 localization within membrane	4	0.406937028514065	3.738	0.008	Biological Process	GO:0051668	localization within membrane	0.406937028514065	0.628064444752538	0	0	4	519
GO:0035295 tube development	6	0.407201030539598	5.607	0.007	Biological Process	GO:0035295	tube development	0.407201030539598	0.628064444752538	0	0	6	822
GO:0000280 nuclear division	3	0.407364883817503	2.804	0.008	Biological Process	GO:0000280	nuclear division	0.407364883817503	0.628064444752538	0	0	3	370
GO:0051249 regulation of lymphocyte activation	3	0.407364883817503	2.804	0.008	Biological Process	GO:0051249	regulation of lymphocyte activation	0.407364883817503	0.628064444752538	0	0	3	370
GO:0048869 cellular developmental process	21	0.407699963503217	19.626	0.007	Biological Process	GO:0048869	cellular developmental process	0.407699963503217	0.628064444752538	0	0	21	3152
GO:0007417 central nervous system development	5	0.409619473731744	4.673	0.007	Biological Process	GO:0007417	central nervous system development	0.409619473731744	0.628064444752538	0	0	5	672
GO:0009582 detection of abiotic stimulus	1	0.409646976265711	0.935	0.012	Biological Process	GO:0009582	detection of abiotic stimulus	0.409646976265711	0.628064444752538	0	0	1	84
GO:0015718 monocarboxylic acid transport	1	0.409646976265711	0.935	0.012	Biological Process	GO:0015718	monocarboxylic acid transport	0.409646976265711	0.628064444752538	0	0	1	84
GO:0030004 cellular monovalent inorganic cation homeostasis	1	0.409646976265711	0.935	0.012	Biological Process	GO:0030004	cellular monovalent inorganic cation homeostasis	0.409646976265711	0.628064444752538	0	0	1	84
GO:0034219 carbohydrate transmembrane transport	1	0.409646976265711	0.935	0.012	Biological Process	GO:0034219	carbohydrate transmembrane transport	0.409646976265711	0.628064444752538	0	0	1	84
GO:0042102 positive regulation of T cell proliferation	1	0.409646976265711	0.935	0.012	Biological Process	GO:0042102	positive regulation of T cell proliferation	0.409646976265711	0.628064444752538	0	0	1	84
GO:0046031 ADP metabolic process	1	0.409646976265711	0.935	0.012	Biological Process	GO:0046031	ADP metabolic process	0.409646976265711	0.628064444752538	0	0	1	84
GO:0061326 renal tubule development	1	0.409646976265711	0.935	0.012	Biological Process	GO:0061326	renal tubule development	0.409646976265711	0.628064444752538	0	0	1	84
GO:0008610 lipid biosynthetic process	4	0.409760525052282	3.738	0.008	Biological Process	GO:0008610	lipid biosynthetic process	0.409760525052282	0.628064444752538	0	0	4	521
GO:0004672 protein kinase activity	4	0.437954512499051	3.922	0.007	Molecular Function	GO:0004672	protein kinase activity	0.437954512499051	0.628777550087923	0	0	4	553
GO:0009306 protein secretion	2	0.410846545398907	1.869	0.009	Biological Process	GO:0009306	protein secretion	0.410846545398907	0.629312565571342	0	0	2	225
GO:0001568 blood vessel development	4	0.412581544640326	3.738	0.008	Biological Process	GO:0001568	blood vessel development	0.412581544640326	0.629398618341491	0	0	4	523
GO:0035592 establishment of protein localization to extracellular region	2	0.413018989449905	1.869	0.009	Biological Process	GO:0035592	establishment of protein localization to extracellular region	0.413018989449905	0.629398618341491	0	0	2	226
GO:0001823 mesonephros development	1	0.413348574480746	0.935	0.012	Biological Process	GO:0001823	mesonephros development	0.413348574480746	0.629398618341491	0	0	1	85
GO:0002708 positive regulation of lymphocyte mediated immunity	1	0.413348574480746	0.935	0.012	Biological Process	GO:0002708	positive regulation of lymphocyte mediated immunity	0.413348574480746	0.629398618341491	0	0	1	85
GO:0009062 fatty acid catabolic process	1	0.413348574480746	0.935	0.012	Biological Process	GO:0009062	fatty acid catabolic process	0.413348574480746	0.629398618341491	0	0	1	85
GO:0009581 detection of external stimulus	1	0.413348574480746	0.935	0.012	Biological Process	GO:0009581	detection of external stimulus	0.413348574480746	0.629398618341491	0	0	1	85
GO:0051209 release of sequestered calcium ion into cytosol	1	0.413348574480746	0.935	0.012	Biological Process	GO:0051209	release of sequestered calcium ion into cytosol	0.413348574480746	0.629398618341491	0	0	1	85
GO:0071466 cellular response to xenobiotic stimulus	1	0.413348574480746	0.935	0.012	Biological Process	GO:0071466	cellular response to xenobiotic stimulus	0.413348574480746	0.629398618341491	0	0	1	85
GO:0090288 negative regulation of cellular response to growth factor stimulus	1	0.413348574480746	0.935	0.012	Biological Process	GO:0090288	negative regulation of cellular response to growth factor stimulus	0.413348574480746	0.629398618341491	0	0	1	85
GO:0070069 cytochrome complex	1	0.256509083295478	0.885	0.021	Cellular Component	GO:0070069	cytochrome complex	0.256509083295478	0.629802789879953	0	0	1	47
GO:0098800 inner mitochondrial membrane protein complex	2	0.258934744889682	1.770	0.013	Cellular Component	GO:0098800	inner mitochondrial membrane protein complex	0.258934744889682	0.630631394811967	0	0	2	157
GO:0042826 histone deacetylase binding	1	0.441975162790511	0.980	0.011	Molecular Function	GO:0042826	histone deacetylase binding	0.441975162790511	0.63069102642532	0	0	1	95
GO:0001227 DNA-binding transcription repressor activity, RNA polymerase II-specific	2	0.442425048387911	1.961	0.008	Molecular Function	GO:0001227	DNA-binding transcription repressor activity, RNA polymerase II-specific	0.442425048387911	0.63069102642532	0	0	2	245
GO:0000307 cyclin-dependent protein kinase holoenzyme complex	1	0.265840303522975	0.885	0.020	Cellular Component	GO:0000307	cyclin-dependent protein kinase holoenzyme complex	0.265840303522975	0.630798984406137	0	0	1	49
GO:0098798 mitochondrial protein-containing complex	3	0.265881766322395	2.655	0.011	Cellular Component	GO:0098798	mitochondrial protein-containing complex	0.265881766322395	0.630798984406137	0	0	3	285
GO:0005740 mitochondrial envelope	5	0.266166503782893	4.425	0.009	Cellular Component	GO:0005740	mitochondrial envelope	0.266166503782893	0.630798984406137	0	0	5	552
GO:0005829 cytosol	22	0.26756477601598	19.469	0.007	Cellular Component	GO:0005829	cytosol	0.26756477601598	0.630798984406137	0	0	22	3043
GO:0015629 actin cytoskeleton	4	0.269447248305933	3.540	0.010	Cellular Component	GO:0015629	actin cytoskeleton	0.269447248305933	0.630798984406137	0	0	4	419
GO:0071496 cellular response to external stimulus	2	0.415187549811604	1.869	0.009	Biological Process	GO:0071496	cellular response to external stimulus	0.415187549811604	0.631368591834323	0	0	2	227
GO:0110053 regulation of actin filament organization	2	0.415187549811604	1.869	0.009	Biological Process	GO:0110053	regulation of actin filament organization	0.415187549811604	0.631368591834323	0	0	2	227
GO:0045595 regulation of cell differentiation	8	0.416734120428284	7.477	0.007	Biological Process	GO:0045595	regulation of cell differentiation	0.416734120428284	0.631677531646357	0	0	8	1138
GO:0006612 protein targeting to membrane	1	0.417027178707807	0.935	0.012	Biological Process	GO:0006612	protein targeting to membrane	0.417027178707807	0.631677531646357	0	0	1	86
GO:0050868 negative regulation of T cell activation	1	0.417027178707807	0.935	0.012	Biological Process	GO:0050868	negative regulation of T cell activation	0.417027178707807	0.631677531646357	0	0	1	86
GO:0051283 negative regulation of sequestering of calcium ion	1	0.417027178707807	0.935	0.012	Biological Process	GO:0051283	negative regulation of sequestering of calcium ion	0.417027178707807	0.631677531646357	0	0	1	86
GO:0060079 excitatory postsynaptic potential	1	0.417027178707807	0.935	0.012	Biological Process	GO:0060079	excitatory postsynaptic potential	0.417027178707807	0.631677531646357	0	0	1	86
GO:0071482 cellular response to light stimulus	1	0.417027178707807	0.935	0.012	Biological Process	GO:0071482	cellular response to light stimulus	0.417027178707807	0.631677531646357	0	0	1	86
GO:0005249 voltage-gated potassium channel activity	1	0.44540110075821	0.980	0.010	Molecular Function	GO:0005249	voltage-gated potassium channel activity	0.44540110075821	0.632095393776342	0	0	1	96
GO:0001217 DNA-binding transcription repressor activity	2	0.446554954807167	1.961	0.008	Molecular Function	GO:0001217	DNA-binding transcription repressor activity	0.446554954807167	0.632095393776342	0	0	2	247
GO:0005813 centrosome	5	0.272166116824759	4.425	0.009	Cellular Component	GO:0005813	centrosome	0.272166116824759	0.632262825239055	0	0	5	557
GO:0048583 regulation of response to stimulus	20	0.41948970524836	18.692	0.007	Biological Process	GO:0048583	regulation of response to stimulus	0.41948970524836	0.633648122374825	0	0	20	3014
GO:0071214 cellular response to abiotic stimulus	2	0.419512875111197	1.869	0.009	Biological Process	GO:0071214	cellular response to abiotic stimulus	0.419512875111197	0.633648122374825	0	0	2	229
GO:0104004 cellular response to environmental stimulus	2	0.419512875111197	1.869	0.009	Biological Process	GO:0104004	cellular response to environmental stimulus	0.419512875111197	0.633648122374825	0	0	2	229
GO:0008630 intrinsic apoptotic signaling pathway in response to DNA damage	1	0.420682930444211	0.935	0.011	Biological Process	GO:0008630	intrinsic apoptotic signaling pathway in response to DNA damage	0.420682930444211	0.633648122374825	0	0	1	87
GO:0030838 positive regulation of actin filament polymerization	1	0.420682930444211	0.935	0.011	Biological Process	GO:0030838	positive regulation of actin filament polymerization	0.420682930444211	0.633648122374825	0	0	1	87
GO:0042472 inner ear morphogenesis	1	0.420682930444211	0.935	0.011	Biological Process	GO:0042472	inner ear morphogenesis	0.420682930444211	0.633648122374825	0	0	1	87
GO:0046822 regulation of nucleocytoplasmic transport	1	0.420682930444211	0.935	0.011	Biological Process	GO:0046822	regulation of nucleocytoplasmic transport	0.420682930444211	0.633648122374825	0	0	1	87
GO:1903531 negative regulation of secretion by cell	1	0.420682930444211	0.935	0.011	Biological Process	GO:1903531	negative regulation of secretion by cell	0.420682930444211	0.633648122374825	0	0	1	87
GO:0051338 regulation of transferase activity	5	0.42079050613665	4.673	0.007	Biological Process	GO:0051338	regulation of transferase activity	0.42079050613665	0.633648122374825	0	0	5	681
GO:1902105 regulation of leukocyte differentiation	2	0.421669569349159	1.869	0.009	Biological Process	GO:1902105	regulation of leukocyte differentiation	0.421669569349159	0.634559273952341	0	0	2	230
GO:0008286 insulin receptor signaling pathway	1	0.424315970324791	0.935	0.011	Biological Process	GO:0008286	insulin receptor signaling pathway	0.424315970324791	0.636061998234444	0	0	1	88
GO:0009135 purine nucleoside diphosphate metabolic process	1	0.424315970324791	0.935	0.011	Biological Process	GO:0009135	purine nucleoside diphosphate metabolic process	0.424315970324791	0.636061998234444	0	0	1	88
GO:0009179 purine ribonucleoside diphosphate metabolic process	1	0.424315970324791	0.935	0.011	Biological Process	GO:0009179	purine ribonucleoside diphosphate metabolic process	0.424315970324791	0.636061998234444	0	0	1	88
GO:0048813 dendrite morphogenesis	1	0.424315970324791	0.935	0.011	Biological Process	GO:0048813	dendrite morphogenesis	0.424315970324791	0.636061998234444	0	0	1	88
GO:0051282 regulation of sequestering of calcium ion	1	0.424315970324791	0.935	0.011	Biological Process	GO:0051282	regulation of sequestering of calcium ion	0.424315970324791	0.636061998234444	0	0	1	88
GO:0140053 mitochondrial gene expression	1	0.424315970324791	0.935	0.011	Biological Process	GO:0140053	mitochondrial gene expression	0.424315970324791	0.636061998234444	0	0	1	88
GO:0030120 vesicle coat	1	0.279619916024238	0.885	0.019	Cellular Component	GO:0030120	vesicle coat	0.279619916024238	0.63632412622935	0	0	1	52
GO:0098839 postsynaptic density membrane	1	0.279619916024238	0.885	0.019	Cellular Component	GO:0098839	postsynaptic density membrane	0.279619916024238	0.63632412622935	0	0	1	52
GO:0140513 nuclear protein-containing complex	9	0.284056884355327	7.965	0.008	Cellular Component	GO:0140513	nuclear protein-containing complex	0.284056884355327	0.63632412622935	0	0	9	1136
GO:0005788 endoplasmic reticulum lumen	1	0.284155910089169	0.885	0.019	Cellular Component	GO:0005788	endoplasmic reticulum lumen	0.284155910089169	0.63632412622935	0	0	1	53
GO:0045211 postsynaptic membrane	2	0.286853624885184	1.770	0.012	Cellular Component	GO:0045211	postsynaptic membrane	0.286853624885184	0.63632412622935	0	0	2	169
GO:0000315 organellar large ribosomal subunit	1	0.288663593686824	0.885	0.019	Cellular Component	GO:0000315	organellar large ribosomal subunit	0.288663593686824	0.63632412622935	0	0	1	54
GO:0005762 mitochondrial large ribosomal subunit	1	0.288663593686824	0.885	0.019	Cellular Component	GO:0005762	mitochondrial large ribosomal subunit	0.288663593686824	0.63632412622935	0	0	1	54
GO:0071692 protein localization to extracellular region	2	0.42597084862435	1.869	0.009	Biological Process	GO:0071692	protein localization to extracellular region	0.42597084862435	0.637181844934653	0	0	2	232
GO:0031623 receptor internalization	1	0.427926438127104	0.935	0.011	Biological Process	GO:0031623	receptor internalization	0.427926438127104	0.637181844934653	0	0	1	89
GO:0034440 lipid oxidation	1	0.427926438127104	0.935	0.011	Biological Process	GO:0034440	lipid oxidation	0.427926438127104	0.637181844934653	0	0	1	89
GO:0034446 substrate adhesion-dependent cell spreading	1	0.427926438127104	0.935	0.011	Biological Process	GO:0034446	substrate adhesion-dependent cell spreading	0.427926438127104	0.637181844934653	0	0	1	89
GO:0051147 regulation of muscle cell differentiation	1	0.427926438127104	0.935	0.011	Biological Process	GO:0051147	regulation of muscle cell differentiation	0.427926438127104	0.637181844934653	0	0	1	89
GO:0051983 regulation of chromosome segregation	1	0.427926438127104	0.935	0.011	Biological Process	GO:0051983	regulation of chromosome segregation	0.427926438127104	0.637181844934653	0	0	1	89
GO:0071675 regulation of mononuclear cell migration	1	0.427926438127104	0.935	0.011	Biological Process	GO:0071675	regulation of mononuclear cell migration	0.427926438127104	0.637181844934653	0	0	1	89
GO:0071901 negative regulation of protein serine/threonine kinase activity	1	0.427926438127104	0.935	0.011	Biological Process	GO:0071901	negative regulation of protein serine/threonine kinase activity	0.427926438127104	0.637181844934653	0	0	1	89
GO:1990542 mitochondrial transmembrane transport	1	0.427926438127104	0.935	0.011	Biological Process	GO:1990542	mitochondrial transmembrane transport	0.427926438127104	0.637181844934653	0	0	1	89
GO:0048870 cell motility	9	0.428089356959551	8.411	0.007	Biological Process	GO:0048870	cell motility	0.428089356959551	0.637181844934653	0	0	9	1305
GO:0051674 localization of cell	9	0.428089356959551	8.411	0.007	Biological Process	GO:0051674	localization of cell	0.428089356959551	0.637181844934653	0	0	9	1305
GO:0140678 molecular function inhibitor activity	1	0.452190617321208	0.980	0.010	Molecular Function	GO:0140678	molecular function inhibitor activity	0.452190617321208	0.637826765484651	0	0	1	98
GO:0007049 cell cycle	9	0.429905801433793	8.411	0.007	Biological Process	GO:0007049	cell cycle	0.429905801433793	0.638994577334146	0	0	9	1307
GO:2000026 regulation of multicellular organismal development	7	0.43021241725973	6.542	0.007	Biological Process	GO:2000026	regulation of multicellular organismal development	0.43021241725973	0.638994577334146	0	0	7	997
GO:0097193 intrinsic apoptotic signaling pathway	2	0.430255759156932	1.869	0.009	Biological Process	GO:0097193	intrinsic apoptotic signaling pathway	0.430255759156932	0.638994577334146	0	0	2	234
GO:0002062 chondrocyte differentiation	1	0.4315144727766	0.935	0.011	Biological Process	GO:0002062	chondrocyte differentiation	0.4315144727766	0.638994577334146	0	0	1	90
GO:0010811 positive regulation of cell-substrate adhesion	1	0.4315144727766	0.935	0.011	Biological Process	GO:0010811	positive regulation of cell-substrate adhesion	0.4315144727766	0.638994577334146	0	0	1	90
GO:0051101 regulation of DNA binding	1	0.4315144727766	0.935	0.011	Biological Process	GO:0051101	regulation of DNA binding	0.4315144727766	0.638994577334146	0	0	1	90
GO:0051208 sequestering of calcium ion	1	0.4315144727766	0.935	0.011	Biological Process	GO:0051208	sequestering of calcium ion	0.4315144727766	0.638994577334146	0	0	1	90
GO:0099565 chemical synaptic transmission, postsynaptic	1	0.4315144727766	0.935	0.011	Biological Process	GO:0099565	chemical synaptic transmission, postsynaptic	0.4315144727766	0.638994577334146	0	0	1	90
GO:0033218 amide binding	2	0.454764207045916	1.961	0.008	Molecular Function	GO:0033218	amide binding	0.454764207045916	0.639214025288316	0	0	2	251
GO:0040013 negative regulation of locomotion	2	0.434524041067038	1.869	0.008	Biological Process	GO:0040013	negative regulation of locomotion	0.434524041067038	0.64140405589224	0	0	2	236
GO:0001678 cellular glucose homeostasis	1	0.435080212351774	0.935	0.011	Biological Process	GO:0001678	cellular glucose homeostasis	0.435080212351774	0.64140405589224	0	0	1	91
GO:0008277 regulation of G protein-coupled receptor signaling pathway	1	0.435080212351774	0.935	0.011	Biological Process	GO:0008277	regulation of G protein-coupled receptor signaling pathway	0.435080212351774	0.64140405589224	0	0	1	91
GO:0030510 regulation of BMP signaling pathway	1	0.435080212351774	0.935	0.011	Biological Process	GO:0030510	regulation of BMP signaling pathway	0.435080212351774	0.64140405589224	0	0	1	91
GO:1901989 positive regulation of cell cycle phase transition	1	0.435080212351774	0.935	0.011	Biological Process	GO:1901989	positive regulation of cell cycle phase transition	0.435080212351774	0.64140405589224	0	0	1	91
GO:2000027 regulation of animal organ morphogenesis	1	0.435080212351774	0.935	0.011	Biological Process	GO:2000027	regulation of animal organ morphogenesis	0.435080212351774	0.64140405589224	0	0	1	91
GO:2001252 positive regulation of chromosome organization	1	0.435080212351774	0.935	0.011	Biological Process	GO:2001252	positive regulation of chromosome organization	0.435080212351774	0.64140405589224	0	0	1	91
GO:0031625 ubiquitin protein ligase binding	2	0.458843149508898	1.961	0.008	Molecular Function	GO:0031625	ubiquitin protein ligase binding	0.458843149508898	0.642700160636156	0	0	2	253
GO:0010506 regulation of autophagy	2	0.436651867502613	1.869	0.008	Biological Process	GO:0010506	regulation of autophagy	0.436651867502613	0.642902558891324	0	0	2	237
GO:0032386 regulation of intracellular transport	2	0.436651867502613	1.869	0.008	Biological Process	GO:0032386	regulation of intracellular transport	0.436651867502613	0.642902558891324	0	0	2	237
GO:0044092 negative regulation of molecular function	6	0.437485113262511	5.607	0.007	Biological Process	GO:0044092	negative regulation of molecular function	0.437485113262511	0.643720153949158	0	0	6	849
GO:0030282 bone mineralization	1	0.438623794089279	0.935	0.011	Biological Process	GO:0030282	bone mineralization	0.438623794089279	0.643759636952326	0	0	1	92
[truncated: 1,021 more rows]
