# Supplementary material for: Copy Number Variation and Selection Signal: Exploring the Domestication History and Phenotype Differences Between Duroc and the Chinese Native Ningxiang Pigs
Source: Int J Mol Sci. 2024 Oct 31;25(21):11716. doi: 10.3390/ijms252111716 (PMC11546390; doi:10.3390/ijms252111716)
Supplement: Supplementary file 1 [file ijms-25-11716-s001.zip › Table S7. Duroc pig KEGG pathway.xls]

id	num	pvalue	per	ratio	class	ID	Descrption	Pvalue	Qvalue	Up	Down	fg_num	bg_num
Maturity onset diabetes of the young	4	0.002423307	1.802	0.160	Human Diseases	ko04950	Maturity onset diabetes of the young	0.002423307	0.6252132	0	0	4	25
Biosynthesis of amino acids	6	0.007236329	2.703	0.081	Metabolism	ko01230	Biosynthesis of amino acids	0.007236329	0.9334864	0	0	6	74
Notch signaling pathway	5	0.01328314	2.252	0.082	Environmental Information Processing	ko04330	Notch signaling pathway	0.01328314	0.9964649	0	0	5	61
Carbon metabolism	7	0.02054391	3.153	0.059	Metabolism	ko01200	Carbon metabolism	0.02054391	0.9964649	0	0	7	119
Serotonergic synapse	7	0.02607038	3.153	0.056	Organismal Systems	ko04726	Serotonergic synapse	0.02607038	0.9964649	0	0	7	125
Phototransduction	3	0.02881568	1.351	0.103	Organismal Systems	ko04744	Phototransduction	0.02881568	0.9964649	0	0	3	29
Taste transduction	5	0.0297756	2.252	0.067	Organismal Systems	ko04742	Taste transduction	0.0297756	0.9964649	0	0	5	75
Propanoate metabolism	3	0.0434007	1.351	0.088	Metabolism	ko00640	Propanoate metabolism	0.0434007	0.9964649	0	0	3	34
Hepatitis C	8	0.05652903	3.604	0.045	Human Diseases	ko05160	Hepatitis C	0.05652903	0.9964649	0	0	8	179
One carbon pool by folate	2	0.06415338	0.901	0.111	Metabolism	ko00670	One carbon pool by folate	0.06415338	0.9964649	0	0	2	18
Glycolysis / Gluconeogenesis	4	0.07260453	1.802	0.059	Metabolism	ko00010	Glycolysis / Gluconeogenesis	0.07260453	0.9964649	0	0	4	68
Apoptosis - multiple species	3	0.0729063	1.351	0.071	Cellular Processes	ko04215	Apoptosis - multiple species	0.0729063	0.9964649	0	0	3	42
Salivary secretion	5	0.0824517	2.252	0.050	Organismal Systems	ko04970	Salivary secretion	0.0824517	0.9964649	0	0	5	100
Adherens junction	4	0.08895012	1.802	0.055	Cellular Processes	ko04520	Adherens junction	0.08895012	0.9964649	0	0	4	73
Other types of O-glycan biosynthesis	3	0.09951989	1.351	0.062	Metabolism	ko00514	Other types of O-glycan biosynthesis	0.09951989	0.9964649	0	0	3	48
Regulation of actin cytoskeleton	9	0.107846	4.054	0.037	Cellular Processes	ko04810	Regulation of actin cytoskeleton	0.107846	0.9964649	0	0	9	241
Phosphonate and phosphinate metabolism	1	0.1106635	0.450	0.200	Metabolism	ko00440	Phosphonate and phosphinate metabolism	0.1106635	0.9964649	0	0	1	5
Fanconi anemia pathway	3	0.1140912	1.351	0.059	Genetic Information Processing	ko03460	Fanconi anemia pathway	0.1140912	0.9964649	0	0	3	51
Leukocyte transendothelial migration	6	0.1177289	2.703	0.042	Organismal Systems	ko04670	Leukocyte transendothelial migration	0.1177289	0.9964649	0	0	6	144
Hedgehog signaling pathway	3	0.1242272	1.351	0.057	Environmental Information Processing	ko04340	Hedgehog signaling pathway	0.1242272	0.9964649	0	0	3	53
Peroxisome	4	0.1345265	1.802	0.047	Cellular Processes	ko04146	Peroxisome	0.1345265	0.9964649	0	0	4	85
Apoptosis	6	0.1353715	2.703	0.040	Cellular Processes	ko04210	Apoptosis	0.1353715	0.9964649	0	0	6	150
Fatty acid elongation	2	0.1366661	0.901	0.071	Metabolism	ko00062	Fatty acid elongation	0.1366661	0.9964649	0	0	2	28
Axon regeneration	2	0.1366661	0.901	0.071	Organismal Systems	ko04361	Axon regeneration	0.1366661	0.9964649	0	0	2	28
Autophagy - animal	6	0.1415168	2.703	0.039	Cellular Processes	ko04140	Autophagy - animal	0.1415168	0.9964649	0	0	6	152
Fatty acid metabolism	3	0.1454173	1.351	0.053	Metabolism	ko01212	Fatty acid metabolism	0.1454173	0.9964649	0	0	3	57
Insulin secretion	4	0.1471747	1.802	0.045	Organismal Systems	ko04911	Insulin secretion	0.1471747	0.9964649	0	0	4	88
Bacterial invasion of epithelial cells	4	0.1602649	1.802	0.044	Human Diseases	ko05100	Bacterial invasion of epithelial cells	0.1602649	0.9964649	0	0	4	91
Oocyte meiosis	5	0.172097	2.252	0.039	Cellular Processes	ko04114	Oocyte meiosis	0.172097	0.9964649	0	0	5	127
Fructose and mannose metabolism	2	0.177473	0.901	0.061	Metabolism	ko00051	Fructose and mannose metabolism	0.177473	0.9964649	0	0	2	33
Circadian rhythm	2	0.177473	0.901	0.061	Organismal Systems	ko04710	Circadian rhythm	0.177473	0.9964649	0	0	2	33
Human papillomavirus infection	11	0.1776898	4.955	0.032	Human Diseases	ko05165	Human papillomavirus infection	0.1776898	0.9964649	0	0	11	345
IL-17 signaling pathway	4	0.1783504	1.802	0.042	Organismal Systems	ko04657	IL-17 signaling pathway	0.1783504	0.9964649	0	0	4	95
beta-Alanine metabolism	2	0.1858525	0.901	0.059	Metabolism	ko00410	beta-Alanine metabolism	0.1858525	0.9964649	0	0	2	34
SNARE interactions in vesicular transport	2	0.1858525	0.901	0.059	Genetic Information Processing	ko04130	SNARE interactions in vesicular transport	0.1858525	0.9964649	0	0	2	34
GnRH secretion	3	0.1968012	1.351	0.045	Organismal Systems	ko04929	GnRH secretion	0.1968012	0.9964649	0	0	3	66
Phosphatidylinositol signaling system	4	0.1970867	1.802	0.040	Environmental Information Processing	ko04070	Phosphatidylinositol signaling system	0.1970867	0.9964649	0	0	4	99
Complement and coagulation cascades	4	0.1970867	1.802	0.040	Organismal Systems	ko04610	Complement and coagulation cascades	0.1970867	0.9964649	0	0	4	99
Purine metabolism	5	0.1998541	2.252	0.037	Metabolism	ko00230	Purine metabolism	0.1998541	0.9964649	0	0	5	134
Nicotinate and nicotinamide metabolism	2	0.2112929	0.901	0.054	Metabolism	ko00760	Nicotinate and nicotinamide metabolism	0.2112929	0.9964649	0	0	2	37
Rap1 signaling pathway	9	0.2136403	4.054	0.032	Environmental Information Processing	ko04015	Rap1 signaling pathway	0.2136403	0.9964649	0	0	9	284
Dopaminergic synapse	5	0.2205573	2.252	0.036	Organismal Systems	ko04728	Dopaminergic synapse	0.2205573	0.9964649	0	0	5	139
Central carbon metabolism in cancer	3	0.2209053	1.351	0.043	Human Diseases	ko05230	Central carbon metabolism in cancer	0.2209053	0.9964649	0	0	3	70
Alanine, aspartate and glutamate metabolism	2	0.2284381	0.901	0.051	Metabolism	ko00250	Alanine, aspartate and glutamate metabolism	0.2284381	0.9964649	0	0	2	39
Hippo signaling pathway	6	0.2393801	2.703	0.033	Environmental Information Processing	ko04390	Hippo signaling pathway	0.2393801	0.9964649	0	0	6	180
Inositol phosphate metabolism	3	0.245565	1.351	0.041	Metabolism	ko00562	Inositol phosphate metabolism	0.245565	0.9964649	0	0	3	74
Antifolate resistance	2	0.2716044	0.901	0.045	Human Diseases	ko01523	Antifolate resistance	0.2716044	0.9964649	0	0	2	44
Vasopressin-regulated water reabsorption	2	0.2716044	0.901	0.045	Organismal Systems	ko04962	Vasopressin-regulated water reabsorption	0.2716044	0.9964649	0	0	2	44
Gastric acid secretion	3	0.2769461	1.351	0.038	Organismal Systems	ko04971	Gastric acid secretion	0.2769461	0.9964649	0	0	3	79
Cholinergic synapse	4	0.2873274	1.802	0.034	Organismal Systems	ko04725	Cholinergic synapse	0.2873274	0.9964649	0	0	4	117
Hematopoietic cell lineage	4	0.2977579	1.802	0.034	Organismal Systems	ko04640	Hematopoietic cell lineage	0.2977579	0.9964649	0	0	4	119
Synaptic vesicle cycle	3	0.3023282	1.351	0.036	Organismal Systems	ko04721	Synaptic vesicle cycle	0.3023282	0.9964649	0	0	3	83
Amino sugar and nucleotide sugar metabolism	2	0.306116	0.901	0.042	Metabolism	ko00520	Amino sugar and nucleotide sugar metabolism	0.306116	0.9964649	0	0	2	48
Type II diabetes mellitus	2	0.306116	0.901	0.042	Human Diseases	ko04930	Type II diabetes mellitus	0.306116	0.9964649	0	0	2	48
Tuberculosis	7	0.3146076	3.153	0.029	Human Diseases	ko05152	Tuberculosis	0.3146076	0.9964649	0	0	7	238
HIF-1 signaling pathway	4	0.3187492	1.802	0.033	Environmental Information Processing	ko04066	HIF-1 signaling pathway	0.3187492	0.9964649	0	0	4	123
Arachidonic acid metabolism	3	0.3214425	1.351	0.035	Metabolism	ko00590	Arachidonic acid metabolism	0.3214425	0.9964649	0	0	3	86
Neuroactive ligand-receptor interaction	10	0.3241649	4.505	0.028	Environmental Information Processing	ko04080	Neuroactive ligand-receptor interaction	0.3241649	0.9964649	0	0	10	360
Gap junction	3	0.3405678	1.351	0.034	Cellular Processes	ko04540	Gap junction	0.3405678	0.9964649	0	0	3	89
Transcriptional misregulation in cancer	7	0.3408877	3.153	0.029	Human Diseases	ko05202	Transcriptional misregulation in cancer	0.3408877	0.9964649	0	0	7	245
Fatty acid biosynthesis	1	0.3445916	0.450	0.056	Metabolism	ko00061	Fatty acid biosynthesis	0.3445916	0.9964649	0	0	1	18
Other glycan degradation	1	0.3445916	0.450	0.056	Metabolism	ko00511	Other glycan degradation	0.3445916	0.9964649	0	0	1	18
Valine, leucine and isoleucine degradation	2	0.3487887	0.901	0.038	Metabolism	ko00280	Valine, leucine and isoleucine degradation	0.3487887	0.9964649	0	0	2	53
Hepatocellular carcinoma	5	0.3591984	2.252	0.029	Human Diseases	ko05225	Hepatocellular carcinoma	0.3591984	0.9964649	0	0	5	170
Endocytosis	7	0.363638	3.153	0.028	Cellular Processes	ko04144	Endocytosis	0.363638	0.9964649	0	0	7	251
Arginine and proline metabolism	2	0.3656243	0.901	0.036	Metabolism	ko00330	Arginine and proline metabolism	0.3656243	0.9964649	0	0	2	55
Cell cycle	4	0.3768706	1.802	0.030	Cellular Processes	ko04110	Cell cycle	0.3768706	0.9964649	0	0	4	134
Progesterone-mediated oocyte maturation	3	0.378669	1.351	0.032	Organismal Systems	ko04914	Progesterone-mediated oocyte maturation	0.378669	0.9964649	0	0	3	95
Morphine addiction	3	0.378669	1.351	0.032	Human Diseases	ko05032	Morphine addiction	0.378669	0.9964649	0	0	3	95
Legionellosis	3	0.378669	1.351	0.032	Human Diseases	ko05134	Legionellosis	0.378669	0.9964649	0	0	3	95
VEGF signaling pathway	2	0.3905561	0.901	0.034	Environmental Information Processing	ko04370	VEGF signaling pathway	0.3905561	0.9964649	0	0	2	58
Regulation of lipolysis in adipocytes	2	0.3987711	0.901	0.034	Organismal Systems	ko04923	Regulation of lipolysis in adipocytes	0.3987711	0.9964649	0	0	2	59
Tight junction	5	0.4007865	2.252	0.028	Cellular Processes	ko04530	Tight junction	0.4007865	0.9964649	0	0	5	179
Terpenoid backbone biosynthesis	1	0.4033915	0.450	0.045	Metabolism	ko00900	Terpenoid backbone biosynthesis	0.4033915	0.9964649	0	0	1	22
Protein processing in endoplasmic reticulum	5	0.4053981	2.252	0.028	Genetic Information Processing	ko04141	Protein processing in endoplasmic reticulum	0.4053981	0.9964649	0	0	5	180
Glycerophospholipid metabolism	3	0.4162994	1.351	0.030	Metabolism	ko00564	Glycerophospholipid metabolism	0.4162994	0.9964649	0	0	3	101
Natural killer cell mediated cytotoxicity	4	0.4189338	1.802	0.028	Organismal Systems	ko04650	Natural killer cell mediated cytotoxicity	0.4189338	0.9964649	0	0	4	142
Hypertrophic cardiomyopathy	3	0.4225049	1.351	0.029	Human Diseases	ko05410	Hypertrophic cardiomyopathy	0.4225049	0.9964649	0	0	3	102
Basal cell carcinoma	2	0.4310963	0.901	0.032	Human Diseases	ko05217	Basal cell carcinoma	0.4310963	0.9964649	0	0	2	63
Pancreatic secretion	3	0.4348483	1.351	0.029	Organismal Systems	ko04972	Pancreatic secretion	0.4348483	0.9964649	0	0	3	104
Signaling pathways regulating pluripotency of stem cells	4	0.4397386	1.802	0.027	Cellular Processes	ko04550	Signaling pathways regulating pluripotency of stem cells	0.4397386	0.9964649	0	0	4	146
Circadian entrainment	3	0.4409839	1.351	0.029	Organismal Systems	ko04713	Circadian entrainment	0.4409839	0.9964649	0	0	3	105
Proximal tubule bicarbonate reclamation	1	0.4440174	0.450	0.040	Organismal Systems	ko04964	Proximal tubule bicarbonate reclamation	0.4440174	0.9964649	0	0	1	25
Phagosome	5	0.4466499	2.252	0.026	Cellular Processes	ko04145	Phagosome	0.4466499	0.9964649	0	0	5	189
Glycerolipid metabolism	2	0.4469126	0.901	0.031	Metabolism	ko00561	Glycerolipid metabolism	0.4469126	0.9964649	0	0	2	65
Glucagon signaling pathway	3	0.447094	1.351	0.028	Organismal Systems	ko04922	Glucagon signaling pathway	0.447094	0.9964649	0	0	3	106
Influenza A	5	0.4511952	2.252	0.026	Human Diseases	ko05164	Influenza A	0.4511952	0.9964649	0	0	5	190
mRNA surveillance pathway	3	0.4531777	1.351	0.028	Genetic Information Processing	ko03015	mRNA surveillance pathway	0.4531777	0.9964649	0	0	3	107
Viral myocarditis	4	0.4552025	1.802	0.027	Human Diseases	ko05416	Viral myocarditis	0.4552025	0.9964649	0	0	4	149
Salmonella infection	7	0.4588305	3.153	0.025	Human Diseases	ko05132	Salmonella infection	0.4588305	0.9964649	0	0	7	276
Amoebiasis	5	0.4602566	2.252	0.026	Human Diseases	ko05146	Amoebiasis	0.4602566	0.9964649	0	0	5	192
Lysine degradation	2	0.4624813	0.901	0.030	Metabolism	ko00310	Lysine degradation	0.4624813	0.9964649	0	0	2	67
Butanoate metabolism	1	0.4695592	0.450	0.037	Metabolism	ko00650	Butanoate metabolism	0.4695592	0.9964649	0	0	1	27
Pentose phosphate pathway	1	0.4818886	0.450	0.036	Metabolism	ko00030	Pentose phosphate pathway	0.4818886	0.9964649	0	0	1	28
Cortisol synthesis and secretion	2	0.4853472	0.901	0.029	Organismal Systems	ko04927	Cortisol synthesis and secretion	0.4853472	0.9964649	0	0	2	70
Toll-like receptor signaling pathway	3	0.4890705	1.351	0.027	Organismal Systems	ko04620	Toll-like receptor signaling pathway	0.4890705	0.9964649	0	0	3	113
Biosynthesis of unsaturated fatty acids	1	0.4939326	0.450	0.034	Metabolism	ko01040	Biosynthesis of unsaturated fatty acids	0.4939326	0.9964649	0	0	1	29
Human immunodeficiency virus 1 infection	7	0.4999731	3.153	0.024	Human Diseases	ko05170	Human immunodeficiency virus 1 infection	0.4999731	0.9964649	0	0	7	287
Prolactin signaling pathway	2	0.5002537	0.901	0.028	Organismal Systems	ko04917	Prolactin signaling pathway	0.5002537	0.9964649	0	0	2	72
Pentose and glucuronate interconversions	1	0.5056979	0.450	0.033	Metabolism	ko00040	Pentose and glucuronate interconversions	0.5056979	0.9964649	0	0	1	30
Cytosolic DNA-sensing pathway	2	0.5076029	0.901	0.027	Organismal Systems	ko04623	Cytosolic DNA-sensing pathway	0.5076029	0.9964649	0	0	2	73
Renin secretion	2	0.5076029	0.901	0.027	Organismal Systems	ko04924	Renin secretion	0.5076029	0.9964649	0	0	2	73
Dilated cardiomyopathy	3	0.5123569	1.351	0.026	Human Diseases	ko05414	Dilated cardiomyopathy	0.5123569	0.9964649	0	0	3	117
Glutamatergic synapse	3	0.5237896	1.351	0.025	Organismal Systems	ko04724	Glutamatergic synapse	0.5237896	0.9964649	0	0	3	119
Shigellosis	3	0.5237896	1.351	0.025	Human Diseases	ko05131	Shigellosis	0.5237896	0.9964649	0	0	3	119
Viral carcinogenesis	5	0.5266192	2.252	0.024	Human Diseases	ko05203	Viral carcinogenesis	0.5266192	0.9964649	0	0	5	207
Wnt signaling pathway	4	0.5348957	1.802	0.024	Environmental Information Processing	ko04310	Wnt signaling pathway	0.5348957	0.9964649	0	0	4	165
Ribosome	7	0.5365008	3.153	0.024	Genetic Information Processing	ko03010	Ribosome	0.5365008	0.9964649	0	0	7	297
Autophagy - other	1	0.5393849	0.450	0.030	Cellular Processes	ko04136	Autophagy - other	0.5393849	0.9964649	0	0	1	33
MAPK signaling pathway	7	0.5400975	3.153	0.023	Environmental Information Processing	ko04010	MAPK signaling pathway	0.5400975	0.9964649	0	0	7	298
Pancreatic cancer	2	0.5432802	0.901	0.026	Human Diseases	ko05212	Pancreatic cancer	0.5432802	0.9964649	0	0	2	78
Folate biosynthesis	1	0.550098	0.450	0.029	Metabolism	ko00790	Folate biosynthesis	0.550098	0.9964649	0	0	1	34
Metabolic pathways	38	0.5540949	17.117	0.023	Metabolism	ko01100	Metabolic pathways	0.5540949	0.9964649	0	0	38	1655
RIG-I-like receptor signaling pathway	2	0.5570422	0.901	0.025	Organismal Systems	ko04622	RIG-I-like receptor signaling pathway	0.5570422	0.9964649	0	0	2	80
Malaria	3	0.5626173	1.351	0.024	Human Diseases	ko05144	Malaria	0.5626173	0.9964649	0	0	3	126
Kaposi sarcoma-associated herpesvirus infection	5	0.56884	2.252	0.023	Human Diseases	ko05167	Kaposi sarcoma-associated herpesvirus infection	0.56884	0.9964649	0	0	5	217
Arrhythmogenic right ventricular cardiomyopathy	2	0.5705086	0.901	0.024	Human Diseases	ko05412	Arrhythmogenic right ventricular cardiomyopathy	0.5705086	0.9964649	0	0	2	82
Glyoxylate and dicarboxylate metabolism	1	0.5707857	0.450	0.028	Metabolism	ko00630	Glyoxylate and dicarboxylate metabolism	0.5707857	0.9964649	0	0	1	36
cGMP-PKG signaling pathway	4	0.5725292	1.802	0.023	Environmental Information Processing	ko04022	cGMP-PKG signaling pathway	0.5725292	0.9964649	0	0	4	173
Platinum drug resistance	2	0.59015	0.901	0.024	Human Diseases	ko01524	Platinum drug resistance	0.59015	0.9964649	0	0	2	85
RNA polymerase	1	0.5905262	0.450	0.026	Genetic Information Processing	ko03020	RNA polymerase	0.5905262	0.9964649	0	0	1	38
Aldosterone-regulated sodium reabsorption	1	0.5905262	0.450	0.026	Organismal Systems	ko04960	Aldosterone-regulated sodium reabsorption	0.5905262	0.9964649	0	0	1	38
Thyroid cancer	1	0.5905262	0.450	0.026	Human Diseases	ko05216	Thyroid cancer	0.5905262	0.9964649	0	0	1	38
Neutrophil extracellular trap formation	5	0.6011929	2.252	0.022	Organismal Systems	ko04613	Neutrophil extracellular trap formation	0.6011929	0.9964649	0	0	5	225
Bladder cancer	1	0.6093627	0.450	0.025	Human Diseases	ko05219	Bladder cancer	0.6093627	0.9964649	0	0	1	40
Cell adhesion molecules	5	0.6129698	2.252	0.022	Environmental Information Processing	ko04514	Cell adhesion molecules	0.6129698	0.9964649	0	0	5	228
Lysosome	3	0.6146423	1.351	0.022	Cellular Processes	ko04142	Lysosome	0.6146423	0.9964649	0	0	3	136
Tyrosine metabolism	1	0.6184549	0.450	0.024	Metabolism	ko00350	Tyrosine metabolism	0.6184549	0.9964649	0	0	1	41
Various types of N-glycan biosynthesis	1	0.6273365	0.450	0.024	Metabolism	ko00513	Various types of N-glycan biosynthesis	0.6273365	0.9964649	0	0	1	42
Chemokine signaling pathway	4	0.6382683	1.802	0.021	Organismal Systems	ko04062	Chemokine signaling pathway	0.6382683	0.9964649	0	0	4	188
Estrogen signaling pathway	3	0.6390519	1.351	0.021	Organismal Systems	ko04915	Estrogen signaling pathway	0.6390519	0.9964649	0	0	3	141
GnRH signaling pathway	2	0.6392425	0.901	0.022	Organismal Systems	ko04912	GnRH signaling pathway	0.6392425	0.9964649	0	0	2	93
NOD-like receptor signaling pathway	4	0.6546546	1.802	0.021	Organismal Systems	ko04621	NOD-like receptor signaling pathway	0.6546546	0.9964649	0	0	4	192
Thermogenesis	6	0.6555881	2.703	0.021	Organismal Systems	ko04714	Thermogenesis	0.6555881	0.9964649	0	0	6	286
Insulin signaling pathway	3	0.6577909	1.351	0.021	Organismal Systems	ko04910	Insulin signaling pathway	0.6577909	0.9964649	0	0	3	145
Tryptophan metabolism	1	0.6608511	0.450	0.022	Metabolism	ko00380	Tryptophan metabolism	0.6608511	0.9964649	0	0	1	46
GABAergic synapse	2	0.6620104	0.901	0.021	Organismal Systems	ko04727	GABAergic synapse	0.6620104	0.9964649	0	0	2	97
Colorectal cancer	2	0.6620104	0.901	0.021	Human Diseases	ko05210	Colorectal cancer	0.6620104	0.9964649	0	0	2	97
Glycine, serine and threonine metabolism	1	0.6687499	0.450	0.021	Metabolism	ko00260	Glycine, serine and threonine metabolism	0.6687499	0.9964649	0	0	1	47
Aminoacyl-tRNA biosynthesis	1	0.6687499	0.450	0.021	Genetic Information Processing	ko00970	Aminoacyl-tRNA biosynthesis	0.6687499	0.9964649	0	0	1	47
Vascular smooth muscle contraction	3	0.6713819	1.351	0.020	Organismal Systems	ko04270	Vascular smooth muscle contraction	0.6713819	0.9964649	0	0	3	148
B cell receptor signaling pathway	2	0.6729567	0.901	0.020	Organismal Systems	ko04662	B cell receptor signaling pathway	0.6729567	0.9964649	0	0	2	99
Pertussis	2	0.6729567	0.901	0.020	Human Diseases	ko05133	Pertussis	0.6729567	0.9964649	0	0	2	99
Nucleotide excision repair	1	0.6764655	0.450	0.021	Genetic Information Processing	ko03420	Nucleotide excision repair	0.6764655	0.9964649	0	0	1	48
Choline metabolism in cancer	2	0.6783217	0.901	0.020	Human Diseases	ko05231	Choline metabolism in cancer	0.6783217	0.9964649	0	0	2	100
Cocaine addiction	1	0.6840022	0.450	0.020	Human Diseases	ko05030	Cocaine addiction	0.6840022	0.9964649	0	0	1	49
Human T-cell leukemia virus 1 infection	6	0.6879185	2.703	0.020	Human Diseases	ko05166	Human T-cell leukemia virus 1 infection	0.6879185	0.9964649	0	0	6	296
Aldosterone synthesis and secretion	2	0.6888373	0.901	0.020	Organismal Systems	ko04925	Aldosterone synthesis and secretion	0.6888373	0.9964649	0	0	2	102
Sphingolipid metabolism	1	0.6913641	0.450	0.020	Metabolism	ko00600	Sphingolipid metabolism	0.6913641	0.9964649	0	0	1	50
Pyruvate metabolism	1	0.6913641	0.450	0.020	Metabolism	ko00620	Pyruvate metabolism	0.6913641	0.9964649	0	0	1	50
Oxytocin signaling pathway	3	0.6931512	1.351	0.020	Organismal Systems	ko04921	Oxytocin signaling pathway	0.6931512	0.9964649	0	0	3	153
Primary immunodeficiency	1	0.6985552	0.450	0.020	Human Diseases	ko05340	Primary immunodeficiency	0.6985552	0.9964649	0	0	1	51
Cardiac muscle contraction	2	0.6990699	0.901	0.019	Organismal Systems	ko04260	Cardiac muscle contraction	0.6990699	0.9964649	0	0	2	104
Focal adhesion	4	0.7044322	1.802	0.020	Cellular Processes	ko04510	Focal adhesion	0.7044322	0.9964649	0	0	4	205
N-Glycan biosynthesis	1	0.7055796	0.450	0.019	Metabolism	ko00510	N-Glycan biosynthesis	0.7055796	0.9964649	0	0	1	52
Adrenergic signaling in cardiomyocytes	3	0.7056851	1.351	0.019	Organismal Systems	ko04261	Adrenergic signaling in cardiomyocytes	0.7056851	0.9964649	0	0	3	156
Human cytomegalovirus infection	5	0.7094025	2.252	0.020	Human Diseases	ko05163	Human cytomegalovirus infection	0.7094025	0.9964649	0	0	5	255
Gastric cancer	4	0.7116136	1.802	0.019	Human Diseases	ko05226	Gastric cancer	0.7116136	0.9964649	0	0	4	207
Fatty acid degradation	1	0.7124409	0.450	0.019	Metabolism	ko00071	Fatty acid degradation	0.7124409	0.9964649	0	0	1	53
Cysteine and methionine metabolism	1	0.7124409	0.450	0.019	Metabolism	ko00270	Cysteine and methionine metabolism	0.7124409	0.9964649	0	0	1	53
Ubiquitin mediated proteolysis	3	0.7178263	1.351	0.019	Genetic Information Processing	ko04120	Ubiquitin mediated proteolysis	0.7178263	0.9964649	0	0	3	159
Measles	4	0.7186677	1.802	0.019	Human Diseases	ko05162	Measles	0.7186677	0.9964649	0	0	4	209
Carbohydrate digestion and absorption	1	0.7191431	0.450	0.019	Organismal Systems	ko04973	Carbohydrate digestion and absorption	0.7191431	0.9964649	0	0	1	54
Spinocerebellar ataxia	3	0.7217866	1.351	0.019	Human Diseases	ko05017	Spinocerebellar ataxia	0.7217866	0.9964649	0	0	3	160
Endocrine and other factor-regulated calcium reabsorption	1	0.7256897	0.450	0.018	Organismal Systems	ko04961	Endocrine and other factor-regulated calcium reabsorption	0.7256897	0.9964649	0	0	1	55
Cholesterol metabolism	1	0.7320845	0.450	0.018	Organismal Systems	ko04979	Cholesterol metabolism	0.7320845	0.9964649	0	0	1	56
Leishmaniasis	2	0.7327121	0.901	0.018	Human Diseases	ko05140	Leishmaniasis	0.7327121	0.9964649	0	0	2	111
Cushing syndrome	3	0.7334095	1.351	0.018	Human Diseases	ko04934	Cushing syndrome	0.7334095	0.9964649	0	0	3	163
Retrograde endocannabinoid signaling	3	0.7371983	1.351	0.018	Organismal Systems	ko04723	Retrograde endocannabinoid signaling	0.7371983	0.9964649	0	0	3	164
Protein digestion and absorption	2	0.7372493	0.901	0.018	Organismal Systems	ko04974	Protein digestion and absorption	0.7372493	0.9964649	0	0	2	112
Proteoglycans in cancer	4	0.7390695	1.802	0.019	Human Diseases	ko05205	Proteoglycans in cancer	0.7390695	0.9964649	0	0	4	215
Ovarian steroidogenesis	1	0.7444321	0.450	0.017	Organismal Systems	ko04913	Ovarian steroidogenesis	0.7444321	0.9964649	0	0	1	58
C-type lectin receptor signaling pathway	2	0.7461277	0.901	0.018	Organismal Systems	ko04625	C-type lectin receptor signaling pathway	0.7461277	0.9964649	0	0	2	114
mTOR signaling pathway	3	0.7483107	1.351	0.018	Environmental Information Processing	ko04150	mTOR signaling pathway	0.7483107	0.9964649	0	0	3	167
Long-term depression	1	0.7503917	0.450	0.017	Organismal Systems	ko04730	Long-term depression	0.7503917	0.9964649	0	0	1	59
Endometrial cancer	1	0.7618992	0.450	0.016	Human Diseases	ko05213	Endometrial cancer	0.7618992	0.9964649	0	0	1	61
Sphingolipid signaling pathway	2	0.7672084	0.901	0.017	Environmental Information Processing	ko04071	Sphingolipid signaling pathway	0.7672084	0.9964649	0	0	2	119
Longevity regulating pathway - multiple species	1	0.7674533	0.450	0.016	Organismal Systems	ko04213	Longevity regulating pathway - multiple species	0.7674533	0.9964649	0	0	1	62
Growth hormone synthesis, secretion and action	2	0.7712381	0.901	0.017	Organismal Systems	ko04935	Growth hormone synthesis, secretion and action	0.7712381	0.9964649	0	0	2	120
Nucleocytoplasmic transport	2	0.786757	0.901	0.016	Genetic Information Processing	ko03013	Nucleocytoplasmic transport	0.786757	0.9964649	0	0	2	124
Inflammatory mediator regulation of TRP channels	2	0.786757	0.901	0.016	Organismal Systems	ko04750	Inflammatory mediator regulation of TRP channels	0.786757	0.9964649	0	0	2	124
Platelet activation	2	0.7904898	0.901	0.016	Organismal Systems	ko04611	Platelet activation	0.7904898	0.9964649	0	0	2	125
Neurotrophin signaling pathway	2	0.7904898	0.901	0.016	Organismal Systems	ko04722	Neurotrophin signaling pathway	0.7904898	0.9964649	0	0	2	125
Long-term potentiation	1	0.7933476	0.450	0.015	Organismal Systems	ko04720	Long-term potentiation	0.7933476	0.9964649	0	0	1	67
Ras signaling pathway	5	0.8003325	2.252	0.017	Environmental Information Processing	ko04014	Ras signaling pathway	0.8003325	0.9964649	0	0	5	287
AMPK signaling pathway	2	0.8013461	0.901	0.016	Environmental Information Processing	ko04152	AMPK signaling pathway	0.8013461	0.9964649	0	0	2	128
Metabolism of xenobiotics by cytochrome P450	1	0.8074846	0.450	0.014	Metabolism	ko00980	Metabolism of xenobiotics by cytochrome P450	0.8074846	0.9964649	0	0	1	70
Amphetamine addiction	1	0.8074846	0.450	0.014	Human Diseases	ko05031	Amphetamine addiction	0.8074846	0.9964649	0	0	1	70
Alzheimer disease	8	0.8144134	3.604	0.018	Human Diseases	ko05010	Alzheimer disease	0.8144134	0.9964649	0	0	8	444
FoxO signaling pathway	2	0.8247637	0.901	0.015	Environmental Information Processing	ko04068	FoxO signaling pathway	0.8247637	0.9964649	0	0	2	135
Melanoma	1	0.8248472	0.450	0.014	Human Diseases	ko05218	Melanoma	0.8248472	0.9964649	0	0	1	74
Non-small cell lung cancer	1	0.8248472	0.450	0.014	Human Diseases	ko05223	Non-small cell lung cancer	0.8248472	0.9964649	0	0	1	74
Mitophagy - animal	1	0.8289386	0.450	0.013	Cellular Processes	ko04137	Mitophagy - animal	0.8289386	0.9964649	0	0	1	75
Thyroid hormone synthesis	1	0.8289386	0.450	0.013	Organismal Systems	ko04918	Thyroid hormone synthesis	0.8289386	0.9964649	0	0	1	75
Renal cell carcinoma	1	0.8329347	0.450	0.013	Human Diseases	ko05211	Renal cell carcinoma	0.8329347	0.9964649	0	0	1	76
Glioma	1	0.836838	0.450	0.013	Human Diseases	ko05214	Glioma	0.836838	0.9964649	0	0	1	77
Fc epsilon RI signaling pathway	1	0.8406504	0.450	0.013	Organismal Systems	ko04664	Fc epsilon RI signaling pathway	0.8406504	0.9964649	0	0	1	78
Chronic myeloid leukemia	1	0.8443741	0.450	0.013	Human Diseases	ko05220	Chronic myeloid leukemia	0.8443741	0.9964649	0	0	1	79
RNA degradation	1	0.8515637	0.450	0.012	Genetic Information Processing	ko03018	RNA degradation	0.8515637	0.9964649	0	0	1	81
Yersinia infection	3	0.8542423	1.351	0.015	Human Diseases	ko05135	Yersinia infection	0.8542423	0.9964649	0	0	3	203
Retinol metabolism	1	0.8550336	0.450	0.012	Metabolism	ko00830	Retinol metabolism	0.8550336	0.9964649	0	0	1	82
p53 signaling pathway	1	0.8584226	0.450	0.012	Cellular Processes	ko04115	p53 signaling pathway	0.8584226	0.9964649	0	0	1	83
Breast cancer	2	0.8617841	0.901	0.014	Human Diseases	ko05224	Breast cancer	0.8617841	0.9964649	0	0	2	148
Apelin signaling pathway	2	0.8668019	0.901	0.013	Environmental Information Processing	ko04371	Apelin signaling pathway	0.8668019	0.9964649	0	0	2	150
EGFR tyrosine kinase inhibitor resistance	1	0.8681238	0.450	0.012	Human Diseases	ko01521	EGFR tyrosine kinase inhibitor resistance	0.8681238	0.9964649	0	0	1	86
Alcoholic liver disease	2	0.8716527	0.901	0.013	Human Diseases	ko04936	Alcoholic liver disease	0.8716527	0.9964649	0	0	2	152
PI3K-Akt signaling pathway	6	0.8800573	2.703	0.016	Environmental Information Processing	ko04151	PI3K-Akt signaling pathway	0.8800573	0.9964649	0	0	6	380
Fluid shear stress and atherosclerosis	2	0.8808721	0.901	0.013	Human Diseases	ko05418	Fluid shear stress and atherosclerosis	0.8808721	0.9964649	0	0	2	156
Longevity regulating pathway	1	0.8882629	0.450	0.011	Organismal Systems	ko04211	Longevity regulating pathway	0.8882629	0.9964649	0	0	1	93
Endocrine resistance	1	0.8959272	0.450	0.010	Human Diseases	ko01522	Endocrine resistance	0.8959272	0.9964649	0	0	1	96
Bile secretion	1	0.8983639	0.450	0.010	Organismal Systems	ko04976	Bile secretion	0.8983639	0.9964649	0	0	1	97
Phospholipase D signaling pathway	2	0.8994287	0.901	0.012	Environmental Information Processing	ko04072	Phospholipase D signaling pathway	0.8994287	0.9964649	0	0	2	165
Staphylococcus aureus infection	2	0.8994287	0.901	0.012	Human Diseases	ko05150	Staphylococcus aureus infection	0.8994287	0.9964649	0	0	2	165
MicroRNAs in cancer	2	0.9013163	0.901	0.012	Human Diseases	ko05206	MicroRNAs in cancer	0.9013163	0.9964649	0	0	2	166
Pathogenic Escherichia coli infection	1	0.9053382	0.450	0.010	Human Diseases	ko05130	Pathogenic Escherichia coli infection	0.9053382	0.9964649	0	0	1	100
Prostate cancer	1	0.9075554	0.450	0.010	Human Diseases	ko05215	Prostate cancer	0.9075554	0.9964649	0	0	1	101
Type I diabetes mellitus	1	0.909721	0.450	0.010	Human Diseases	ko04940	Type I diabetes mellitus	0.909721	0.9964649	0	0	1	102
Pathways in cancer	9	0.9097366	4.054	0.016	Human Diseases	ko05200	Pathways in cancer	0.9097366	0.9964649	0	0	9	561
Olfactory transduction	28	0.9158717	12.613	0.019	Organismal Systems	ko04740	Olfactory transduction	0.9158717	0.9964649	0	0	28	1500
Melanogenesis	1	0.9178896	0.450	0.009	Organismal Systems	ko04916	Melanogenesis	0.9178896	0.9964649	0	0	1	106
Rheumatoid arthritis	2	0.9184611	0.901	0.011	Human Diseases	ko05323	Rheumatoid arthritis	0.9184611	0.9964649	0	0	2	176
Parathyroid hormone synthesis, secretion and action	1	0.9198141	0.450	0.009	Organismal Systems	ko04928	Parathyroid hormone synthesis, secretion and action	0.9198141	0.9964649	0	0	1	107
Small cell lung cancer	1	0.9198141	0.450	0.009	Human Diseases	ko05222	Small cell lung cancer	0.9198141	0.9964649	0	0	1	107
Fc gamma R-mediated phagocytosis	1	0.9235293	0.450	0.009	Organismal Systems	ko04666	Fc gamma R-mediated phagocytosis	0.9235293	0.9964649	0	0	1	109
Calcium signaling pathway	4	0.923898	1.802	0.013	Environmental Information Processing	ko04020	Calcium signaling pathway	0.923898	0.9964649	0	0	4	302
Hepatitis B	2	0.9259482	0.901	0.011	Human Diseases	ko05161	Hepatitis B	0.9259482	0.9964649	0	0	2	181
Axon guidance	2	0.9301254	0.901	0.011	Organismal Systems	ko04360	Axon guidance	0.9301254	0.9964649	0	0	2	184
Antigen processing and presentation	1	0.9320847	0.450	0.009	Organismal Systems	ko04612	Antigen processing and presentation	0.9320847	0.9964649	0	0	1	114
Pathways of neurodegeneration - multiple diseases	8	0.9352035	3.604	0.015	Human Diseases	ko05022	Pathways of neurodegeneration - multiple diseases	0.9352035	0.9964649	0	0	8	536
Insulin resistance	1	0.9352337	0.450	0.009	Human Diseases	ko04931	Insulin resistance	0.9352337	0.9964649	0	0	1	116
NF-kappa B signaling pathway	2	0.9365981	0.901	0.011	Environmental Information Processing	ko04064	NF-kappa B signaling pathway	0.9365981	0.9964649	0	0	2	189
Alcoholism	2	0.9365981	0.901	0.011	Human Diseases	ko05034	Alcoholism	0.9365981	0.9964649	0	0	2	189
Diabetic cardiomyopathy	3	0.9374139	1.351	0.012	Human Diseases	ko05415	Diabetic cardiomyopathy	0.9374139	0.9964649	0	0	3	254
Oxidative phosphorylation	2	0.9402056	0.901	0.010	Metabolism	ko00190	Oxidative phosphorylation	0.9402056	0.9964649	0	0	2	192
TNF signaling pathway	1	0.9411023	0.450	0.008	Environmental Information Processing	ko04668	TNF signaling pathway	0.9411023	0.9964649	0	0	1	120
Thyroid hormone signaling pathway	1	0.9464413	0.450	0.008	Organismal Systems	ko04919	Thyroid hormone signaling pathway	0.9464413	0.9964649	0	0	1	124
Herpes simplex virus 1 infection	6	0.9545552	2.703	0.013	Human Diseases	ko05168	Herpes simplex virus 1 infection	0.9545552	0.9964649	0	0	6	452
Relaxin signaling pathway	1	0.9577737	0.450	0.007	Organismal Systems	ko04926	Relaxin signaling pathway	0.9577737	0.9964649	0	0	1	134
Epstein-Barr virus infection	3	0.9617398	1.351	0.011	Human Diseases	ko05169	Epstein-Barr virus infection	0.9617398	0.9964649	0	0	3	282
Th1 and Th2 cell differentiation	1	0.9625099	0.450	0.007	Organismal Systems	ko04658	Th1 and Th2 cell differentiation	0.9625099	0.9964649	0	0	1	139
PD-L1 expression and PD-1 checkpoint pathway in cancer	1	0.9625099	0.450	0.007	Human Diseases	ko05235	PD-L1 expression and PD-1 checkpoint pathway in cancer	0.9625099	0.9964649	0	0	1	139
Coronavirus disease - COVID-19	5	0.9632098	2.252	0.012	Human Diseases	ko05171	Coronavirus disease - COVID-19	0.9632098	0.9964649	0	0	5	408
Spliceosome	1	0.9675001	0.450	0.007	Genetic Information Processing	ko03040	Spliceosome	0.9675001	0.9964649	0	0	1	145
Huntington disease	4	0.9711193	1.802	0.011	Human Diseases	ko05016	Huntington disease	0.9711193	0.9964649	0	0	4	362
T cell receptor signaling pathway	1	0.9737726	0.450	0.006	Organismal Systems	ko04660	T cell receptor signaling pathway	0.9737726	0.9964649	0	0	1	154
Amyotrophic lateral sclerosis	5	0.9747418	2.252	0.012	Human Diseases	ko05014	Amyotrophic lateral sclerosis	0.9747418	0.9964649	0	0	5	432
cAMP signaling pathway	2	0.9756681	0.901	0.008	Environmental Information Processing	ko04024	cAMP signaling pathway	0.9756681	0.9964649	0	0	2	237
Chagas disease	1	0.9772689	0.450	0.006	Human Diseases	ko05142	Chagas disease	0.9772689	0.9964649	0	0	1	160
Lipid and atherosclerosis	2	0.9775741	0.901	0.008	Human Diseases	ko05417	Lipid and atherosclerosis	0.9775741	0.9964649	0	0	2	241
Th17 cell differentiation	1	0.9798252	0.450	0.006	Organismal Systems	ko04659	Th17 cell differentiation	0.9798252	0.9964649	0	0	1	165
Cellular senescence	1	0.9807656	0.450	0.006	Cellular Processes	ko04218	Cellular senescence	0.9807656	0.9964649	0	0	1	167
JAK-STAT signaling pathway	1	0.983333	0.450	0.006	Environmental Information Processing	ko04630	JAK-STAT signaling pathway	0.983333	0.9964649	0	0	1	173
Necroptosis	1	0.989913	0.450	0.005	Cellular Processes	ko04217	Necroptosis	0.989913	0.9964649	0	0	1	194
Non-alcoholic fatty liver disease	1	0.9903846	0.450	0.005	Human Diseases	ko04932	Non-alcoholic fatty liver disease	0.9903846	0.9964649	0	0	1	196
Cytokine-cytokine receptor interaction	2	0.9904062	0.901	0.007	Environmental Information Processing	ko04060	Cytokine-cytokine receptor interaction	0.9904062	0.9964649	0	0	2	282
Chemical carcinogenesis - receptor activation	1	0.9926124	0.450	0.005	Human Diseases	ko05207	Chemical carcinogenesis - receptor activation	0.9926124	0.9964649	0	0	1	207
Parkinson disease	2	0.9959791	0.901	0.006	Human Diseases	ko05012	Parkinson disease	0.9959791	0.9964649	0	0	2	323
Prion disease	2	0.9964649	0.901	0.006	Human Diseases	ko05020	Prion disease	0.9964649	0.9964649	0	0	2	329
