# Supplementary material for: Copy Number Variation and Selection Signal: Exploring the Domestication History and Phenotype Differences Between Duroc and the Chinese Native Ningxiang Pigs
Source: Int J Mol Sci. 2024 Oct 31;25(21):11716. doi: 10.3390/ijms252111716 (PMC11546390; doi:10.3390/ijms252111716)
Supplement: Supplementary file 1 [file ijms-25-11716-s001.zip › Table S8. Duroc pig GO pathway.xls]

id	num	pvalue	per	ratio	class	ID	Descrption	Pvalue	Qvalue	Up	Down	fg_num	bg_num
GO:0042289 MHC class II protein binding	3	0.000295972011207781	0.716	0.500	Molecular Function	GO:0042289	MHC class II protein binding	0.000295972011207781	0.0816146205665016	0	0	3	6
GO:0005522 profilin binding	3	0.000508313405979597	0.716	0.429	Molecular Function	GO:0005522	profilin binding	0.000508313405979597	0.0816146205665016	0	0	3	7
GO:0004516 nicotinate phosphoribosyltransferase activity	2	0.000627357911431658	0.477	1.000	Molecular Function	GO:0004516	nicotinate phosphoribosyltransferase activity	0.000627357911431658	0.0816146205665016	0	0	2	2
GO:0050038 L-xylulose reductase (NADP+) activity	2	0.000627357911431658	0.477	1.000	Molecular Function	GO:0050038	L-xylulose reductase (NADP+) activity	0.000627357911431658	0.0816146205665016	0	0	2	2
GO:0102193 protein-ribulosamine 3-kinase activity	2	0.000627357911431658	0.477	1.000	Molecular Function	GO:0102193	protein-ribulosamine 3-kinase activity	0.000627357911431658	0.0816146205665016	0	0	2	2
GO:1990136 linoleate 9S-lipoxygenase activity	2	0.000627357911431658	0.477	1.000	Molecular Function	GO:1990136	linoleate 9S-lipoxygenase activity	0.000627357911431658	0.0816146205665016	0	0	2	2
GO:0005521 lamin binding	3	0.000798186998205395	0.716	0.375	Molecular Function	GO:0005521	lamin binding	0.000798186998205395	0.0816146205665016	0	0	3	8
GO:0008061 chitin binding	3	0.000798186998205395	0.716	0.375	Molecular Function	GO:0008061	chitin binding	0.000798186998205395	0.0816146205665016	0	0	3	8
GO:0051121 hepoxilin metabolic process	3	5.85196315493801e-05	0.709	0.750	Biological Process	GO:0051121	hepoxilin metabolic process	5.85196315493801e-05	0.093115718322077	0	0	3	4
GO:0051122 hepoxilin biosynthetic process	3	5.85196315493801e-05	0.709	0.750	Biological Process	GO:0051122	hepoxilin biosynthetic process	5.85196315493801e-05	0.093115718322077	0	0	3	4
GO:0031623 receptor internalization	10	6.70598856107582e-05	2.364	0.112	Biological Process	GO:0031623	receptor internalization	6.70598856107582e-05	0.093115718322077	0	0	10	89
GO:0019318 hexose metabolic process	15	8.64465047531054e-05	3.546	0.078	Biological Process	GO:0019318	hexose metabolic process	8.64465047531054e-05	0.093115718322077	0	0	15	192
GO:0005975 carbohydrate metabolic process	27	0.000110356060952987	6.383	0.054	Biological Process	GO:0005975	carbohydrate metabolic process	0.000110356060952987	0.093115718322077	0	0	27	496
GO:0006006 glucose metabolic process	13	0.000124764249649947	3.073	0.084	Biological Process	GO:0006006	glucose metabolic process	0.000124764249649947	0.093115718322077	0	0	13	155
GO:0005996 monosaccharide metabolic process	15	0.000199287574158867	3.546	0.072	Biological Process	GO:0005996	monosaccharide metabolic process	0.000199287574158867	0.127487108154772	0	0	15	207
GO:0030172 troponin C binding	2	0.0018507565320364	0.477	0.667	Molecular Function	GO:0030172	troponin C binding	0.0018507565320364	0.137628985745979	0	0	2	3
GO:0032184 SUMO polymer binding	2	0.0018507565320364	0.477	0.667	Molecular Function	GO:0032184	SUMO polymer binding	0.0018507565320364	0.137628985745979	0	0	2	3
GO:0033829 O-fucosylpeptide 3-beta-N-acetylglucosaminyltransferase activity	2	0.0018507565320364	0.477	0.667	Molecular Function	GO:0033829	O-fucosylpeptide 3-beta-N-acetylglucosaminyltransferase activity	0.0018507565320364	0.137628985745979	0	0	2	3
GO:0032010 phagolysosome	2	0.000577493737566106	0.462	1.000	Cellular Component	GO:0032010	phagolysosome	0.000577493737566106	0.159965765305811	0	0	2	2
GO:0033565 ESCRT-0 complex	2	0.000577493737566106	0.462	1.000	Cellular Component	GO:0033565	ESCRT-0 complex	0.000577493737566106	0.159965765305811	0	0	2	2
GO:0009952 anterior/posterior pattern specification	14	0.000302641915808076	3.310	0.073	Biological Process	GO:0009952	anterior/posterior pattern specification	0.000302641915808076	0.16940381237357	0	0	14	192
GO:0070925 organelle assembly	35	0.000384443146047269	8.274	0.045	Biological Process	GO:0070925	organelle assembly	0.000384443146047269	0.191281823111074	0	0	35	770
GO:0043651 linoleic acid metabolic process	3	0.000484406206685296	0.709	0.429	Biological Process	GO:0043651	linoleic acid metabolic process	0.000484406206685296	0.199581730605077	0	0	3	7
GO:0043112 receptor metabolic process	11	0.00049026329536754	2.600	0.082	Biological Process	GO:0043112	receptor metabolic process	0.00049026329536754	0.199581730605077	0	0	11	134
GO:0006996 organelle organization	104	0.000560290844690324	24.586	0.033	Biological Process	GO:0006996	organelle organization	0.000560290844690324	0.209081866876939	0	0	104	3124
GO:0005861 troponin complex	3	0.00146301685142818	0.693	0.300	Cellular Component	GO:0005861	troponin complex	0.00146301685142818	0.237007198963605	0	0	3	10
GO:0005622 intracellular anatomical structure	323	0.00199566713306867	74.596	0.026	Cellular Component	GO:0005622	intracellular anatomical structure	0.00199566713306867	0.237007198963605	0	0	323	12279
GO:0005737 cytoplasm	248	0.00213905414227081	57.275	0.027	Cellular Component	GO:0005737	cytoplasm	0.00213905414227081	0.237007198963605	0	0	248	9069
GO:1990023 mitotic spindle midzone	3	0.00258776244007231	0.693	0.250	Cellular Component	GO:1990023	mitotic spindle midzone	0.00258776244007231	0.238936731966677	0	0	3	12
GO:0031901 early endosome membrane	7	0.00383535351689416	1.617	0.084	Cellular Component	GO:0031901	early endosome membrane	0.00383535351689416	0.241960845584908	0	0	7	83
GO:0005635 nuclear envelope	17	0.00386810794353613	3.926	0.050	Cellular Component	GO:0005635	nuclear envelope	0.00386810794353613	0.241960845584908	0	0	17	341
GO:0012506 vesicle membrane	23	0.0047837621536335	5.312	0.043	Cellular Component	GO:0012506	vesicle membrane	0.0047837621536335	0.241960845584908	0	0	23	529
GO:0005776 autophagosome	7	0.00529637670133354	1.617	0.080	Cellular Component	GO:0005776	autophagosome	0.00529637670133354	0.241960845584908	0	0	7	88
GO:0030173 integral component of Golgi membrane	5	0.0057631612400752	1.155	0.104	Cellular Component	GO:0030173	integral component of Golgi membrane	0.0057631612400752	0.241960845584908	0	0	5	48
GO:0031982 vesicle	50	0.00604234623340769	11.547	0.035	Cellular Component	GO:0031982	vesicle	0.00604234623340769	0.241960845584908	0	0	50	1447
GO:0031228 intrinsic component of Golgi membrane	5	0.00629404192393761	1.155	0.102	Cellular Component	GO:0031228	intrinsic component of Golgi membrane	0.00629404192393761	0.241960845584908	0	0	5	49
GO:0045111 intermediate filament cytoskeleton	10	0.00671009394341129	2.309	0.061	Cellular Component	GO:0045111	intermediate filament cytoskeleton	0.00671009394341129	0.241960845584908	0	0	10	165
GO:0048471 perinuclear region of cytoplasm	19	0.00691972145354734	4.388	0.045	Cellular Component	GO:0048471	perinuclear region of cytoplasm	0.00691972145354734	0.241960845584908	0	0	19	422
GO:0030659 cytoplasmic vesicle membrane	22	0.006988038861658	5.081	0.043	Cellular Component	GO:0030659	cytoplasmic vesicle membrane	0.006988038861658	0.241960845584908	0	0	22	515
GO:0004514 nicotinate-nucleotide diphosphorylase (carboxylating) activity	2	0.0036400484149854	0.477	0.500	Molecular Function	GO:0004514	nicotinate-nucleotide diphosphorylase (carboxylating) activity	0.0036400484149854	0.248129966954838	0	0	2	4
GO:0005819 spindle	15	0.00838075169987424	3.464	0.048	Cellular Component	GO:0005819	spindle	0.00838075169987424	0.251467044441188	0	0	15	310
GO:0005847 mRNA cleavage and polyadenylation specificity factor complex	3	0.00862432101874109	0.693	0.167	Cellular Component	GO:0005847	mRNA cleavage and polyadenylation specificity factor complex	0.00862432101874109	0.251467044441188	0	0	3	18
GO:0005865 striated muscle thin filament	3	0.00862432101874109	0.693	0.167	Cellular Component	GO:0005865	striated muscle thin filament	0.00862432101874109	0.251467044441188	0	0	3	18
GO:0055129 L-proline biosynthetic process	3	0.000760879884443483	0.709	0.375	Biological Process	GO:0055129	L-proline biosynthetic process	0.000760879884443483	0.26209385557984	0	0	3	8
GO:0099512 supramolecular fiber	27	0.009991354401632	6.236	0.039	Cellular Component	GO:0099512	supramolecular fiber	0.009991354401632	0.276760516925206	0	0	27	694
GO:0051213 dioxygenase activity	7	0.00479381164043809	1.671	0.084	Molecular Function	GO:0051213	dioxygenase activity	0.00479381164043809	0.284894700793317	0	0	7	83
GO:0016645 oxidoreductase activity, acting on the CH-NH group of donors	4	0.00495407811050573	0.955	0.143	Molecular Function	GO:0016645	oxidoreductase activity, acting on the CH-NH group of donors	0.00495407811050573	0.284894700793317	0	0	4	28
GO:0004668 protein-arginine deiminase activity	2	0.00596621712211685	0.477	0.400	Molecular Function	GO:0004668	protein-arginine deiminase activity	0.00596621712211685	0.284894700793317	0	0	2	5
GO:0004735 pyrroline-5-carboxylate reductase activity	2	0.00596621712211685	0.477	0.400	Molecular Function	GO:0004735	pyrroline-5-carboxylate reductase activity	0.00596621712211685	0.284894700793317	0	0	2	5
GO:0031013 troponin I binding	2	0.00596621712211685	0.477	0.400	Molecular Function	GO:0031013	troponin I binding	0.00596621712211685	0.284894700793317	0	0	2	5
GO:0051379 epinephrine binding	2	0.00880133967757139	0.477	0.333	Molecular Function	GO:0051379	epinephrine binding	0.00880133967757139	0.284894700793317	0	0	2	6
GO:0016646 oxidoreductase activity, acting on the CH-NH group of donors, NAD or NADP as acceptor	3	0.00965407584963113	0.716	0.167	Molecular Function	GO:0016646	oxidoreductase activity, acting on the CH-NH group of donors, NAD or NADP as acceptor	0.00965407584963113	0.284894700793317	0	0	3	18
GO:0016835 carbon-oxygen lyase activity	6	0.010592581095998	1.432	0.081	Molecular Function	GO:0016835	carbon-oxygen lyase activity	0.010592581095998	0.284894700793317	0	0	6	74
GO:0004703 G protein-coupled receptor kinase activity	2	0.0121185501862081	0.477	0.286	Molecular Function	GO:0004703	G protein-coupled receptor kinase activity	0.0121185501862081	0.284894700793317	0	0	2	7
GO:0016810 hydrolase activity, acting on carbon-nitrogen (but not peptide) bonds	8	0.0129040377070408	1.909	0.065	Molecular Function	GO:0016810	hydrolase activity, acting on carbon-nitrogen (but not peptide) bonds	0.0129040377070408	0.284894700793317	0	0	8	124
GO:0015295 solute:proton symporter activity	3	0.012997911739387	0.716	0.150	Molecular Function	GO:0015295	solute:proton symporter activity	0.012997911739387	0.284894700793317	0	0	3	20
GO:0032182 ubiquitin-like protein binding	7	0.0135728323340773	1.671	0.069	Molecular Function	GO:0032182	ubiquitin-like protein binding	0.0135728323340773	0.284894700793317	0	0	7	101
GO:1901981 phosphatidylinositol phosphate binding	9	0.0145515595562303	2.148	0.059	Molecular Function	GO:1901981	phosphatidylinositol phosphate binding	0.0145515595562303	0.284894700793317	0	0	9	152
GO:0019798 procollagen-proline dioxygenase activity	2	0.015892004582209	0.477	0.250	Molecular Function	GO:0019798	procollagen-proline dioxygenase activity	0.015892004582209	0.284894700793317	0	0	2	8
GO:0016702 oxidoreductase activity, acting on single donors with incorporation of molecular oxygen, incorporation of two atoms of oxygen	3	0.0169231407439105	0.716	0.136	Molecular Function	GO:0016702	oxidoreductase activity, acting on single donors with incorporation of molecular oxygen, incorporation of two atoms of oxygen	0.0169231407439105	0.284894700793317	0	0	3	22
GO:1902936 phosphatidylinositol bisphosphate binding	6	0.0169679352605557	1.432	0.073	Molecular Function	GO:1902936	phosphatidylinositol bisphosphate binding	0.0169679352605557	0.284894700793317	0	0	6	82
GO:0016836 hydro-lyase activity	5	0.0171063636461238	1.193	0.083	Molecular Function	GO:0016836	hydro-lyase activity	0.0171063636461238	0.284894700793317	0	0	5	60
GO:0035091 phosphatidylinositol binding	12	0.0172603629746503	2.864	0.050	Molecular Function	GO:0035091	phosphatidylinositol binding	0.0172603629746503	0.284894700793317	0	0	12	238
GO:0032266 phosphatidylinositol-3-phosphate binding	4	0.0174854001329367	0.955	0.100	Molecular Function	GO:0032266	phosphatidylinositol-3-phosphate binding	0.0174854001329367	0.284894700793317	0	0	4	40
GO:0019905 syntaxin binding	5	0.0182621676945713	1.193	0.082	Molecular Function	GO:0019905	syntaxin binding	0.0182621676945713	0.284894700793317	0	0	5	61
GO:0016701 oxidoreductase activity, acting on single donors with incorporation of molecular oxygen	3	0.0191069306338911	0.716	0.130	Molecular Function	GO:0016701	oxidoreductase activity, acting on single donors with incorporation of molecular oxygen	0.0191069306338911	0.284894700793317	0	0	3	23
GO:0042287 MHC protein binding	3	0.0191069306338911	0.716	0.130	Molecular Function	GO:0042287	MHC protein binding	0.0191069306338911	0.284894700793317	0	0	3	23
GO:0016918 retinal binding	2	0.0200968464742756	0.477	0.222	Molecular Function	GO:0016918	retinal binding	0.0200968464742756	0.284894700793317	0	0	2	9
GO:0070006 metalloaminopeptidase activity	3	0.0214390711073123	0.716	0.125	Molecular Function	GO:0070006	metalloaminopeptidase activity	0.0214390711073123	0.284894700793317	0	0	3	24
GO:0016813 hydrolase activity, acting on carbon-nitrogen (but not peptide) bonds, in linear amidines	2	0.0247091740547897	0.477	0.200	Molecular Function	GO:0016813	hydrolase activity, acting on carbon-nitrogen (but not peptide) bonds, in linear amidines	0.0247091740547897	0.284894700793317	0	0	2	10
GO:0071837 HMG box domain binding	2	0.0247091740547897	0.477	0.200	Molecular Function	GO:0071837	HMG box domain binding	0.0247091740547897	0.284894700793317	0	0	2	10
GO:0000831 inositol hexakisphosphate 6-kinase activity	1	0.0250763061822968	0.239	1.000	Molecular Function	GO:0000831	inositol hexakisphosphate 6-kinase activity	0.0250763061822968	0.284894700793317	0	0	1	1
GO:0003937 IMP cyclohydrolase activity	1	0.0250763061822968	0.239	1.000	Molecular Function	GO:0003937	IMP cyclohydrolase activity	0.0250763061822968	0.284894700793317	0	0	1	1
GO:0004306 ethanolamine-phosphate cytidylyltransferase activity	1	0.0250763061822968	0.239	1.000	Molecular Function	GO:0004306	ethanolamine-phosphate cytidylyltransferase activity	0.0250763061822968	0.284894700793317	0	0	1	1
GO:0004441 inositol-1,4-bisphosphate 1-phosphatase activity	1	0.0250763061822968	0.239	1.000	Molecular Function	GO:0004441	inositol-1,4-bisphosphate 1-phosphatase activity	0.0250763061822968	0.284894700793317	0	0	1	1
GO:0004489 methylenetetrahydrofolate reductase (NAD(P)H) activity	1	0.0250763061822968	0.239	1.000	Molecular Function	GO:0004489	methylenetetrahydrofolate reductase (NAD(P)H) activity	0.0250763061822968	0.284894700793317	0	0	1	1
GO:0004511 tyrosine 3-monooxygenase activity	1	0.0250763061822968	0.239	1.000	Molecular Function	GO:0004511	tyrosine 3-monooxygenase activity	0.0250763061822968	0.284894700793317	0	0	1	1
GO:0004642 phosphoribosylformylglycinamidine synthase activity	1	0.0250763061822968	0.239	1.000	Molecular Function	GO:0004642	phosphoribosylformylglycinamidine synthase activity	0.0250763061822968	0.284894700793317	0	0	1	1
GO:0004643 phosphoribosylaminoimidazolecarboxamide formyltransferase activity	1	0.0250763061822968	0.239	1.000	Molecular Function	GO:0004643	phosphoribosylaminoimidazolecarboxamide formyltransferase activity	0.0250763061822968	0.284894700793317	0	0	1	1
GO:0004760 serine-pyruvate transaminase activity	1	0.0250763061822968	0.239	1.000	Molecular Function	GO:0004760	serine-pyruvate transaminase activity	0.0250763061822968	0.284894700793317	0	0	1	1
GO:0004801 transaldolase activity	1	0.0250763061822968	0.239	1.000	Molecular Function	GO:0004801	transaldolase activity	0.0250763061822968	0.284894700793317	0	0	1	1
GO:0004807 triose-phosphate isomerase activity	1	0.0250763061822968	0.239	1.000	Molecular Function	GO:0004807	triose-phosphate isomerase activity	0.0250763061822968	0.284894700793317	0	0	1	1
GO:0008426 protein kinase C inhibitor activity	1	0.0250763061822968	0.239	1.000	Molecular Function	GO:0008426	protein kinase C inhibitor activity	0.0250763061822968	0.284894700793317	0	0	1	1
GO:0008843 endochitinase activity	1	0.0250763061822968	0.239	1.000	Molecular Function	GO:0008843	endochitinase activity	0.0250763061822968	0.284894700793317	0	0	1	1
GO:0008929 methylglyoxal synthase activity	1	0.0250763061822968	0.239	1.000	Molecular Function	GO:0008929	methylglyoxal synthase activity	0.0250763061822968	0.284894700793317	0	0	1	1
GO:0015369 calcium:proton antiporter activity	1	0.0250763061822968	0.239	1.000	Molecular Function	GO:0015369	calcium:proton antiporter activity	0.0250763061822968	0.284894700793317	0	0	1	1
GO:0015650 lactate:proton symporter activity	1	0.0250763061822968	0.239	1.000	Molecular Function	GO:0015650	lactate:proton symporter activity	0.0250763061822968	0.284894700793317	0	0	1	1
GO:0017188 aspartate N-acetyltransferase activity	1	0.0250763061822968	0.239	1.000	Molecular Function	GO:0017188	aspartate N-acetyltransferase activity	0.0250763061822968	0.284894700793317	0	0	1	1
GO:0019172 glyoxalase III activity	1	0.0250763061822968	0.239	1.000	Molecular Function	GO:0019172	glyoxalase III activity	0.0250763061822968	0.284894700793317	0	0	1	1
GO:0031177 phosphopantetheine binding	1	0.0250763061822968	0.239	1.000	Molecular Function	GO:0031177	phosphopantetheine binding	0.0250763061822968	0.284894700793317	0	0	1	1
GO:0031788 motilin receptor binding	1	0.0250763061822968	0.239	1.000	Molecular Function	GO:0031788	motilin receptor binding	0.0250763061822968	0.284894700793317	0	0	1	1
GO:0036403 arachidonate 8(S)-lipoxygenase activity	1	0.0250763061822968	0.239	1.000	Molecular Function	GO:0036403	arachidonate 8(S)-lipoxygenase activity	0.0250763061822968	0.284894700793317	0	0	1	1
GO:0042011 interleukin-16 binding	1	0.0250763061822968	0.239	1.000	Molecular Function	GO:0042011	interleukin-16 binding	0.0250763061822968	0.284894700793317	0	0	1	1
GO:0042012 interleukin-16 receptor activity	1	0.0250763061822968	0.239	1.000	Molecular Function	GO:0042012	interleukin-16 receptor activity	0.0250763061822968	0.284894700793317	0	0	1	1
GO:0042281 dolichyl pyrophosphate Man9GlcNAc2 alpha-1,3-glucosyltransferase activity	1	0.0250763061822968	0.239	1.000	Molecular Function	GO:0042281	dolichyl pyrophosphate Man9GlcNAc2 alpha-1,3-glucosyltransferase activity	0.0250763061822968	0.284894700793317	0	0	1	1
GO:0047677 arachidonate 8(R)-lipoxygenase activity	1	0.0250763061822968	0.239	1.000	Molecular Function	GO:0047677	arachidonate 8(R)-lipoxygenase activity	0.0250763061822968	0.284894700793317	0	0	1	1
GO:0050486 intramolecular transferase activity, transferring hydroxy groups	1	0.0250763061822968	0.239	1.000	Molecular Function	GO:0050486	intramolecular transferase activity, transferring hydroxy groups	0.0250763061822968	0.284894700793317	0	0	1	1
GO:0050577 GDP-L-fucose synthase activity	1	0.0250763061822968	0.239	1.000	Molecular Function	GO:0050577	GDP-L-fucose synthase activity	0.0250763061822968	0.284894700793317	0	0	1	1
GO:0051120 hepoxilin A3 synthase activity	1	0.0250763061822968	0.239	1.000	Molecular Function	GO:0051120	hepoxilin A3 synthase activity	0.0250763061822968	0.284894700793317	0	0	1	1
GO:0062078 TSC1-TSC2 complex binding	1	0.0250763061822968	0.239	1.000	Molecular Function	GO:0062078	TSC1-TSC2 complex binding	0.0250763061822968	0.284894700793317	0	0	1	1
GO:0106312 methylenetetrahydrofolate reductase NADH activity	1	0.0250763061822968	0.239	1.000	Molecular Function	GO:0106312	methylenetetrahydrofolate reductase NADH activity	0.0250763061822968	0.284894700793317	0	0	1	1
GO:0106313 methylenetetrahydrofolate reductase NADPH activity	1	0.0250763061822968	0.239	1.000	Molecular Function	GO:0106313	methylenetetrahydrofolate reductase NADPH activity	0.0250763061822968	0.284894700793317	0	0	1	1
GO:0120241 2-iminobutanoate/2-iminopropanoate deaminase	1	0.0250763061822968	0.239	1.000	Molecular Function	GO:0120241	2-iminobutanoate/2-iminopropanoate deaminase	0.0250763061822968	0.284894700793317	0	0	1	1
GO:0120242 2-iminobutanoate deaminase activity	1	0.0250763061822968	0.239	1.000	Molecular Function	GO:0120242	2-iminobutanoate deaminase activity	0.0250763061822968	0.284894700793317	0	0	1	1
GO:1990699 palmitoleyl hydrolase activity	1	0.0250763061822968	0.239	1.000	Molecular Function	GO:1990699	palmitoleyl hydrolase activity	0.0250763061822968	0.284894700793317	0	0	1	1
GO:0099081 supramolecular polymer	27	0.011291203724776	6.236	0.039	Cellular Component	GO:0099081	supramolecular polymer	0.011291203724776	0.297872707786949	0	0	27	701
GO:0036379 myofilament	3	0.0133286291823232	0.693	0.143	Cellular Component	GO:0036379	myofilament	0.0133286291823232	0.301384937344425	0	0	3	21
GO:0030016 myofibril	9	0.0138442483146414	2.079	0.057	Cellular Component	GO:0030016	myofibril	0.0138442483146414	0.301384937344425	0	0	9	157
GO:0031967 organelle envelope	32	0.0142621279116114	7.390	0.036	Cellular Component	GO:0031967	organelle envelope	0.0142621279116114	0.301384937344425	0	0	32	884
GO:0031975 envelope	32	0.0142621279116114	7.390	0.036	Cellular Component	GO:0031975	envelope	0.0142621279116114	0.301384937344425	0	0	32	884
GO:0010008 endosome membrane	13	0.0144862742428572	3.002	0.048	Cellular Component	GO:0010008	endosome membrane	0.0144862742428572	0.301384937344425	0	0	13	271
GO:0042622 photoreceptor outer segment membrane	2	0.0146884355745478	0.462	0.250	Cellular Component	GO:0042622	photoreceptor outer segment membrane	0.0146884355745478	0.301384937344425	0	0	2	8
GO:0005856 cytoskeleton	58	0.0161939585393496	13.395	0.032	Cellular Component	GO:0005856	cytoskeleton	0.0161939585393496	0.303134275142027	0	0	58	1821
GO:0043292 contractile fiber	9	0.016676723611681	2.079	0.056	Cellular Component	GO:0043292	contractile fiber	0.016676723611681	0.303134275142027	0	0	9	162
GO:0030017 sarcomere	8	0.0185711707480476	1.848	0.058	Cellular Component	GO:0030017	sarcomere	0.0185711707480476	0.303134275142027	0	0	8	138
GO:0005790 smooth endoplasmic reticulum	2	0.0185872271154707	0.462	0.222	Cellular Component	GO:0005790	smooth endoplasmic reticulum	0.0185872271154707	0.303134275142027	0	0	2	9
GO:0044305 calyx of Held	2	0.0185872271154707	0.462	0.222	Cellular Component	GO:0044305	calyx of Held	0.0185872271154707	0.303134275142027	0	0	2	9
GO:0098793 presynapse	14	0.0207985238316909	3.233	0.044	Cellular Component	GO:0098793	presynapse	0.0207985238316909	0.303134275142027	0	0	14	315
GO:0005849 mRNA cleavage factor complex	3	0.0238564532413754	0.693	0.115	Cellular Component	GO:0005849	mRNA cleavage factor complex	0.0238564532413754	0.303134275142027	0	0	3	26
GO:0031410 cytoplasmic vesicle	44	0.0239782828554159	10.162	0.033	Cellular Component	GO:0031410	cytoplasmic vesicle	0.0239782828554159	0.303134275142027	0	0	44	1348
GO:0005731 nucleolus organizer region	1	0.0240582286920767	0.231	1.000	Cellular Component	GO:0005731	nucleolus organizer region	0.0240582286920767	0.303134275142027	0	0	1	1
GO:0016222 procollagen-proline 4-dioxygenase complex	1	0.0240582286920767	0.231	1.000	Cellular Component	GO:0016222	procollagen-proline 4-dioxygenase complex	0.0240582286920767	0.303134275142027	0	0	1	1
GO:0030692 Noc4p-Nop14p complex	1	0.0240582286920767	0.231	1.000	Cellular Component	GO:0030692	Noc4p-Nop14p complex	0.0240582286920767	0.303134275142027	0	0	1	1
GO:0030874 nucleolar chromatin	1	0.0240582286920767	0.231	1.000	Cellular Component	GO:0030874	nucleolar chromatin	0.0240582286920767	0.303134275142027	0	0	1	1
GO:0048237 rough endoplasmic reticulum lumen	1	0.0240582286920767	0.231	1.000	Cellular Component	GO:0048237	rough endoplasmic reticulum lumen	0.0240582286920767	0.303134275142027	0	0	1	1
GO:0061474 phagolysosome membrane	1	0.0240582286920767	0.231	1.000	Cellular Component	GO:0061474	phagolysosome membrane	0.0240582286920767	0.303134275142027	0	0	1	1
GO:0070701 mucus layer	1	0.0240582286920767	0.231	1.000	Cellular Component	GO:0070701	mucus layer	0.0240582286920767	0.303134275142027	0	0	1	1
GO:0120220 basal body patch	1	0.0240582286920767	0.231	1.000	Cellular Component	GO:0120220	basal body patch	0.0240582286920767	0.303134275142027	0	0	1	1
GO:0097708 intracellular vesicle	44	0.0245110965900056	10.162	0.033	Cellular Component	GO:0097708	intracellular vesicle	0.0245110965900056	0.303134275142027	0	0	44	1350
GO:0005769 early endosome	12	0.0246228201830167	2.771	0.046	Cellular Component	GO:0005769	early endosome	0.0246228201830167	0.303134275142027	0	0	12	261
GO:0016328 lateral plasma membrane	4	0.0261249310591569	0.924	0.085	Cellular Component	GO:0016328	lateral plasma membrane	0.0261249310591569	0.304822230499062	0	0	4	47
GO:0005773 vacuole	18	0.0265345668918085	4.157	0.040	Cellular Component	GO:0005773	vacuole	0.0265345668918085	0.304822230499062	0	0	18	453
GO:0005767 secondary lysosome	2	0.0275110316334894	0.462	0.182	Cellular Component	GO:0005767	secondary lysosome	0.0275110316334894	0.304822230499062	0	0	2	11
GO:0030688 preribosome, small subunit precursor	2	0.0275110316334894	0.462	0.182	Cellular Component	GO:0030688	preribosome, small subunit precursor	0.0275110316334894	0.304822230499062	0	0	2	11
GO:0031045 dense core granule	2	0.0275110316334894	0.462	0.182	Cellular Component	GO:0031045	dense core granule	0.0275110316334894	0.304822230499062	0	0	2	11
GO:0005179 hormone activity	6	0.0294561157512399	1.432	0.065	Molecular Function	GO:0005179	hormone activity	0.0294561157512399	0.31973045497031	0	0	6	93
GO:0004090 carbonyl reductase (NADPH) activity	2	0.0297060080412513	0.477	0.182	Molecular Function	GO:0004090	carbonyl reductase (NADPH) activity	0.0297060080412513	0.31973045497031	0	0	2	11
GO:0031543 peptidyl-proline dioxygenase activity	2	0.0297060080412513	0.477	0.182	Molecular Function	GO:0031543	peptidyl-proline dioxygenase activity	0.0297060080412513	0.31973045497031	0	0	2	11
GO:0050321 tau-protein kinase activity	2	0.0297060080412513	0.477	0.182	Molecular Function	GO:0050321	tau-protein kinase activity	0.0297060080412513	0.31973045497031	0	0	2	11
GO:0006561 proline biosynthetic process	3	0.00112047900279867	0.709	0.333	Biological Process	GO:0006561	proline biosynthetic process	0.00112047900279867	0.329157219023342	0	0	3	9
GO:0019372 lipoxygenase pathway	3	0.00112047900279867	0.709	0.333	Biological Process	GO:0019372	lipoxygenase pathway	0.00112047900279867	0.329157219023342	0	0	3	9
GO:0002708 positive regulation of lymphocyte mediated immunity	8	0.00117608653514369	1.891	0.094	Biological Process	GO:0002708	positive regulation of lymphocyte mediated immunity	0.00117608653514369	0.329157219023342	0	0	8	85
GO:0019842 vitamin binding	7	0.0340478048547666	1.671	0.057	Molecular Function	GO:0019842	vitamin binding	0.0340478048547666	0.329363074330786	0	0	7	122
GO:0032183 SUMO binding	2	0.0350652606192212	0.477	0.167	Molecular Function	GO:0032183	SUMO binding	0.0350652606192212	0.329363074330786	0	0	2	12
GO:0052745 inositol phosphate phosphatase activity	2	0.0350652606192212	0.477	0.167	Molecular Function	GO:0052745	inositol phosphate phosphatase activity	0.0350652606192212	0.329363074330786	0	0	2	12
GO:0072341 modified amino acid binding	5	0.0362517261605996	1.193	0.068	Molecular Function	GO:0072341	modified amino acid binding	0.0362517261605996	0.329363074330786	0	0	5	73
GO:0005515 protein binding	205	0.0390203784524525	48.926	0.028	Molecular Function	GO:0005515	protein binding	0.0390203784524525	0.329363074330786	0	0	205	7448
GO:0030695 GTPase regulator activity	16	0.039124028562155	3.819	0.041	Molecular Function	GO:0030695	GTPase regulator activity	0.039124028562155	0.329363074330786	0	0	16	392
GO:0060589 nucleoside-triphosphatase regulator activity	16	0.039124028562155	3.819	0.041	Molecular Function	GO:0060589	nucleoside-triphosphatase regulator activity	0.039124028562155	0.329363074330786	0	0	16	392
GO:0008013 beta-catenin binding	5	0.0400277732516472	1.193	0.067	Molecular Function	GO:0008013	beta-catenin binding	0.0400277732516472	0.329363074330786	0	0	5	75
GO:0004865 protein serine/threonine phosphatase inhibitor activity	2	0.0407657053568833	0.477	0.154	Molecular Function	GO:0004865	protein serine/threonine phosphatase inhibitor activity	0.0407657053568833	0.329363074330786	0	0	2	13
GO:1901338 catecholamine binding	2	0.0407657053568833	0.477	0.154	Molecular Function	GO:1901338	catecholamine binding	0.0407657053568833	0.329363074330786	0	0	2	13
GO:0005543 phospholipid binding	16	0.0430495300857661	3.819	0.040	Molecular Function	GO:0005543	phospholipid binding	0.0430495300857661	0.329363074330786	0	0	16	397
GO:0004177 aminopeptidase activity	3	0.0454006755603633	0.716	0.094	Molecular Function	GO:0004177	aminopeptidase activity	0.0454006755603633	0.329363074330786	0	0	3	32
GO:0000010 trans-hexaprenyltranstransferase activity	1	0.0495252544531622	0.239	0.500	Molecular Function	GO:0000010	trans-hexaprenyltranstransferase activity	0.0495252544531622	0.329363074330786	0	0	1	2
GO:0001604 urotensin II receptor activity	1	0.0495252544531622	0.239	0.500	Molecular Function	GO:0001604	urotensin II receptor activity	0.0495252544531622	0.329363074330786	0	0	1	2
GO:0003860 3-hydroxyisobutyryl-CoA hydrolase activity	1	0.0495252544531622	0.239	0.500	Molecular Function	GO:0003860	3-hydroxyisobutyryl-CoA hydrolase activity	0.0495252544531622	0.329363074330786	0	0	1	2
GO:0003875 ADP-ribosylarginine hydrolase activity	1	0.0495252544531622	0.239	0.500	Molecular Function	GO:0003875	ADP-ribosylarginine hydrolase activity	0.0495252544531622	0.329363074330786	0	0	1	2
GO:0004314 [acyl-carrier-protein] S-malonyltransferase activity	1	0.0495252544531622	0.239	0.500	Molecular Function	GO:0004314	[acyl-carrier-protein] S-malonyltransferase activity	0.0495252544531622	0.329363074330786	0	0	1	2
GO:0004315 3-oxoacyl-[acyl-carrier-protein] synthase activity	1	0.0495252544531622	0.239	0.500	Molecular Function	GO:0004315	3-oxoacyl-[acyl-carrier-protein] synthase activity	0.0495252544531622	0.329363074330786	0	0	1	2
GO:0004320 oleoyl-[acyl-carrier-protein] hydrolase activity	1	0.0495252544531622	0.239	0.500	Molecular Function	GO:0004320	oleoyl-[acyl-carrier-protein] hydrolase activity	0.0495252544531622	0.329363074330786	0	0	1	2
GO:0004365 glyceraldehyde-3-phosphate dehydrogenase (NAD+) (phosphorylating) activity	1	0.0495252544531622	0.239	0.500	Molecular Function	GO:0004365	glyceraldehyde-3-phosphate dehydrogenase (NAD+) (phosphorylating) activity	0.0495252544531622	0.329363074330786	0	0	1	2
GO:0004817 cysteine-tRNA ligase activity	1	0.0495252544531622	0.239	0.500	Molecular Function	GO:0004817	cysteine-tRNA ligase activity	0.0495252544531622	0.329363074330786	0	0	1	2
GO:0008453 alanine-glyoxylate transaminase activity	1	0.0495252544531622	0.239	0.500	Molecular Function	GO:0008453	alanine-glyoxylate transaminase activity	0.0495252544531622	0.329363074330786	0	0	1	2
GO:0009383 rRNA (cytosine-C5-)-methyltransferase activity	1	0.0495252544531622	0.239	0.500	Molecular Function	GO:0009383	rRNA (cytosine-C5-)-methyltransferase activity	0.0495252544531622	0.329363074330786	0	0	1	2
GO:0016295 myristoyl-[acyl-carrier-protein] hydrolase activity	1	0.0495252544531622	0.239	0.500	Molecular Function	GO:0016295	myristoyl-[acyl-carrier-protein] hydrolase activity	0.0495252544531622	0.329363074330786	0	0	1	2
GO:0016296 palmitoyl-[acyl-carrier-protein] hydrolase activity	1	0.0495252544531622	0.239	0.500	Molecular Function	GO:0016296	palmitoyl-[acyl-carrier-protein] hydrolase activity	0.0495252544531622	0.329363074330786	0	0	1	2
GO:0016297 acyl-[acyl-carrier-protein] hydrolase activity	1	0.0495252544531622	0.239	0.500	Molecular Function	GO:0016297	acyl-[acyl-carrier-protein] hydrolase activity	0.0495252544531622	0.329363074330786	0	0	1	2
GO:0016312 inositol bisphosphate phosphatase activity	1	0.0495252544531622	0.239	0.500	Molecular Function	GO:0016312	inositol bisphosphate phosphatase activity	0.0495252544531622	0.329363074330786	0	0	1	2
GO:0016419 S-malonyltransferase activity	1	0.0495252544531622	0.239	0.500	Molecular Function	GO:0016419	S-malonyltransferase activity	0.0495252544531622	0.329363074330786	0	0	1	2
GO:0016420 malonyltransferase activity	1	0.0495252544531622	0.239	0.500	Molecular Function	GO:0016420	malonyltransferase activity	0.0495252544531622	0.329363074330786	0	0	1	2
GO:0031753 endothelial differentiation G protein-coupled receptor binding	1	0.0495252544531622	0.239	0.500	Molecular Function	GO:0031753	endothelial differentiation G protein-coupled receptor binding	0.0495252544531622	0.329363074330786	0	0	1	2
GO:0031755 Edg-2 lysophosphatidic acid receptor binding	1	0.0495252544531622	0.239	0.500	Molecular Function	GO:0031755	Edg-2 lysophosphatidic acid receptor binding	0.0495252544531622	0.329363074330786	0	0	1	2
GO:0033041 sweet taste receptor activity	1	0.0495252544531622	0.239	0.500	Molecular Function	GO:0033041	sweet taste receptor activity	0.0495252544531622	0.329363074330786	0	0	1	2
GO:0035718 macrophage migration inhibitory factor binding	1	0.0495252544531622	0.239	0.500	Molecular Function	GO:0035718	macrophage migration inhibitory factor binding	0.0495252544531622	0.329363074330786	0	0	1	2
GO:0035804 structural constituent of egg coat	1	0.0495252544531622	0.239	0.500	Molecular Function	GO:0035804	structural constituent of egg coat	0.0495252544531622	0.329363074330786	0	0	1	2
GO:0036055 protein-succinyllysine desuccinylase activity	1	0.0495252544531622	0.239	0.500	Molecular Function	GO:0036055	protein-succinyllysine desuccinylase activity	0.0495252544531622	0.329363074330786	0	0	1	2
GO:0043891 glyceraldehyde-3-phosphate dehydrogenase (NAD(P)+) (phosphorylating) activity	1	0.0495252544531622	0.239	0.500	Molecular Function	GO:0043891	glyceraldehyde-3-phosphate dehydrogenase (NAD(P)+) (phosphorylating) activity	0.0495252544531622	0.329363074330786	0	0	1	2
GO:0046922 peptide-O-fucosyltransferase activity	1	0.0495252544531622	0.239	0.500	Molecular Function	GO:0046922	peptide-O-fucosyltransferase activity	0.0495252544531622	0.329363074330786	0	0	1	2
GO:0051264 mono-olein transacylation activity	1	0.0495252544531622	0.239	0.500	Molecular Function	GO:0051264	mono-olein transacylation activity	0.0495252544531622	0.329363074330786	0	0	1	2
GO:0051265 diolein transacylation activity	1	0.0495252544531622	0.239	0.500	Molecular Function	GO:0051265	diolein transacylation activity	0.0495252544531622	0.329363074330786	0	0	1	2
GO:0052923 all-trans-nonaprenyl-diphosphate synthase (geranyl-diphosphate specific) activity	1	0.0495252544531622	0.239	0.500	Molecular Function	GO:0052923	all-trans-nonaprenyl-diphosphate synthase (geranyl-diphosphate specific) activity	0.0495252544531622	0.329363074330786	0	0	1	2
GO:0061697 protein-glutaryllysine deglutarylase activity	1	0.0495252544531622	0.239	0.500	Molecular Function	GO:0061697	protein-glutaryllysine deglutarylase activity	0.0495252544531622	0.329363074330786	0	0	1	2
GO:0071207 histone pre-mRNA stem-loop binding	1	0.0495252544531622	0.239	0.500	Molecular Function	GO:0071207	histone pre-mRNA stem-loop binding	0.0495252544531622	0.329363074330786	0	0	1	2
GO:0097269 all-trans-decaprenyl-diphosphate synthase activity	1	0.0495252544531622	0.239	0.500	Molecular Function	GO:0097269	all-trans-decaprenyl-diphosphate synthase activity	0.0495252544531622	0.329363074330786	0	0	1	2
GO:0097372 NAD-dependent histone deacetylase activity (H3-K18 specific)	1	0.0495252544531622	0.239	0.500	Molecular Function	GO:0097372	NAD-dependent histone deacetylase activity (H3-K18 specific)	0.0495252544531622	0.329363074330786	0	0	1	2
GO:0106029 tRNA pseudouridine synthase activity	1	0.0495252544531622	0.239	0.500	Molecular Function	GO:0106029	tRNA pseudouridine synthase activity	0.0495252544531622	0.329363074330786	0	0	1	2
GO:0106231 protein-propionyllysine depropionylase activity	1	0.0495252544531622	0.239	0.500	Molecular Function	GO:0106231	protein-propionyllysine depropionylase activity	0.0495252544531622	0.329363074330786	0	0	1	2
GO:1904768 all-trans-retinol binding	1	0.0495252544531622	0.239	0.500	Molecular Function	GO:1904768	all-trans-retinol binding	0.0495252544531622	0.329363074330786	0	0	1	2
GO:0072686 mitotic spindle	8	0.0308479681856143	1.848	0.053	Cellular Component	GO:0072686	mitotic spindle	0.0308479681856143	0.335093615192752	0	0	8	152
GO:0005096 GTPase activator activity	15	0.0526615041620168	3.580	0.040	Molecular Function	GO:0005096	GTPase activator activity	0.0526615041620168	0.344789587441336	0	0	15	376
GO:0005523 tropomyosin binding	2	0.0531093985545334	0.477	0.133	Molecular Function	GO:0005523	tropomyosin binding	0.0531093985545334	0.344789587441336	0	0	2	15
GO:0015556 C4-dicarboxylate transmembrane transporter activity	2	0.0531093985545334	0.477	0.133	Molecular Function	GO:0015556	C4-dicarboxylate transmembrane transporter activity	0.0531093985545334	0.344789587441336	0	0	2	15
GO:0030427 site of polarized growth	5	0.0327874006305869	1.155	0.068	Cellular Component	GO:0030427	site of polarized growth	0.0327874006305869	0.349311922102791	0	0	5	74
GO:0000981 DNA-binding transcription factor activity, RNA polymerase II-specific	34	0.0546194081481311	8.115	0.033	Molecular Function	GO:0000981	DNA-binding transcription factor activity, RNA polymerase II-specific	0.0546194081481311	0.351800597363553	0	0	34	1019
GO:0005768 endosome	24	0.0351100946518144	5.543	0.036	Cellular Component	GO:0005768	endosome	0.0351100946518144	0.361101399976097	0	0	24	671
GO:0008021 synaptic vesicle	7	0.0351976093839517	1.617	0.055	Cellular Component	GO:0008021	synaptic vesicle	0.0351976093839517	0.361101399976097	0	0	7	128
GO:0045095 keratin filament	5	0.0361903782755517	1.155	0.066	Cellular Component	GO:0045095	keratin filament	0.0361903782755517	0.364535810266467	0	0	5	76
GO:0016581 NuRD complex	2	0.0378031831100177	0.462	0.154	Cellular Component	GO:0016581	NuRD complex	0.0378031831100177	0.367420411279821	0	0	2	13
GO:0090545 CHD-type complex	2	0.0378031831100177	0.462	0.154	Cellular Component	GO:0090545	CHD-type complex	0.0378031831100177	0.367420411279821	0	0	2	13
GO:0005326 neurotransmitter transmembrane transporter activity	2	0.0597142433232002	0.477	0.125	Molecular Function	GO:0005326	neurotransmitter transmembrane transporter activity	0.0597142433232002	0.369854368847051	0	0	2	16
GO:0070300 phosphatidic acid binding	2	0.0597142433232002	0.477	0.125	Molecular Function	GO:0070300	phosphatidic acid binding	0.0597142433232002	0.369854368847051	0	0	2	16
GO:0043130 ubiquitin binding	5	0.0623857961496679	1.193	0.059	Molecular Function	GO:0043130	ubiquitin binding	0.0623857961496679	0.369854368847051	0	0	5	85
GO:0019783 ubiquitin-like protein-specific protease activity	6	0.0627722072006253	1.432	0.054	Molecular Function	GO:0019783	ubiquitin-like protein-specific protease activity	0.0627722072006253	0.369854368847051	0	0	6	112
GO:0008237 metallopeptidase activity	9	0.0670635569898102	2.148	0.045	Molecular Function	GO:0008237	metallopeptidase activity	0.0670635569898102	0.369854368847051	0	0	9	201
GO:0016616 oxidoreductase activity, acting on the CH-OH group of donors, NAD or NADP as acceptor	6	0.0718046254266472	1.432	0.052	Molecular Function	GO:0016616	oxidoreductase activity, acting on the CH-OH group of donors, NAD or NADP as acceptor	0.0718046254266472	0.369854368847051	0	0	6	116
GO:0001587 Gq/11-coupled serotonin receptor activity	1	0.0733625034137252	0.239	0.333	Molecular Function	GO:0001587	Gq/11-coupled serotonin receptor activity	0.0733625034137252	0.369854368847051	0	0	1	3
GO:0001591 dopamine neurotransmitter receptor activity, coupled via Gi/Go	1	0.0733625034137252	0.239	0.333	Molecular Function	GO:0001591	dopamine neurotransmitter receptor activity, coupled via Gi/Go	0.0733625034137252	0.369854368847051	0	0	1	3
GO:0001730 2'-5'-oligoadenylate synthetase activity	1	0.0733625034137252	0.239	0.333	Molecular Function	GO:0001730	2'-5'-oligoadenylate synthetase activity	0.0733625034137252	0.369854368847051	0	0	1	3
GO:0003960 NADPH:quinone reductase activity	1	0.0733625034137252	0.239	0.333	Molecular Function	GO:0003960	NADPH:quinone reductase activity	0.0733625034137252	0.369854368847051	0	0	1	3
GO:0004052 arachidonate 12(S)-lipoxygenase activity	1	0.0733625034137252	0.239	0.333	Molecular Function	GO:0004052	arachidonate 12(S)-lipoxygenase activity	0.0733625034137252	0.369854368847051	0	0	1	3
GO:0004367 glycerol-3-phosphate dehydrogenase [NAD+] activity	1	0.0733625034137252	0.239	0.333	Molecular Function	GO:0004367	glycerol-3-phosphate dehydrogenase [NAD+] activity	0.0733625034137252	0.369854368847051	0	0	1	3
GO:0004427 inorganic diphosphatase activity	1	0.0733625034137252	0.239	0.333	Molecular Function	GO:0004427	inorganic diphosphatase activity	0.0733625034137252	0.369854368847051	0	0	1	3
GO:0004568 chitinase activity	1	0.0733625034137252	0.239	0.333	Molecular Function	GO:0004568	chitinase activity	0.0733625034137252	0.369854368847051	0	0	1	3
GO:0004938 alpha2-adrenergic receptor activity	1	0.0733625034137252	0.239	0.333	Molecular Function	GO:0004938	alpha2-adrenergic receptor activity	0.0733625034137252	0.369854368847051	0	0	1	3
GO:0004967 glucagon receptor activity	1	0.0733625034137252	0.239	0.333	Molecular Function	GO:0004967	glucagon receptor activity	0.0733625034137252	0.369854368847051	0	0	1	3
GO:0005094 Rho GDP-dissociation inhibitor activity	1	0.0733625034137252	0.239	0.333	Molecular Function	GO:0005094	Rho GDP-dissociation inhibitor activity	0.0733625034137252	0.369854368847051	0	0	1	3
GO:0005220 inositol 1,4,5-trisphosphate-sensitive calcium-release channel activity	1	0.0733625034137252	0.239	0.333	Molecular Function	GO:0005220	inositol 1,4,5-trisphosphate-sensitive calcium-release channel activity	0.0733625034137252	0.369854368847051	0	0	1	3
GO:0005503 all-trans retinal binding	1	0.0733625034137252	0.239	0.333	Molecular Function	GO:0005503	all-trans retinal binding	0.0733625034137252	0.369854368847051	0	0	1	3
GO:0016165 linoleate 13S-lipoxygenase activity	1	0.0733625034137252	0.239	0.333	Molecular Function	GO:0016165	linoleate 13S-lipoxygenase activity	0.0733625034137252	0.369854368847051	0	0	1	3
GO:0016434 rRNA (cytosine) methyltransferase activity	1	0.0733625034137252	0.239	0.333	Molecular Function	GO:0016434	rRNA (cytosine) methyltransferase activity	0.0733625034137252	0.369854368847051	0	0	1	3
GO:0019797 procollagen-proline 3-dioxygenase activity	1	0.0733625034137252	0.239	0.333	Molecular Function	GO:0019797	procollagen-proline 3-dioxygenase activity	0.0733625034137252	0.369854368847051	0	0	1	3
GO:0030284 estrogen receptor activity	1	0.0733625034137252	0.239	0.333	Molecular Function	GO:0030284	estrogen receptor activity	0.0733625034137252	0.369854368847051	0	0	1	3
GO:0030881 beta-2-microglobulin binding	1	0.0733625034137252	0.239	0.333	Molecular Function	GO:0030881	beta-2-microglobulin binding	0.0733625034137252	0.369854368847051	0	0	1	3
GO:0034739 histone deacetylase activity (H4-K16 specific)	1	0.0733625034137252	0.239	0.333	Molecular Function	GO:0034739	histone deacetylase activity (H4-K16 specific)	0.0733625034137252	0.369854368847051	0	0	1	3
GO:0043530 adenosine 5'-monophosphoramidase activity	1	0.0733625034137252	0.239	0.333	Molecular Function	GO:0043530	adenosine 5'-monophosphoramidase activity	0.0733625034137252	0.369854368847051	0	0	1	3
GO:0044022 histone kinase activity (H3-S28 specific)	1	0.0733625034137252	0.239	0.333	Molecular Function	GO:0044022	histone kinase activity (H3-S28 specific)	0.0733625034137252	0.369854368847051	0	0	1	3
GO:0046592 polyamine oxidase activity	1	0.0733625034137252	0.239	0.333	Molecular Function	GO:0046592	polyamine oxidase activity	0.0733625034137252	0.369854368847051	0	0	1	3
GO:0047952 glycerol-3-phosphate dehydrogenase [NAD(P)+] activity	1	0.0733625034137252	0.239	0.333	Molecular Function	GO:0047952	glycerol-3-phosphate dehydrogenase [NAD(P)+] activity	0.0733625034137252	0.369854368847051	0	0	1	3
GO:0050473 arachidonate 15-lipoxygenase activity	1	0.0733625034137252	0.239	0.333	Molecular Function	GO:0050473	arachidonate 15-lipoxygenase activity	0.0733625034137252	0.369854368847051	0	0	1	3
GO:0052659 inositol-1,3,4,5-tetrakisphosphate 5-phosphatase activity	1	0.0733625034137252	0.239	0.333	Molecular Function	GO:0052659	inositol-1,3,4,5-tetrakisphosphate 5-phosphatase activity	0.0733625034137252	0.369854368847051	0	0	1	3
GO:0052743 inositol tetrakisphosphate phosphatase activity	1	0.0733625034137252	0.239	0.333	Molecular Function	GO:0052743	inositol tetrakisphosphate phosphatase activity	0.0733625034137252	0.369854368847051	0	0	1	3
GO:0086089 voltage-gated potassium channel activity involved in atrial cardiac muscle cell action potential repolarization	1	0.0733625034137252	0.239	0.333	Molecular Function	GO:0086089	voltage-gated potassium channel activity involved in atrial cardiac muscle cell action potential repolarization	0.0733625034137252	0.369854368847051	0	0	1	3
GO:0102148 N-acetyl-beta-D-galactosaminidase activity	1	0.0733625034137252	0.239	0.333	Molecular Function	GO:0102148	N-acetyl-beta-D-galactosaminidase activity	0.0733625034137252	0.369854368847051	0	0	1	3
GO:0140444 cytoskeleton-nuclear membrane anchor activity	1	0.0733625034137252	0.239	0.333	Molecular Function	GO:0140444	cytoskeleton-nuclear membrane anchor activity	0.0733625034137252	0.369854368847051	0	0	1	3
GO:0070840 dynein complex binding	2	0.0736995869462949	0.477	0.111	Molecular Function	GO:0070840	dynein complex binding	0.0736995869462949	0.369854368847051	0	0	2	18
GO:0005882 intermediate filament	7	0.0405163547515638	1.617	0.053	Cellular Component	GO:0005882	intermediate filament	0.0405163547515638	0.370937829017037	0	0	7	132
GO:0051233 spindle midzone	3	0.0409721924799468	0.693	0.094	Cellular Component	GO:0051233	spindle midzone	0.0409721924799468	0.370937829017037	0	0	3	32
GO:0008180 COP9 signalosome	3	0.0442908470135101	0.693	0.091	Cellular Component	GO:0008180	COP9 signalosome	0.0442908470135101	0.370937829017037	0	0	3	33
GO:0043005 neuron projection	28	0.0443986786816089	6.467	0.034	Cellular Component	GO:0043005	neuron projection	0.0443986786816089	0.370937829017037	0	0	28	828
GO:0030689 Noc complex	1	0.0475389636465877	0.231	0.500	Cellular Component	GO:0030689	Noc complex	0.0475389636465877	0.370937829017037	0	0	1	2
GO:0036501 UFD1-NPL4 complex	1	0.0475389636465877	0.231	0.500	Cellular Component	GO:0036501	UFD1-NPL4 complex	0.0475389636465877	0.370937829017037	0	0	1	2
GO:0042587 glycogen granule	1	0.0475389636465877	0.231	0.500	Cellular Component	GO:0042587	glycogen granule	0.0475389636465877	0.370937829017037	0	0	1	2
GO:0062073 histone mRNA stem-loop binding complex	1	0.0475389636465877	0.231	0.500	Cellular Component	GO:0062073	histone mRNA stem-loop binding complex	0.0475389636465877	0.370937829017037	0	0	1	2
GO:0070772 PAS complex	1	0.0475389636465877	0.231	0.500	Cellular Component	GO:0070772	PAS complex	0.0475389636465877	0.370937829017037	0	0	1	2
GO:0071133 alpha9-beta1 integrin-ADAM8 complex	1	0.0475389636465877	0.231	0.500	Cellular Component	GO:0071133	alpha9-beta1 integrin-ADAM8 complex	0.0475389636465877	0.370937829017037	0	0	1	2
GO:1903767 sweet taste receptor complex	1	0.0475389636465877	0.231	0.500	Cellular Component	GO:1903767	sweet taste receptor complex	0.0475389636465877	0.370937829017037	0	0	1	2
GO:1903768 taste receptor complex	1	0.0475389636465877	0.231	0.500	Cellular Component	GO:1903768	taste receptor complex	0.0475389636465877	0.370937829017037	0	0	1	2
GO:1904602 serotonin-activated cation-selective channel complex	1	0.0475389636465877	0.231	0.500	Cellular Component	GO:1904602	serotonin-activated cation-selective channel complex	0.0475389636465877	0.370937829017037	0	0	1	2
GO:1990794 basolateral part of cell	1	0.0475389636465877	0.231	0.500	Cellular Component	GO:1990794	basolateral part of cell	0.0475389636465877	0.370937829017037	0	0	1	2
GO:0005639 integral component of nuclear inner membrane	2	0.0493140313054488	0.462	0.133	Cellular Component	GO:0005639	integral component of nuclear inner membrane	0.0493140313054488	0.374246210181077	0	0	2	15
GO:0031229 intrinsic component of nuclear inner membrane	2	0.0493140313054488	0.462	0.133	Cellular Component	GO:0031229	intrinsic component of nuclear inner membrane	0.0493140313054488	0.374246210181077	0	0	2	15
GO:0046983 protein dimerization activity	29	0.0828240795732649	6.921	0.033	Molecular Function	GO:0046983	protein dimerization activity	0.0828240795732649	0.385636397205062	0	0	29	882
GO:0043565 sequence-specific DNA binding	42	0.0862301865680145	10.024	0.031	Molecular Function	GO:0043565	sequence-specific DNA binding	0.0862301865680145	0.385636397205062	0	0	42	1351
GO:0015271 outward rectifier potassium channel activity	2	0.0886070186398172	0.477	0.100	Molecular Function	GO:0015271	outward rectifier potassium channel activity	0.0886070186398172	0.385636397205062	0	0	2	20
GO:0000978 RNA polymerase II cis-regulatory region sequence-specific DNA binding	29	0.0910686385088362	6.921	0.033	Molecular Function	GO:0000978	RNA polymerase II cis-regulatory region sequence-specific DNA binding	0.0910686385088362	0.385636397205062	0	0	29	891
GO:0050839 cell adhesion molecule binding	9	0.0926162851223692	2.148	0.042	Molecular Function	GO:0050839	cell adhesion molecule binding	0.0926162851223692	0.385636397205062	0	0	9	215
GO:0000149 SNARE binding	5	0.0936447346948963	1.193	0.052	Molecular Function	GO:0000149	SNARE binding	0.0936447346948963	0.385636397205062	0	0	5	96
GO:0030674 protein-macromolecule adaptor activity	10	0.0955293634600203	2.387	0.040	Molecular Function	GO:0030674	protein-macromolecule adaptor activity	0.0955293634600203	0.385636397205062	0	0	10	248
GO:0008233 peptidase activity	21	0.0961872189180176	5.012	0.034	Molecular Function	GO:0008233	peptidase activity	0.0961872189180176	0.385636397205062	0	0	21	616
GO:0005501 retinoid binding	2	0.0963670079645461	0.477	0.095	Molecular Function	GO:0005501	retinoid binding	0.0963670079645461	0.385636397205062	0	0	2	21
GO:0019840 isoprenoid binding	2	0.0963670079645461	0.477	0.095	Molecular Function	GO:0019840	isoprenoid binding	0.0963670079645461	0.385636397205062	0	0	2	21
GO:0031418 L-ascorbic acid binding	2	0.0963670079645461	0.477	0.095	Molecular Function	GO:0031418	L-ascorbic acid binding	0.0963670079645461	0.385636397205062	0	0	2	21
GO:0004459 L-lactate dehydrogenase activity	1	0.0966033217466385	0.239	0.250	Molecular Function	GO:0004459	L-lactate dehydrogenase activity	0.0966033217466385	0.385636397205062	0	0	1	4
GO:0004634 phosphopyruvate hydratase activity	1	0.0966033217466385	0.239	0.250	Molecular Function	GO:0004634	phosphopyruvate hydratase activity	0.0966033217466385	0.385636397205062	0	0	1	4
GO:0004792 thiosulfate sulfurtransferase activity	1	0.0966033217466385	0.239	0.250	Molecular Function	GO:0004792	thiosulfate sulfurtransferase activity	0.0966033217466385	0.385636397205062	0	0	1	4
GO:0005502 11-cis retinal binding	1	0.0966033217466385	0.239	0.250	Molecular Function	GO:0005502	11-cis retinal binding	0.0966033217466385	0.385636397205062	0	0	1	4
GO:0008401 retinoic acid 4-hydroxylase activity	1	0.0966033217466385	0.239	0.250	Molecular Function	GO:0008401	retinoic acid 4-hydroxylase activity	0.0966033217466385	0.385636397205062	0	0	1	4
GO:0015117 thiosulfate transmembrane transporter activity	1	0.0966033217466385	0.239	0.250	Molecular Function	GO:0015117	thiosulfate transmembrane transporter activity	0.0966033217466385	0.385636397205062	0	0	1	4
GO:0015131 oxaloacetate transmembrane transporter activity	1	0.0966033217466385	0.239	0.250	Molecular Function	GO:0015131	oxaloacetate transmembrane transporter activity	0.0966033217466385	0.385636397205062	0	0	1	4
GO:0015140 malate transmembrane transporter activity	1	0.0966033217466385	0.239	0.250	Molecular Function	GO:0015140	malate transmembrane transporter activity	0.0966033217466385	0.385636397205062	0	0	1	4
GO:0016838 carbon-oxygen lyase activity, acting on phosphates	1	0.0966033217466385	0.239	0.250	Molecular Function	GO:0016838	carbon-oxygen lyase activity, acting on phosphates	0.0966033217466385	0.385636397205062	0	0	1	4
GO:0017150 tRNA dihydrouridine synthase activity	1	0.0966033217466385	0.239	0.250	Molecular Function	GO:0017150	tRNA dihydrouridine synthase activity	0.0966033217466385	0.385636397205062	0	0	1	4
GO:0018812 3-hydroxyacyl-CoA dehydratase activity	1	0.0966033217466385	0.239	0.250	Molecular Function	GO:0018812	3-hydroxyacyl-CoA dehydratase activity	0.0966033217466385	0.385636397205062	0	0	1	4
GO:0019784 NEDD8-specific protease activity	1	0.0966033217466385	0.239	0.250	Molecular Function	GO:0019784	NEDD8-specific protease activity	0.0966033217466385	0.385636397205062	0	0	1	4
GO:0031014 troponin T binding	1	0.0966033217466385	0.239	0.250	Molecular Function	GO:0031014	troponin T binding	0.0966033217466385	0.385636397205062	0	0	1	4
GO:0031544 peptidyl-proline 3-dioxygenase activity	1	0.0966033217466385	0.239	0.250	Molecular Function	GO:0031544	peptidyl-proline 3-dioxygenase activity	0.0966033217466385	0.385636397205062	0	0	1	4
GO:0031694 alpha-2A adrenergic receptor binding	1	0.0966033217466385	0.239	0.250	Molecular Function	GO:0031694	alpha-2A adrenergic receptor binding	0.0966033217466385	0.385636397205062	0	0	1	4
GO:0032190 acrosin binding	1	0.0966033217466385	0.239	0.250	Molecular Function	GO:0032190	acrosin binding	0.0966033217466385	0.385636397205062	0	0	1	4
GO:0035877 death effector domain binding	1	0.0966033217466385	0.239	0.250	Molecular Function	GO:0035877	death effector domain binding	0.0966033217466385	0.385636397205062	0	0	1	4
GO:0042806 fucose binding	1	0.0966033217466385	0.239	0.250	Molecular Function	GO:0042806	fucose binding	0.0966033217466385	0.385636397205062	0	0	1	4
GO:0047696 beta-adrenergic receptor kinase activity	1	0.0966033217466385	0.239	0.250	Molecular Function	GO:0047696	beta-adrenergic receptor kinase activity	0.0966033217466385	0.385636397205062	0	0	1	4
GO:0050833 pyruvate transmembrane transporter activity	1	0.0966033217466385	0.239	0.250	Molecular Function	GO:0050833	pyruvate transmembrane transporter activity	0.0966033217466385	0.385636397205062	0	0	1	4
GO:0051380 norepinephrine binding	1	0.0966033217466385	0.239	0.250	Molecular Function	GO:0051380	norepinephrine binding	0.0966033217466385	0.385636397205062	0	0	1	4
GO:0052658 inositol-1,4,5-trisphosphate 5-phosphatase activity	1	0.0966033217466385	0.239	0.250	Molecular Function	GO:0052658	inositol-1,4,5-trisphosphate 5-phosphatase activity	0.0966033217466385	0.385636397205062	0	0	1	4
GO:0061821 telomeric D-loop binding	1	0.0966033217466385	0.239	0.250	Molecular Function	GO:0061821	telomeric D-loop binding	0.0966033217466385	0.385636397205062	0	0	1	4
GO:0070326 very-low-density lipoprotein particle receptor binding	1	0.0966033217466385	0.239	0.250	Molecular Function	GO:0070326	very-low-density lipoprotein particle receptor binding	0.0966033217466385	0.385636397205062	0	0	1	4
GO:0071558 histone H3-tri/di-methyl-lysine-27 demethylase activity	1	0.0966033217466385	0.239	0.250	Molecular Function	GO:0071558	histone H3-tri/di-methyl-lysine-27 demethylase activity	0.0966033217466385	0.385636397205062	0	0	1	4
GO:0102158 very-long-chain 3-hydroxyacyl-CoA dehydratase activity	1	0.0966033217466385	0.239	0.250	Molecular Function	GO:0102158	very-long-chain 3-hydroxyacyl-CoA dehydratase activity	0.0966033217466385	0.385636397205062	0	0	1	4
GO:0102343 3-hydroxy-arachidoyl-CoA dehydratase activity	1	0.0966033217466385	0.239	0.250	Molecular Function	GO:0102343	3-hydroxy-arachidoyl-CoA dehydratase activity	0.0966033217466385	0.385636397205062	0	0	1	4
GO:0102344 3-hydroxy-behenoyl-CoA dehydratase activity	1	0.0966033217466385	0.239	0.250	Molecular Function	GO:0102344	3-hydroxy-behenoyl-CoA dehydratase activity	0.0966033217466385	0.385636397205062	0	0	1	4
GO:0102345 3-hydroxy-lignoceroyl-CoA dehydratase activity	1	0.0966033217466385	0.239	0.250	Molecular Function	GO:0102345	3-hydroxy-lignoceroyl-CoA dehydratase activity	0.0966033217466385	0.385636397205062	0	0	1	4
GO:0120325 NuRD complex binding	1	0.0966033217466385	0.239	0.250	Molecular Function	GO:0120325	NuRD complex binding	0.0966033217466385	0.385636397205062	0	0	1	4
GO:0005488 binding	318	0.0966448183704619	75.895	0.026	Molecular Function	GO:0005488	binding	0.0966448183704619	0.385636397205062	0	0	318	12198
GO:0099513 polymeric cytoskeletal fiber	19	0.0521124103000523	4.388	0.036	Cellular Component	GO:0099513	polymeric cytoskeletal fiber	0.0521124103000523	0.390138855489581	0	0	19	526
GO:0019904 protein domain specific binding	17	0.098723388371627	4.057	0.035	Molecular Function	GO:0019904	protein domain specific binding	0.098723388371627	0.392018114990247	0	0	17	481
GO:0101005 deubiquitinase activity	5	0.100053268474332	1.193	0.051	Molecular Function	GO:0101005	deubiquitinase activity	0.100053268474332	0.394316422233662	0	0	5	98
GO:0016614 oxidoreductase activity, acting on CH-OH group of donors	6	0.100266278514183	1.432	0.047	Molecular Function	GO:0016614	oxidoreductase activity, acting on CH-OH group of donors	0.100266278514183	0.394316422233662	0	0	6	127
GO:0070412 R-SMAD binding	2	0.10431139468661	0.477	0.091	Molecular Function	GO:0070412	R-SMAD binding	0.10431139468661	0.407978020999616	0	0	2	22
GO:0004114 3',5'-cyclic-nucleotide phosphodiesterase activity	2	0.112426105548773	0.477	0.087	Molecular Function	GO:0004114	3',5'-cyclic-nucleotide phosphodiesterase activity	0.112426105548773	0.407978020999616	0	0	2	23
GO:0034237 protein kinase A regulatory subunit binding	2	0.112426105548773	0.477	0.087	Molecular Function	GO:0034237	protein kinase A regulatory subunit binding	0.112426105548773	0.407978020999616	0	0	2	23
GO:0016538 cyclin-dependent protein serine/threonine kinase regulator activity	3	0.113390470340567	0.716	0.064	Molecular Function	GO:0016538	cyclin-dependent protein serine/threonine kinase regulator activity	0.113390470340567	0.407978020999616	0	0	3	47
GO:0051287 NAD binding	3	0.113390470340567	0.716	0.064	Molecular Function	GO:0051287	NAD binding	0.113390470340567	0.407978020999616	0	0	3	47
GO:0000987 cis-regulatory region sequence-specific DNA binding	29	0.113478746321184	6.921	0.032	Molecular Function	GO:0000987	cis-regulatory region sequence-specific DNA binding	0.113478746321184	0.407978020999616	0	0	29	913
GO:0019900 kinase binding	20	0.11351842214301	4.773	0.034	Molecular Function	GO:0019900	kinase binding	0.11351842214301	0.407978020999616	0	0	20	595
GO:0003726 double-stranded RNA adenosine deaminase activity	1	0.119262597902769	0.239	0.200	Molecular Function	GO:0003726	double-stranded RNA adenosine deaminase activity	0.119262597902769	0.407978020999616	0	0	1	5
GO:0004366 glycerol-3-phosphate O-acyltransferase activity	1	0.119262597902769	0.239	0.200	Molecular Function	GO:0004366	glycerol-3-phosphate O-acyltransferase activity	0.119262597902769	0.407978020999616	0	0	1	5
GO:0004445 inositol-polyphosphate 5-phosphatase activity	1	0.119262597902769	0.239	0.200	Molecular Function	GO:0004445	inositol-polyphosphate 5-phosphatase activity	0.119262597902769	0.407978020999616	0	0	1	5
GO:0004457 lactate dehydrogenase activity	1	0.119262597902769	0.239	0.200	Molecular Function	GO:0004457	lactate dehydrogenase activity	0.119262597902769	0.407978020999616	0	0	1	5
GO:0004563 beta-N-acetylhexosaminidase activity	1	0.119262597902769	0.239	0.200	Molecular Function	GO:0004563	beta-N-acetylhexosaminidase activity	0.119262597902769	0.407978020999616	0	0	1	5
GO:0004656 procollagen-proline 4-dioxygenase activity	1	0.119262597902769	0.239	0.200	Molecular Function	GO:0004656	procollagen-proline 4-dioxygenase activity	0.119262597902769	0.407978020999616	0	0	1	5
GO:0004758 serine C-palmitoyltransferase activity	1	0.119262597902769	0.239	0.200	Molecular Function	GO:0004758	serine C-palmitoyltransferase activity	0.119262597902769	0.407978020999616	0	0	1	5
GO:0004952 dopamine neurotransmitter receptor activity	1	0.119262597902769	0.239	0.200	Molecular Function	GO:0004952	dopamine neurotransmitter receptor activity	0.119262597902769	0.407978020999616	0	0	1	5
GO:0005007 fibroblast growth factor-activated receptor activity	1	0.119262597902769	0.239	0.200	Molecular Function	GO:0005007	fibroblast growth factor-activated receptor activity	0.119262597902769	0.407978020999616	0	0	1	5
GO:0005280 amino acid:proton symporter activity	1	0.119262597902769	0.239	0.200	Molecular Function	GO:0005280	amino acid:proton symporter activity	0.119262597902769	0.407978020999616	0	0	1	5
GO:0008432 JUN kinase binding	1	0.119262597902769	0.239	0.200	Molecular Function	GO:0008432	JUN kinase binding	0.119262597902769	0.407978020999616	0	0	1	5
GO:0016454 C-palmitoyltransferase activity	1	0.119262597902769	0.239	0.200	Molecular Function	GO:0016454	C-palmitoyltransferase activity	0.119262597902769	0.407978020999616	0	0	1	5
GO:0016647 oxidoreductase activity, acting on the CH-NH group of donors, oxygen as acceptor	1	0.119262597902769	0.239	0.200	Molecular Function	GO:0016647	oxidoreductase activity, acting on the CH-NH group of donors, oxygen as acceptor	0.119262597902769	0.407978020999616	0	0	1	5
GO:0016744 transketolase or transaldolase activity	1	0.119262597902769	0.239	0.200	Molecular Function	GO:0016744	transketolase or transaldolase activity	0.119262597902769	0.407978020999616	0	0	1	5
GO:0017136 NAD-dependent histone deacetylase activity	1	0.119262597902769	0.239	0.200	Molecular Function	GO:0017136	NAD-dependent histone deacetylase activity	0.119262597902769	0.407978020999616	0	0	1	5
GO:0019238 cyclohydrolase activity	1	0.119262597902769	0.239	0.200	Molecular Function	GO:0019238	cyclohydrolase activity	0.119262597902769	0.407978020999616	0	0	1	5
GO:0019828 aspartic-type endopeptidase inhibitor activity	1	0.119262597902769	0.239	0.200	Molecular Function	GO:0019828	aspartic-type endopeptidase inhibitor activity	0.119262597902769	0.407978020999616	0	0	1	5
GO:0022850 serotonin-gated cation-selective channel activity	1	0.119262597902769	0.239	0.200	Molecular Function	GO:0022850	serotonin-gated cation-selective channel activity	0.119262597902769	0.407978020999616	0	0	1	5
GO:0035473 lipase binding	1	0.119262597902769	0.239	0.200	Molecular Function	GO:0035473	lipase binding	0.119262597902769	0.407978020999616	0	0	1	5
GO:0042608 T cell receptor binding	1	0.119262597902769	0.239	0.200	Molecular Function	GO:0042608	T cell receptor binding	0.119262597902769	0.407978020999616	0	0	1	5
GO:0062037 D-loop DNA binding	1	0.119262597902769	0.239	0.200	Molecular Function	GO:0062037	D-loop DNA binding	0.119262597902769	0.407978020999616	0	0	1	5
GO:1990239 steroid hormone binding	1	0.119262597902769	0.239	0.200	Molecular Function	GO:1990239	steroid hormone binding	0.119262597902769	0.407978020999616	0	0	1	5
GO:1990254 keratin filament binding	1	0.119262597902769	0.239	0.200	Molecular Function	GO:1990254	keratin filament binding	0.119262597902769	0.407978020999616	0	0	1	5
GO:0060090 molecular adaptor activity	12	0.120040649922328	2.864	0.037	Molecular Function	GO:0060090	molecular adaptor activity	0.120040649922328	0.407978020999616	0	0	12	326
GO:0008483 transaminase activity	2	0.120697654134361	0.477	0.083	Molecular Function	GO:0008483	transaminase activity	0.120697654134361	0.407978020999616	0	0	2	24
GO:0016769 transferase activity, transferring nitrogenous groups	2	0.120697654134361	0.477	0.083	Molecular Function	GO:0016769	transferase activity, transferring nitrogenous groups	0.120697654134361	0.407978020999616	0	0	2	24
GO:0080025 phosphatidylinositol-3,5-bisphosphate binding	2	0.120697654134361	0.477	0.083	Molecular Function	GO:0080025	phosphatidylinositol-3,5-bisphosphate binding	0.120697654134361	0.407978020999616	0	0	2	24
GO:0003700 DNA-binding transcription factor activity	35	0.121352434034478	8.353	0.031	Molecular Function	GO:0003700	DNA-binding transcription factor activity	0.121352434034478	0.408503255309479	0	0	35	1137
GO:0001228 DNA-binding transcription activator activity, RNA polymerase II-specific	14	0.123289548425293	3.341	0.035	Molecular Function	GO:0001228	DNA-binding transcription activator activity, RNA polymerase II-specific	0.123289548425293	0.411608463727879	0	0	14	395
GO:0000976 transcription cis-regulatory region binding	35	0.123418653942426	8.353	0.031	Molecular Function	GO:0000976	transcription cis-regulatory region binding	0.123418653942426	0.411608463727879	0	0	35	1139
GO:0016491 oxidoreductase activity	23	0.123784452416941	5.489	0.032	Molecular Function	GO:0016491	oxidoreductase activity	0.123784452416941	0.411608463727879	0	0	23	708
GO:0001067 transcription regulatory region nucleic acid binding	35	0.124460073076346	8.353	0.031	Molecular Function	GO:0001067	transcription regulatory region nucleic acid binding	0.124460073076346	0.412179513264984	0	0	35	1140
GO:0005997 xylulose metabolic process	2	0.00179124226967263	0.473	0.667	Biological Process	GO:0005997	xylulose metabolic process	0.00179124226967263	0.41303547139175	0	0	2	3
GO:0044281 small molecule metabolic process	52	0.00199819018783447	12.293	0.037	Biological Process	GO:0044281	small molecule metabolic process	0.00199819018783447	0.41303547139175	0	0	52	1402
GO:0000338 protein deneddylation	3	0.00212144167977004	0.709	0.273	Biological Process	GO:0000338	protein deneddylation	0.00212144167977004	0.41303547139175	0	0	3	11
GO:0098760 response to interleukin-7	3	0.00212144167977004	0.709	0.273	Biological Process	GO:0098760	response to interleukin-7	0.00212144167977004	0.41303547139175	0	0	3	11
GO:0098761 cellular response to interleukin-7	3	0.00212144167977004	0.709	0.273	Biological Process	GO:0098761	cellular response to interleukin-7	0.00212144167977004	0.41303547139175	0	0	3	11
GO:0098884 postsynaptic neurotransmitter receptor internalization	3	0.00212144167977004	0.709	0.273	Biological Process	GO:0098884	postsynaptic neurotransmitter receptor internalization	0.00212144167977004	0.41303547139175	0	0	3	11
GO:0140239 postsynaptic endocytosis	3	0.00212144167977004	0.709	0.273	Biological Process	GO:0140239	postsynaptic endocytosis	0.00212144167977004	0.41303547139175	0	0	3	11
GO:1990837 sequence-specific double-stranded DNA binding	37	0.126550489539954	8.831	0.030	Molecular Function	GO:1990837	sequence-specific double-stranded DNA binding	0.126550489539954	0.417412501789042	0	0	37	1215
GO:0034045 phagophore assembly site membrane	2	0.0619050062162903	0.462	0.118	Cellular Component	GO:0034045	phagophore assembly site membrane	0.0619050062162903	0.419705847095567	0	0	2	17
GO:0005771 multivesicular body	3	0.0627905810726933	0.693	0.079	Cellular Component	GO:0005771	multivesicular body	0.0627905810726933	0.419705847095567	0	0	3	38
GO:0070382 exocytic vesicle	7	0.0631207232391398	1.617	0.048	Cellular Component	GO:0070382	exocytic vesicle	0.0631207232391398	0.419705847095567	0	0	7	146
GO:0036477 somatodendritic compartment	16	0.0641381017501163	3.695	0.037	Cellular Component	GO:0036477	somatodendritic compartment	0.0641381017501163	0.419705847095567	0	0	16	437
GO:0031965 nuclear membrane	9	0.0664083124240239	2.079	0.043	Cellular Component	GO:0031965	nuclear membrane	0.0664083124240239	0.419705847095567	0	0	9	209
GO:0045202 synapse	29	0.0670238479420097	6.697	0.032	Cellular Component	GO:0045202	synapse	0.0670238479420097	0.419705847095567	0	0	29	899
GO:0150034 distal axon	6	0.067704984553777	1.386	0.050	Cellular Component	GO:0150034	distal axon	0.067704984553777	0.419705847095567	0	0	6	119
GO:0001405 PAM complex, Tim23 associated import motor	1	0.0704560357037685	0.231	0.333	Cellular Component	GO:0001405	PAM complex, Tim23 associated import motor	0.0704560357037685	0.419705847095567	0	0	1	3
GO:0005853 eukaryotic translation elongation factor 1 complex	1	0.0704560357037685	0.231	0.333	Cellular Component	GO:0005853	eukaryotic translation elongation factor 1 complex	0.0704560357037685	0.419705847095567	0	0	1	3
GO:0008275 gamma-tubulin small complex	1	0.0704560357037685	0.231	0.333	Cellular Component	GO:0008275	gamma-tubulin small complex	0.0704560357037685	0.419705847095567	0	0	1	3
GO:0016035 zeta DNA polymerase complex	1	0.0704560357037685	0.231	0.333	Cellular Component	GO:0016035	zeta DNA polymerase complex	0.0704560357037685	0.419705847095567	0	0	1	3
GO:0031417 NatC complex	1	0.0704560357037685	0.231	0.333	Cellular Component	GO:0031417	NatC complex	0.0704560357037685	0.419705847095567	0	0	1	3
GO:0032444 activin responsive factor complex	1	0.0704560357037685	0.231	0.333	Cellular Component	GO:0032444	activin responsive factor complex	0.0704560357037685	0.419705847095567	0	0	1	3
GO:0035805 egg coat	1	0.0704560357037685	0.231	0.333	Cellular Component	GO:0035805	egg coat	0.0704560357037685	0.419705847095567	0	0	1	3
GO:0071818 BAT3 complex	1	0.0704560357037685	0.231	0.333	Cellular Component	GO:0071818	BAT3 complex	0.0704560357037685	0.419705847095567	0	0	1	3
GO:0097452 GAIT complex	1	0.0704560357037685	0.231	0.333	Cellular Component	GO:0097452	GAIT complex	0.0704560357037685	0.419705847095567	0	0	1	3
GO:0098843 postsynaptic endocytic zone	1	0.0704560357037685	0.231	0.333	Cellular Component	GO:0098843	postsynaptic endocytic zone	0.0704560357037685	0.419705847095567	0	0	1	3
GO:0101004 cytolytic granule membrane	1	0.0704560357037685	0.231	0.333	Cellular Component	GO:0101004	cytolytic granule membrane	0.0704560357037685	0.419705847095567	0	0	1	3
GO:1990584 cardiac Troponin complex	1	0.0704560357037685	0.231	0.333	Cellular Component	GO:1990584	cardiac Troponin complex	0.0704560357037685	0.419705847095567	0	0	1	3
GO:0004112 cyclic-nucleotide phosphodiesterase activity	2	0.129113120401557	0.477	0.080	Molecular Function	GO:0004112	cyclic-nucleotide phosphodiesterase activity	0.129113120401557	0.420238177311405	0	0	2	25
GO:0016655 oxidoreductase activity, acting on NAD(P)H, quinone or similar compound as acceptor	2	0.129113120401557	0.477	0.080	Molecular Function	GO:0016655	oxidoreductase activity, acting on NAD(P)H, quinone or similar compound as acceptor	0.129113120401557	0.420238177311405	0	0	2	25
GO:0097718 disordered domain specific binding	2	0.129113120401557	0.477	0.080	Molecular Function	GO:0097718	disordered domain specific binding	0.129113120401557	0.420238177311405	0	0	2	25
GO:0016879 ligase activity, forming carbon-nitrogen bonds	3	0.129972712955295	0.716	0.060	Molecular Function	GO:0016879	ligase activity, forming carbon-nitrogen bonds	0.129972712955295	0.420238177311405	0	0	3	50
GO:0001216 DNA-binding transcription activator activity	14	0.130483257218682	3.341	0.035	Molecular Function	GO:0001216	DNA-binding transcription activator activity	0.130483257218682	0.420238177311405	0	0	14	399
GO:0008289 lipid binding	20	0.130489605179825	4.773	0.033	Molecular Function	GO:0008289	lipid binding	0.130489605179825	0.420238177311405	0	0	20	607
GO:0045296 cadherin binding	3	0.135680554521506	0.716	0.059	Molecular Function	GO:0045296	cadherin binding	0.135680554521506	0.428610820862165	0	0	3	51
GO:0003779 actin binding	13	0.136246494085602	3.103	0.035	Molecular Function	GO:0003779	actin binding	0.136246494085602	0.428610820862165	0	0	13	368
GO:0019239 deaminase activity	2	0.137660130871199	0.477	0.077	Molecular Function	GO:0019239	deaminase activity	0.137660130871199	0.428610820862165	0	0	2	26
GO:0070273 phosphatidylinositol-4-phosphate binding	2	0.137660130871199	0.477	0.077	Molecular Function	GO:0070273	phosphatidylinositol-4-phosphate binding	0.137660130871199	0.428610820862165	0	0	2	26
GO:0000405 bubble DNA binding	1	0.141354849547809	0.239	0.167	Molecular Function	GO:0000405	bubble DNA binding	0.141354849547809	0.428610820862165	0	0	1	6
GO:0004936 alpha-adrenergic receptor activity	1	0.141354849547809	0.239	0.167	Molecular Function	GO:0004936	alpha-adrenergic receptor activity	0.141354849547809	0.428610820862165	0	0	1	6
GO:0008020 G protein-coupled photoreceptor activity	1	0.141354849547809	0.239	0.167	Molecular Function	GO:0008020	G protein-coupled photoreceptor activity	0.141354849547809	0.428610820862165	0	0	1	6
GO:0008169 C-methyltransferase activity	1	0.141354849547809	0.239	0.167	Molecular Function	GO:0008169	C-methyltransferase activity	0.141354849547809	0.428610820862165	0	0	1	6
GO:0016714 oxidoreductase activity, acting on paired donors, with incorporation or reduction of molecular oxygen, reduced pteridine as one donor, and incorporation of one atom of oxygen	1	0.141354849547809	0.239	0.167	Molecular Function	GO:0016714	oxidoreductase activity, acting on paired donors, with incorporation or reduction of molecular oxygen, reduced pteridine as one donor, and incorporation of one atom of oxygen	0.141354849547809	0.428610820862165	0	0	1	6
GO:0016972 thiol oxidase activity	1	0.141354849547809	0.239	0.167	Molecular Function	GO:0016972	thiol oxidase activity	0.141354849547809	0.428610820862165	0	0	1	6
GO:0019841 retinol binding	1	0.141354849547809	0.239	0.167	Molecular Function	GO:0019841	retinol binding	0.141354849547809	0.428610820862165	0	0	1	6
GO:0046030 inositol trisphosphate phosphatase activity	1	0.141354849547809	0.239	0.167	Molecular Function	GO:0046030	inositol trisphosphate phosphatase activity	0.141354849547809	0.428610820862165	0	0	1	6
GO:0089720 caspase binding	1	0.141354849547809	0.239	0.167	Molecular Function	GO:0089720	caspase binding	0.141354849547809	0.428610820862165	0	0	1	6
GO:0001786 phosphatidylserine binding	3	0.141473009331032	0.716	0.058	Molecular Function	GO:0001786	phosphatidylserine binding	0.141473009331032	0.428610820862165	0	0	3	52
GO:0005044 scavenger receptor activity	3	0.141473009331032	0.716	0.058	Molecular Function	GO:0005044	scavenger receptor activity	0.141473009331032	0.428610820862165	0	0	3	52
GO:0008227 G protein-coupled amine receptor activity	3	0.141473009331032	0.716	0.058	Molecular Function	GO:0008227	G protein-coupled amine receptor activity	0.141473009331032	0.428610820862165	0	0	3	52
GO:0008234 cysteine-type peptidase activity	7	0.142133940617396	1.671	0.041	Molecular Function	GO:0008234	cysteine-type peptidase activity	0.142133940617396	0.429024219280554	0	0	7	172
GO:0000152 nuclear ubiquitin ligase complex	3	0.0753414229588898	0.693	0.073	Cellular Component	GO:0000152	nuclear ubiquitin ligase complex	0.0753414229588898	0.429481303867833	0	0	3	41
GO:0005791 rough endoplasmic reticulum	3	0.0753414229588898	0.693	0.073	Cellular Component	GO:0005791	rough endoplasmic reticulum	0.0753414229588898	0.429481303867833	0	0	3	41
GO:0005680 anaphase-promoting complex	2	0.0754479066772008	0.462	0.105	Cellular Component	GO:0005680	anaphase-promoting complex	0.0754479066772008	0.429481303867833	0	0	2	19
GO:0032585 multivesicular body membrane	2	0.0754479066772008	0.462	0.105	Cellular Component	GO:0032585	multivesicular body membrane	0.0754479066772008	0.429481303867833	0	0	2	19
GO:0031674 I band	5	0.0819090518545011	1.155	0.052	Cellular Component	GO:0031674	I band	0.0819090518545011	0.429481303867833	0	0	5	96
GO:0030426 growth cone	4	0.0845442683513424	0.924	0.058	Cellular Component	GO:0030426	growth cone	0.0845442683513424	0.429481303867833	0	0	4	69
GO:0031201 SNARE complex	3	0.0889020044855081	0.693	0.068	Cellular Component	GO:0031201	SNARE complex	0.0889020044855081	0.429481303867833	0	0	3	44
GO:0005829 cytosol	84	0.092434496782005	19.400	0.028	Cellular Component	GO:0005829	cytosol	0.092434496782005	0.429481303867833	0	0	84	3043
GO:0000015 phosphopyruvate hydratase complex	1	0.0928229452086458	0.231	0.250	Cellular Component	GO:0000015	phosphopyruvate hydratase complex	0.0928229452086458	0.429481303867833	0	0	1	4
GO:0000923 equatorial microtubule organizing center	1	0.0928229452086458	0.231	0.250	Cellular Component	GO:0000923	equatorial microtubule organizing center	0.0928229452086458	0.429481303867833	0	0	1	4
GO:0005638 lamin filament	1	0.0928229452086458	0.231	0.250	Cellular Component	GO:0005638	lamin filament	0.0928229452086458	0.429481303867833	0	0	1	4
GO:0009331 glycerol-3-phosphate dehydrogenase complex	1	0.0928229452086458	0.231	0.250	Cellular Component	GO:0009331	glycerol-3-phosphate dehydrogenase complex	0.0928229452086458	0.429481303867833	0	0	1	4
GO:0031265 CD95 death-inducing signaling complex	1	0.0928229452086458	0.231	0.250	Cellular Component	GO:0031265	CD95 death-inducing signaling complex	0.0928229452086458	0.429481303867833	0	0	1	4
GO:0032021 NELF complex	1	0.0928229452086458	0.231	0.250	Cellular Component	GO:0032021	NELF complex	0.0928229452086458	0.429481303867833	0	0	1	4
GO:0032127 dense core granule membrane	1	0.0928229452086458	0.231	0.250	Cellular Component	GO:0032127	dense core granule membrane	0.0928229452086458	0.429481303867833	0	0	1	4
GO:0034506 chromosome, centromeric core domain	1	0.0928229452086458	0.231	0.250	Cellular Component	GO:0034506	chromosome, centromeric core domain	0.0928229452086458	0.429481303867833	0	0	1	4
GO:0060473 cortical granule	1	0.0928229452086458	0.231	0.250	Cellular Component	GO:0060473	cortical granule	0.0928229452086458	0.429481303867833	0	0	1	4
GO:0071204 histone pre-mRNA 3'end processing complex	1	0.0928229452086458	0.231	0.250	Cellular Component	GO:0071204	histone pre-mRNA 3'end processing complex	0.0928229452086458	0.429481303867833	0	0	1	4
GO:0072379 ER membrane insertion complex	1	0.0928229452086458	0.231	0.250	Cellular Component	GO:0072379	ER membrane insertion complex	0.0928229452086458	0.429481303867833	0	0	1	4
GO:0097227 sperm annulus	1	0.0928229452086458	0.231	0.250	Cellular Component	GO:0097227	sperm annulus	0.0928229452086458	0.429481303867833	0	0	1	4
GO:0097433 dense body	1	0.0928229452086458	0.231	0.250	Cellular Component	GO:0097433	dense body	0.0928229452086458	0.429481303867833	0	0	1	4
GO:0098665 serotonin receptor complex	1	0.0928229452086458	0.231	0.250	Cellular Component	GO:0098665	serotonin receptor complex	0.0928229452086458	0.429481303867833	0	0	1	4
GO:0098666 G protein-coupled serotonin receptor complex	1	0.0928229452086458	0.231	0.250	Cellular Component	GO:0098666	G protein-coupled serotonin receptor complex	0.0928229452086458	0.429481303867833	0	0	1	4
GO:1990879 CST complex	1	0.0928229452086458	0.231	0.250	Cellular Component	GO:1990879	CST complex	0.0928229452086458	0.429481303867833	0	0	1	4
GO:0005637 nuclear inner membrane	3	0.0936343336682378	0.693	0.067	Cellular Component	GO:0005637	nuclear inner membrane	0.0936343336682378	0.429481303867833	0	0	3	45
GO:0042470 melanosome	3	0.0936343336682378	0.693	0.067	Cellular Component	GO:0042470	melanosome	0.0936343336682378	0.429481303867833	0	0	3	45
GO:0048770 pigment granule	3	0.0936343336682378	0.693	0.067	Cellular Component	GO:0048770	pigment granule	0.0936343336682378	0.429481303867833	0	0	3	45
GO:0030425 dendrite	12	0.0947435380815435	2.771	0.037	Cellular Component	GO:0030425	dendrite	0.0947435380815435	0.429481303867833	0	0	12	325
GO:0097447 dendritic tree	12	0.0947435380815435	2.771	0.037	Cellular Component	GO:0097447	dendritic tree	0.0947435380815435	0.429481303867833	0	0	12	325
GO:0099080 supramolecular complex	30	0.0962704432188791	6.928	0.031	Cellular Component	GO:0099080	supramolecular complex	0.0962704432188791	0.429481303867833	0	0	30	971
GO:0043232 intracellular non-membrane-bounded organelle	105	0.0971826648943603	24.249	0.027	Cellular Component	GO:0043232	intracellular non-membrane-bounded organelle	0.0971826648943603	0.429481303867833	0	0	105	3885
GO:0002102 podosome	2	0.0972903927202054	0.462	0.091	Cellular Component	GO:0002102	podosome	0.0972903927202054	0.429481303867833	0	0	2	22
GO:0043228 non-membrane-bounded organelle	105	0.0976798633345613	24.249	0.027	Cellular Component	GO:0043228	non-membrane-bounded organelle	0.0976798633345613	0.429481303867833	0	0	105	3886
GO:0000977 RNA polymerase II transcription regulatory region sequence-specific DNA binding	32	0.143904108097583	7.637	0.031	Molecular Function	GO:0000977	RNA polymerase II transcription regulatory region sequence-specific DNA binding	0.143904108097583	0.432770442734643	0	0	32	1048
GO:0000217 DNA secondary structure binding	2	0.146326839448264	0.477	0.074	Molecular Function	GO:0000217	DNA secondary structure binding	0.146326839448264	0.435255835158835	0	0	2	27
GO:0016866 intramolecular transferase activity	2	0.146326839448264	0.477	0.074	Molecular Function	GO:0016866	intramolecular transferase activity	0.146326839448264	0.435255835158835	0	0	2	27
GO:0030291 protein serine/threonine kinase inhibitor activity	2	0.146326839448264	0.477	0.074	Molecular Function	GO:0030291	protein serine/threonine kinase inhibitor activity	0.146326839448264	0.435255835158835	0	0	2	27
GO:0016706 2-oxoglutarate-dependent dioxygenase activity	3	0.147346712212943	0.716	0.057	Molecular Function	GO:0016706	2-oxoglutarate-dependent dioxygenase activity	0.147346712212943	0.436701487645607	0	0	3	53
GO:0030165 PDZ domain binding	3	0.153298301870934	0.716	0.056	Molecular Function	GO:0030165	PDZ domain binding	0.153298301870934	0.452700400470844	0	0	3	54
GO:0030686 90S preribosome	2	0.104924549477475	0.462	0.087	Cellular Component	GO:0030686	90S preribosome	0.104924549477475	0.454126565707197	0	0	2	23
GO:0036452 ESCRT complex	2	0.104924549477475	0.462	0.087	Cellular Component	GO:0036452	ESCRT complex	0.104924549477475	0.454126565707197	0	0	2	23
GO:0005310 dicarboxylic acid transmembrane transporter activity	2	0.155101908857855	0.477	0.071	Molecular Function	GO:0005310	dicarboxylic acid transmembrane transporter activity	0.155101908857855	0.454998768275507	0	0	2	28
GO:0004722 protein serine/threonine phosphatase activity	4	0.155189066441157	0.955	0.048	Molecular Function	GO:0004722	protein serine/threonine phosphatase activity	0.155189066441157	0.454998768275507	0	0	4	83
GO:0016829 lyase activity	7	0.15758311201637	1.671	0.040	Molecular Function	GO:0016829	lyase activity	0.15758311201637	0.45622835037354	0	0	7	177
GO:0044183 protein folding chaperone	3	0.159324425558242	0.716	0.055	Molecular Function	GO:0044183	protein folding chaperone	0.159324425558242	0.45622835037354	0	0	3	55
GO:0048029 monosaccharide binding	3	0.159324425558242	0.716	0.055	Molecular Function	GO:0048029	monosaccharide binding	0.159324425558242	0.45622835037354	0	0	3	55
GO:0000828 inositol hexakisphosphate kinase activity	1	0.162894232774742	0.239	0.143	Molecular Function	GO:0000828	inositol hexakisphosphate kinase activity	0.162894232774742	0.45622835037354	0	0	1	7
GO:0005138 interleukin-6 receptor binding	1	0.162894232774742	0.239	0.143	Molecular Function	GO:0005138	interleukin-6 receptor binding	0.162894232774742	0.45622835037354	0	0	1	7
GO:0015129 lactate transmembrane transporter activity	1	0.162894232774742	0.239	0.143	Molecular Function	GO:0015129	lactate transmembrane transporter activity	0.162894232774742	0.45622835037354	0	0	1	7
GO:0015141 succinate transmembrane transporter activity	1	0.162894232774742	0.239	0.143	Molecular Function	GO:0015141	succinate transmembrane transporter activity	0.162894232774742	0.45622835037354	0	0	1	7
GO:0031545 peptidyl-proline 4-dioxygenase activity	1	0.162894232774742	0.239	0.143	Molecular Function	GO:0031545	peptidyl-proline 4-dioxygenase activity	0.162894232774742	0.45622835037354	0	0	1	7
GO:0032051 clathrin light chain binding	1	0.162894232774742	0.239	0.143	Molecular Function	GO:0032051	clathrin light chain binding	0.162894232774742	0.45622835037354	0	0	1	7
GO:0034979 NAD-dependent protein deacetylase activity	1	0.162894232774742	0.239	0.143	Molecular Function	GO:0034979	NAD-dependent protein deacetylase activity	0.162894232774742	0.45622835037354	0	0	1	7
GO:0035240 dopamine binding	1	0.162894232774742	0.239	0.143	Molecular Function	GO:0035240	dopamine binding	0.162894232774742	0.45622835037354	0	0	1	7
GO:0042731 PH domain binding	1	0.162894232774742	0.239	0.143	Molecular Function	GO:0042731	PH domain binding	0.162894232774742	0.45622835037354	0	0	1	7
GO:1990814 DNA/DNA annealing activity	1	0.162894232774742	0.239	0.143	Molecular Function	GO:1990814	DNA/DNA annealing activity	0.162894232774742	0.45622835037354	0	0	1	7
GO:0016814 hydrolase activity, acting on carbon-nitrogen (but not peptide) bonds, in cyclic amidines	2	0.163974492677043	0.477	0.069	Molecular Function	GO:0016814	hydrolase activity, acting on carbon-nitrogen (but not peptide) bonds, in cyclic amidines	0.163974492677043	0.45622835037354	0	0	2	29
GO:0045505 dynein intermediate chain binding	2	0.163974492677043	0.477	0.069	Molecular Function	GO:0045505	dynein intermediate chain binding	0.163974492677043	0.45622835037354	0	0	2	29
GO:0043177 organic acid binding	4	0.164772313700226	0.955	0.047	Molecular Function	GO:0043177	organic acid binding	0.164772313700226	0.456894076633168	0	0	4	85
GO:0031461 cullin-RING ubiquitin ligase complex	7	0.106495717092572	1.617	0.042	Cellular Component	GO:0031461	cullin-RING ubiquitin ligase complex	0.106495717092572	0.457353699761899	0	0	7	166
GO:0005770 late endosome	8	0.108391588720417	1.848	0.040	Cellular Component	GO:0005770	late endosome	0.108391588720417	0.461914924239317	0	0	8	199
GO:0030133 transport vesicle	9	0.110821717930759	2.079	0.039	Cellular Component	GO:0030133	transport vesicle	0.110821717930759	0.463632773133706	0	0	9	233
GO:0060170 ciliary membrane	3	0.113550194574461	0.693	0.061	Cellular Component	GO:0060170	ciliary membrane	0.113550194574461	0.463632773133706	0	0	3	49
GO:0097733 photoreceptor cell cilium	4	0.114528226348014	0.924	0.052	Cellular Component	GO:0097733	photoreceptor cell cilium	0.114528226348014	0.463632773133706	0	0	4	77
GO:0000306 extrinsic component of vacuolar membrane	1	0.114652869890465	0.231	0.200	Cellular Component	GO:0000306	extrinsic component of vacuolar membrane	0.114652869890465	0.463632773133706	0	0	1	5
GO:0070390 transcription export complex 2	1	0.114652869890465	0.231	0.200	Cellular Component	GO:0070390	transcription export complex 2	0.114652869890465	0.463632773133706	0	0	1	5
GO:0070820 tertiary granule	1	0.114652869890465	0.231	0.200	Cellular Component	GO:0070820	tertiary granule	0.114652869890465	0.463632773133706	0	0	1	5
GO:0097574 lateral part of cell	1	0.114652869890465	0.231	0.200	Cellular Component	GO:0097574	lateral part of cell	0.114652869890465	0.463632773133706	0	0	1	5
GO:0019899 enzyme binding	47	0.170048441506699	11.217	0.029	Molecular Function	GO:0019899	enzyme binding	0.170048441506699	0.469513257649108	0	0	47	1627
GO:0005506 iron ion binding	7	0.170471195014407	1.671	0.039	Molecular Function	GO:0005506	iron ion binding	0.170471195014407	0.469513257649108	0	0	7	181
GO:0048306 calcium-dependent protein binding	3	0.171586932718386	0.716	0.053	Molecular Function	GO:0048306	calcium-dependent protein binding	0.171586932718386	0.471000372361208	0	0	3	57
GO:0048487 beta-tubulin binding	2	0.172934217944454	0.477	0.067	Molecular Function	GO:0048487	beta-tubulin binding	0.172934217944454	0.472100729429585	0	0	2	30
GO:0015078 proton transmembrane transporter activity	5	0.183513123064782	1.193	0.042	Molecular Function	GO:0015078	proton transmembrane transporter activity	0.183513123064782	0.472100729429585	0	0	5	120
GO:0030246 carbohydrate binding	7	0.183803319393355	1.671	0.038	Molecular Function	GO:0030246	carbohydrate binding	0.183803319393355	0.472100729429585	0	0	7	185
GO:0004383 guanylate cyclase activity	1	0.183894551087961	0.239	0.125	Molecular Function	GO:0004383	guanylate cyclase activity	0.183894551087961	0.472100729429585	0	0	1	8
GO:0005159 insulin-like growth factor receptor binding	1	0.183894551087961	0.239	0.125	Molecular Function	GO:0005159	insulin-like growth factor receptor binding	0.183894551087961	0.472100729429585	0	0	1	8
GO:0009881 photoreceptor activity	1	0.183894551087961	0.239	0.125	Molecular Function	GO:0009881	photoreceptor activity	0.183894551087961	0.472100729429585	0	0	1	8
GO:0015183 L-aspartate transmembrane transporter activity	1	0.183894551087961	0.239	0.125	Molecular Function	GO:0015183	L-aspartate transmembrane transporter activity	0.183894551087961	0.472100729429585	0	0	1	8
GO:0016494 C-X-C chemokine receptor activity	1	0.183894551087961	0.239	0.125	Molecular Function	GO:0016494	C-X-C chemokine receptor activity	0.183894551087961	0.472100729429585	0	0	1	8
GO:0016742 hydroxymethyl-, formyl- and related transferase activity	1	0.183894551087961	0.239	0.125	Molecular Function	GO:0016742	hydroxymethyl-, formyl- and related transferase activity	0.183894551087961	0.472100729429585	0	0	1	8
GO:0016861 intramolecular oxidoreductase activity, interconverting aldoses and ketoses	1	0.183894551087961	0.239	0.125	Molecular Function	GO:0016861	intramolecular oxidoreductase activity, interconverting aldoses and ketoses	0.183894551087961	0.472100729429585	0	0	1	8
GO:0016929 SUMO-specific protease activity	1	0.183894551087961	0.239	0.125	Molecular Function	GO:0016929	SUMO-specific protease activity	0.183894551087961	0.472100729429585	0	0	1	8
GO:0017162 aryl hydrocarbon receptor binding	1	0.183894551087961	0.239	0.125	Molecular Function	GO:0017162	aryl hydrocarbon receptor binding	0.183894551087961	0.472100729429585	0	0	1	8
GO:0019534 toxin transmembrane transporter activity	1	0.183894551087961	0.239	0.125	Molecular Function	GO:0019534	toxin transmembrane transporter activity	0.183894551087961	0.472100729429585	0	0	1	8
GO:0032357 oxidized purine DNA binding	1	0.183894551087961	0.239	0.125	Molecular Function	GO:0032357	oxidized purine DNA binding	0.183894551087961	0.472100729429585	0	0	1	8
GO:0035174 histone serine kinase activity	1	0.183894551087961	0.239	0.125	Molecular Function	GO:0035174	histone serine kinase activity	0.183894551087961	0.472100729429585	0	0	1	8
GO:0042500 aspartic endopeptidase activity, intramembrane cleaving	1	0.183894551087961	0.239	0.125	Molecular Function	GO:0042500	aspartic endopeptidase activity, intramembrane cleaving	0.183894551087961	0.472100729429585	0	0	1	8
GO:0046975 histone methyltransferase activity (H3-K36 specific)	1	0.183894551087961	0.239	0.125	Molecular Function	GO:0046975	histone methyltransferase activity (H3-K36 specific)	0.183894551087961	0.472100729429585	0	0	1	8
GO:0070567 cytidylyltransferase activity	1	0.183894551087961	0.239	0.125	Molecular Function	GO:0070567	cytidylyltransferase activity	0.183894551087961	0.472100729429585	0	0	1	8
GO:0098505 G-rich strand telomeric DNA binding	1	0.183894551087961	0.239	0.125	Molecular Function	GO:0098505	G-rich strand telomeric DNA binding	0.183894551087961	0.472100729429585	0	0	1	8
GO:0140492 metal-dependent deubiquitinase activity	1	0.183894551087961	0.239	0.125	Molecular Function	GO:0140492	metal-dependent deubiquitinase activity	0.183894551087961	0.472100729429585	0	0	1	8
GO:0008235 metalloexopeptidase activity	3	0.184107741672417	0.716	0.051	Molecular Function	GO:0008235	metalloexopeptidase activity	0.184107741672417	0.472100729429585	0	0	3	59
GO:0019866 organelle inner membrane	13	0.119096149907063	3.002	0.035	Cellular Component	GO:0019866	organelle inner membrane	0.119096149907063	0.478110630786325	0	0	13	374
GO:0012505 endomembrane system	83	0.121296182452605	19.169	0.027	Cellular Component	GO:0012505	endomembrane system	0.121296182452605	0.481970682836252	0	0	83	3053
GO:0000313 organellar ribosome	4	0.1226676286641	0.924	0.051	Cellular Component	GO:0000313	organellar ribosome	0.1226676286641	0.481970682836252	0	0	4	79
GO:0005761 mitochondrial ribosome	4	0.1226676286641	0.924	0.051	Cellular Component	GO:0005761	mitochondrial ribosome	0.1226676286641	0.481970682836252	0	0	4	79
GO:0005080 protein kinase C binding	2	0.19107586784803	0.477	0.062	Molecular Function	GO:0005080	protein kinase C binding	0.19107586784803	0.486916074453858	0	0	2	32
GO:0140658 ATP-dependent chromatin remodeler activity	2	0.19107586784803	0.477	0.062	Molecular Function	GO:0140658	ATP-dependent chromatin remodeler activity	0.19107586784803	0.486916074453858	0	0	2	32
GO:0031941 filamentous actin	2	0.128713864490846	0.462	0.077	Cellular Component	GO:0031941	filamentous actin	0.128713864490846	0.489098081787657	0	0	2	26
GO:0070603 SWI/SNF superfamily-type complex	4	0.131046254920895	0.924	0.049	Cellular Component	GO:0070603	SWI/SNF superfamily-type complex	0.131046254920895	0.489098081787657	0	0	4	81
GO:0015630 microtubule cytoskeleton	32	0.131573425874602	7.390	0.030	Cellular Component	GO:0015630	microtubule cytoskeleton	0.131573425874602	0.489098081787657	0	0	32	1081
GO:0098862 cluster of actin-based cell projections	5	0.133284217546544	1.155	0.045	Cellular Component	GO:0098862	cluster of actin-based cell projections	0.133284217546544	0.489098081787657	0	0	5	112
GO:0030139 endocytic vesicle	6	0.134450646785968	1.386	0.042	Cellular Component	GO:0030139	endocytic vesicle	0.134450646785968	0.489098081787657	0	0	6	144
GO:0005788 endoplasmic reticulum lumen	3	0.134905896672597	0.693	0.057	Cellular Component	GO:0005788	endoplasmic reticulum lumen	0.134905896672597	0.489098081787657	0	0	3	53
GO:0045171 intercellular bridge	4	0.135322226621743	0.924	0.049	Cellular Component	GO:0045171	intercellular bridge	0.135322226621743	0.489098081787657	0	0	4	82
GO:0031264 death-inducing signaling complex	1	0.135958672554692	0.231	0.167	Cellular Component	GO:0031264	death-inducing signaling complex	0.135958672554692	0.489098081787657	0	0	1	6
GO:0032133 chromosome passenger complex	1	0.135958672554692	0.231	0.167	Cellular Component	GO:0032133	chromosome passenger complex	0.135958672554692	0.489098081787657	0	0	1	6
GO:0033106 cis-Golgi network membrane	1	0.135958672554692	0.231	0.167	Cellular Component	GO:0033106	cis-Golgi network membrane	0.135958672554692	0.489098081787657	0	0	1	6
GO:0072559 NLRP3 inflammasome complex	1	0.135958672554692	0.231	0.167	Cellular Component	GO:0072559	NLRP3 inflammasome complex	0.135958672554692	0.489098081787657	0	0	1	6
GO:0097342 ripoptosome	1	0.135958672554692	0.231	0.167	Cellular Component	GO:0097342	ripoptosome	0.135958672554692	0.489098081787657	0	0	1	6
GO:0097512 cardiac myofibril	1	0.135958672554692	0.231	0.167	Cellular Component	GO:0097512	cardiac myofibril	0.135958672554692	0.489098081787657	0	0	1	6
GO:0005546 phosphatidylinositol-4,5-bisphosphate binding	3	0.196860747950489	0.716	0.049	Molecular Function	GO:0005546	phosphatidylinositol-4,5-bisphosphate binding	0.196860747950489	0.489584578458299	0	0	3	61
GO:0004993 G protein-coupled serotonin receptor activity	2	0.200239265096307	0.477	0.061	Molecular Function	GO:0004993	G protein-coupled serotonin receptor activity	0.200239265096307	0.489584578458299	0	0	2	33
GO:0005484 SNAP receptor activity	2	0.200239265096307	0.477	0.061	Molecular Function	GO:0005484	SNAP receptor activity	0.200239265096307	0.489584578458299	0	0	2	33
GO:0099589 serotonin receptor activity	2	0.200239265096307	0.477	0.061	Molecular Function	GO:0099589	serotonin receptor activity	0.200239265096307	0.489584578458299	0	0	2	33
GO:0004175 endopeptidase activity	14	0.200676975289272	3.341	0.032	Molecular Function	GO:0004175	endopeptidase activity	0.200676975289272	0.489584578458299	0	0	14	433
GO:0030276 clathrin binding	3	0.203316298724699	0.716	0.048	Molecular Function	GO:0030276	clathrin binding	0.203316298724699	0.489584578458299	0	0	3	62
GO:0000182 rDNA binding	1	0.204369264164671	0.239	0.111	Molecular Function	GO:0000182	rDNA binding	0.204369264164671	0.489584578458299	0	0	1	9
GO:0004300 enoyl-CoA hydratase activity	1	0.204369264164671	0.239	0.111	Molecular Function	GO:0004300	enoyl-CoA hydratase activity	0.204369264164671	0.489584578458299	0	0	1	9
GO:0004935 adrenergic receptor activity	1	0.204369264164671	0.239	0.111	Molecular Function	GO:0004935	adrenergic receptor activity	0.204369264164671	0.489584578458299	0	0	1	9
GO:0005123 death receptor binding	1	0.204369264164671	0.239	0.111	Molecular Function	GO:0005123	death receptor binding	0.204369264164671	0.489584578458299	0	0	1	9
GO:0005337 nucleoside transmembrane transporter activity	1	0.204369264164671	0.239	0.111	Molecular Function	GO:0005337	nucleoside transmembrane transporter activity	0.204369264164671	0.489584578458299	0	0	1	9
GO:0008330 protein tyrosine/threonine phosphatase activity	1	0.204369264164671	0.239	0.111	Molecular Function	GO:0008330	protein tyrosine/threonine phosphatase activity	0.204369264164671	0.489584578458299	0	0	1	9
GO:0008504 monoamine transmembrane transporter activity	1	0.204369264164671	0.239	0.111	Molecular Function	GO:0008504	monoamine transmembrane transporter activity	0.204369264164671	0.489584578458299	0	0	1	9
GO:0019215 intermediate filament binding	1	0.204369264164671	0.239	0.111	Molecular Function	GO:0019215	intermediate filament binding	0.204369264164671	0.489584578458299	0	0	1	9
GO:0023026 MHC class II protein complex binding	1	0.204369264164671	0.239	0.111	Molecular Function	GO:0023026	MHC class II protein complex binding	0.204369264164671	0.489584578458299	0	0	1	9
GO:0032356 oxidized DNA binding	1	0.204369264164671	0.239	0.111	Molecular Function	GO:0032356	oxidized DNA binding	0.204369264164671	0.489584578458299	0	0	1	9
GO:0043176 amine binding	1	0.204369264164671	0.239	0.111	Molecular Function	GO:0043176	amine binding	0.204369264164671	0.489584578458299	0	0	1	9
GO:0045294 alpha-catenin binding	1	0.204369264164671	0.239	0.111	Molecular Function	GO:0045294	alpha-catenin binding	0.204369264164671	0.489584578458299	0	0	1	9
GO:0051378 serotonin binding	1	0.204369264164671	0.239	0.111	Molecular Function	GO:0051378	serotonin binding	0.204369264164671	0.489584578458299	0	0	1	9
GO:0070492 oligosaccharide binding	1	0.204369264164671	0.239	0.111	Molecular Function	GO:0070492	oligosaccharide binding	0.204369264164671	0.489584578458299	0	0	1	9
GO:0004843 thiol-dependent deubiquitinase	4	0.205044182700677	0.955	0.043	Molecular Function	GO:0004843	thiol-dependent deubiquitinase	0.205044182700677	0.489584578458299	0	0	4	93
GO:0004222 metalloendopeptidase activity	5	0.205290355025913	1.193	0.040	Molecular Function	GO:0004222	metalloendopeptidase activity	0.205290355025913	0.489584578458299	0	0	5	125
GO:1904949 ATPase complex	4	0.139654300353223	0.924	0.048	Cellular Component	GO:1904949	ATPase complex	0.139654300353223	0.495376260874159	0	0	4	83
GO:0000315 organellar large ribosomal subunit	3	0.140447743543668	0.693	0.056	Cellular Component	GO:0000315	organellar large ribosomal subunit	0.140447743543668	0.495376260874159	0	0	3	54
GO:0005762 mitochondrial large ribosomal subunit	3	0.140447743543668	0.693	0.056	Cellular Component	GO:0005762	mitochondrial large ribosomal subunit	0.140447743543668	0.495376260874159	0	0	3	54
GO:0031090 organelle membrane	62	0.143797790033152	14.319	0.027	Cellular Component	GO:0031090	organelle membrane	0.143797790033152	0.495376260874159	0	0	62	2255
GO:0099503 secretory vesicle	12	0.143910144172614	2.771	0.034	Cellular Component	GO:0099503	secretory vesicle	0.143910144172614	0.495376260874159	0	0	12	352
GO:0043231 intracellular membrane-bounded organelle	239	0.147666852980537	55.196	0.025	Cellular Component	GO:0043231	intracellular membrane-bounded organelle	0.147666852980537	0.495376260874159	0	0	239	9467
GO:0031966 mitochondrial membrane	16	0.148467505149352	3.695	0.032	Cellular Component	GO:0031966	mitochondrial membrane	0.148467505149352	0.495376260874159	0	0	16	498
GO:0030018 Z disc	4	0.148481628163686	0.924	0.047	Cellular Component	GO:0030018	Z disc	0.148481628163686	0.495376260874159	0	0	4	85
GO:0001750 photoreceptor outer segment	3	0.151754187810932	0.693	0.054	Cellular Component	GO:0001750	photoreceptor outer segment	0.151754187810932	0.495376260874159	0	0	3	56
GO:0045177 apical part of cell	10	0.153386018640224	2.309	0.035	Cellular Component	GO:0045177	apical part of cell	0.153386018640224	0.495376260874159	0	0	10	286
GO:0030666 endocytic vesicle membrane	2	0.153599045969589	0.462	0.069	Cellular Component	GO:0030666	endocytic vesicle membrane	0.153599045969589	0.495376260874159	0	0	2	29
GO:0000805 X chromosome	1	0.156752908592032	0.231	0.143	Cellular Component	GO:0000805	X chromosome	0.156752908592032	0.495376260874159	0	0	1	7
GO:0005652 nuclear lamina	1	0.156752908592032	0.231	0.143	Cellular Component	GO:0005652	nuclear lamina	0.156752908592032	0.495376260874159	0	0	1	7
GO:0030122 AP-2 adaptor complex	1	0.156752908592032	0.231	0.143	Cellular Component	GO:0030122	AP-2 adaptor complex	0.156752908592032	0.495376260874159	0	0	1	7
GO:0034098 VCP-NPL4-UFD1 AAA ATPase complex	1	0.156752908592032	0.231	0.143	Cellular Component	GO:0034098	VCP-NPL4-UFD1 AAA ATPase complex	0.156752908592032	0.495376260874159	0	0	1	7
GO:0034663 endoplasmic reticulum chaperone complex	1	0.156752908592032	0.231	0.143	Cellular Component	GO:0034663	endoplasmic reticulum chaperone complex	0.156752908592032	0.495376260874159	0	0	1	7
GO:0044194 cytolytic granule	1	0.156752908592032	0.231	0.143	Cellular Component	GO:0044194	cytolytic granule	0.156752908592032	0.495376260874159	0	0	1	7
GO:0099523 presynaptic cytosol	1	0.156752908592032	0.231	0.143	Cellular Component	GO:0099523	presynaptic cytosol	0.156752908592032	0.495376260874159	0	0	1	7
GO:0099524 postsynaptic cytosol	1	0.156752908592032	0.231	0.143	Cellular Component	GO:0099524	postsynaptic cytosol	0.156752908592032	0.495376260874159	0	0	1	7
GO:1990909 Wnt signalosome	1	0.156752908592032	0.231	0.143	Cellular Component	GO:1990909	Wnt signalosome	0.156752908592032	0.495376260874159	0	0	1	7
GO:0005634 nucleus	154	0.158693767707319	35.566	0.026	Cellular Component	GO:0005634	nucleus	0.158693767707319	0.495376260874159	0	0	154	5978
GO:0016323 basolateral plasma membrane	6	0.160656394049016	1.386	0.039	Cellular Component	GO:0016323	basolateral plasma membrane	0.160656394049016	0.495376260874159	0	0	6	152
GO:0001533 cornified envelope	2	0.162089715932842	0.462	0.067	Cellular Component	GO:0001533	cornified envelope	0.162089715932842	0.495376260874159	0	0	2	30
GO:0031526 brush border membrane	2	0.162089715932842	0.462	0.067	Cellular Component	GO:0031526	brush border membrane	0.162089715932842	0.495376260874159	0	0	2	30
GO:0019005 SCF ubiquitin ligase complex	3	0.163337902546747	0.693	0.052	Cellular Component	GO:0019005	SCF ubiquitin ligase complex	0.163337902546747	0.495376260874159	0	0	3	58
GO:0043229 intracellular organelle	269	0.166088851644143	62.125	0.025	Cellular Component	GO:0043229	intracellular organelle	0.166088851644143	0.495376260874159	0	0	269	10754
GO:0097731 9+0 non-motile cilium	4	0.166752229837984	0.924	0.045	Cellular Component	GO:0097731	9+0 non-motile cilium	0.166752229837984	0.495376260874159	0	0	4	89
GO:0035869 ciliary transition zone	3	0.169226374871017	0.693	0.051	Cellular Component	GO:0035869	ciliary transition zone	0.169226374871017	0.495376260874159	0	0	3	59
GO:0000323 lytic vacuole	12	0.169442857124738	2.771	0.033	Cellular Component	GO:0000323	lytic vacuole	0.169442857124738	0.495376260874159	0	0	12	364
GO:0005764 lysosome	12	0.169442857124738	2.771	0.033	Cellular Component	GO:0005764	lysosome	0.169442857124738	0.495376260874159	0	0	12	364
GO:0031902 late endosome membrane	4	0.171440385798305	0.924	0.044	Cellular Component	GO:0031902	late endosome membrane	0.171440385798305	0.495376260874159	0	0	4	90
GO:0043226 organelle	276	0.171596552934121	63.741	0.025	Cellular Component	GO:0043226	organelle	0.171596552934121	0.495376260874159	0	0	276	11057
GO:0016324 apical plasma membrane	8	0.173434644359627	1.848	0.036	Cellular Component	GO:0016324	apical plasma membrane	0.173434644359627	0.495376260874159	0	0	8	224
GO:0098687 chromosomal region	9	0.176360590569645	2.079	0.035	Cellular Component	GO:0098687	chromosomal region	0.176360590569645	0.495376260874159	0	0	9	260
GO:0000796 condensin complex	1	0.177047833308815	0.231	0.125	Cellular Component	GO:0000796	condensin complex	0.177047833308815	0.495376260874159	0	0	1	8
GO:0017059 serine C-palmitoyltransferase complex	1	0.177047833308815	0.231	0.125	Cellular Component	GO:0017059	serine C-palmitoyltransferase complex	0.177047833308815	0.495376260874159	0	0	1	8
GO:0031211 endoplasmic reticulum palmitoyltransferase complex	1	0.177047833308815	0.231	0.125	Cellular Component	GO:0031211	endoplasmic reticulum palmitoyltransferase complex	0.177047833308815	0.495376260874159	0	0	1	8
GO:0044214 spanning component of plasma membrane	1	0.177047833308815	0.231	0.125	Cellular Component	GO:0044214	spanning component of plasma membrane	0.177047833308815	0.495376260874159	0	0	1	8
GO:0070652 HAUS complex	1	0.177047833308815	0.231	0.125	Cellular Component	GO:0070652	HAUS complex	0.177047833308815	0.495376260874159	0	0	1	8
GO:0070765 gamma-secretase complex	1	0.177047833308815	0.231	0.125	Cellular Component	GO:0070765	gamma-secretase complex	0.177047833308815	0.495376260874159	0	0	1	8
GO:0089717 spanning component of membrane	1	0.177047833308815	0.231	0.125	Cellular Component	GO:0089717	spanning component of membrane	0.177047833308815	0.495376260874159	0	0	1	8
GO:0099078 BORC complex	1	0.177047833308815	0.231	0.125	Cellular Component	GO:0099078	BORC complex	0.177047833308815	0.495376260874159	0	0	1	8
GO:1905286 serine-type peptidase complex	1	0.177047833308815	0.231	0.125	Cellular Component	GO:1905286	serine-type peptidase complex	0.177047833308815	0.495376260874159	0	0	1	8
GO:1905961 protein-cysteine S-palmitoyltransferase complex	1	0.177047833308815	0.231	0.125	Cellular Component	GO:1905961	protein-cysteine S-palmitoyltransferase complex	0.177047833308815	0.495376260874159	0	0	1	8
GO:0000407 phagophore assembly site	2	0.179308497236324	0.462	0.062	Cellular Component	GO:0000407	phagophore assembly site	0.179308497236324	0.496173992932821	0	0	2	32
GO:0005740 mitochondrial envelope	17	0.179448109676794	3.926	0.031	Cellular Component	GO:0005740	mitochondrial envelope	0.179448109676794	0.496173992932821	0	0	17	552
GO:0005643 nuclear pore	3	0.181181959915361	0.693	0.049	Cellular Component	GO:0005643	nuclear pore	0.181181959915361	0.496173992932821	0	0	3	61
GO:0098588 bounding membrane of organelle	31	0.181433345125962	7.159	0.029	Cellular Component	GO:0098588	bounding membrane of organelle	0.181433345125962	0.496173992932821	0	0	31	1084
GO:0000151 ubiquitin ligase complex	9	0.181811047951918	2.079	0.034	Cellular Component	GO:0000151	ubiquitin ligase complex	0.181811047951918	0.496173992932821	0	0	9	262
GO:0006189 'de novo' IMP biosynthetic process	3	0.00277713043133739	0.709	0.250	Biological Process	GO:0006189	'de novo' IMP biosynthetic process	0.00277713043133739	0.497439602861154	0	0	3	12
GO:0042759 long-chain fatty acid biosynthetic process	3	0.00277713043133739	0.709	0.250	Biological Process	GO:0042759	long-chain fatty acid biosynthetic process	0.00277713043133739	0.497439602861154	0	0	3	12
GO:0000779 condensed chromosome, centromeric region	5	0.183303627077469	1.155	0.040	Cellular Component	GO:0000779	condensed chromosome, centromeric region	0.183303627077469	0.497795144122145	0	0	5	125
GO:0043178 alcohol binding	3	0.20982033625519	0.716	0.048	Molecular Function	GO:0043178	alcohol binding	0.20982033625519	0.498933241444027	0	0	3	63
GO:0003690 double-stranded DNA binding	37	0.212168809000419	8.831	0.029	Molecular Function	GO:0003690	double-stranded DNA binding	0.212168809000419	0.503055321050268	0	0	37	1286
GO:0098685 Schaffer collateral - CA1 synapse	3	0.187243296892781	0.693	0.048	Cellular Component	GO:0098685	Schaffer collateral - CA1 synapse	0.187243296892781	0.504897669592466	0	0	3	62
GO:0005677 chromatin silencing complex	1	0.196855409082983	0.231	0.111	Cellular Component	GO:0005677	chromatin silencing complex	0.196855409082983	0.504897669592466	0	0	1	9
GO:0030128 clathrin coat of endocytic vesicle	1	0.196855409082983	0.231	0.111	Cellular Component	GO:0030128	clathrin coat of endocytic vesicle	0.196855409082983	0.504897669592466	0	0	1	9
GO:0034992 microtubule organizing center attachment site	1	0.196855409082983	0.231	0.111	Cellular Component	GO:0034992	microtubule organizing center attachment site	0.196855409082983	0.504897669592466	0	0	1	9
GO:0034993 meiotic nuclear membrane microtubule tethering complex	1	0.196855409082983	0.231	0.111	Cellular Component	GO:0034993	meiotic nuclear membrane microtubule tethering complex	0.196855409082983	0.504897669592466	0	0	1	9
GO:0035032 phosphatidylinositol 3-kinase complex, class III	1	0.196855409082983	0.231	0.111	Cellular Component	GO:0035032	phosphatidylinositol 3-kinase complex, class III	0.196855409082983	0.504897669592466	0	0	1	9
GO:0035253 ciliary rootlet	1	0.196855409082983	0.231	0.111	Cellular Component	GO:0035253	ciliary rootlet	0.196855409082983	0.504897669592466	0	0	1	9
GO:0097197 tetraspanin-enriched microdomain	1	0.196855409082983	0.231	0.111	Cellular Component	GO:0097197	tetraspanin-enriched microdomain	0.196855409082983	0.504897669592466	0	0	1	9
GO:0097539 ciliary transition fiber	1	0.196855409082983	0.231	0.111	Cellular Component	GO:0097539	ciliary transition fiber	0.196855409082983	0.504897669592466	0	0	1	9
GO:0106083 nuclear membrane protein complex	1	0.196855409082983	0.231	0.111	Cellular Component	GO:0106083	nuclear membrane protein complex	0.196855409082983	0.504897669592466	0	0	1	9
GO:0106094 nuclear membrane microtubule tethering complex	1	0.196855409082983	0.231	0.111	Cellular Component	GO:0106094	nuclear membrane microtubule tethering complex	0.196855409082983	0.504897669592466	0	0	1	9
GO:1990913 sperm head plasma membrane	1	0.196855409082983	0.231	0.111	Cellular Component	GO:1990913	sperm head plasma membrane	0.196855409082983	0.504897669592466	0	0	1	9
GO:0000118 histone deacetylase complex	3	0.19951880240221	0.693	0.047	Cellular Component	GO:0000118	histone deacetylase complex	0.19951880240221	0.509370583091357	0	0	3	64
GO:0000774 adenyl-nucleotide exchange factor activity	1	0.224331496399103	0.239	0.100	Molecular Function	GO:0000774	adenyl-nucleotide exchange factor activity	0.224331496399103	0.51401446513856	0	0	1	10
GO:0001972 retinoic acid binding	1	0.224331496399103	0.239	0.100	Molecular Function	GO:0001972	retinoic acid binding	0.224331496399103	0.51401446513856	0	0	1	10
GO:0008420 RNA polymerase II CTD heptapeptide repeat phosphatase activity	1	0.224331496399103	0.239	0.100	Molecular Function	GO:0008420	RNA polymerase II CTD heptapeptide repeat phosphatase activity	0.224331496399103	0.51401446513856	0	0	1	10
GO:0015562 efflux transmembrane transporter activity	1	0.224331496399103	0.239	0.100	Molecular Function	GO:0015562	efflux transmembrane transporter activity	0.224331496399103	0.51401446513856	0	0	1	10
GO:0016783 sulfurtransferase activity	1	0.224331496399103	0.239	0.100	Molecular Function	GO:0016783	sulfurtransferase activity	0.224331496399103	0.51401446513856	0	0	1	10
GO:0034452 dynactin binding	1	0.224331496399103	0.239	0.100	Molecular Function	GO:0034452	dynactin binding	0.224331496399103	0.51401446513856	0	0	1	10
GO:0048019 receptor antagonist activity	1	0.224331496399103	0.239	0.100	Molecular Function	GO:0048019	receptor antagonist activity	0.224331496399103	0.51401446513856	0	0	1	10
GO:0051011 microtubule minus-end binding	1	0.224331496399103	0.239	0.100	Molecular Function	GO:0051011	microtubule minus-end binding	0.224331496399103	0.51401446513856	0	0	1	10
GO:0061578 Lys63-specific deubiquitinase activity	1	0.224331496399103	0.239	0.100	Molecular Function	GO:0061578	Lys63-specific deubiquitinase activity	0.224331496399103	0.51401446513856	0	0	1	10
GO:0070410 co-SMAD binding	1	0.224331496399103	0.239	0.100	Molecular Function	GO:0070410	co-SMAD binding	0.224331496399103	0.51401446513856	0	0	1	10
GO:1901612 cardiolipin binding	1	0.224331496399103	0.239	0.100	Molecular Function	GO:1901612	cardiolipin binding	0.224331496399103	0.51401446513856	0	0	1	10
GO:1902282 voltage-gated potassium channel activity involved in ventricular cardiac muscle cell action potential repolarization	1	0.224331496399103	0.239	0.100	Molecular Function	GO:1902282	voltage-gated potassium channel activity involved in ventricular cardiac muscle cell action potential repolarization	0.224331496399103	0.51401446513856	0	0	1	10
GO:0002705 positive regulation of leukocyte mediated immunity	8	0.00330614864471365	1.891	0.080	Biological Process	GO:0002705	positive regulation of leukocyte mediated immunity	0.00330614864471365	0.51557410369647	0	0	8	100
GO:0042851 L-alanine metabolic process	2	0.00352396490779588	0.473	0.500	Biological Process	GO:0042851	L-alanine metabolic process	0.00352396490779588	0.51557410369647	0	0	2	4
GO:0042853 L-alanine catabolic process	2	0.00352396490779588	0.473	0.500	Biological Process	GO:0042853	L-alanine catabolic process	0.00352396490779588	0.51557410369647	0	0	2	4
GO:0060075 regulation of resting membrane potential	2	0.00352396490779588	0.473	0.500	Biological Process	GO:0060075	regulation of resting membrane potential	0.00352396490779588	0.51557410369647	0	0	2	4
GO:0048598 embryonic morphogenesis	23	0.00367278931802765	5.437	0.046	Biological Process	GO:0048598	embryonic morphogenesis	0.00367278931802765	0.51557410369647	0	0	23	505
GO:0006898 receptor-mediated endocytosis	11	0.00436273093084837	2.600	0.062	Biological Process	GO:0006898	receptor-mediated endocytosis	0.00436273093084837	0.51557410369647	0	0	11	176
GO:0008104 protein localization	63	0.00516317517999366	14.894	0.034	Biological Process	GO:0008104	protein localization	0.00516317517999366	0.51557410369647	0	0	63	1852
GO:0048704 embryonic skeletal system morphogenesis	7	0.00533356658208669	1.655	0.081	Biological Process	GO:0048704	embryonic skeletal system morphogenesis	0.00533356658208669	0.51557410369647	0	0	7	86
GO:0006560 proline metabolic process	3	0.00543657261569506	0.709	0.200	Biological Process	GO:0006560	proline metabolic process	0.00543657261569506	0.51557410369647	0	0	3	15
GO:0006524 alanine catabolic process	2	0.00577753180970884	0.473	0.400	Biological Process	GO:0006524	alanine catabolic process	0.00577753180970884	0.51557410369647	0	0	2	5
GO:0009080 pyruvate family amino acid catabolic process	2	0.00577753180970884	0.473	0.400	Biological Process	GO:0009080	pyruvate family amino acid catabolic process	0.00577753180970884	0.51557410369647	0	0	2	5
GO:1990384 hyaloid vascular plexus regression	2	0.00577753180970884	0.473	0.400	Biological Process	GO:1990384	hyaloid vascular plexus regression	0.00577753180970884	0.51557410369647	0	0	2	5
GO:1990182 exosomal secretion	3	0.00657005481734421	0.709	0.188	Biological Process	GO:1990182	exosomal secretion	0.00657005481734421	0.51557410369647	0	0	3	16
GO:0140694 non-membrane-bounded organelle assembly	16	0.0072512424997741	3.783	0.049	Biological Process	GO:0140694	non-membrane-bounded organelle assembly	0.0072512424997741	0.51557410369647	0	0	16	326
GO:0097734 extracellular exosome biogenesis	3	0.00783370728659152	0.709	0.176	Biological Process	GO:0097734	extracellular exosome biogenesis	0.00783370728659152	0.51557410369647	0	0	3	17
GO:0002679 respiratory burst involved in defense response	2	0.00852531523982217	0.473	0.333	Biological Process	GO:0002679	respiratory burst involved in defense response	0.00852531523982217	0.51557410369647	0	0	2	6
GO:0006004 fucose metabolic process	2	0.00852531523982217	0.473	0.333	Biological Process	GO:0006004	fucose metabolic process	0.00852531523982217	0.51557410369647	0	0	2	6
GO:0006522 alanine metabolic process	2	0.00852531523982217	0.473	0.333	Biological Process	GO:0006522	alanine metabolic process	0.00852531523982217	0.51557410369647	0	0	2	6
GO:0008635 activation of cysteine-type endopeptidase activity involved in apoptotic process by cytochrome c	2	0.00852531523982217	0.473	0.333	Biological Process	GO:0008635	activation of cysteine-type endopeptidase activity involved in apoptotic process by cytochrome c	0.00852531523982217	0.51557410369647	0	0	2	6
GO:0009078 pyruvate family amino acid metabolic process	2	0.00852531523982217	0.473	0.333	Biological Process	GO:0009078	pyruvate family amino acid metabolic process	0.00852531523982217	0.51557410369647	0	0	2	6
GO:0140507 granzyme-mediated programmed cell death signaling pathway	2	0.00852531523982217	0.473	0.333	Biological Process	GO:0140507	granzyme-mediated programmed cell death signaling pathway	0.00852531523982217	0.51557410369647	0	0	2	6
GO:0003002 regionalization	15	0.00874868547918784	3.546	0.049	Biological Process	GO:0003002	regionalization	0.00874868547918784	0.51557410369647	0	0	15	304
GO:0060065 uterus development	3	0.0092307370987288	0.709	0.167	Biological Process	GO:0060065	uterus development	0.0092307370987288	0.51557410369647	0	0	3	18
GO:0099590 neurotransmitter receptor internalization	3	0.0092307370987288	0.709	0.167	Biological Process	GO:0099590	neurotransmitter receptor internalization	0.0092307370987288	0.51557410369647	0	0	3	18
GO:0140112 extracellular vesicle biogenesis	3	0.0092307370987288	0.709	0.167	Biological Process	GO:0140112	extracellular vesicle biogenesis	0.0092307370987288	0.51557410369647	0	0	3	18
GO:0048562 embryonic organ morphogenesis	13	0.0100075339498925	3.073	0.052	Biological Process	GO:0048562	embryonic organ morphogenesis	0.0100075339498925	0.51557410369647	0	0	13	252
GO:0006096 glycolytic process	6	0.0104610640972594	1.418	0.080	Biological Process	GO:0006096	glycolytic process	0.0104610640972594	0.51557410369647	0	0	6	75
GO:0006188 IMP biosynthetic process	3	0.0107638633516886	0.709	0.158	Biological Process	GO:0006188	IMP biosynthetic process	0.0107638633516886	0.51557410369647	0	0	3	19
GO:0009084 glutamine family amino acid biosynthetic process	3	0.0107638633516886	0.709	0.158	Biological Process	GO:0009084	glutamine family amino acid biosynthetic process	0.0107638633516886	0.51557410369647	0	0	3	19
GO:2001032 regulation of double-strand break repair via nonhomologous end joining	3	0.0107638633516886	0.709	0.158	Biological Process	GO:2001032	regulation of double-strand break repair via nonhomologous end joining	0.0107638633516886	0.51557410369647	0	0	3	19
GO:1901607 alpha-amino acid biosynthetic process	6	0.0111284642088992	1.418	0.079	Biological Process	GO:1901607	alpha-amino acid biosynthetic process	0.0111284642088992	0.51557410369647	0	0	6	76
GO:0001912 positive regulation of leukocyte mediated cytotoxicity	4	0.0115254724629233	0.946	0.111	Biological Process	GO:0001912	positive regulation of leukocyte mediated cytotoxicity	0.0115254724629233	0.51557410369647	0	0	4	36
GO:0045893 positive regulation of transcription, DNA-templated	47	0.0117206942979382	11.111	0.035	Biological Process	GO:0045893	positive regulation of transcription, DNA-templated	0.0117206942979382	0.51557410369647	0	0	47	1360
GO:1903508 positive regulation of nucleic acid-templated transcription	47	0.0117206942979382	11.111	0.035	Biological Process	GO:1903508	positive regulation of nucleic acid-templated transcription	0.0117206942979382	0.51557410369647	0	0	47	1360
GO:0050916 sensory perception of sweet taste	2	0.0117416788530769	0.473	0.286	Biological Process	GO:0050916	sensory perception of sweet taste	0.0117416788530769	0.51557410369647	0	0	2	7
GO:0050917 sensory perception of umami taste	2	0.0117416788530769	0.473	0.286	Biological Process	GO:0050917	sensory perception of umami taste	0.0117416788530769	0.51557410369647	0	0	2	7
GO:0070932 histone H3 deacetylation	2	0.0117416788530769	0.473	0.286	Biological Process	GO:0070932	histone H3 deacetylation	0.0117416788530769	0.51557410369647	0	0	2	7
GO:0030031 cell projection assembly	20	0.0117863867798829	4.728	0.043	Biological Process	GO:0030031	cell projection assembly	0.0117863867798829	0.51557410369647	0	0	20	465
GO:0006757 ATP generation from ADP	6	0.0118254154412792	1.418	0.078	Biological Process	GO:0006757	ATP generation from ADP	0.0118254154412792	0.51557410369647	0	0	6	77
GO:0010557 positive regulation of macromolecule biosynthetic process	52	0.012176715269744	12.293	0.034	Biological Process	GO:0010557	positive regulation of macromolecule biosynthetic process	0.012176715269744	0.51557410369647	0	0	52	1538
GO:0031328 positive regulation of cellular biosynthetic process	54	0.0122474676535903	12.766	0.034	Biological Process	GO:0031328	positive regulation of cellular biosynthetic process	0.0122474676535903	0.51557410369647	0	0	54	1609
GO:1903580 positive regulation of ATP metabolic process	3	0.0124353452858674	0.709	0.150	Biological Process	GO:1903580	positive regulation of ATP metabolic process	0.0124353452858674	0.51557410369647	0	0	3	20
GO:0002824 positive regulation of adaptive immune response based on somatic recombination of immune receptors built from immunoglobulin superfamily domains	6	0.0125525601598055	1.418	0.077	Biological Process	GO:0002824	positive regulation of adaptive immune response based on somatic recombination of immune receptors built from immunoglobulin superfamily domains	0.0125525601598055	0.51557410369647	0	0	6	78
GO:1902680 positive regulation of RNA biosynthetic process	47	0.0126214223078364	11.111	0.034	Biological Process	GO:1902680	positive regulation of RNA biosynthetic process	0.0126214223078364	0.51557410369647	0	0	47	1366
GO:0002711 positive regulation of T cell mediated immunity	4	0.0126766587267541	0.946	0.108	Biological Process	GO:0002711	positive regulation of T cell mediated immunity	0.0126766587267541	0.51557410369647	0	0	4	37
GO:0035107 appendage morphogenesis	8	0.012891052487796	1.891	0.063	Biological Process	GO:0035107	appendage morphogenesis	0.012891052487796	0.51557410369647	0	0	8	126
GO:0035108 limb morphogenesis	8	0.012891052487796	1.891	0.063	Biological Process	GO:0035108	limb morphogenesis	0.012891052487796	0.51557410369647	0	0	8	126
GO:0009790 embryo development	34	0.0133268245233722	8.038	0.037	Biological Process	GO:0009790	embryo development	0.0133268245233722	0.51557410369647	0	0	34	925
GO:0033238 regulation of cellular amine metabolic process	3	0.0142470091722066	0.709	0.143	Biological Process	GO:0033238	regulation of cellular amine metabolic process	0.0142470091722066	0.51557410369647	0	0	3	21
GO:0070873 regulation of glycogen metabolic process	3	0.0142470091722066	0.709	0.143	Biological Process	GO:0070873	regulation of glycogen metabolic process	0.0142470091722066	0.51557410369647	0	0	3	21
GO:0070646 protein modification by small protein removal	9	0.0142814301154981	2.128	0.058	Biological Process	GO:0070646	protein modification by small protein removal	0.0142814301154981	0.51557410369647	0	0	9	154
GO:0002821 positive regulation of adaptive immune response	6	0.0149214210965421	1.418	0.074	Biological Process	GO:0002821	positive regulation of adaptive immune response	0.0149214210965421	0.51557410369647	0	0	6	81
GO:0051225 spindle assembly	7	0.0152241796627849	1.655	0.067	Biological Process	GO:0051225	spindle assembly	0.0152241796627849	0.51557410369647	0	0	7	105
GO:0006109 regulation of carbohydrate metabolic process	8	0.0153289488651081	1.891	0.062	Biological Process	GO:0006109	regulation of carbohydrate metabolic process	0.0153289488651081	0.51557410369647	0	0	8	130
GO:0051987 positive regulation of attachment of spindle microtubules to kinetochore	2	0.0154019451759547	0.473	0.250	Biological Process	GO:0051987	positive regulation of attachment of spindle microtubules to kinetochore	0.0154019451759547	0.51557410369647	0	0	2	8
GO:0099149 regulation of postsynaptic neurotransmitter receptor internalization	2	0.0154019451759547	0.473	0.250	Biological Process	GO:0099149	regulation of postsynaptic neurotransmitter receptor internalization	0.0154019451759547	0.51557410369647	0	0	2	8
GO:1990535 neuron projection maintenance	2	0.0154019451759547	0.473	0.250	Biological Process	GO:1990535	neuron projection maintenance	0.0154019451759547	0.51557410369647	0	0	2	8
GO:0009891 positive regulation of biosynthetic process	54	0.0156470479940508	12.766	0.033	Biological Process	GO:0009891	positive regulation of biosynthetic process	0.0156470479940508	0.51557410369647	0	0	54	1631
GO:0007389 pattern specification process	17	0.015692553591653	4.019	0.044	Biological Process	GO:0007389	pattern specification process	0.015692553591653	0.51557410369647	0	0	17	386
GO:0002706 regulation of lymphocyte mediated immunity	8	0.0159873065072185	1.891	0.061	Biological Process	GO:0002706	regulation of lymphocyte mediated immunity	0.0159873065072185	0.51557410369647	0	0	8	131
GO:0002673 regulation of acute inflammatory response	3	0.0162002740154674	0.709	0.136	Biological Process	GO:0002673	regulation of acute inflammatory response	0.0162002740154674	0.51557410369647	0	0	3	22
GO:0034613 cellular protein localization	45	0.0164329603363186	10.638	0.034	Biological Process	GO:0034613	cellular protein localization	0.0164329603363186	0.51557410369647	0	0	45	1318
GO:0002090 regulation of receptor internalization	4	0.0165609625984362	0.946	0.100	Biological Process	GO:0002090	regulation of receptor internalization	0.0165609625984362	0.51557410369647	0	0	4	40
GO:0043647 inositol phosphate metabolic process	4	0.0165609625984362	0.946	0.100	Biological Process	GO:0043647	inositol phosphate metabolic process	0.0165609625984362	0.51557410369647	0	0	4	40
GO:0051641 cellular localization	73	0.016685966044442	17.258	0.031	Biological Process	GO:0051641	cellular localization	0.016685966044442	0.51557410369647	0	0	73	2324
GO:0043436 oxoacid metabolic process	28	0.0169999287857197	6.619	0.038	Biological Process	GO:0043436	oxoacid metabolic process	0.0169999287857197	0.51557410369647	0	0	28	741
GO:0010675 regulation of cellular carbohydrate metabolic process	7	0.0175290929021137	1.655	0.065	Biological Process	GO:0010675	regulation of cellular carbohydrate metabolic process	0.0175290929021137	0.51557410369647	0	0	7	108
GO:0030326 embryonic limb morphogenesis	7	0.0175290929021137	1.655	0.065	Biological Process	GO:0030326	embryonic limb morphogenesis	0.0175290929021137	0.51557410369647	0	0	7	108
GO:0035113 embryonic appendage morphogenesis	7	0.0175290929021137	1.655	0.065	Biological Process	GO:0035113	embryonic appendage morphogenesis	0.0175290929021137	0.51557410369647	0	0	7	108
GO:0046031 ADP metabolic process	6	0.0175840910474041	1.418	0.071	Biological Process	GO:0046031	ADP metabolic process	0.0175840910474041	0.51557410369647	0	0	6	84
GO:0070727 cellular macromolecule localization	45	0.0178614620191254	10.638	0.034	Biological Process	GO:0070727	cellular macromolecule localization	0.0178614620191254	0.51557410369647	0	0	45	1325
GO:0045730 respiratory burst	3	0.0182961761179952	0.709	0.130	Biological Process	GO:0045730	respiratory burst	0.0182961761179952	0.51557410369647	0	0	3	23
GO:0032787 monocarboxylic acid metabolic process	19	0.0183490576623182	4.492	0.042	Biological Process	GO:0032787	monocarboxylic acid metabolic process	0.0183490576623182	0.51557410369647	0	0	19	455
GO:0006937 regulation of muscle contraction	7	0.0183492068565224	1.655	0.064	Biological Process	GO:0006937	regulation of muscle contraction	0.0183492068565224	0.51557410369647	0	0	7	109
GO:0002863 positive regulation of inflammatory response to antigenic stimulus	2	0.0194823640825707	0.473	0.222	Biological Process	GO:0002863	positive regulation of inflammatory response to antigenic stimulus	0.0194823640825707	0.51557410369647	0	0	2	9
GO:0034770 histone H4-K20 methylation	2	0.0194823640825707	0.473	0.222	Biological Process	GO:0034770	histone H4-K20 methylation	0.0194823640825707	0.51557410369647	0	0	2	9
GO:0097062 dendritic spine maintenance	2	0.0194823640825707	0.473	0.222	Biological Process	GO:0097062	dendritic spine maintenance	0.0194823640825707	0.51557410369647	0	0	2	9
GO:1904491 protein localization to ciliary transition zone	2	0.0194823640825707	0.473	0.222	Biological Process	GO:1904491	protein localization to ciliary transition zone	0.0194823640825707	0.51557410369647	0	0	2	9
GO:0031343 positive regulation of cell killing	4	0.0195218568334973	0.946	0.095	Biological Process	GO:0031343	positive regulation of cell killing	0.0195218568334973	0.51557410369647	0	0	4	42
GO:0048538 thymus development	4	0.0195218568334973	0.946	0.095	Biological Process	GO:0048538	thymus development	0.0195218568334973	0.51557410369647	0	0	4	42
GO:0045933 positive regulation of muscle contraction	3	0.0205353925476819	0.709	0.125	Biological Process	GO:0045933	positive regulation of muscle contraction	0.0205353925476819	0.51557410369647	0	0	3	24
GO:0010906 regulation of glucose metabolic process	6	0.0205559848881716	1.418	0.069	Biological Process	GO:0010906	regulation of glucose metabolic process	0.0205559848881716	0.51557410369647	0	0	6	87
GO:0048706 embryonic skeletal system development	7	0.0209706472228069	1.655	0.062	Biological Process	GO:0048706	embryonic skeletal system development	0.0209706472228069	0.51557410369647	0	0	7	112
GO:0009135 purine nucleoside diphosphate metabolic process	6	0.0216178320367811	1.418	0.068	Biological Process	GO:0009135	purine nucleoside diphosphate metabolic process	0.0216178320367811	0.51557410369647	0	0	6	88
GO:0009179 purine ribonucleoside diphosphate metabolic process	6	0.0216178320367811	1.418	0.068	Biological Process	GO:0009179	purine ribonucleoside diphosphate metabolic process	0.0216178320367811	0.51557410369647	0	0	6	88
GO:0006897 endocytosis	18	0.0221942852629408	4.255	0.042	Biological Process	GO:0006897	endocytosis	0.0221942852629408	0.51557410369647	0	0	18	433
GO:0022607 cellular component assembly	73	0.0222023332395049	17.258	0.031	Biological Process	GO:0022607	cellular component assembly	0.0222023332395049	0.51557410369647	0	0	73	2356
GO:0006082 organic acid metabolic process	28	0.0224799339943444	6.619	0.037	Biological Process	GO:0006082	organic acid metabolic process	0.0224799339943444	0.51557410369647	0	0	28	759
GO:0019752 carboxylic acid metabolic process	27	0.0226103105400662	6.383	0.037	Biological Process	GO:0019752	carboxylic acid metabolic process	0.0226103105400662	0.51557410369647	0	0	27	726
GO:0008652 cellular amino acid biosynthetic process	6	0.0227161290665377	1.418	0.067	Biological Process	GO:0008652	cellular amino acid biosynthetic process	0.0227161290665377	0.51557410369647	0	0	6	89
GO:0043410 positive regulation of MAPK cascade	16	0.0227741298986381	3.783	0.043	Biological Process	GO:0043410	positive regulation of MAPK cascade	0.0227741298986381	0.51557410369647	0	0	16	372
GO:0051128 regulation of cellular component organization	56	0.0235552549356385	13.239	0.032	Biological Process	GO:0051128	regulation of cellular component organization	0.0235552549356385	0.51557410369647	0	0	56	1742
GO:0048568 embryonic organ development	16	0.0237896347647715	3.783	0.043	Biological Process	GO:0048568	embryonic organ development	0.0237896347647715	0.51557410369647	0	0	16	374
GO:0051208 sequestering of calcium ion	6	0.0238513571233228	1.418	0.067	Biological Process	GO:0051208	sequestering of calcium ion	0.0238513571233228	0.51557410369647	0	0	6	90
GO:0044085 cellular component biogenesis	79	0.0239313881901267	18.676	0.031	Biological Process	GO:0044085	cellular component biogenesis	0.0239313881901267	0.51557410369647	0	0	79	2587
GO:0002069 columnar/cuboidal epithelial cell maturation	2	0.0239600822367234	0.473	0.200	Biological Process	GO:0002069	columnar/cuboidal epithelial cell maturation	0.0239600822367234	0.51557410369647	0	0	2	10
GO:0002675 positive regulation of acute inflammatory response	2	0.0239600822367234	0.473	0.200	Biological Process	GO:0002675	positive regulation of acute inflammatory response	0.0239600822367234	0.51557410369647	0	0	2	10
GO:0006735 NADH regeneration	2	0.0239600822367234	0.473	0.200	Biological Process	GO:0006735	NADH regeneration	0.0239600822367234	0.51557410369647	0	0	2	10
GO:0007175 negative regulation of epidermal growth factor-activated receptor activity	2	0.0239600822367234	0.473	0.200	Biological Process	GO:0007175	negative regulation of epidermal growth factor-activated receptor activity	0.0239600822367234	0.51557410369647	0	0	2	10
GO:0017062 respiratory chain complex III assembly	2	0.0239600822367234	0.473	0.200	Biological Process	GO:0017062	respiratory chain complex III assembly	0.0239600822367234	0.51557410369647	0	0	2	10
GO:0034551 mitochondrial respiratory chain complex III assembly	2	0.0239600822367234	0.473	0.200	Biological Process	GO:0034551	mitochondrial respiratory chain complex III assembly	0.0239600822367234	0.51557410369647	0	0	2	10
GO:0046598 positive regulation of viral entry into host cell	2	0.0239600822367234	0.473	0.200	Biological Process	GO:0046598	positive regulation of viral entry into host cell	0.0239600822367234	0.51557410369647	0	0	2	10
GO:0048266 behavioral response to pain	2	0.0239600822367234	0.473	0.200	Biological Process	GO:0048266	behavioral response to pain	0.0239600822367234	0.51557410369647	0	0	2	10
GO:0061621 canonical glycolysis	2	0.0239600822367234	0.473	0.200	Biological Process	GO:0061621	canonical glycolysis	0.0239600822367234	0.51557410369647	0	0	2	10
GO:0061718 glucose catabolic process to pyruvate	2	0.0239600822367234	0.473	0.200	Biological Process	GO:0061718	glucose catabolic process to pyruvate	0.0239600822367234	0.51557410369647	0	0	2	10
GO:0075294 positive regulation by symbiont of entry into host	2	0.0239600822367234	0.473	0.200	Biological Process	GO:0075294	positive regulation by symbiont of entry into host	0.0239600822367234	0.51557410369647	0	0	2	10
GO:0046394 carboxylic acid biosynthetic process	12	0.0241928032696403	2.837	0.047	Biological Process	GO:0046394	carboxylic acid biosynthetic process	0.0241928032696403	0.51557410369647	0	0	12	254
GO:0001698 gastrin-induced gastric acid secretion	1	0.0246661612922037	0.236	1.000	Biological Process	GO:0001698	gastrin-induced gastric acid secretion	0.0246661612922037	0.51557410369647	0	0	1	1
GO:0001809 positive regulation of type IV hypersensitivity	1	0.0246661612922037	0.236	1.000	Biological Process	GO:0001809	positive regulation of type IV hypersensitivity	0.0246661612922037	0.51557410369647	0	0	1	1
GO:0002074 extraocular skeletal muscle development	1	0.0246661612922037	0.236	1.000	Biological Process	GO:0002074	extraocular skeletal muscle development	0.0246661612922037	0.51557410369647	0	0	1	1
GO:0003108 negative regulation of the force of heart contraction by chemical signal	1	0.0246661612922037	0.236	1.000	Biological Process	GO:0003108	negative regulation of the force of heart contraction by chemical signal	0.0246661612922037	0.51557410369647	0	0	1	1
GO:0006585 dopamine biosynthetic process from tyrosine	1	0.0246661612922037	0.236	1.000	Biological Process	GO:0006585	dopamine biosynthetic process from tyrosine	0.0246661612922037	0.51557410369647	0	0	1	1
GO:0007072 positive regulation of transcription involved in exit from mitosis	1	0.0246661612922037	0.236	1.000	Biological Process	GO:0007072	positive regulation of transcription involved in exit from mitosis	0.0246661612922037	0.51557410369647	0	0	1	1
GO:0007634 optokinetic behavior	1	0.0246661612922037	0.236	1.000	Biological Process	GO:0007634	optokinetic behavior	0.0246661612922037	0.51557410369647	0	0	1	1
GO:0019365 pyridine nucleotide salvage	1	0.0246661612922037	0.236	1.000	Biological Process	GO:0019365	pyridine nucleotide salvage	0.0246661612922037	0.51557410369647	0	0	1	1
GO:0021528 commissural neuron differentiation in spinal cord	1	0.0246661612922037	0.236	1.000	Biological Process	GO:0021528	commissural neuron differentiation in spinal cord	0.0246661612922037	0.51557410369647	0	0	1	1
GO:0021566 hypoglossal nerve development	1	0.0246661612922037	0.236	1.000	Biological Process	GO:0021566	hypoglossal nerve development	0.0246661612922037	0.51557410369647	0	0	1	1
GO:0021618 hypoglossal nerve morphogenesis	1	0.0246661612922037	0.236	1.000	Biological Process	GO:0021618	hypoglossal nerve morphogenesis	0.0246661612922037	0.51557410369647	0	0	1	1
GO:0021686 cerebellar granular layer maturation	1	0.0246661612922037	0.236	1.000	Biological Process	GO:0021686	cerebellar granular layer maturation	0.0246661612922037	0.51557410369647	0	0	1	1
GO:0021933 radial glia guided migration of cerebellar granule cell	1	0.0246661612922037	0.236	1.000	Biological Process	GO:0021933	radial glia guided migration of cerebellar granule cell	0.0246661612922037	0.51557410369647	0	0	1	1
GO:0021941 negative regulation of cerebellar granule cell precursor proliferation	1	0.0246661612922037	0.236	1.000	Biological Process	GO:0021941	negative regulation of cerebellar granule cell precursor proliferation	0.0246661612922037	0.51557410369647	0	0	1	1
GO:0032595 B cell receptor transport within lipid bilayer	1	0.0246661612922037	0.236	1.000	Biological Process	GO:0032595	B cell receptor transport within lipid bilayer	0.0246661612922037	0.51557410369647	0	0	1	1
GO:0032597 B cell receptor transport into membrane raft	1	0.0246661612922037	0.236	1.000	Biological Process	GO:0032597	B cell receptor transport into membrane raft	0.0246661612922037	0.51557410369647	0	0	1	1
GO:0032913 negative regulation of transforming growth factor beta3 production	1	0.0246661612922037	0.236	1.000	Biological Process	GO:0032913	negative regulation of transforming growth factor beta3 production	0.0246661612922037	0.51557410369647	0	0	1	1
GO:0034127 regulation of MyD88-independent toll-like receptor signaling pathway	1	0.0246661612922037	0.236	1.000	Biological Process	GO:0034127	regulation of MyD88-independent toll-like receptor signaling pathway	0.0246661612922037	0.51557410369647	0	0	1	1
GO:0034355 NAD salvage	1	0.0246661612922037	0.236	1.000	Biological Process	GO:0034355	NAD salvage	0.0246661612922037	0.51557410369647	0	0	1	1
GO:0035783 CD4-positive, alpha-beta T cell costimulation	1	0.0246661612922037	0.236	1.000	Biological Process	GO:0035783	CD4-positive, alpha-beta T cell costimulation	0.0246661612922037	0.51557410369647	0	0	1	1
GO:0035915 pore formation in membrane of other organism	1	0.0246661612922037	0.236	1.000	Biological Process	GO:0035915	pore formation in membrane of other organism	0.0246661612922037	0.51557410369647	0	0	1	1
GO:0042414 epinephrine metabolic process	1	0.0246661612922037	0.236	1.000	Biological Process	GO:0042414	epinephrine metabolic process	0.0246661612922037	0.51557410369647	0	0	1	1
GO:0042418 epinephrine biosynthetic process	1	0.0246661612922037	0.236	1.000	Biological Process	GO:0042418	epinephrine biosynthetic process	0.0246661612922037	0.51557410369647	0	0	1	1
GO:0043126 regulation of 1-phosphatidylinositol 4-kinase activity	1	0.0246661612922037	0.236	1.000	Biological Process	GO:0043126	regulation of 1-phosphatidylinositol 4-kinase activity	0.0246661612922037	0.51557410369647	0	0	1	1
GO:0043128 positive regulation of 1-phosphatidylinositol 4-kinase activity	1	0.0246661612922037	0.236	1.000	Biological Process	GO:0043128	positive regulation of 1-phosphatidylinositol 4-kinase activity	0.0246661612922037	0.51557410369647	0	0	1	1
GO:0043143 regulation of translation by machinery localization	1	0.0246661612922037	0.236	1.000	Biological Process	GO:0043143	regulation of translation by machinery localization	0.0246661612922037	0.51557410369647	0	0	1	1
GO:0043385 mycotoxin metabolic process	1	0.0246661612922037	0.236	1.000	Biological Process	GO:0043385	mycotoxin metabolic process	0.0246661612922037	0.51557410369647	0	0	1	1
GO:0043578 nuclear matrix organization	1	0.0246661612922037	0.236	1.000	Biological Process	GO:0043578	nuclear matrix organization	0.0246661612922037	0.51557410369647	0	0	1	1
GO:0045818 negative regulation of glycogen catabolic process	1	0.0246661612922037	0.236	1.000	Biological Process	GO:0045818	negative regulation of glycogen catabolic process	0.0246661612922037	0.51557410369647	0	0	1	1
GO:0046203 spermidine catabolic process	1	0.0246661612922037	0.236	1.000	Biological Process	GO:0046203	spermidine catabolic process	0.0246661612922037	0.51557410369647	0	0	1	1
GO:0046222 aflatoxin metabolic process	1	0.0246661612922037	0.236	1.000	Biological Process	GO:0046222	aflatoxin metabolic process	0.0246661612922037	0.51557410369647	0	0	1	1
GO:0060151 peroxisome localization	1	0.0246661612922037	0.236	1.000	Biological Process	GO:0060151	peroxisome localization	0.0246661612922037	0.51557410369647	0	0	1	1
GO:0060152 microtubule-based peroxisome localization	1	0.0246661612922037	0.236	1.000	Biological Process	GO:0060152	microtubule-based peroxisome localization	0.0246661612922037	0.51557410369647	0	0	1	1
GO:0060720 spongiotrophoblast cell proliferation	1	0.0246661612922037	0.236	1.000	Biological Process	GO:0060720	spongiotrophoblast cell proliferation	0.0246661612922037	0.51557410369647	0	0	1	1
GO:0060721 regulation of spongiotrophoblast cell proliferation	1	0.0246661612922037	0.236	1.000	Biological Process	GO:0060721	regulation of spongiotrophoblast cell proliferation	0.0246661612922037	0.51557410369647	0	0	1	1
GO:0060722 cell proliferation involved in embryonic placenta development	1	0.0246661612922037	0.236	1.000	Biological Process	GO:0060722	cell proliferation involved in embryonic placenta development	0.0246661612922037	0.51557410369647	0	0	1	1
GO:0060723 regulation of cell proliferation involved in embryonic placenta development	1	0.0246661612922037	0.236	1.000	Biological Process	GO:0060723	regulation of cell proliferation involved in embryonic placenta development	0.0246661612922037	0.51557410369647	0	0	1	1
GO:0060857 establishment of glial blood-brain barrier	1	0.0246661612922037	0.236	1.000	Biological Process	GO:0060857	establishment of glial blood-brain barrier	0.0246661612922037	0.51557410369647	0	0	1	1
GO:0070474 positive regulation of uterine smooth muscle contraction	1	0.0246661612922037	0.236	1.000	Biological Process	GO:0070474	positive regulation of uterine smooth muscle contraction	0.0246661612922037	0.51557410369647	0	0	1	1
GO:0072024 macula densa development	1	0.0246661612922037	0.236	1.000	Biological Process	GO:0072024	macula densa development	0.0246661612922037	0.51557410369647	0	0	1	1
GO:0072069 DCT cell differentiation	1	0.0246661612922037	0.236	1.000	Biological Process	GO:0072069	DCT cell differentiation	0.0246661612922037	0.51557410369647	0	0	1	1
GO:0072206 metanephric juxtaglomerular apparatus development	1	0.0246661612922037	0.236	1.000	Biological Process	GO:0072206	metanephric juxtaglomerular apparatus development	0.0246661612922037	0.51557410369647	0	0	1	1
GO:0072227 metanephric macula densa development	1	0.0246661612922037	0.236	1.000	Biological Process	GO:0072227	metanephric macula densa development	0.0246661612922037	0.51557410369647	0	0	1	1
GO:0072240 metanephric DCT cell differentiation	1	0.0246661612922037	0.236	1.000	Biological Process	GO:0072240	metanephric DCT cell differentiation	0.0246661612922037	0.51557410369647	0	0	1	1
GO:0072356 chromosome passenger complex localization to kinetochore	1	0.0246661612922037	0.236	1.000	Biological Process	GO:0072356	chromosome passenger complex localization to kinetochore	0.0246661612922037	0.51557410369647	0	0	1	1
GO:0072680 extracellular matrix-dependent thymocyte migration	1	0.0246661612922037	0.236	1.000	Biological Process	GO:0072680	extracellular matrix-dependent thymocyte migration	0.0246661612922037	0.51557410369647	0	0	1	1
GO:0072681 fibronectin-dependent thymocyte migration	1	0.0246661612922037	0.236	1.000	Biological Process	GO:0072681	fibronectin-dependent thymocyte migration	0.0246661612922037	0.51557410369647	0	0	1	1
GO:0090292 nuclear matrix anchoring at nuclear membrane	1	0.0246661612922037	0.236	1.000	Biological Process	GO:0090292	nuclear matrix anchoring at nuclear membrane	0.0246661612922037	0.51557410369647	0	0	1	1
GO:0090716 adaptive immune memory response	1	0.0246661612922037	0.236	1.000	Biological Process	GO:0090716	adaptive immune memory response	0.0246661612922037	0.51557410369647	0	0	1	1
GO:0099640 axo-dendritic protein transport	1	0.0246661612922037	0.236	1.000	Biological Process	GO:0099640	axo-dendritic protein transport	0.0246661612922037	0.51557410369647	0	0	1	1
GO:0099641 anterograde axonal protein transport	1	0.0246661612922037	0.236	1.000	Biological Process	GO:0099641	anterograde axonal protein transport	0.0246661612922037	0.51557410369647	0	0	1	1
GO:1900036 positive regulation of cellular response to heat	1	0.0246661612922037	0.236	1.000	Biological Process	GO:1900036	positive regulation of cellular response to heat	0.0246661612922037	0.51557410369647	0	0	1	1
GO:1901080 regulation of relaxation of smooth muscle	1	0.0246661612922037	0.236	1.000	Biological Process	GO:1901080	regulation of relaxation of smooth muscle	0.0246661612922037	0.51557410369647	0	0	1	1
GO:1901081 negative regulation of relaxation of smooth muscle	1	0.0246661612922037	0.236	1.000	Biological Process	GO:1901081	negative regulation of relaxation of smooth muscle	0.0246661612922037	0.51557410369647	0	0	1	1
GO:1901304 regulation of spermidine biosynthetic process	1	0.0246661612922037	0.236	1.000	Biological Process	GO:1901304	regulation of spermidine biosynthetic process	0.0246661612922037	0.51557410369647	0	0	1	1
GO:1901307 positive regulation of spermidine biosynthetic process	1	0.0246661612922037	0.236	1.000	Biological Process	GO:1901307	positive regulation of spermidine biosynthetic process	0.0246661612922037	0.51557410369647	0	0	1	1
GO:1901376 organic heteropentacyclic compound metabolic process	1	0.0246661612922037	0.236	1.000	Biological Process	GO:1901376	organic heteropentacyclic compound metabolic process	0.0246661612922037	0.51557410369647	0	0	1	1
GO:1901696 cannabinoid biosynthetic process	1	0.0246661612922037	0.236	1.000	Biological Process	GO:1901696	cannabinoid biosynthetic process	0.0246661612922037	0.51557410369647	0	0	1	1
GO:1902104 positive regulation of metaphase/anaphase transition of meiotic cell cycle	1	0.0246661612922037	0.236	1.000	Biological Process	GO:1902104	positive regulation of metaphase/anaphase transition of meiotic cell cycle	0.0246661612922037	0.51557410369647	0	0	1	1
GO:1902178 fibroblast growth factor receptor apoptotic signaling pathway	1	0.0246661612922037	0.236	1.000	Biological Process	GO:1902178	fibroblast growth factor receptor apoptotic signaling pathway	0.0246661612922037	0.51557410369647	0	0	1	1
GO:1903610 regulation of calcium-dependent ATPase activity	1	0.0246661612922037	0.236	1.000	Biological Process	GO:1903610	regulation of calcium-dependent ATPase activity	0.0246661612922037	0.51557410369647	0	0	1	1
GO:1903612 positive regulation of calcium-dependent ATPase activity	1	0.0246661612922037	0.236	1.000	Biological Process	GO:1903612	positive regulation of calcium-dependent ATPase activity	0.0246661612922037	0.51557410369647	0	0	1	1
GO:1904797 negative regulation of core promoter binding	1	0.0246661612922037	0.236	1.000	Biological Process	GO:1904797	negative regulation of core promoter binding	0.0246661612922037	0.51557410369647	0	0	1	1
GO:1905115 regulation of lateral attachment of mitotic spindle microtubules to kinetochore	1	0.0246661612922037	0.236	1.000	Biological Process	GO:1905115	regulation of lateral attachment of mitotic spindle microtubules to kinetochore	0.0246661612922037	0.51557410369647	0	0	1	1
GO:1905116 positive regulation of lateral attachment of mitotic spindle microtubules to kinetochore	1	0.0246661612922037	0.236	1.000	Biological Process	GO:1905116	positive regulation of lateral attachment of mitotic spindle microtubules to kinetochore	0.0246661612922037	0.51557410369647	0	0	1	1
GO:1905134 positive regulation of meiotic chromosome separation	1	0.0246661612922037	0.236	1.000	Biological Process	GO:1905134	positive regulation of meiotic chromosome separation	0.0246661612922037	0.51557410369647	0	0	1	1
GO:1905186 regulation of metaphase/anaphase transition of meiosis I	1	0.0246661612922037	0.236	1.000	Biological Process	GO:1905186	regulation of metaphase/anaphase transition of meiosis I	0.0246661612922037	0.51557410369647	0	0	1	1
GO:1905188 positive regulation of metaphase/anaphase transition of meiosis I	1	0.0246661612922037	0.236	1.000	Biological Process	GO:1905188	positive regulation of metaphase/anaphase transition of meiosis I	0.0246661612922037	0.51557410369647	0	0	1	1
GO:1905383 protein localization to presynapse	1	0.0246661612922037	0.236	1.000	Biological Process	GO:1905383	protein localization to presynapse	0.0246661612922037	0.51557410369647	0	0	1	1
GO:1905674 regulation of adaptive immune memory response	1	0.0246661612922037	0.236	1.000	Biological Process	GO:1905674	regulation of adaptive immune memory response	0.0246661612922037	0.51557410369647	0	0	1	1
GO:1905676 positive regulation of adaptive immune memory response	1	0.0246661612922037	0.236	1.000	Biological Process	GO:1905676	positive regulation of adaptive immune memory response	0.0246661612922037	0.51557410369647	0	0	1	1
GO:1990697 protein depalmitoleylation	1	0.0246661612922037	0.236	1.000	Biological Process	GO:1990697	protein depalmitoleylation	0.0246661612922037	0.51557410369647	0	0	1	1
GO:1990949 metaphase/anaphase transition of meiosis I	1	0.0246661612922037	0.236	1.000	Biological Process	GO:1990949	metaphase/anaphase transition of meiosis I	0.0246661612922037	0.51557410369647	0	0	1	1
GO:2000386 positive regulation of ovarian follicle development	1	0.0246661612922037	0.236	1.000	Biological Process	GO:2000386	positive regulation of ovarian follicle development	0.0246661612922037	0.51557410369647	0	0	1	1
GO:2000387 regulation of antral ovarian follicle growth	1	0.0246661612922037	0.236	1.000	Biological Process	GO:2000387	regulation of antral ovarian follicle growth	0.0246661612922037	0.51557410369647	0	0	1	1
GO:2000388 positive regulation of antral ovarian follicle growth	1	0.0246661612922037	0.236	1.000	Biological Process	GO:2000388	positive regulation of antral ovarian follicle growth	0.0246661612922037	0.51557410369647	0	0	1	1
GO:2000413 regulation of fibronectin-dependent thymocyte migration	1	0.0246661612922037	0.236	1.000	Biological Process	GO:2000413	regulation of fibronectin-dependent thymocyte migration	0.0246661612922037	0.51557410369647	0	0	1	1
GO:2000415 positive regulation of fibronectin-dependent thymocyte migration	1	0.0246661612922037	0.236	1.000	Biological Process	GO:2000415	positive regulation of fibronectin-dependent thymocyte migration	0.0246661612922037	0.51557410369647	0	0	1	1
GO:2000454 positive regulation of CD8-positive, alpha-beta cytotoxic T cell extravasation	1	0.0246661612922037	0.236	1.000	Biological Process	GO:2000454	positive regulation of CD8-positive, alpha-beta cytotoxic T cell extravasation	0.0246661612922037	0.51557410369647	0	0	1	1
GO:2000676 positive regulation of type B pancreatic cell apoptotic process	1	0.0246661612922037	0.236	1.000	Biological Process	GO:2000676	positive regulation of type B pancreatic cell apoptotic process	0.0246661612922037	0.51557410369647	0	0	1	1
GO:2000722 regulation of cardiac vascular smooth muscle cell differentiation	1	0.0246661612922037	0.236	1.000	Biological Process	GO:2000722	regulation of cardiac vascular smooth muscle cell differentiation	0.0246661612922037	0.51557410369647	0	0	1	1
GO:2000724 positive regulation of cardiac vascular smooth muscle cell differentiation	1	0.0246661612922037	0.236	1.000	Biological Process	GO:2000724	positive regulation of cardiac vascular smooth muscle cell differentiation	0.0246661612922037	0.51557410369647	0	0	1	1
GO:0016053 organic acid biosynthetic process	12	0.0248456234792943	2.837	0.047	Biological Process	GO:0016053	organic acid biosynthetic process	0.0248456234792943	0.51557410369647	0	0	12	255
GO:1902533 positive regulation of intracellular signal transduction	27	0.0251540317396782	6.383	0.037	Biological Process	GO:1902533	positive regulation of intracellular signal transduction	0.0251540317396782	0.51557410369647	0	0	27	733
GO:0007051 spindle organization	9	0.0253569936260515	2.128	0.053	Biological Process	GO:0007051	spindle organization	0.0253569936260515	0.51557410369647	0	0	9	170
GO:0048705 skeletal system morphogenesis	10	0.0253810417764648	2.364	0.051	Biological Process	GO:0048705	skeletal system morphogenesis	0.0253810417764648	0.51557410369647	0	0	10	198
GO:0006516 glycoprotein catabolic process	3	0.0254448139609022	0.709	0.115	Biological Process	GO:0006516	glycoprotein catabolic process	0.0254448139609022	0.51557410369647	0	0	3	26
GO:0032881 regulation of polysaccharide metabolic process	3	0.0254448139609022	0.709	0.115	Biological Process	GO:0032881	regulation of polysaccharide metabolic process	0.0254448139609022	0.51557410369647	0	0	3	26
GO:0034508 centromere complex assembly	3	0.0254448139609022	0.709	0.115	Biological Process	GO:0034508	centromere complex assembly	0.0254448139609022	0.51557410369647	0	0	3	26
GO:0043009 chordate embryonic development	22	0.0270382454442055	5.201	0.038	Biological Process	GO:0043009	chordate embryonic development	0.0270382454442055	0.516417394707919	0	0	22	572
GO:0006165 nucleoside diphosphate phosphorylation	6	0.0274831879755572	1.418	0.065	Biological Process	GO:0006165	nucleoside diphosphate phosphorylation	0.0274831879755572	0.516417394707919	0	0	6	93
GO:0060284 regulation of cell development	15	0.0276490723667023	3.546	0.043	Biological Process	GO:0060284	regulation of cell development	0.0276490723667023	0.516417394707919	0	0	15	350
GO:0051254 positive regulation of RNA metabolic process	48	0.0277971405165637	11.348	0.033	Biological Process	GO:0051254	positive regulation of RNA metabolic process	0.0277971405165637	0.516417394707919	0	0	48	1471
GO:0030224 monocyte differentiation	3	0.0281147736115348	0.709	0.111	Biological Process	GO:0030224	monocyte differentiation	0.0281147736115348	0.516417394707919	0	0	3	27
GO:0046040 IMP metabolic process	3	0.0281147736115348	0.709	0.111	Biological Process	GO:0046040	IMP metabolic process	0.0281147736115348	0.516417394707919	0	0	3	27
GO:0099072 regulation of postsynaptic membrane neurotransmitter receptor levels	4	0.0282809832001683	0.946	0.085	Biological Process	GO:0099072	regulation of postsynaptic membrane neurotransmitter receptor levels	0.0282809832001683	0.516417394707919	0	0	4	47
GO:0043467 regulation of generation of precursor metabolites and energy	6	0.0287706145158167	1.418	0.064	Biological Process	GO:0043467	regulation of generation of precursor metabolites and energy	0.0287706145158167	0.516417394707919	0	0	6	94
GO:0006072 glycerol-3-phosphate metabolic process	2	0.028813113471602	0.473	0.182	Biological Process	GO:0006072	glycerol-3-phosphate metabolic process	0.028813113471602	0.516417394707919	0	0	2	11
GO:0036065 fucosylation	2	0.028813113471602	0.473	0.182	Biological Process	GO:0036065	fucosylation	0.028813113471602	0.516417394707919	0	0	2	11
GO:0045821 positive regulation of glycolytic process	2	0.028813113471602	0.473	0.182	Biological Process	GO:0045821	positive regulation of glycolytic process	0.028813113471602	0.516417394707919	0	0	2	11
GO:0061620 glycolytic process through glucose-6-phosphate	2	0.028813113471602	0.473	0.182	Biological Process	GO:0061620	glycolytic process through glucose-6-phosphate	0.028813113471602	0.516417394707919	0	0	2	11
GO:1901386 negative regulation of voltage-gated calcium channel activity	2	0.028813113471602	0.473	0.182	Biological Process	GO:1901386	negative regulation of voltage-gated calcium channel activity	0.028813113471602	0.516417394707919	0	0	2	11
GO:1902101 positive regulation of metaphase/anaphase transition of cell cycle	2	0.028813113471602	0.473	0.182	Biological Process	GO:1902101	positive regulation of metaphase/anaphase transition of cell cycle	0.028813113471602	0.516417394707919	0	0	2	11
GO:1903543 positive regulation of exosomal secretion	2	0.028813113471602	0.473	0.182	Biological Process	GO:1903543	positive regulation of exosomal secretion	0.028813113471602	0.516417394707919	0	0	2	11
GO:0051276 chromosome organization	27	0.0291670727246609	6.383	0.036	Biological Process	GO:0051276	chromosome organization	0.0291670727246609	0.516417394707919	0	0	27	743
GO:0030073 insulin secretion	7	0.0292086745074331	1.655	0.058	Biological Process	GO:0030073	insulin secretion	0.0292086745074331	0.516417394707919	0	0	7	120
GO:0033036 macromolecule localization	69	0.0293810168199649	16.312	0.031	Biological Process	GO:0033036	macromolecule localization	0.0293810168199649	0.516417394707919	0	0	69	2241
GO:0046939 nucleotide phosphorylation	6	0.0300971219890099	1.418	0.063	Biological Process	GO:0046939	nucleotide phosphorylation	0.0300971219890099	0.516417394707919	0	0	6	95
GO:0045935 positive regulation of nucleobase-containing compound metabolic process	52	0.0302347309007362	12.293	0.032	Biological Process	GO:0045935	positive regulation of nucleobase-containing compound metabolic process	0.0302347309007362	0.516417394707919	0	0	52	1623
GO:0031146 SCF-dependent proteasomal ubiquitin-dependent protein catabolic process	4	0.0302711942294882	0.946	0.083	Biological Process	GO:0031146	SCF-dependent proteasomal ubiquitin-dependent protein catabolic process	0.0302711942294882	0.516417394707919	0	0	4	48
GO:0009792 embryo development ending in birth or egg hatching	22	0.0303855825853436	5.201	0.038	Biological Process	GO:0009792	embryo development ending in birth or egg hatching	0.0303855825853436	0.516417394707919	0	0	22	579
GO:0019369 arachidonic acid metabolic process	3	0.0309275968431464	0.709	0.107	Biological Process	GO:0019369	arachidonic acid metabolic process	0.0309275968431464	0.516417394707919	0	0	3	28
GO:0062125 regulation of mitochondrial gene expression	3	0.0309275968431464	0.709	0.107	Biological Process	GO:0062125	regulation of mitochondrial gene expression	0.0309275968431464	0.516417394707919	0	0	3	28
GO:0009966 regulation of signal transduction	70	0.0316883045271766	16.548	0.031	Biological Process	GO:0009966	regulation of signal transduction	0.0316883045271766	0.516417394707919	0	0	70	2287
GO:0044283 small molecule biosynthetic process	18	0.0320906906022479	4.255	0.040	Biological Process	GO:0044283	small molecule biosynthetic process	0.0320906906022479	0.516417394707919	0	0	18	452
GO:0099003 vesicle-mediated transport in synapse	8	0.0326800628264013	1.891	0.053	Biological Process	GO:0099003	vesicle-mediated transport in synapse	0.0326800628264013	0.516417394707919	0	0	8	150
GO:1901605 alpha-amino acid metabolic process	9	0.0327312960705675	2.128	0.051	Biological Process	GO:1901605	alpha-amino acid metabolic process	0.0327312960705675	0.516417394707919	0	0	9	178
GO:0016052 carbohydrate catabolic process	7	0.032792147561152	1.655	0.057	Biological Process	GO:0016052	carbohydrate catabolic process	0.032792147561152	0.516417394707919	0	0	7	123
GO:0051896 regulation of protein kinase B signaling	7	0.032792147561152	1.655	0.057	Biological Process	GO:0051896	regulation of protein kinase B signaling	0.032792147561152	0.516417394707919	0	0	7	123
GO:0006090 pyruvate metabolic process	6	0.032868867437589	1.418	0.062	Biological Process	GO:0006090	pyruvate metabolic process	0.032868867437589	0.516417394707919	0	0	6	97
GO:0009185 ribonucleoside diphosphate metabolic process	6	0.032868867437589	1.418	0.062	Biological Process	GO:0009185	ribonucleoside diphosphate metabolic process	0.032868867437589	0.516417394707919	0	0	6	97
GO:0006520 cellular amino acid metabolic process	12	0.0337172231976939	2.837	0.045	Biological Process	GO:0006520	cellular amino acid metabolic process	0.0337172231976939	0.516417394707919	0	0	12	267
GO:0009168 purine ribonucleoside monophosphate biosynthetic process	3	0.0338824810882078	0.709	0.103	Biological Process	GO:0009168	purine ribonucleoside monophosphate biosynthetic process	0.0338824810882078	0.516417394707919	0	0	3	29
GO:0035115 embryonic forelimb morphogenesis	3	0.0338824810882078	0.709	0.103	Biological Process	GO:0035115	embryonic forelimb morphogenesis	0.0338824810882078	0.516417394707919	0	0	3	29
GO:0045840 positive regulation of mitotic nuclear division	3	0.0338824810882078	0.709	0.103	Biological Process	GO:0045840	positive regulation of mitotic nuclear division	0.0338824810882078	0.516417394707919	0	0	3	29
GO:0002091 negative regulation of receptor internalization	2	0.0340203100796549	0.473	0.167	Biological Process	GO:0002091	negative regulation of receptor internalization	0.0340203100796549	0.516417394707919	0	0	2	12
GO:0034244 negative regulation of transcription elongation from RNA polymerase II promoter	2	0.0340203100796549	0.473	0.167	Biological Process	GO:0034244	negative regulation of transcription elongation from RNA polymerase II promoter	0.0340203100796549	0.516417394707919	0	0	2	12
GO:0035493 SNARE complex assembly	2	0.0340203100796549	0.473	0.167	Biological Process	GO:0035493	SNARE complex assembly	0.0340203100796549	0.516417394707919	0	0	2	12
GO:0032436 positive regulation of proteasomal ubiquitin-dependent protein catabolic process	5	0.0341425504940233	1.182	0.068	Biological Process	GO:0032436	positive regulation of proteasomal ubiquitin-dependent protein catabolic process	0.0341425504940233	0.516417394707919	0	0	5	73
GO:0001910 regulation of leukocyte mediated cytotoxicity	4	0.034493955118306	0.946	0.080	Biological Process	GO:0001910	regulation of leukocyte mediated cytotoxicity	0.034493955118306	0.516417394707919	0	0	4	50
GO:0050909 sensory perception of taste	4	0.034493955118306	0.946	0.080	Biological Process	GO:0050909	sensory perception of taste	0.034493955118306	0.516417394707919	0	0	4	50
GO:0120031 plasma membrane bounded cell projection assembly	18	0.0345370232866537	4.255	0.039	Biological Process	GO:0120031	plasma membrane bounded cell projection assembly	0.0345370232866537	0.516417394707919	0	0	18	456
GO:0000045 autophagosome assembly	6	0.0358012137526577	1.418	0.061	Biological Process	GO:0000045	autophagosome assembly	0.0358012137526577	0.516417394707919	0	0	6	99
GO:0034764 positive regulation of transmembrane transport	7	0.0366578618683205	1.655	0.056	Biological Process	GO:0034764	positive regulation of transmembrane transport	0.0366578618683205	0.516417394707919	0	0	7	126
GO:0002449 lymphocyte mediated immunity	10	0.0369065209311779	2.364	0.047	Biological Process	GO:0002449	lymphocyte mediated immunity	0.0369065209311779	0.516417394707919	0	0	10	211
GO:0009127 purine nucleoside monophosphate biosynthetic process	3	0.0369783846012817	0.709	0.100	Biological Process	GO:0009127	purine nucleoside monophosphate biosynthetic process	0.0369783846012817	0.516417394707919	0	0	3	30
GO:0048736 appendage development	8	0.0373088750459022	1.891	0.052	Biological Process	GO:0048736	appendage development	0.0373088750459022	0.516417394707919	0	0	8	154
GO:0060173 limb development	8	0.0373088750459022	1.891	0.052	Biological Process	GO:0060173	limb development	0.0373088750459022	0.516417394707919	0	0	8	154
GO:0033043 regulation of organelle organization	32	0.0379614691062603	7.565	0.034	Biological Process	GO:0033043	regulation of organelle organization	0.0379614691062603	0.516417394707919	0	0	32	934
GO:0019637 organophosphate metabolic process	28	0.0380164654496849	6.619	0.035	Biological Process	GO:0019637	organophosphate metabolic process	0.0380164654496849	0.516417394707919	0	0	28	796
GO:0002029 desensitization of G protein-coupled receptor signaling pathway	2	0.0395613349859053	0.473	0.154	Biological Process	GO:0002029	desensitization of G protein-coupled receptor signaling pathway	0.0395613349859053	0.516417394707919	0	0	2	13
GO:0002693 positive regulation of cellular extravasation	2	0.0395613349859053	0.473	0.154	Biological Process	GO:0002693	positive regulation of cellular extravasation	0.0395613349859053	0.516417394707919	0	0	2	13
GO:0006349 regulation of gene expression by genetic imprinting	2	0.0395613349859053	0.473	0.154	Biological Process	GO:0006349	regulation of gene expression by genetic imprinting	0.0395613349859053	0.516417394707919	0	0	2	13
GO:0019321 pentose metabolic process	2	0.0395613349859053	0.473	0.154	Biological Process	GO:0019321	pentose metabolic process	0.0395613349859053	0.516417394707919	0	0	2	13
GO:0022401 negative adaptation of signaling pathway	2	0.0395613349859053	0.473	0.154	Biological Process	GO:0022401	negative adaptation of signaling pathway	0.0395613349859053	0.516417394707919	0	0	2	13
GO:0044804 autophagy of nucleus	2	0.0395613349859053	0.473	0.154	Biological Process	GO:0044804	autophagy of nucleus	0.0395613349859053	0.516417394707919	0	0	2	13
GO:0052646 alditol phosphate metabolic process	2	0.0395613349859053	0.473	0.154	Biological Process	GO:0052646	alditol phosphate metabolic process	0.0395613349859053	0.516417394707919	0	0	2	13
GO:0060033 anatomical structure regression	2	0.0395613349859053	0.473	0.154	Biological Process	GO:0060033	anatomical structure regression	0.0395613349859053	0.516417394707919	0	0	2	13
GO:0060546 negative regulation of necroptotic process	2	0.0395613349859053	0.473	0.154	Biological Process	GO:0060546	negative regulation of necroptotic process	0.0395613349859053	0.516417394707919	0	0	2	13
GO:0060712 spongiotrophoblast layer development	2	0.0395613349859053	0.473	0.154	Biological Process	GO:0060712	spongiotrophoblast layer development	0.0395613349859053	0.516417394707919	0	0	2	13
GO:0061615 glycolytic process through fructose-6-phosphate	2	0.0395613349859053	0.473	0.154	Biological Process	GO:0061615	glycolytic process through fructose-6-phosphate	0.0395613349859053	0.516417394707919	0	0	2	13
GO:0070269 pyroptosis	2	0.0395613349859053	0.473	0.154	Biological Process	GO:0070269	pyroptosis	0.0395613349859053	0.516417394707919	0	0	2	13
GO:1903541 regulation of exosomal secretion	2	0.0395613349859053	0.473	0.154	Biological Process	GO:1903541	regulation of exosomal secretion	0.0395613349859053	0.516417394707919	0	0	2	13
GO:0071867 response to monoamine	5	0.039595087152493	1.182	0.066	Biological Process	GO:0071867	response to monoamine	0.039595087152493	0.516417394707919	0	0	5	76
GO:0071868 cellular response to monoamine stimulus	5	0.039595087152493	1.182	0.066	Biological Process	GO:0071868	cellular response to monoamine stimulus	0.039595087152493	0.516417394707919	0	0	5	76
GO:0071869 response to catecholamine	5	0.039595087152493	1.182	0.066	Biological Process	GO:0071869	response to catecholamine	0.039595087152493	0.516417394707919	0	0	5	76
GO:0071870 cellular response to catecholamine stimulus	5	0.039595087152493	1.182	0.066	Biological Process	GO:0071870	cellular response to catecholamine stimulus	0.039595087152493	0.516417394707919	0	0	5	76
GO:0031325 positive regulation of cellular metabolic process	79	0.0401363013569832	18.676	0.030	Biological Process	GO:0031325	positive regulation of cellular metabolic process	0.0401363013569832	0.516417394707919	0	0	79	2653
GO:0036503 ERAD pathway	6	0.0405062165763342	1.418	0.059	Biological Process	GO:0036503	ERAD pathway	0.0405062165763342	0.516417394707919	0	0	6	102
GO:0035556 intracellular signal transduction	62	0.0406427640161837	14.657	0.031	Biological Process	GO:0035556	intracellular signal transduction	0.0406427640161837	0.516417394707919	0	0	62	2021
GO:0060271 cilium assembly	13	0.0408993729060529	3.073	0.042	Biological Process	GO:0060271	cilium assembly	0.0408993729060529	0.516417394707919	0	0	13	306
GO:0009653 anatomical structure morphogenesis	64	0.0420173381013236	15.130	0.030	Biological Process	GO:0009653	anatomical structure morphogenesis	0.0420173381013236	0.516417394707919	0	0	64	2099
GO:0010821 regulation of mitochondrion organization	6	0.0421573500113756	1.418	0.058	Biological Process	GO:0010821	regulation of mitochondrion organization	0.0421573500113756	0.516417394707919	0	0	6	103
GO:0006163 purine nucleotide metabolic process	14	0.043265881445995	3.310	0.041	Biological Process	GO:0006163	purine nucleotide metabolic process	0.043265881445995	0.516417394707919	0	0	14	340
GO:0006338 chromatin remodeling	10	0.0432885700136246	2.364	0.046	Biological Process	GO:0006338	chromatin remodeling	0.0432885700136246	0.516417394707919	0	0	10	217
GO:0048536 spleen development	3	0.0435879871538473	0.709	0.094	Biological Process	GO:0048536	spleen development	0.0435879871538473	0.516417394707919	0	0	3	32
GO:0009893 positive regulation of metabolic process	89	0.043804243959468	21.040	0.029	Biological Process	GO:0009893	positive regulation of metabolic process	0.043804243959468	0.516417394707919	0	0	89	3043
GO:0046323 glucose import	4	0.0439153378501954	0.946	0.074	Biological Process	GO:0046323	glucose import	0.0439153378501954	0.516417394707919	0	0	4	54
GO:0001916 positive regulation of T cell mediated cytotoxicity	2	0.0454166347787571	0.473	0.143	Biological Process	GO:0001916	positive regulation of T cell mediated cytotoxicity	0.0454166347787571	0.516417394707919	0	0	2	14
GO:0007263 nitric oxide mediated signal transduction	2	0.0454166347787571	0.473	0.143	Biological Process	GO:0007263	nitric oxide mediated signal transduction	0.0454166347787571	0.516417394707919	0	0	2	14
GO:0019511 peptidyl-proline hydroxylation	2	0.0454166347787571	0.473	0.143	Biological Process	GO:0019511	peptidyl-proline hydroxylation	0.0454166347787571	0.516417394707919	0	0	2	14
GO:0045056 transcytosis	2	0.0454166347787571	0.473	0.143	Biological Process	GO:0045056	transcytosis	0.0454166347787571	0.516417394707919	0	0	2	14
GO:0046185 aldehyde catabolic process	2	0.0454166347787571	0.473	0.143	Biological Process	GO:0046185	aldehyde catabolic process	0.0454166347787571	0.516417394707919	0	0	2	14
GO:0046855 inositol phosphate dephosphorylation	2	0.0454166347787571	0.473	0.143	Biological Process	GO:0046855	inositol phosphate dephosphorylation	0.0454166347787571	0.516417394707919	0	0	2	14
GO:0062099 negative regulation of programmed necrotic cell death	2	0.0454166347787571	0.473	0.143	Biological Process	GO:0062099	negative regulation of programmed necrotic cell death	0.0454166347787571	0.516417394707919	0	0	2	14
GO:0090494 dopamine uptake	2	0.0454166347787571	0.473	0.143	Biological Process	GO:0090494	dopamine uptake	0.0454166347787571	0.516417394707919	0	0	2	14
GO:0001909 leukocyte mediated cytotoxicity	5	0.0455482094598426	1.182	0.063	Biological Process	GO:0001909	leukocyte mediated cytotoxicity	0.0455482094598426	0.516417394707919	0	0	5	79
GO:0031124 mRNA 3'-end processing	4	0.0464743760500804	0.946	0.073	Biological Process	GO:0031124	mRNA 3'-end processing	0.0464743760500804	0.516417394707919	0	0	4	55
GO:0000266 mitochondrial fission	3	0.0470985549444522	0.709	0.091	Biological Process	GO:0000266	mitochondrial fission	0.0470985549444522	0.516417394707919	0	0	3	33
GO:0009954 proximal/distal pattern formation	3	0.0470985549444522	0.709	0.091	Biological Process	GO:0009954	proximal/distal pattern formation	0.0470985549444522	0.516417394707919	0	0	3	33
GO:0090102 cochlea development	3	0.0470985549444522	0.709	0.091	Biological Process	GO:0090102	cochlea development	0.0470985549444522	0.516417394707919	0	0	3	33
GO:1905037 autophagosome organization	6	0.0473622783106029	1.418	0.057	Biological Process	GO:1905037	autophagosome organization	0.0473622783106029	0.516417394707919	0	0	6	106
GO:0051897 positive regulation of protein kinase B signaling	5	0.0476447602528065	1.182	0.062	Biological Process	GO:0051897	positive regulation of protein kinase B signaling	0.0476447602528065	0.516417394707919	0	0	5	80
GO:0045862 positive regulation of proteolysis	12	0.0477266924861855	2.837	0.043	Biological Process	GO:0045862	positive regulation of proteolysis	0.0477266924861855	0.516417394707919	0	0	12	282
GO:0006936 muscle contraction	10	0.0479379795165407	2.364	0.045	Biological Process	GO:0006936	muscle contraction	0.0479379795165407	0.516417394707919	0	0	10	221
GO:0001582 detection of chemical stimulus involved in sensory perception of sweet taste	1	0.0487253060189005	0.236	0.500	Biological Process	GO:0001582	detection of chemical stimulus involved in sensory perception of sweet taste	0.0487253060189005	0.516417394707919	0	0	1	2
GO:0002265 astrocyte activation involved in immune response	1	0.0487253060189005	0.236	0.500	Biological Process	GO:0002265	astrocyte activation involved in immune response	0.0487253060189005	0.516417394707919	0	0	1	2
GO:0002414 immunoglobulin transcytosis in epithelial cells	1	0.0487253060189005	0.236	0.500	Biological Process	GO:0002414	immunoglobulin transcytosis in epithelial cells	0.0487253060189005	0.516417394707919	0	0	1	2
GO:0002415 immunoglobulin transcytosis in epithelial cells mediated by polymeric immunoglobulin receptor	1	0.0487253060189005	0.236	0.500	Biological Process	GO:0002415	immunoglobulin transcytosis in epithelial cells mediated by polymeric immunoglobulin receptor	0.0487253060189005	0.516417394707919	0	0	1	2
GO:0002419 T cell mediated cytotoxicity directed against tumor cell target	1	0.0487253060189005	0.236	0.500	Biological Process	GO:0002419	T cell mediated cytotoxicity directed against tumor cell target	0.0487253060189005	0.516417394707919	0	0	1	2
GO:0002852 regulation of T cell mediated cytotoxicity directed against tumor cell target	1	0.0487253060189005	0.236	0.500	Biological Process	GO:0002852	regulation of T cell mediated cytotoxicity directed against tumor cell target	0.0487253060189005	0.516417394707919	0	0	1	2
GO:0002854 positive regulation of T cell mediated cytotoxicity directed against tumor cell target	1	0.0487253060189005	0.236	0.500	Biological Process	GO:0002854	positive regulation of T cell mediated cytotoxicity directed against tumor cell target	0.0487253060189005	0.516417394707919	0	0	1	2
GO:0003127 detection of nodal flow	1	0.0487253060189005	0.236	0.500	Biological Process	GO:0003127	detection of nodal flow	0.0487253060189005	0.516417394707919	0	0	1	2
GO:0003290 atrial septum secundum morphogenesis	1	0.0487253060189005	0.236	0.500	Biological Process	GO:0003290	atrial septum secundum morphogenesis	0.0487253060189005	0.516417394707919	0	0	1	2
GO:0003400 regulation of COPII vesicle coating	1	0.0487253060189005	0.236	0.500	Biological Process	GO:0003400	regulation of COPII vesicle coating	0.0487253060189005	0.516417394707919	0	0	1	2
GO:0005981 regulation of glycogen catabolic process	1	0.0487253060189005	0.236	0.500	Biological Process	GO:0005981	regulation of glycogen catabolic process	0.0487253060189005	0.516417394707919	0	0	1	2
GO:0006423 cysteinyl-tRNA aminoacylation	1	0.0487253060189005	0.236	0.500	Biological Process	GO:0006423	cysteinyl-tRNA aminoacylation	0.0487253060189005	0.516417394707919	0	0	1	2
GO:0007208 phospholipase C-activating serotonin receptor signaling pathway	1	0.0487253060189005	0.236	0.500	Biological Process	GO:0007208	phospholipase C-activating serotonin receptor signaling pathway	0.0487253060189005	0.516417394707919	0	0	1	2
GO:0009093 cysteine catabolic process	1	0.0487253060189005	0.236	0.500	Biological Process	GO:0009093	cysteine catabolic process	0.0487253060189005	0.516417394707919	0	0	1	2
GO:0009255 Entner-Doudoroff pathway through 6-phosphogluconate	1	0.0487253060189005	0.236	0.500	Biological Process	GO:0009255	Entner-Doudoroff pathway through 6-phosphogluconate	0.0487253060189005	0.516417394707919	0	0	1	2
GO:0009447 putrescine catabolic process	1	0.0487253060189005	0.236	0.500	Biological Process	GO:0009447	putrescine catabolic process	0.0487253060189005	0.516417394707919	0	0	1	2
GO:0009726 detection of endogenous stimulus	1	0.0487253060189005	0.236	0.500	Biological Process	GO:0009726	detection of endogenous stimulus	0.0487253060189005	0.516417394707919	0	0	1	2
GO:0010750 positive regulation of nitric oxide mediated signal transduction	1	0.0487253060189005	0.236	0.500	Biological Process	GO:0010750	positive regulation of nitric oxide mediated signal transduction	0.0487253060189005	0.516417394707919	0	0	1	2
GO:0010915 regulation of very-low-density lipoprotein particle clearance	1	0.0487253060189005	0.236	0.500	Biological Process	GO:0010915	regulation of very-low-density lipoprotein particle clearance	0.0487253060189005	0.516417394707919	0	0	1	2
GO:0010916 negative regulation of very-low-density lipoprotein particle clearance	1	0.0487253060189005	0.236	0.500	Biological Process	GO:0010916	negative regulation of very-low-density lipoprotein particle clearance	0.0487253060189005	0.516417394707919	0	0	1	2
GO:0010967 regulation of polyamine biosynthetic process	1	0.0487253060189005	0.236	0.500	Biological Process	GO:0010967	regulation of polyamine biosynthetic process	0.0487253060189005	0.516417394707919	0	0	1	2
GO:0014022 neural plate elongation	1	0.0487253060189005	0.236	0.500	Biological Process	GO:0014022	neural plate elongation	0.0487253060189005	0.516417394707919	0	0	1	2
GO:0014827 intestine smooth muscle contraction	1	0.0487253060189005	0.236	0.500	Biological Process	GO:0014827	intestine smooth muscle contraction	0.0487253060189005	0.516417394707919	0	0	1	2
GO:0019265 glycine biosynthetic process, by transamination of glyoxylate	1	0.0487253060189005	0.236	0.500	Biological Process	GO:0019265	glycine biosynthetic process, by transamination of glyoxylate	0.0487253060189005	0.516417394707919	0	0	1	2
GO:0019448 L-cysteine catabolic process	1	0.0487253060189005	0.236	0.500	Biological Process	GO:0019448	L-cysteine catabolic process	0.0487253060189005	0.516417394707919	0	0	1	2
GO:0021568 rhombomere 2 development	1	0.0487253060189005	0.236	0.500	Biological Process	GO:0021568	rhombomere 2 development	0.0487253060189005	0.516417394707919	0	0	1	2
GO:0021590 cerebellum maturation	1	0.0487253060189005	0.236	0.500	Biological Process	GO:0021590	cerebellum maturation	0.0487253060189005	0.516417394707919	0	0	1	2
GO:0021593 rhombomere morphogenesis	1	0.0487253060189005	0.236	0.500	Biological Process	GO:0021593	rhombomere morphogenesis	0.0487253060189005	0.516417394707919	0	0	1	2
GO:0021658 rhombomere 3 morphogenesis	1	0.0487253060189005	0.236	0.500	Biological Process	GO:0021658	rhombomere 3 morphogenesis	0.0487253060189005	0.516417394707919	0	0	1	2
GO:0021699 cerebellar cortex maturation	1	0.0487253060189005	0.236	0.500	Biological Process	GO:0021699	cerebellar cortex maturation	0.0487253060189005	0.516417394707919	0	0	1	2
GO:0021817 nucleokinesis involved in cell motility in cerebral cortex radial glia guided migration	1	0.0487253060189005	0.236	0.500	Biological Process	GO:0021817	nucleokinesis involved in cell motility in cerebral cortex radial glia guided migration	0.0487253060189005	0.516417394707919	0	0	1	2
GO:0021870 Cajal-Retzius cell differentiation	1	0.0487253060189005	0.236	0.500	Biological Process	GO:0021870	Cajal-Retzius cell differentiation	0.0487253060189005	0.516417394707919	0	0	1	2
GO:0022007 convergent extension involved in neural plate elongation	1	0.0487253060189005	0.236	0.500	Biological Process	GO:0022007	convergent extension involved in neural plate elongation	0.0487253060189005	0.516417394707919	0	0	1	2
GO:0030389 fructosamine metabolic process	1	0.0487253060189005	0.236	0.500	Biological Process	GO:0030389	fructosamine metabolic process	0.0487253060189005	0.516417394707919	0	0	1	2
GO:0032025 response to cobalt ion	1	0.0487253060189005	0.236	0.500	Biological Process	GO:0032025	response to cobalt ion	0.0487253060189005	0.516417394707919	0	0	1	2
GO:0032907 transforming growth factor beta3 production	1	0.0487253060189005	0.236	0.500	Biological Process	GO:0032907	transforming growth factor beta3 production	0.0487253060189005	0.516417394707919	0	0	1	2
GO:0032910 regulation of transforming growth factor beta3 production	1	0.0487253060189005	0.236	0.500	Biological Process	GO:0032910	regulation of transforming growth factor beta3 production	0.0487253060189005	0.516417394707919	0	0	1	2
GO:0033861 negative regulation of NAD(P)H oxidase activity	1	0.0487253060189005	0.236	0.500	Biological Process	GO:0033861	negative regulation of NAD(P)H oxidase activity	0.0487253060189005	0.516417394707919	0	0	1	2
GO:0034124 regulation of MyD88-dependent toll-like receptor signaling pathway	1	0.0487253060189005	0.236	0.500	Biological Process	GO:0034124	regulation of MyD88-dependent toll-like receptor signaling pathway	0.0487253060189005	0.516417394707919	0	0	1	2
GO:0035054 embryonic heart tube anterior/posterior pattern specification	1	0.0487253060189005	0.236	0.500	Biological Process	GO:0035054	embryonic heart tube anterior/posterior pattern specification	0.0487253060189005	0.516417394707919	0	0	1	2
GO:0035623 renal glucose absorption	1	0.0487253060189005	0.236	0.500	Biological Process	GO:0035623	renal glucose absorption	0.0487253060189005	0.516417394707919	0	0	1	2
GO:0035698 CD8-positive, alpha-beta cytotoxic T cell extravasation	1	0.0487253060189005	0.236	0.500	Biological Process	GO:0035698	CD8-positive, alpha-beta cytotoxic T cell extravasation	0.0487253060189005	0.516417394707919	0	0	1	2
GO:0035803 egg coat formation	1	0.0487253060189005	0.236	0.500	Biological Process	GO:0035803	egg coat formation	0.0487253060189005	0.516417394707919	0	0	1	2
GO:0036048 protein desuccinylation	1	0.0487253060189005	0.236	0.500	Biological Process	GO:0036048	protein desuccinylation	0.0487253060189005	0.516417394707919	0	0	1	2
GO:0036049 peptidyl-lysine desuccinylation	1	0.0487253060189005	0.236	0.500	Biological Process	GO:0036049	peptidyl-lysine desuccinylation	0.0487253060189005	0.516417394707919	0	0	1	2
GO:0042351 'de novo' GDP-L-fucose biosynthetic process	1	0.0487253060189005	0.236	0.500	Biological Process	GO:0042351	'de novo' GDP-L-fucose biosynthetic process	0.0487253060189005	0.516417394707919	0	0	1	2
GO:0043052 thermotaxis	1	0.0487253060189005	0.236	0.500	Biological Process	GO:0043052	thermotaxis	0.0487253060189005	0.516417394707919	0	0	1	2
GO:0043321 regulation of natural killer cell degranulation	1	0.0487253060189005	0.236	0.500	Biological Process	GO:0043321	regulation of natural killer cell degranulation	0.0487253060189005	0.516417394707919	0	0	1	2
GO:0043323 positive regulation of natural killer cell degranulation	1	0.0487253060189005	0.236	0.500	Biological Process	GO:0043323	positive regulation of natural killer cell degranulation	0.0487253060189005	0.516417394707919	0	0	1	2
GO:0045728 respiratory burst after phagocytosis	1	0.0487253060189005	0.236	0.500	Biological Process	GO:0045728	respiratory burst after phagocytosis	0.0487253060189005	0.516417394707919	0	0	1	2
GO:0046166 glyceraldehyde-3-phosphate biosynthetic process	1	0.0487253060189005	0.236	0.500	Biological Process	GO:0046166	glyceraldehyde-3-phosphate biosynthetic process	0.0487253060189005	0.516417394707919	0	0	1	2
GO:0046208 spermine catabolic process	1	0.0487253060189005	0.236	0.500	Biological Process	GO:0046208	spermine catabolic process	0.0487253060189005	0.516417394707919	0	0	1	2
GO:0046439 L-cysteine metabolic process	1	0.0487253060189005	0.236	0.500	Biological Process	GO:0046439	L-cysteine metabolic process	0.0487253060189005	0.516417394707919	0	0	1	2
GO:0048388 endosomal lumen acidification	1	0.0487253060189005	0.236	0.500	Biological Process	GO:0048388	endosomal lumen acidification	0.0487253060189005	0.516417394707919	0	0	1	2
GO:0051563 smooth endoplasmic reticulum calcium ion homeostasis	1	0.0487253060189005	0.236	0.500	Biological Process	GO:0051563	smooth endoplasmic reticulum calcium ion homeostasis	0.0487253060189005	0.516417394707919	0	0	1	2
GO:0051625 epinephrine uptake	1	0.0487253060189005	0.236	0.500	Biological Process	GO:0051625	epinephrine uptake	0.0487253060189005	0.516417394707919	0	0	1	2
GO:0051673 membrane disruption in other organism	1	0.0487253060189005	0.236	0.500	Biological Process	GO:0051673	membrane disruption in other organism	0.0487253060189005	0.516417394707919	0	0	1	2
GO:0060535 trachea cartilage morphogenesis	1	0.0487253060189005	0.236	0.500	Biological Process	GO:0060535	trachea cartilage morphogenesis	0.0487253060189005	0.516417394707919	0	0	1	2
GO:0060764 cell-cell signaling involved in mammary gland development	1	0.0487253060189005	0.236	0.500	Biological Process	GO:0060764	cell-cell signaling involved in mammary gland development	0.0487253060189005	0.516417394707919	0	0	1	2
GO:0060819 inactivation of X chromosome by genetic imprinting	1	0.0487253060189005	0.236	0.500	Biological Process	GO:0060819	inactivation of X chromosome by genetic imprinting	0.0487253060189005	0.516417394707919	0	0	1	2
GO:0061678 Entner-Doudoroff pathway	1	0.0487253060189005	0.236	0.500	Biological Process	GO:0061678	Entner-Doudoroff pathway	0.0487253060189005	0.516417394707919	0	0	1	2
GO:0061698 protein deglutarylation	1	0.0487253060189005	0.236	0.500	Biological Process	GO:0061698	protein deglutarylation	0.0487253060189005	0.516417394707919	0	0	1	2
GO:0070236 negative regulation of activation-induced cell death of T cells	1	0.0487253060189005	0.236	0.500	Biological Process	GO:0070236	negative regulation of activation-induced cell death of T cells	0.0487253060189005	0.516417394707919	0	0	1	2
GO:0071279 cellular response to cobalt ion	1	0.0487253060189005	0.236	0.500	Biological Process	GO:0071279	cellular response to cobalt ion	0.0487253060189005	0.516417394707919	0	0	1	2
GO:0071550 death-inducing signaling complex assembly	1	0.0487253060189005	0.236	0.500	Biological Process	GO:0071550	death-inducing signaling complex assembly	0.0487253060189005	0.516417394707919	0	0	1	2
GO:0071707 immunoglobulin heavy chain V-D-J recombination	1	0.0487253060189005	0.236	0.500	Biological Process	GO:0071707	immunoglobulin heavy chain V-D-J recombination	0.0487253060189005	0.516417394707919	0	0	1	2
GO:0071955 recycling endosome to Golgi transport	1	0.0487253060189005	0.236	0.500	Biological Process	GO:0071955	recycling endosome to Golgi transport	0.0487253060189005	0.516417394707919	0	0	1	2
GO:0072023 thick ascending limb development	1	0.0487253060189005	0.236	0.500	Biological Process	GO:0072023	thick ascending limb development	0.0487253060189005	0.516417394707919	0	0	1	2
GO:0072051 juxtaglomerular apparatus development	1	0.0487253060189005	0.236	0.500	Biological Process	GO:0072051	juxtaglomerular apparatus development	0.0487253060189005	0.516417394707919	0	0	1	2
GO:0072233 metanephric thick ascending limb development	1	0.0487253060189005	0.236	0.500	Biological Process	GO:0072233	metanephric thick ascending limb development	0.0487253060189005	0.516417394707919	0	0	1	2
GO:0072535 tumor necrosis factor (ligand) superfamily member 11 production	1	0.0487253060189005	0.236	0.500	Biological Process	GO:0072535	tumor necrosis factor (ligand) superfamily member 11 production	0.0487253060189005	0.516417394707919	0	0	1	2
GO:0090113 regulation of ER to Golgi vesicle-mediated transport by GTP hydrolysis	1	0.0487253060189005	0.236	0.500	Biological Process	GO:0090113	regulation of ER to Golgi vesicle-mediated transport by GTP hydrolysis	0.0487253060189005	0.516417394707919	0	0	1	2
GO:0090214 spongiotrophoblast layer developmental growth	1	0.0487253060189005	0.236	0.500	Biological Process	GO:0090214	spongiotrophoblast layer developmental growth	0.0487253060189005	0.516417394707919	0	0	1	2
GO:0090675 intermicrovillar adhesion	1	0.0487253060189005	0.236	0.500	Biological Process	GO:0090675	intermicrovillar adhesion	0.0487253060189005	0.516417394707919	0	0	1	2
GO:0098885 modification of postsynaptic actin cytoskeleton	1	0.0487253060189005	0.236	0.500	Biological Process	GO:0098885	modification of postsynaptic actin cytoskeleton	0.0487253060189005	0.516417394707919	0	0	1	2
GO:0099093 calcium export from the mitochondrion	1	0.0487253060189005	0.236	0.500	Biological Process	GO:0099093	calcium export from the mitochondrion	0.0487253060189005	0.516417394707919	0	0	1	2
GO:0099607 lateral attachment of mitotic spindle microtubules to kinetochore	1	0.0487253060189005	0.236	0.500	Biological Process	GO:0099607	lateral attachment of mitotic spindle microtubules to kinetochore	0.0487253060189005	0.516417394707919	0	0	1	2
GO:0106230 protein depropionylation	1	0.0487253060189005	0.236	0.500	Biological Process	GO:0106230	protein depropionylation	0.0487253060189005	0.516417394707919	0	0	1	2
GO:0110088 hippocampal neuron apoptotic process	1	0.0487253060189005	0.236	0.500	Biological Process	GO:0110088	hippocampal neuron apoptotic process	0.0487253060189005	0.516417394707919	0	0	1	2
GO:0110089 regulation of hippocampal neuron apoptotic process	1	0.0487253060189005	0.236	0.500	Biological Process	GO:0110089	regulation of hippocampal neuron apoptotic process	0.0487253060189005	0.516417394707919	0	0	1	2
GO:0110091 negative regulation of hippocampal neuron apoptotic process	1	0.0487253060189005	0.236	0.500	Biological Process	GO:0110091	negative regulation of hippocampal neuron apoptotic process	0.0487253060189005	0.516417394707919	0	0	1	2
GO:1902359 Notch signaling pathway involved in somitogenesis	1	0.0487253060189005	0.236	0.500	Biological Process	GO:1902359	Notch signaling pathway involved in somitogenesis	0.0487253060189005	0.516417394707919	0	0	1	2
GO:1902366 regulation of Notch signaling pathway involved in somitogenesis	1	0.0487253060189005	0.236	0.500	Biological Process	GO:1902366	regulation of Notch signaling pathway involved in somitogenesis	0.0487253060189005	0.516417394707919	0	0	1	2
GO:1902367 negative regulation of Notch signaling pathway involved in somitogenesis	1	0.0487253060189005	0.236	0.500	Biological Process	GO:1902367	negative regulation of Notch signaling pathway involved in somitogenesis	0.0487253060189005	0.516417394707919	0	0	1	2
GO:1902761 positive regulation of chondrocyte development	1	0.0487253060189005	0.236	0.500	Biological Process	GO:1902761	positive regulation of chondrocyte development	0.0487253060189005	0.516417394707919	0	0	1	2
GO:1903393 positive regulation of adherens junction organization	1	0.0487253060189005	0.236	0.500	Biological Process	GO:1903393	positive regulation of adherens junction organization	0.0487253060189005	0.516417394707919	0	0	1	2
GO:1903547 regulation of growth hormone activity	1	0.0487253060189005	0.236	0.500	Biological Process	GO:1903547	regulation of growth hormone activity	0.0487253060189005	0.516417394707919	0	0	1	2
GO:1905289 regulation of CAMKK-AMPK signaling cascade	1	0.0487253060189005	0.236	0.500	Biological Process	GO:1905289	regulation of CAMKK-AMPK signaling cascade	0.0487253060189005	0.516417394707919	0	0	1	2
GO:1905908 positive regulation of amyloid fibril formation	1	0.0487253060189005	0.236	0.500	Biological Process	GO:1905908	positive regulation of amyloid fibril formation	0.0487253060189005	0.516417394707919	0	0	1	2
GO:2000307 regulation of tumor necrosis factor (ligand) superfamily member 11 production	1	0.0487253060189005	0.236	0.500	Biological Process	GO:2000307	regulation of tumor necrosis factor (ligand) superfamily member 11 production	0.0487253060189005	0.516417394707919	0	0	1	2
GO:2000309 positive regulation of tumor necrosis factor (ligand) superfamily member 11 production	1	0.0487253060189005	0.236	0.500	Biological Process	GO:2000309	positive regulation of tumor necrosis factor (ligand) superfamily member 11 production	0.0487253060189005	0.516417394707919	0	0	1	2
GO:2000418 positive regulation of eosinophil migration	1	0.0487253060189005	0.236	0.500	Biological Process	GO:2000418	positive regulation of eosinophil migration	0.0487253060189005	0.516417394707919	0	0	1	2
GO:2000451 positive regulation of CD8-positive, alpha-beta T cell extravasation	1	0.0487253060189005	0.236	0.500	Biological Process	GO:2000451	positive regulation of CD8-positive, alpha-beta T cell extravasation	0.0487253060189005	0.516417394707919	0	0	1	2
GO:2000452 regulation of CD8-positive, alpha-beta cytotoxic T cell extravasation	1	0.0487253060189005	0.236	0.500	Biological Process	GO:2000452	regulation of CD8-positive, alpha-beta cytotoxic T cell extravasation	0.0487253060189005	0.516417394707919	0	0	1	2
GO:2001055 positive regulation of mesenchymal cell apoptotic process	1	0.0487253060189005	0.236	0.500	Biological Process	GO:2001055	positive regulation of mesenchymal cell apoptotic process	0.0487253060189005	0.516417394707919	0	0	1	2
GO:2001136 negative regulation of endocytic recycling	1	0.0487253060189005	0.236	0.500	Biological Process	GO:2001136	negative regulation of endocytic recycling	0.0487253060189005	0.516417394707919	0	0	1	2
GO:2001190 positive regulation of T cell activation via T cell receptor contact with antigen bound to MHC molecule on antigen presenting cell	1	0.0487253060189005	0.236	0.500	Biological Process	GO:2001190	positive regulation of T cell activation via T cell receptor contact with antigen bound to MHC molecule on antigen presenting cell	0.0487253060189005	0.516417394707919	0	0	1	2
GO:0010822 positive regulation of mitochondrion organization	4	0.0491147063381138	0.946	0.071	Biological Process	GO:0010822	positive regulation of mitochondrion organization	0.0491147063381138	0.516417394707919	0	0	4	56
GO:0042058 regulation of epidermal growth factor receptor signaling pathway	4	0.0491147063381138	0.946	0.071	Biological Process	GO:0042058	regulation of epidermal growth factor receptor signaling pathway	0.0491147063381138	0.516417394707919	0	0	4	56
GO:0048645 animal organ formation	4	0.0491147063381138	0.946	0.071	Biological Process	GO:0048645	animal organ formation	0.0491147063381138	0.516417394707919	0	0	4	56
GO:0051649 establishment of localization in cell	53	0.0491595893371078	12.530	0.031	Biological Process	GO:0051649	establishment of localization in cell	0.0491595893371078	0.516417394707919	0	0	53	1712
GO:0006378 mRNA polyadenylation	3	0.0507439094410071	0.709	0.088	Biological Process	GO:0006378	mRNA polyadenylation	0.0507439094410071	0.516417394707919	0	0	3	34
GO:0008631 intrinsic apoptotic signaling pathway in response to oxidative stress	3	0.0507439094410071	0.709	0.088	Biological Process	GO:0008631	intrinsic apoptotic signaling pathway in response to oxidative stress	0.0507439094410071	0.516417394707919	0	0	3	34
GO:0045944 positive regulation of transcription by RNA polymerase II	34	0.0512726458303367	8.038	0.033	Biological Process	GO:0045944	positive regulation of transcription by RNA polymerase II	0.0512726458303367	0.516417394707919	0	0	34	1030
GO:0006007 glucose catabolic process	2	0.0515674135730743	0.473	0.133	Biological Process	GO:0006007	glucose catabolic process	0.0515674135730743	0.516417394707919	0	0	2	15
GO:0006089 lactate metabolic process	2	0.0515674135730743	0.473	0.133	Biological Process	GO:0006089	lactate metabolic process	0.0515674135730743	0.516417394707919	0	0	2	15
GO:0023058 adaptation of signaling pathway	2	0.0515674135730743	0.473	0.133	Biological Process	GO:0023058	adaptation of signaling pathway	0.0515674135730743	0.516417394707919	0	0	2	15
GO:0032785 negative regulation of DNA-templated transcription, elongation	2	0.0515674135730743	0.473	0.133	Biological Process	GO:0032785	negative regulation of DNA-templated transcription, elongation	0.0515674135730743	0.516417394707919	0	0	2	15
GO:0033599 regulation of mammary gland epithelial cell proliferation	2	0.0515674135730743	0.473	0.133	Biological Process	GO:0033599	regulation of mammary gland epithelial cell proliferation	0.0515674135730743	0.516417394707919	0	0	2	15
GO:0034497 protein localization to phagophore assembly site	2	0.0515674135730743	0.473	0.133	Biological Process	GO:0034497	protein localization to phagophore assembly site	0.0515674135730743	0.516417394707919	0	0	2	15
GO:0042159 lipoprotein catabolic process	2	0.0515674135730743	0.473	0.133	Biological Process	GO:0042159	lipoprotein catabolic process	0.0515674135730743	0.516417394707919	0	0	2	15
GO:0046838 phosphorylated carbohydrate dephosphorylation	2	0.0515674135730743	0.473	0.133	Biological Process	GO:0046838	phosphorylated carbohydrate dephosphorylation	0.0515674135730743	0.516417394707919	0	0	2	15
GO:0051988 regulation of attachment of spindle microtubules to kinetochore	2	0.0515674135730743	0.473	0.133	Biological Process	GO:0051988	regulation of attachment of spindle microtubules to kinetochore	0.0515674135730743	0.516417394707919	0	0	2	15
GO:0060547 negative regulation of necrotic cell death	2	0.0515674135730743	0.473	0.133	Biological Process	GO:0060547	negative regulation of necrotic cell death	0.0515674135730743	0.516417394707919	0	0	2	15
GO:0071545 inositol phosphate catabolic process	2	0.0515674135730743	0.473	0.133	Biological Process	GO:0071545	inositol phosphate catabolic process	0.0515674135730743	0.516417394707919	0	0	2	15
GO:0090493 catecholamine uptake	2	0.0515674135730743	0.473	0.133	Biological Process	GO:0090493	catecholamine uptake	0.0515674135730743	0.516417394707919	0	0	2	15
GO:2000678 negative regulation of transcription regulatory region DNA binding	2	0.0515674135730743	0.473	0.133	Biological Process	GO:2000678	negative regulation of transcription regulatory region DNA binding	0.0515674135730743	0.516417394707919	0	0	2	15
GO:0033044 regulation of chromosome organization	9	0.051671317818538	2.128	0.046	Biological Process	GO:0033044	regulation of chromosome organization	0.051671317818538	0.516417394707919	0	0	9	194
GO:0120192 tight junction assembly	4	0.0518361034503264	0.946	0.070	Biological Process	GO:0120192	tight junction assembly	0.0518361034503264	0.516417394707919	0	0	4	57
GO:1905515 non-motile cilium assembly	4	0.0518361034503264	0.946	0.070	Biological Process	GO:1905515	non-motile cilium assembly	0.0518361034503264	0.516417394707919	0	0	4	57
GO:0045595 regulation of cell differentiation	37	0.0519788760594593	8.747	0.033	Biological Process	GO:0045595	regulation of cell differentiation	0.0519788760594593	0.516417394707919	0	0	37	1138
GO:0001501 skeletal system development	16	0.052001334622036	3.783	0.039	Biological Process	GO:0001501	skeletal system development	0.052001334622036	0.516417394707919	0	0	16	414
GO:0009117 nucleotide metabolic process	16	0.052001334622036	3.783	0.039	Biological Process	GO:0009117	nucleotide metabolic process	0.052001334622036	0.516417394707919	0	0	16	414
GO:0090407 organophosphate biosynthetic process	17	0.052202360430693	4.019	0.038	Biological Process	GO:0090407	organophosphate biosynthetic process	0.052202360430693	0.516417394707919	0	0	17	447
GO:0001819 positive regulation of cytokine production	14	0.0526968089811518	3.310	0.040	Biological Process	GO:0001819	positive regulation of cytokine production	0.0526968089811518	0.516417394707919	0	0	14	350
GO:0034976 response to endoplasmic reticulum stress	10	0.0529120498352376	2.364	0.044	Biological Process	GO:0034976	response to endoplasmic reticulum stress	0.0529120498352376	0.516417394707919	0	0	10	225
GO:0097553 calcium ion transmembrane import into cytosol	6	0.0529481593189052	1.418	0.055	Biological Process	GO:0097553	calcium ion transmembrane import into cytosol	0.0529481593189052	0.516417394707919	0	0	6	109
GO:0002819 regulation of adaptive immune response	7	0.0533491860975939	1.655	0.051	Biological Process	GO:0002819	regulation of adaptive immune response	0.0533491860975939	0.516417394707919	0	0	7	137
GO:0030099 myeloid cell differentiation	13	0.0536548342809059	3.073	0.041	Biological Process	GO:0030099	myeloid cell differentiation	0.0536548342809059	0.516417394707919	0	0	13	319
GO:0033500 carbohydrate homeostasis	8	0.053770461002718	1.891	0.048	Biological Process	GO:0033500	carbohydrate homeostasis	0.053770461002718	0.516417394707919	0	0	8	166
GO:0042593 glucose homeostasis	8	0.053770461002718	1.891	0.048	Biological Process	GO:0042593	glucose homeostasis	0.053770461002718	0.516417394707919	0	0	8	166
GO:0042752 regulation of circadian rhythm	5	0.0542724723834485	1.182	0.060	Biological Process	GO:0042752	regulation of circadian rhythm	0.0542724723834485	0.516417394707919	0	0	5	83
GO:2000060 positive regulation of ubiquitin-dependent protein catabolic process	5	0.0542724723834485	1.182	0.060	Biological Process	GO:2000060	positive regulation of ubiquitin-dependent protein catabolic process	0.0542724723834485	0.516417394707919	0	0	5	83
GO:0015872 dopamine transport	3	0.0545220510070299	0.709	0.086	Biological Process	GO:0015872	dopamine transport	0.0545220510070299	0.516417394707919	0	0	3	35
GO:0035136 forelimb morphogenesis	3	0.0545220510070299	0.709	0.086	Biological Process	GO:0035136	forelimb morphogenesis	0.0545220510070299	0.516417394707919	0	0	3	35
GO:2000272 negative regulation of signaling receptor activity	3	0.0545220510070299	0.709	0.086	Biological Process	GO:2000272	negative regulation of signaling receptor activity	0.0545220510070299	0.516417394707919	0	0	3	35
GO:0002709 regulation of T cell mediated immunity	4	0.0546382695936373	0.946	0.069	Biological Process	GO:0002709	regulation of T cell mediated immunity	0.0546382695936373	0.516417394707919	0	0	4	58
GO:0009150 purine ribonucleotide metabolic process	13	0.0547368729033586	3.073	0.041	Biological Process	GO:0009150	purine ribonucleotide metabolic process	0.0547368729033586	0.516417394707919	0	0	13	320
GO:0007005 mitochondrion organization	16	0.0547910228665851	3.783	0.038	Biological Process	GO:0007005	mitochondrion organization	0.0547910228665851	0.516417394707919	0	0	16	417
GO:0001906 cell killing	6	0.0548954046696033	1.418	0.055	Biological Process	GO:0001906	cell killing	0.0548954046696033	0.516417394707919	0	0	6	110
GO:0009056 catabolic process	61	0.0553380522665811	14.421	0.030	Biological Process	GO:0009056	catabolic process	0.0553380522665811	0.516417394707919	0	0	61	2022
GO:0060627 regulation of vesicle-mediated transport	15	0.0554103556482613	3.546	0.039	Biological Process	GO:0060627	regulation of vesicle-mediated transport	0.0554103556482613	0.516417394707919	0	0	15	385
GO:0072521 purine-containing compound metabolic process	14	0.0568382147361035	3.310	0.040	Biological Process	GO:0072521	purine-containing compound metabolic process	0.0568382147361035	0.516417394707919	0	0	14	354
GO:0010469 regulation of signaling receptor activity	6	0.0568854512261715	1.418	0.054	Biological Process	GO:0010469	regulation of signaling receptor activity	0.0568854512261715	0.516417394707919	0	0	6	111
GO:1903364 positive regulation of cellular protein catabolic process	6	0.0568854512261715	1.418	0.054	Biological Process	GO:1903364	positive regulation of cellular protein catabolic process	0.0568854512261715	0.516417394707919	0	0	6	111
GO:0006091 generation of precursor metabolites and energy	15	0.0574278147548271	3.546	0.039	Biological Process	GO:0006091	generation of precursor metabolites and energy	0.0574278147548271	0.516417394707919	0	0	15	387
GO:1902531 regulation of intracellular signal transduction	40	0.0576514291427251	9.456	0.032	Biological Process	GO:1902531	regulation of intracellular signal transduction	0.0576514291427251	0.516417394707919	0	0	40	1256
GO:0006851 mitochondrial calcium ion transmembrane transport	2	0.0579956076810357	0.473	0.125	Biological Process	GO:0006851	mitochondrial calcium ion transmembrane transport	0.0579956076810357	0.516417394707919	0	0	2	16
GO:0009081 branched-chain amino acid metabolic process	2	0.0579956076810357	0.473	0.125	Biological Process	GO:0009081	branched-chain amino acid metabolic process	0.0579956076810357	0.516417394707919	0	0	2	16
GO:0009435 NAD biosynthetic process	2	0.0579956076810357	0.473	0.125	Biological Process	GO:0009435	NAD biosynthetic process	0.0579956076810357	0.516417394707919	0	0	2	16
GO:0035357 peroxisome proliferator activated receptor signaling pathway	2	0.0579956076810357	0.473	0.125	Biological Process	GO:0035357	peroxisome proliferator activated receptor signaling pathway	0.0579956076810357	0.516417394707919	0	0	2	16
GO:0042772 DNA damage response, signal transduction resulting in transcription	2	0.0579956076810357	0.473	0.125	Biological Process	GO:0042772	DNA damage response, signal transduction resulting in transcription	0.0579956076810357	0.516417394707919	0	0	2	16
GO:0045655 regulation of monocyte differentiation	2	0.0579956076810357	0.473	0.125	Biological Process	GO:0045655	regulation of monocyte differentiation	0.0579956076810357	0.516417394707919	0	0	2	16
GO:0045987 positive regulation of smooth muscle contraction	2	0.0579956076810357	0.473	0.125	Biological Process	GO:0045987	positive regulation of smooth muscle contraction	0.0579956076810357	0.516417394707919	0	0	2	16
GO:0046685 response to arsenic-containing substance	2	0.0579956076810357	0.473	0.125	Biological Process	GO:0046685	response to arsenic-containing substance	0.0579956076810357	0.516417394707919	0	0	2	16
GO:1904355 positive regulation of telomere capping	2	0.0579956076810357	0.473	0.125	Biological Process	GO:1904355	positive regulation of telomere capping	0.0579956076810357	0.516417394707919	0	0	2	16
GO:0021795 cerebral cortex cell migration	3	0.058430830874676	0.709	0.083	Biological Process	GO:0021795	cerebral cortex cell migration	0.058430830874676	0.516417394707919	0	0	3	36
GO:0007088 regulation of mitotic nuclear division	5	0.0589729522530676	1.182	0.059	Biological Process	GO:0007088	regulation of mitotic nuclear division	0.0589729522530676	0.516417394707919	0	0	5	85
GO:0051209 release of sequestered calcium ion into cytosol	5	0.0589729522530676	1.182	0.059	Biological Process	GO:0051209	release of sequestered calcium ion into cytosol	0.0589729522530676	0.516417394707919	0	0	5	85
GO:0010604 positive regulation of macromolecule metabolic process	82	0.059389495732273	19.385	0.029	Biological Process	GO:0010604	positive regulation of macromolecule metabolic process	0.059389495732273	0.516417394707919	0	0	82	2822
GO:0140352 export from cell	21	0.0607594857089908	4.965	0.036	Biological Process	GO:0140352	export from cell	0.0607594857089908	0.516417394707919	0	0	21	591
GO:0044106 cellular amine metabolic process	5	0.0614076968186904	1.182	0.058	Biological Process	GO:0044106	cellular amine metabolic process	0.0614076968186904	0.516417394707919	0	0	5	86
GO:0051283 negative regulation of sequestering of calcium ion	5	0.0614076968186904	1.182	0.058	Biological Process	GO:0051283	negative regulation of sequestering of calcium ion	0.0614076968186904	0.516417394707919	0	0	5	86
GO:0043408 regulation of MAPK cascade	19	0.0614885792019094	4.492	0.036	Biological Process	GO:0043408	regulation of MAPK cascade	0.0614885792019094	0.516417394707919	0	0	19	524
GO:0006914 autophagy	15	0.06161268120773	3.546	0.038	Biological Process	GO:0006914	autophagy	0.06161268120773	0.516417394707919	0	0	15	391
GO:0061919 process utilizing autophagic mechanism	15	0.06161268120773	3.546	0.038	Biological Process	GO:0061919	process utilizing autophagic mechanism	0.06161268120773	0.516417394707919	0	0	15	391
GO:0002703 regulation of leukocyte mediated immunity	8	0.0618147450040679	1.891	0.047	Biological Process	GO:0002703	regulation of leukocyte mediated immunity	0.0618147450040679	0.516417394707919	0	0	8	171
GO:0051651 maintenance of location in cell	8	0.0618147450040679	1.891	0.047	Biological Process	GO:0051651	maintenance of location in cell	0.0618147450040679	0.516417394707919	0	0	8	171
GO:0006357 regulation of transcription by RNA polymerase II	60	0.0622925262199155	14.184	0.030	Biological Process	GO:0006357	regulation of transcription by RNA polymerase II	0.0622925262199155	0.516417394707919	0	0	60	2000
GO:0072659 protein localization to plasma membrane	10	0.06241690023815	2.364	0.043	Biological Process	GO:0072659	protein localization to plasma membrane	0.06241690023815	0.516417394707919	0	0	10	232
GO:0009309 amine biosynthetic process	3	0.0624679637112574	0.709	0.081	Biological Process	GO:0009309	amine biosynthetic process	0.0624679637112574	0.516417394707919	0	0	3	37
GO:0017004 cytochrome complex assembly	3	0.0624679637112574	0.709	0.081	Biological Process	GO:0017004	cytochrome complex assembly	0.0624679637112574	0.516417394707919	0	0	3	37
GO:0042401 cellular biogenic amine biosynthetic process	3	0.0624679637112574	0.709	0.081	Biological Process	GO:0042401	cellular biogenic amine biosynthetic process	0.0624679637112574	0.516417394707919	0	0	3	37
GO:0051785 positive regulation of nuclear division	3	0.0624679637112574	0.709	0.081	Biological Process	GO:0051785	positive regulation of nuclear division	0.0624679637112574	0.516417394707919	0	0	3	37
GO:0006753 nucleoside phosphate metabolic process	16	0.0627340133038511	3.783	0.038	Biological Process	GO:0006753	nucleoside phosphate metabolic process	0.0627340133038511	0.516417394707919	0	0	16	425
GO:1901184 regulation of ERBB signaling pathway	4	0.0635253620221819	0.946	0.066	Biological Process	GO:1901184	regulation of ERBB signaling pathway	0.0635253620221819	0.516417394707919	0	0	4	61
GO:1902099 regulation of metaphase/anaphase transition of cell cycle	4	0.0635253620221819	0.946	0.066	Biological Process	GO:1902099	regulation of metaphase/anaphase transition of cell cycle	0.0635253620221819	0.516417394707919	0	0	4	61
GO:0010646 regulation of cell communication	75	0.0637579339259301	17.730	0.029	Biological Process	GO:0010646	regulation of cell communication	0.0637579339259301	0.516417394707919	0	0	75	2567
GO:0006929 substrate-dependent cell migration	2	0.0646838610669617	0.473	0.118	Biological Process	GO:0006929	substrate-dependent cell migration	0.0646838610669617	0.516417394707919	0	0	2	17
GO:0019985 translesion synthesis	2	0.0646838610669617	0.473	0.118	Biological Process	GO:0019985	translesion synthesis	0.0646838610669617	0.516417394707919	0	0	2	17
GO:0021516 dorsal spinal cord development	2	0.0646838610669617	0.473	0.118	Biological Process	GO:0021516	dorsal spinal cord development	0.0646838610669617	0.516417394707919	0	0	2	17
GO:0034501 protein localization to kinetochore	2	0.0646838610669617	0.473	0.118	Biological Process	GO:0034501	protein localization to kinetochore	0.0646838610669617	0.516417394707919	0	0	2	17
GO:0051382 kinetochore assembly	2	0.0646838610669617	0.473	0.118	Biological Process	GO:0051382	kinetochore assembly	0.0646838610669617	0.516417394707919	0	0	2	17
GO:0051444 negative regulation of ubiquitin-protein transferase activity	2	0.0646838610669617	0.473	0.118	Biological Process	GO:0051444	negative regulation of ubiquitin-protein transferase activity	0.0646838610669617	0.516417394707919	0	0	2	17
GO:0060340 positive regulation of type I interferon-mediated signaling pathway	2	0.0646838610669617	0.473	0.118	Biological Process	GO:0060340	positive regulation of type I interferon-mediated signaling pathway	0.0646838610669617	0.516417394707919	0	0	2	17
GO:1903083 protein localization to condensed chromosome	2	0.0646838610669617	0.473	0.118	Biological Process	GO:1903083	protein localization to condensed chromosome	0.0646838610669617	0.516417394707919	0	0	2	17
GO:0006839 mitochondrial transport	8	0.0652324296083995	1.891	0.046	Biological Process	GO:0006839	mitochondrial transport	0.0652324296083995	0.516417394707919	0	0	8	173
GO:0090257 regulation of muscle system process	7	0.0661029994430399	1.655	0.049	Biological Process	GO:0090257	regulation of muscle system process	0.0661029994430399	0.516417394707919	0	0	7	144
GO:0043406 positive regulation of MAP kinase activity	5	0.0664456923829001	1.182	0.057	Biological Process	GO:0043406	positive regulation of MAP kinase activity	0.0664456923829001	0.516417394707919	0	0	5	88
GO:0051282 regulation of sequestering of calcium ion	5	0.0664456923829001	1.182	0.057	Biological Process	GO:0051282	regulation of sequestering of calcium ion	0.0664456923829001	0.516417394707919	0	0	5	88
GO:0007210 serotonin receptor signaling pathway	3	0.0666310395617949	0.709	0.079	Biological Process	GO:0007210	serotonin receptor signaling pathway	0.0666310395617949	0.516417394707919	0	0	3	38
GO:0034243 regulation of transcription elongation from RNA polymerase II promoter	3	0.0666310395617949	0.709	0.079	Biological Process	GO:0034243	regulation of transcription elongation from RNA polymerase II promoter	0.0666310395617949	0.516417394707919	0	0	3	38
GO:0043631 RNA polyadenylation	3	0.0666310395617949	0.709	0.079	Biological Process	GO:0043631	RNA polyadenylation	0.0666310395617949	0.516417394707919	0	0	3	38
GO:0036473 cell death in response to oxidative stress	4	0.066646252181877	0.946	0.065	Biological Process	GO:0036473	cell death in response to oxidative stress	0.066646252181877	0.516417394707919	0	0	4	62
GO:0120193 tight junction organization	4	0.066646252181877	0.946	0.065	Biological Process	GO:0120193	tight junction organization	0.066646252181877	0.516417394707919	0	0	4	62
GO:0060402 calcium ion transport into cytosol	6	0.0674793165220876	1.418	0.052	Biological Process	GO:0060402	calcium ion transport into cytosol	0.0674793165220876	0.516417394707919	0	0	6	116
GO:0044782 cilium organization	13	0.0676273762231784	3.073	0.039	Biological Process	GO:0044782	cilium organization	0.0676273762231784	0.516417394707919	0	0	13	331
GO:0044262 cellular carbohydrate metabolic process	10	0.0683142377393556	2.364	0.042	Biological Process	GO:0044262	cellular carbohydrate metabolic process	0.0683142377393556	0.516417394707919	0	0	10	236
GO:0051983 regulation of chromosome segregation	5	0.0690486425803027	1.182	0.056	Biological Process	GO:0051983	regulation of chromosome segregation	0.0690486425803027	0.516417394707919	0	0	5	89
GO:0023051 regulation of signaling	75	0.0691504839935821	17.730	0.029	Biological Process	GO:0023051	regulation of signaling	0.0691504839935821	0.516417394707919	0	0	75	2579
GO:0006633 fatty acid biosynthetic process	6	0.0697268668278888	1.418	0.051	Biological Process	GO:0006633	fatty acid biosynthetic process	0.0697268668278888	0.516417394707919	0	0	6	117
GO:0009132 nucleoside diphosphate metabolic process	6	0.0697268668278888	1.418	0.051	Biological Process	GO:0009132	nucleoside diphosphate metabolic process	0.0697268668278888	0.516417394707919	0	0	6	117
GO:0044784 metaphase/anaphase transition of cell cycle	4	0.0698454112464761	0.946	0.063	Biological Process	GO:0044784	metaphase/anaphase transition of cell cycle	0.0698454112464761	0.516417394707919	0	0	4	63
GO:0045638 negative regulation of myeloid cell differentiation	4	0.0698454112464761	0.946	0.063	Biological Process	GO:0045638	negative regulation of myeloid cell differentiation	0.0698454112464761	0.516417394707919	0	0	4	63
GO:0001666 response to hypoxia	7	0.07005726557722	1.655	0.048	Biological Process	GO:0001666	response to hypoxia	0.07005726557722	0.516417394707919	0	0	7	146
GO:0051173 positive regulation of nitrogen compound metabolic process	73	0.0704734368970016	17.258	0.029	Biological Process	GO:0051173	positive regulation of nitrogen compound metabolic process	0.0704734368970016	0.516417394707919	0	0	73	2506
GO:0006325 chromatin organization	14	0.0705769179693347	3.310	0.038	Biological Process	GO:0006325	chromatin organization	0.0705769179693347	0.516417394707919	0	0	14	366
GO:0034332 adherens junction organization	3	0.0709175351929521	0.709	0.077	Biological Process	GO:0034332	adherens junction organization	0.0709175351929521	0.516417394707919	0	0	3	39
GO:0046324 regulation of glucose import	3	0.0709175351929521	0.709	0.077	Biological Process	GO:0046324	regulation of glucose import	0.0709175351929521	0.516417394707919	0	0	3	39
GO:0006390 mitochondrial transcription	2	0.0716155015629907	0.473	0.111	Biological Process	GO:0006390	mitochondrial transcription	0.0716155015629907	0.516417394707919	0	0	2	18
GO:0019359 nicotinamide nucleotide biosynthetic process	2	0.0716155015629907	0.473	0.111	Biological Process	GO:0019359	nicotinamide nucleotide biosynthetic process	0.0716155015629907	0.516417394707919	0	0	2	18
GO:0019363 pyridine nucleotide biosynthetic process	2	0.0716155015629907	0.473	0.111	Biological Process	GO:0019363	pyridine nucleotide biosynthetic process	0.0716155015629907	0.516417394707919	0	0	2	18
GO:0019674 NAD metabolic process	2	0.0716155015629907	0.473	0.111	Biological Process	GO:0019674	NAD metabolic process	0.0716155015629907	0.516417394707919	0	0	2	18
GO:0032148 activation of protein kinase B activity	2	0.0716155015629907	0.473	0.111	Biological Process	GO:0032148	activation of protein kinase B activity	0.0716155015629907	0.516417394707919	0	0	2	18
GO:0035067 negative regulation of histone acetylation	2	0.0716155015629907	0.473	0.111	Biological Process	GO:0035067	negative regulation of histone acetylation	0.0716155015629907	0.516417394707919	0	0	2	18
GO:0042059 negative regulation of epidermal growth factor receptor signaling pathway	2	0.0716155015629907	0.473	0.111	Biological Process	GO:0042059	negative regulation of epidermal growth factor receptor signaling pathway	0.0716155015629907	0.516417394707919	0	0	2	18
GO:0042104 positive regulation of activated T cell proliferation	2	0.0716155015629907	0.473	0.111	Biological Process	GO:0042104	positive regulation of activated T cell proliferation	0.0716155015629907	0.516417394707919	0	0	2	18
GO:0048265 response to pain	2	0.0716155015629907	0.473	0.111	Biological Process	GO:0048265	response to pain	0.0716155015629907	0.516417394707919	0	0	2	18
GO:0070293 renal absorption	2	0.0716155015629907	0.473	0.111	Biological Process	GO:0070293	renal absorption	0.0716155015629907	0.516417394707919	0	0	2	18
GO:1903902 positive regulation of viral life cycle	2	0.0716155015629907	0.473	0.111	Biological Process	GO:1903902	positive regulation of viral life cycle	0.0716155015629907	0.516417394707919	0	0	2	18
GO:0009308 amine metabolic process	5	0.0717073064307133	1.182	0.056	Biological Process	GO:0009308	amine metabolic process	0.0717073064307133	0.516417394707919	0	0	5	90
GO:0019751 polyol metabolic process	5	0.0717073064307133	1.182	0.056	Biological Process	GO:0019751	polyol metabolic process	0.0717073064307133	0.516417394707919	0	0	5	90
GO:0045089 positive regulation of innate immune response	5	0.0717073064307133	1.182	0.056	Biological Process	GO:0045089	positive regulation of innate immune response	0.0717073064307133	0.516417394707919	0	0	5	90
GO:0051046 regulation of secretion	15	0.0717732266670389	3.546	0.037	Biological Process	GO:0051046	regulation of secretion	0.0717732266670389	0.516417394707919	0	0	15	400
GO:0043065 positive regulation of apoptotic process	14	0.071812593695275	3.310	0.038	Biological Process	GO:0043065	positive regulation of apoptotic process	0.071812593695275	0.516417394707919	0	0	14	367
GO:0036293 response to decreased oxygen levels	7	0.0720862768889922	1.655	0.048	Biological Process	GO:0036293	response to decreased oxygen levels	0.0720862768889922	0.516417394707919	0	0	7	147
GO:0001807 regulation of type IV hypersensitivity	1	0.0721923378935143	0.236	0.333	Biological Process	GO:0001807	regulation of type IV hypersensitivity	0.0721923378935143	0.516417394707919	0	0	1	3
GO:0002038 positive regulation of L-glutamate import across plasma membrane	1	0.0721923378935143	0.236	0.333	Biological Process	GO:0002038	positive regulation of L-glutamate import across plasma membrane	0.0721923378935143	0.516417394707919	0	0	1	3
GO:0002270 plasmacytoid dendritic cell activation	1	0.0721923378935143	0.236	0.333	Biological Process	GO:0002270	plasmacytoid dendritic cell activation	0.0721923378935143	0.516417394707919	0	0	1	3
GO:0002536 respiratory burst involved in inflammatory response	1	0.0721923378935143	0.236	0.333	Biological Process	GO:0002536	respiratory burst involved in inflammatory response	0.0721923378935143	0.516417394707919	0	0	1	3
GO:0002885 positive regulation of hypersensitivity	1	0.0721923378935143	0.236	0.333	Biological Process	GO:0002885	positive regulation of hypersensitivity	0.0721923378935143	0.516417394707919	0	0	1	3
GO:0003284 septum primum development	1	0.0721923378935143	0.236	0.333	Biological Process	GO:0003284	septum primum development	0.0721923378935143	0.516417394707919	0	0	1	3
GO:0003285 septum secundum development	1	0.0721923378935143	0.236	0.333	Biological Process	GO:0003285	septum secundum development	0.0721923378935143	0.516417394707919	0	0	1	3
GO:0003289 atrial septum primum morphogenesis	1	0.0721923378935143	0.236	0.333	Biological Process	GO:0003289	atrial septum primum morphogenesis	0.0721923378935143	0.516417394707919	0	0	1	3
GO:0006030 chitin metabolic process	1	0.0721923378935143	0.236	0.333	Biological Process	GO:0006030	chitin metabolic process	0.0721923378935143	0.516417394707919	0	0	1	3
GO:0006032 chitin catabolic process	1	0.0721923378935143	0.236	0.333	Biological Process	GO:0006032	chitin catabolic process	0.0721923378935143	0.516417394707919	0	0	1	3
GO:0006574 valine catabolic process	1	0.0721923378935143	0.236	0.333	Biological Process	GO:0006574	valine catabolic process	0.0721923378935143	0.516417394707919	0	0	1	3
GO:0006598 polyamine catabolic process	1	0.0721923378935143	0.236	0.333	Biological Process	GO:0006598	polyamine catabolic process	0.0721923378935143	0.516417394707919	0	0	1	3
GO:0009436 glyoxylate catabolic process	1	0.0721923378935143	0.236	0.333	Biological Process	GO:0009436	glyoxylate catabolic process	0.0721923378935143	0.516417394707919	0	0	1	3
GO:0010159 specification of animal organ position	1	0.0721923378935143	0.236	0.333	Biological Process	GO:0010159	specification of animal organ position	0.0721923378935143	0.516417394707919	0	0	1	3
GO:0010513 positive regulation of phosphatidylinositol biosynthetic process	1	0.0721923378935143	0.236	0.333	Biological Process	GO:0010513	positive regulation of phosphatidylinositol biosynthetic process	0.0721923378935143	0.516417394707919	0	0	1	3
GO:0016080 synaptic vesicle targeting	1	0.0721923378935143	0.236	0.333	Biological Process	GO:0016080	synaptic vesicle targeting	0.0721923378935143	0.516417394707919	0	0	1	3
GO:0019249 lactate biosynthetic process	1	0.0721923378935143	0.236	0.333	Biological Process	GO:0019249	lactate biosynthetic process	0.0721923378935143	0.516417394707919	0	0	1	3
GO:0021569 rhombomere 3 development	1	0.0721923378935143	0.236	0.333	Biological Process	GO:0021569	rhombomere 3 development	0.0721923378935143	0.516417394707919	0	0	1	3
GO:0021815 modulation of microtubule cytoskeleton involved in cerebral cortex radial glia guided migration	1	0.0721923378935143	0.236	0.333	Biological Process	GO:0021815	modulation of microtubule cytoskeleton involved in cerebral cortex radial glia guided migration	0.0721923378935143	0.516417394707919	0	0	1	3
GO:0021849 neuroblast division in subventricular zone	1	0.0721923378935143	0.236	0.333	Biological Process	GO:0021849	neuroblast division in subventricular zone	0.0721923378935143	0.516417394707919	0	0	1	3
GO:0021869 forebrain ventricular zone progenitor cell division	1	0.0721923378935143	0.236	0.333	Biological Process	GO:0021869	forebrain ventricular zone progenitor cell division	0.0721923378935143	0.516417394707919	0	0	1	3
GO:0021965 spinal cord ventral commissure morphogenesis	1	0.0721923378935143	0.236	0.333	Biological Process	GO:0021965	spinal cord ventral commissure morphogenesis	0.0721923378935143	0.516417394707919	0	0	1	3
GO:0030473 nuclear migration along microtubule	1	0.0721923378935143	0.236	0.333	Biological Process	GO:0030473	nuclear migration along microtubule	0.0721923378935143	0.516417394707919	0	0	1	3
GO:0031585 regulation of inositol 1,4,5-trisphosphate-sensitive calcium-release channel activity	1	0.0721923378935143	0.236	0.333	Biological Process	GO:0031585	regulation of inositol 1,4,5-trisphosphate-sensitive calcium-release channel activity	0.0721923378935143	0.516417394707919	0	0	1	3
GO:0031587 positive regulation of inositol 1,4,5-trisphosphate-sensitive calcium-release channel activity	1	0.0721923378935143	0.236	0.333	Biological Process	GO:0031587	positive regulation of inositol 1,4,5-trisphosphate-sensitive calcium-release channel activity	0.0721923378935143	0.516417394707919	0	0	1	3
GO:0032596 protein transport into membrane raft	1	0.0721923378935143	0.236	0.333	Biological Process	GO:0032596	protein transport into membrane raft	0.0721923378935143	0.516417394707919	0	0	1	3
GO:0032962 positive regulation of inositol trisphosphate biosynthetic process	1	0.0721923378935143	0.236	0.333	Biological Process	GO:0032962	positive regulation of inositol trisphosphate biosynthetic process	0.0721923378935143	0.516417394707919	0	0	1	3
GO:0035284 brain segmentation	1	0.0721923378935143	0.236	0.333	Biological Process	GO:0035284	brain segmentation	0.0721923378935143	0.516417394707919	0	0	1	3
GO:0035697 CD8-positive, alpha-beta T cell extravasation	1	0.0721923378935143	0.236	0.333	Biological Process	GO:0035697	CD8-positive, alpha-beta T cell extravasation	0.0721923378935143	0.516417394707919	0	0	1	3
GO:0035726 common myeloid progenitor cell proliferation	1	0.0721923378935143	0.236	0.333	Biological Process	GO:0035726	common myeloid progenitor cell proliferation	0.0721923378935143	0.516417394707919	0	0	1	3
GO:0036066 protein O-linked fucosylation	1	0.0721923378935143	0.236	0.333	Biological Process	GO:0036066	protein O-linked fucosylation	0.0721923378935143	0.516417394707919	0	0	1	3
GO:0038060 nitric oxide-cGMP-mediated signaling pathway	1	0.0721923378935143	0.236	0.333	Biological Process	GO:0038060	nitric oxide-cGMP-mediated signaling pathway	0.0721923378935143	0.516417394707919	0	0	1	3
GO:0042297 vocal learning	1	0.0721923378935143	0.236	0.333	Biological Process	GO:0042297	vocal learning	0.0721923378935143	0.516417394707919	0	0	1	3
GO:0042350 GDP-L-fucose biosynthetic process	1	0.0721923378935143	0.236	0.333	Biological Process	GO:0042350	GDP-L-fucose biosynthetic process	0.0721923378935143	0.516417394707919	0	0	1	3
GO:0043490 malate-aspartate shuttle	1	0.0721923378935143	0.236	0.333	Biological Process	GO:0043490	malate-aspartate shuttle	0.0721923378935143	0.516417394707919	0	0	1	3
GO:0046168 glycerol-3-phosphate catabolic process	1	0.0721923378935143	0.236	0.333	Biological Process	GO:0046168	glycerol-3-phosphate catabolic process	0.0721923378935143	0.516417394707919	0	0	1	3
GO:0048241 epinephrine transport	1	0.0721923378935143	0.236	0.333	Biological Process	GO:0048241	epinephrine transport	0.0721923378935143	0.516417394707919	0	0	1	3
GO:0051562 negative regulation of mitochondrial calcium ion concentration	1	0.0721923378935143	0.236	0.333	Biological Process	GO:0051562	negative regulation of mitochondrial calcium ion concentration	0.0721923378935143	0.516417394707919	0	0	1	3
GO:0051615 histamine uptake	1	0.0721923378935143	0.236	0.333	Biological Process	GO:0051615	histamine uptake	0.0721923378935143	0.516417394707919	0	0	1	3
GO:0060264 regulation of respiratory burst involved in inflammatory response	1	0.0721923378935143	0.236	0.333	Biological Process	GO:0060264	regulation of respiratory burst involved in inflammatory response	0.0721923378935143	0.516417394707919	0	0	1	3
GO:0060266 negative regulation of respiratory burst involved in inflammatory response	1	0.0721923378935143	0.236	0.333	Biological Process	GO:0060266	negative regulation of respiratory burst involved in inflammatory response	0.0721923378935143	0.516417394707919	0	0	1	3
GO:0060453 regulation of gastric acid secretion	1	0.0721923378935143	0.236	0.333	Biological Process	GO:0060453	regulation of gastric acid secretion	0.0721923378935143	0.516417394707919	0	0	1	3
GO:0060480 lung goblet cell differentiation	1	0.0721923378935143	0.236	0.333	Biological Process	GO:0060480	lung goblet cell differentiation	0.0721923378935143	0.516417394707919	0	0	1	3
GO:0060574 intestinal epithelial cell maturation	1	0.0721923378935143	0.236	0.333	Biological Process	GO:0060574	intestinal epithelial cell maturation	0.0721923378935143	0.516417394707919	0	0	1	3
GO:0060671 epithelial cell differentiation involved in embryonic placenta development	1	0.0721923378935143	0.236	0.333	Biological Process	GO:0060671	epithelial cell differentiation involved in embryonic placenta development	0.0721923378935143	0.516417394707919	0	0	1	3
GO:0060672 epithelial cell morphogenesis involved in placental branching	1	0.0721923378935143	0.236	0.333	Biological Process	GO:0060672	epithelial cell morphogenesis involved in placental branching	0.0721923378935143	0.516417394707919	0	0	1	3
GO:0060847 endothelial cell fate specification	1	0.0721923378935143	0.236	0.333	Biological Process	GO:0060847	endothelial cell fate specification	0.0721923378935143	0.516417394707919	0	0	1	3
GO:0061739 protein lipidation involved in autophagosome assembly	1	0.0721923378935143	0.236	0.333	Biological Process	GO:0061739	protein lipidation involved in autophagosome assembly	0.0721923378935143	0.516417394707919	0	0	1	3
GO:0070235 regulation of activation-induced cell death of T cells	1	0.0721923378935143	0.236	0.333	Biological Process	GO:0070235	regulation of activation-induced cell death of T cells	0.0721923378935143	0.516417394707919	0	0	1	3
GO:0071344 diphosphate metabolic process	1	0.0721923378935143	0.236	0.333	Biological Process	GO:0071344	diphosphate metabolic process	0.0721923378935143	0.516417394707919	0	0	1	3
GO:0071377 cellular response to glucagon stimulus	1	0.0721923378935143	0.236	0.333	Biological Process	GO:0071377	cellular response to glucagon stimulus	0.0721923378935143	0.516417394707919	0	0	1	3
GO:0071502 cellular response to temperature stimulus	1	0.0721923378935143	0.236	0.333	Biological Process	GO:0071502	cellular response to temperature stimulus	0.0721923378935143	0.516417394707919	0	0	1	3
GO:0071926 endocannabinoid signaling pathway	1	0.0721923378935143	0.236	0.333	Biological Process	GO:0071926	endocannabinoid signaling pathway	0.0721923378935143	0.516417394707919	0	0	1	3
GO:0072025 distal convoluted tubule development	1	0.0721923378935143	0.236	0.333	Biological Process	GO:0072025	distal convoluted tubule development	0.0721923378935143	0.516417394707919	0	0	1	3
GO:0072139 glomerular parietal epithelial cell differentiation	1	0.0721923378935143	0.236	0.333	Biological Process	GO:0072139	glomerular parietal epithelial cell differentiation	0.0721923378935143	0.516417394707919	0	0	1	3
GO:0072221 metanephric distal convoluted tubule development	1	0.0721923378935143	0.236	0.333	Biological Process	GO:0072221	metanephric distal convoluted tubule development	0.0721923378935143	0.516417394707919	0	0	1	3
GO:0072560 type B pancreatic cell maturation	1	0.0721923378935143	0.236	0.333	Biological Process	GO:0072560	type B pancreatic cell maturation	0.0721923378935143	0.516417394707919	0	0	1	3
GO:0090176 microtubule cytoskeleton organization involved in establishment of planar polarity	1	0.0721923378935143	0.236	0.333	Biological Process	GO:0090176	microtubule cytoskeleton organization involved in establishment of planar polarity	0.0721923378935143	0.516417394707919	0	0	1	3
GO:0090230 regulation of centromere complex assembly	1	0.0721923378935143	0.236	0.333	Biological Process	GO:0090230	regulation of centromere complex assembly	0.0721923378935143	0.516417394707919	0	0	1	3
GO:0090234 regulation of kinetochore assembly	1	0.0721923378935143	0.236	0.333	Biological Process	GO:0090234	regulation of kinetochore assembly	0.0721923378935143	0.516417394707919	0	0	1	3
GO:0097167 circadian regulation of translation	1	0.0721923378935143	0.236	0.333	Biological Process	GO:0097167	circadian regulation of translation	0.0721923378935143	0.516417394707919	0	0	1	3
GO:0098596 imitative learning	1	0.0721923378935143	0.236	0.333	Biological Process	GO:0098596	imitative learning	0.0721923378935143	0.516417394707919	0	0	1	3
GO:0098597 observational learning	1	0.0721923378935143	0.236	0.333	Biological Process	GO:0098597	observational learning	0.0721923378935143	0.516417394707919	0	0	1	3
GO:0150111 regulation of transepithelial transport	1	0.0721923378935143	0.236	0.333	Biological Process	GO:0150111	regulation of transepithelial transport	0.0721923378935143	0.516417394707919	0	0	1	3
GO:1901675 negative regulation of histone H3-K27 acetylation	1	0.0721923378935143	0.236	0.333	Biological Process	GO:1901675	negative regulation of histone H3-K27 acetylation	0.0721923378935143	0.516417394707919	0	0	1	3
GO:1902396 protein localization to bicellular tight junction	1	0.0721923378935143	0.236	0.333	Biological Process	GO:1902396	protein localization to bicellular tight junction	0.0721923378935143	0.516417394707919	0	0	1	3
GO:1902952 positive regulation of dendritic spine maintenance	1	0.0721923378935143	0.236	0.333	Biological Process	GO:1902952	positive regulation of dendritic spine maintenance	0.0721923378935143	0.516417394707919	0	0	1	3
GO:1904352 positive regulation of protein catabolic process in the vacuole	1	0.0721923378935143	0.236	0.333	Biological Process	GO:1904352	positive regulation of protein catabolic process in the vacuole	0.0721923378935143	0.516417394707919	0	0	1	3
GO:1904700 granulosa cell apoptotic process	1	0.0721923378935143	0.236	0.333	Biological Process	GO:1904700	granulosa cell apoptotic process	0.0721923378935143	0.516417394707919	0	0	1	3
GO:1904708 regulation of granulosa cell apoptotic process	1	0.0721923378935143	0.236	0.333	Biological Process	GO:1904708	regulation of granulosa cell apoptotic process	0.0721923378935143	0.516417394707919	0	0	1	3
GO:1905335 regulation of aggrephagy	1	0.0721923378935143	0.236	0.333	Biological Process	GO:1905335	regulation of aggrephagy	0.0721923378935143	0.516417394707919	0	0	1	3
GO:1905337 positive regulation of aggrephagy	1	0.0721923378935143	0.236	0.333	Biological Process	GO:1905337	positive regulation of aggrephagy	0.0721923378935143	0.516417394707919	0	0	1	3
GO:1905457 negative regulation of lymphoid progenitor cell differentiation	1	0.0721923378935143	0.236	0.333	Biological Process	GO:1905457	negative regulation of lymphoid progenitor cell differentiation	0.0721923378935143	0.516417394707919	0	0	1	3
GO:2000252 negative regulation of feeding behavior	1	0.0721923378935143	0.236	0.333	Biological Process	GO:2000252	negative regulation of feeding behavior	0.0721923378935143	0.516417394707919	0	0	1	3
GO:2000409 positive regulation of T cell extravasation	1	0.0721923378935143	0.236	0.333	Biological Process	GO:2000409	positive regulation of T cell extravasation	0.0721923378935143	0.516417394707919	0	0	1	3
GO:2000412 positive regulation of thymocyte migration	1	0.0721923378935143	0.236	0.333	Biological Process	GO:2000412	positive regulation of thymocyte migration	0.0721923378935143	0.516417394707919	0	0	1	3
GO:2000416 regulation of eosinophil migration	1	0.0721923378935143	0.236	0.333	Biological Process	GO:2000416	regulation of eosinophil migration	0.0721923378935143	0.516417394707919	0	0	1	3
GO:2000449 regulation of CD8-positive, alpha-beta T cell extravasation	1	0.0721923378935143	0.236	0.333	Biological Process	GO:2000449	regulation of CD8-positive, alpha-beta T cell extravasation	0.0721923378935143	0.516417394707919	0	0	1	3
GO:2000616 negative regulation of histone H3-K9 acetylation	1	0.0721923378935143	0.236	0.333	Biological Process	GO:2000616	negative regulation of histone H3-K9 acetylation	0.0721923378935143	0.516417394707919	0	0	1	3
GO:2000768 positive regulation of nephron tubule epithelial cell differentiation	1	0.0721923378935143	0.236	0.333	Biological Process	GO:2000768	positive regulation of nephron tubule epithelial cell differentiation	0.0721923378935143	0.516417394707919	0	0	1	3
GO:2001188 regulation of T cell activation via T cell receptor contact with antigen bound to MHC molecule on antigen presenting cell	1	0.0721923378935143	0.236	0.333	Biological Process	GO:2001188	regulation of T cell activation via T cell receptor contact with antigen bound to MHC molecule on antigen presenting cell	0.0721923378935143	0.516417394707919	0	0	1	3
GO:2001302 lipoxin A4 metabolic process	1	0.0721923378935143	0.236	0.333	Biological Process	GO:2001302	lipoxin A4 metabolic process	0.0721923378935143	0.516417394707919	0	0	1	3
GO:2001303 lipoxin A4 biosynthetic process	1	0.0721923378935143	0.236	0.333	Biological Process	GO:2001303	lipoxin A4 biosynthetic process	0.0721923378935143	0.516417394707919	0	0	1	3
GO:0007610 behavior	16	0.0725684572388815	3.783	0.037	Biological Process	GO:0007610	behavior	0.0725684572388815	0.518279986468439	0	0	16	434
GO:0055037 recycling endosome	5	0.204159258556025	1.155	0.038	Cellular Component	GO:0055037	recycling endosome	0.204159258556025	0.518475199315145	0	0	5	130
GO:0043025 neuronal cell body	7	0.207820006999012	1.617	0.035	Cellular Component	GO:0043025	neuronal cell body	0.207820006999012	0.518475199315145	0	0	7	200
GO:0005759 mitochondrial matrix	8	0.212865719965872	1.848	0.034	Cellular Component	GO:0005759	mitochondrial matrix	0.212865719965872	0.518475199315145	0	0	8	237
GO:0031974 membrane-enclosed lumen	98	0.214594215177753	22.633	0.026	Cellular Component	GO:0031974	membrane-enclosed lumen	0.214594215177753	0.518475199315145	0	0	98	3779
GO:0043233 organelle lumen	98	0.214594215177753	22.633	0.026	Cellular Component	GO:0043233	organelle lumen	0.214594215177753	0.518475199315145	0	0	98	3779
GO:0070013 intracellular organelle lumen	98	0.214594215177753	22.633	0.026	Cellular Component	GO:0070013	intracellular organelle lumen	0.214594215177753	0.518475199315145	0	0	98	3779
GO:0002178 palmitoyltransferase complex	1	0.216187312349817	0.231	0.100	Cellular Component	GO:0002178	palmitoyltransferase complex	0.216187312349817	0.518475199315145	0	0	1	10
GO:0005782 peroxisomal matrix	1	0.216187312349817	0.231	0.100	Cellular Component	GO:0005782	peroxisomal matrix	0.216187312349817	0.518475199315145	0	0	1	10
GO:0030669 clathrin-coated endocytic vesicle membrane	1	0.216187312349817	0.231	0.100	Cellular Component	GO:0030669	clathrin-coated endocytic vesicle membrane	0.216187312349817	0.518475199315145	0	0	1	10
GO:0031907 microbody lumen	1	0.216187312349817	0.231	0.100	Cellular Component	GO:0031907	microbody lumen	0.216187312349817	0.518475199315145	0	0	1	10
GO:0031932 TORC2 complex	1	0.216187312349817	0.231	0.100	Cellular Component	GO:0031932	TORC2 complex	0.216187312349817	0.518475199315145	0	0	1	10
GO:0044754 autolysosome	1	0.216187312349817	0.231	0.100	Cellular Component	GO:0044754	autolysosome	0.216187312349817	0.518475199315145	0	0	1	10
GO:0061702 inflammasome complex	1	0.216187312349817	0.231	0.100	Cellular Component	GO:0061702	inflammasome complex	0.216187312349817	0.518475199315145	0	0	1	10
GO:0070776 MOZ/MORF histone acetyltransferase complex	1	0.216187312349817	0.231	0.100	Cellular Component	GO:0070776	MOZ/MORF histone acetyltransferase complex	0.216187312349817	0.518475199315145	0	0	1	10
GO:0004864 protein phosphatase inhibitor activity	2	0.227997181156729	0.477	0.056	Molecular Function	GO:0004864	protein phosphatase inhibitor activity	0.227997181156729	0.52095445303409	0	0	2	36
GO:0031341 regulation of cell killing	4	0.0731221526333517	0.946	0.062	Biological Process	GO:0031341	regulation of cell killing	0.0731221526333517	0.521402865433358	0	0	4	64
GO:0009925 basal plasma membrane	6	0.218837413176148	1.386	0.036	Cellular Component	GO:0009925	basal plasma membrane	0.218837413176148	0.522568650429249	0	0	6	168
GO:0017124 SH3 domain binding	3	0.229592462862226	0.716	0.045	Molecular Function	GO:0017124	SH3 domain binding	0.229592462862226	0.523138257998053	0	0	3	66
GO:1990778 protein localization to cell periphery	11	0.0735013020240777	2.600	0.041	Biological Process	GO:1990778	protein localization to cell periphery	0.0735013020240777	0.523273180387631	0	0	11	271
GO:0043491 protein kinase B signaling	7	0.0741498712836887	1.655	0.047	Biological Process	GO:0043491	protein kinase B signaling	0.0741498712836887	0.526968548378684	0	0	7	148
GO:0048522 positive regulation of cellular process	124	0.0742557289028472	29.314	0.028	Biological Process	GO:0048522	positive regulation of cellular process	0.0742557289028472	0.526968548378684	0	0	124	4481
GO:0000421 autophagosome membrane	2	0.223353797071775	0.462	0.054	Cellular Component	GO:0000421	autophagosome membrane	0.223353797071775	0.527208246937178	0	0	2	37
GO:0005886 plasma membrane	126	0.223470353564449	29.099	0.026	Cellular Component	GO:0005886	plasma membrane	0.223470353564449	0.527208246937178	0	0	126	4928
GO:0000775 chromosome, centromeric region	6	0.230468899148521	1.386	0.035	Cellular Component	GO:0000775	chromosome, centromeric region	0.230468899148521	0.527208246937178	0	0	6	171
GO:0005903 brush border	3	0.230969427360304	0.693	0.043	Cellular Component	GO:0005903	brush border	0.230969427360304	0.527208246937178	0	0	3	69
GO:0030424 axon	11	0.234779220593418	2.540	0.031	Cellular Component	GO:0030424	axon	0.234779220593418	0.527208246937178	0	0	11	354
GO:0000782 telomere cap complex	1	0.235054940421449	0.231	0.091	Cellular Component	GO:0000782	telomere cap complex	0.235054940421449	0.527208246937178	0	0	1	11
GO:0000783 nuclear telomere cap complex	1	0.235054940421449	0.231	0.091	Cellular Component	GO:0000783	nuclear telomere cap complex	0.235054940421449	0.527208246937178	0	0	1	11
GO:0005744 TIM23 mitochondrial import inner membrane translocase complex	1	0.235054940421449	0.231	0.091	Cellular Component	GO:0005744	TIM23 mitochondrial import inner membrane translocase complex	0.235054940421449	0.527208246937178	0	0	1	11
GO:0031209 SCAR complex	1	0.235054940421449	0.231	0.091	Cellular Component	GO:0031209	SCAR complex	0.235054940421449	0.527208246937178	0	0	1	11
GO:0036038 MKS complex	1	0.235054940421449	0.231	0.091	Cellular Component	GO:0036038	MKS complex	0.235054940421449	0.527208246937178	0	0	1	11
GO:0042581 specific granule	1	0.235054940421449	0.231	0.091	Cellular Component	GO:0042581	specific granule	0.235054940421449	0.527208246937178	0	0	1	11
GO:0070775 H3 histone acetyltransferase complex	1	0.235054940421449	0.231	0.091	Cellular Component	GO:0070775	H3 histone acetyltransferase complex	0.235054940421449	0.527208246937178	0	0	1	11
GO:0072687 meiotic spindle	1	0.235054940421449	0.231	0.091	Cellular Component	GO:0072687	meiotic spindle	0.235054940421449	0.527208246937178	0	0	1	11
GO:0099522 cytosolic region	1	0.235054940421449	0.231	0.091	Cellular Component	GO:0099522	cytosolic region	0.235054940421449	0.527208246937178	0	0	1	11
GO:1990124 messenger ribonucleoprotein complex	1	0.235054940421449	0.231	0.091	Cellular Component	GO:1990124	messenger ribonucleoprotein complex	0.235054940421449	0.527208246937178	0	0	1	11
GO:0008277 regulation of G protein-coupled receptor signaling pathway	5	0.0744214532713781	1.182	0.055	Biological Process	GO:0008277	regulation of G protein-coupled receptor signaling pathway	0.0744214532713781	0.527308967957644	0	0	5	91
GO:0005793 endoplasmic reticulum-Golgi intermediate compartment	3	0.243797853215237	0.693	0.042	Cellular Component	GO:0005793	endoplasmic reticulum-Golgi intermediate compartment	0.243797853215237	0.529894557176745	0	0	3	71
GO:0008076 voltage-gated potassium channel complex	3	0.243797853215237	0.693	0.042	Cellular Component	GO:0008076	voltage-gated potassium channel complex	0.243797853215237	0.529894557176745	0	0	3	71
GO:0001772 immunological synapse	2	0.250171872399524	0.462	0.050	Cellular Component	GO:0001772	immunological synapse	0.250171872399524	0.529894557176745	0	0	2	40
GO:0043227 membrane-bounded organelle	245	0.250244923008937	56.582	0.025	Cellular Component	GO:0043227	membrane-bounded organelle	0.250244923008937	0.529894557176745	0	0	245	9876
GO:0000940 outer kinetochore	1	0.253469418144111	0.231	0.083	Cellular Component	GO:0000940	outer kinetochore	0.253469418144111	0.529894557176745	0	0	1	12
GO:0005614 interstitial matrix	1	0.253469418144111	0.231	0.083	Cellular Component	GO:0005614	interstitial matrix	0.253469418144111	0.529894557176745	0	0	1	12
GO:0031414 N-terminal protein acetyltransferase complex	1	0.253469418144111	0.231	0.083	Cellular Component	GO:0031414	N-terminal protein acetyltransferase complex	0.253469418144111	0.529894557176745	0	0	1	12
GO:0031464 Cul4A-RING E3 ubiquitin ligase complex	1	0.253469418144111	0.231	0.083	Cellular Component	GO:0031464	Cul4A-RING E3 ubiquitin ligase complex	0.253469418144111	0.529894557176745	0	0	1	12
GO:0033162 melanosome membrane	1	0.253469418144111	0.231	0.083	Cellular Component	GO:0033162	melanosome membrane	0.253469418144111	0.529894557176745	0	0	1	12
GO:0043198 dendritic shaft	1	0.253469418144111	0.231	0.083	Cellular Component	GO:0043198	dendritic shaft	0.253469418144111	0.529894557176745	0	0	1	12
GO:0043240 Fanconi anaemia nuclear complex	1	0.253469418144111	0.231	0.083	Cellular Component	GO:0043240	Fanconi anaemia nuclear complex	0.253469418144111	0.529894557176745	0	0	1	12
GO:0044322 endoplasmic reticulum quality control compartment	1	0.253469418144111	0.231	0.083	Cellular Component	GO:0044322	endoplasmic reticulum quality control compartment	0.253469418144111	0.529894557176745	0	0	1	12
GO:0044615 nuclear pore nuclear basket	1	0.253469418144111	0.231	0.083	Cellular Component	GO:0044615	nuclear pore nuclear basket	0.253469418144111	0.529894557176745	0	0	1	12
GO:0045009 chitosome	1	0.253469418144111	0.231	0.083	Cellular Component	GO:0045009	chitosome	0.253469418144111	0.529894557176745	0	0	1	12
GO:0045120 pronucleus	1	0.253469418144111	0.231	0.083	Cellular Component	GO:0045120	pronucleus	0.253469418144111	0.529894557176745	0	0	1	12
GO:0071565 nBAF complex	1	0.253469418144111	0.231	0.083	Cellular Component	GO:0071565	nBAF complex	0.253469418144111	0.529894557176745	0	0	1	12
GO:0090741 pigment granule membrane	1	0.253469418144111	0.231	0.083	Cellular Component	GO:0090741	pigment granule membrane	0.253469418144111	0.529894557176745	0	0	1	12
GO:0140445 chromosome, telomeric repeat region	1	0.253469418144111	0.231	0.083	Cellular Component	GO:0140445	chromosome, telomeric repeat region	0.253469418144111	0.529894557176745	0	0	1	12
GO:0001817 regulation of cytokine production	19	0.0752775613636211	4.492	0.035	Biological Process	GO:0001817	regulation of cytokine production	0.0752775613636211	0.53189762234828	0	0	19	538
GO:0007010 cytoskeleton organization	39	0.0753066307657011	9.220	0.031	Biological Process	GO:0007010	cytoskeleton organization	0.0753066307657011	0.53189762234828	0	0	39	1248
GO:0005730 nucleolus	22	0.256038567708299	5.081	0.028	Cellular Component	GO:0005730	nucleolus	0.256038567708299	0.533253257557887	0	0	22	783
GO:0140513 nuclear protein-containing complex	31	0.257617932836936	7.159	0.027	Cellular Component	GO:0140513	nuclear protein-containing complex	0.257617932836936	0.533257619985501	0	0	31	1136
GO:0005801 cis-Golgi network	2	0.259137536473402	0.462	0.049	Cellular Component	GO:0005801	cis-Golgi network	0.259137536473402	0.533257619985501	0	0	2	41
GO:0032420 stereocilium	2	0.259137536473402	0.462	0.049	Cellular Component	GO:0032420	stereocilium	0.259137536473402	0.533257619985501	0	0	2	41
GO:0015934 large ribosomal subunit	5	0.266177120524227	1.155	0.035	Cellular Component	GO:0015934	large ribosomal subunit	0.266177120524227	0.533257619985501	0	0	5	144
GO:0005743 mitochondrial inner membrane	10	0.266997753622313	2.309	0.030	Cellular Component	GO:0005743	mitochondrial inner membrane	0.266997753622313	0.533257619985501	0	0	10	328
GO:0005871 kinesin complex	2	0.268106770436356	0.462	0.048	Cellular Component	GO:0005871	kinesin complex	0.268106770436356	0.533257619985501	0	0	2	42
GO:0043204 perikaryon	2	0.268106770436356	0.462	0.048	Cellular Component	GO:0043204	perikaryon	0.268106770436356	0.533257619985501	0	0	2	42
GO:0071944 cell periphery	134	0.269245641101492	30.947	0.025	Cellular Component	GO:0071944	cell periphery	0.269245641101492	0.533257619985501	0	0	134	5311
GO:0005925 focal adhesion	5	0.270768859733053	1.155	0.034	Cellular Component	GO:0005925	focal adhesion	0.270768859733053	0.533257619985501	0	0	5	145
GO:0000930 gamma-tubulin complex	1	0.271441604396952	0.231	0.077	Cellular Component	GO:0000930	gamma-tubulin complex	0.271441604396952	0.533257619985501	0	0	1	13
GO:0005940 septin ring	1	0.271441604396952	0.231	0.077	Cellular Component	GO:0005940	septin ring	0.271441604396952	0.533257619985501	0	0	1	13
GO:0010369 chromocenter	1	0.271441604396952	0.231	0.077	Cellular Component	GO:0010369	chromocenter	0.271441604396952	0.533257619985501	0	0	1	13
GO:0031105 septin complex	1	0.271441604396952	0.231	0.077	Cellular Component	GO:0031105	septin complex	0.271441604396952	0.533257619985501	0	0	1	13
GO:0031233 intrinsic component of external side of plasma membrane	1	0.271441604396952	0.231	0.077	Cellular Component	GO:0031233	intrinsic component of external side of plasma membrane	0.271441604396952	0.533257619985501	0	0	1	13
GO:0031362 anchored component of external side of plasma membrane	1	0.271441604396952	0.231	0.077	Cellular Component	GO:0031362	anchored component of external side of plasma membrane	0.271441604396952	0.533257619985501	0	0	1	13
GO:0038201 TOR complex	1	0.271441604396952	0.231	0.077	Cellular Component	GO:0038201	TOR complex	0.271441604396952	0.533257619985501	0	0	1	13
GO:1905368 peptidase complex	4	0.272911094915604	0.924	0.036	Cellular Component	GO:1905368	peptidase complex	0.272911094915604	0.53424998792666	0	0	4	110
GO:0030054 cell junction	38	0.274285448382012	8.776	0.027	Cellular Component	GO:0030054	cell junction	0.274285448382012	0.535049783111389	0	0	38	1424
GO:0002573 myeloid leukocyte differentiation	8	0.076176944004263	1.891	0.045	Biological Process	GO:0002573	myeloid leukocyte differentiation	0.076176944004263	0.535510761775651	0	0	8	179
GO:0002699 positive regulation of immune effector process	8	0.076176944004263	1.891	0.045	Biological Process	GO:0002699	positive regulation of immune effector process	0.076176944004263	0.535510761775651	0	0	8	179
GO:0021537 telencephalon development	8	0.076176944004263	1.891	0.045	Biological Process	GO:0021537	telencephalon development	0.076176944004263	0.535510761775651	0	0	8	179
GO:1903578 regulation of ATP metabolic process	4	0.076475732856666	0.946	0.062	Biological Process	GO:1903578	regulation of ATP metabolic process	0.076475732856666	0.536242166873015	0	0	4	65
GO:0009259 ribonucleotide metabolic process	13	0.0767943320479968	3.073	0.038	Biological Process	GO:0009259	ribonucleotide metabolic process	0.0767943320479968	0.536242166873015	0	0	13	338
GO:0034767 positive regulation of ion transmembrane transport	5	0.0771908214122634	1.182	0.054	Biological Process	GO:0034767	positive regulation of ion transmembrane transport	0.0771908214122634	0.536242166873015	0	0	5	92
GO:0006366 transcription by RNA polymerase II	61	0.0775899855543377	14.421	0.030	Biological Process	GO:0006366	transcription by RNA polymerase II	0.0775899855543377	0.536242166873015	0	0	61	2067
GO:0055086 nucleobase-containing small molecule metabolic process	17	0.0787117402747177	4.019	0.036	Biological Process	GO:0055086	nucleobase-containing small molecule metabolic process	0.0787117402747177	0.536242166873015	0	0	17	473
GO:0001675 acrosome assembly	2	0.0787745178231439	0.473	0.105	Biological Process	GO:0001675	acrosome assembly	0.0787745178231439	0.536242166873015	0	0	2	19
GO:0021846 cell proliferation in forebrain	2	0.0787745178231439	0.473	0.105	Biological Process	GO:0021846	cell proliferation in forebrain	0.0787745178231439	0.536242166873015	0	0	2	19
GO:0032528 microvillus organization	2	0.0787745178231439	0.473	0.105	Biological Process	GO:0032528	microvillus organization	0.0787745178231439	0.536242166873015	0	0	2	19
GO:0097049 motor neuron apoptotic process	2	0.0787745178231439	0.473	0.105	Biological Process	GO:0097049	motor neuron apoptotic process	0.0787745178231439	0.536242166873015	0	0	2	19
GO:1905820 positive regulation of chromosome separation	2	0.0787745178231439	0.473	0.105	Biological Process	GO:1905820	positive regulation of chromosome separation	0.0787745178231439	0.536242166873015	0	0	2	19
GO:2000757 negative regulation of peptidyl-lysine acetylation	2	0.0787745178231439	0.473	0.105	Biological Process	GO:2000757	negative regulation of peptidyl-lysine acetylation	0.0787745178231439	0.536242166873015	0	0	2	19
GO:0006509 membrane protein ectodomain proteolysis	3	0.0798501905397973	0.709	0.073	Biological Process	GO:0006509	membrane protein ectodomain proteolysis	0.0798501905397973	0.536242166873015	0	0	3	41
GO:1901998 toxin transport	3	0.0798501905397973	0.709	0.073	Biological Process	GO:1901998	toxin transport	0.0798501905397973	0.536242166873015	0	0	3	41
GO:0051338 regulation of transferase activity	23	0.0798996695989852	5.437	0.034	Biological Process	GO:0051338	regulation of transferase activity	0.0798996695989852	0.536242166873015	0	0	23	681
GO:0002067 glandular epithelial cell differentiation	4	0.0799053537974063	0.946	0.061	Biological Process	GO:0002067	glandular epithelial cell differentiation	0.0799053537974063	0.536242166873015	0	0	4	66
GO:0031532 actin cytoskeleton reorganization	5	0.0800151187666217	1.182	0.054	Biological Process	GO:0031532	actin cytoskeleton reorganization	0.0800151187666217	0.536242166873015	0	0	5	93
GO:0072330 monocarboxylic acid biosynthetic process	7	0.0805479237361933	1.655	0.046	Biological Process	GO:0072330	monocarboxylic acid biosynthetic process	0.0805479237361933	0.536242166873015	0	0	7	151
GO:0001816 cytokine production	19	0.0806690651667531	4.492	0.035	Biological Process	GO:0001816	cytokine production	0.0806690651667531	0.536242166873015	0	0	19	543
GO:0070588 calcium ion transmembrane transport	10	0.0811422346686355	2.364	0.041	Biological Process	GO:0070588	calcium ion transmembrane transport	0.0811422346686355	0.536242166873015	0	0	10	244
GO:0045184 establishment of protein localization	36	0.0819702275051337	8.511	0.031	Biological Process	GO:0045184	establishment of protein localization	0.0819702275051337	0.536242166873015	0	0	36	1148
GO:0006816 calcium ion transport	12	0.0820775640154293	2.837	0.039	Biological Process	GO:0006816	calcium ion transport	0.0820775640154293	0.536242166873015	0	0	12	309
GO:0018130 heterocycle biosynthetic process	95	0.082374439196553	22.459	0.028	Biological Process	GO:0018130	heterocycle biosynthetic process	0.082374439196553	0.536242166873015	0	0	95	3373
GO:0030072 peptide hormone secretion	7	0.0827495613812117	1.655	0.046	Biological Process	GO:0030072	peptide hormone secretion	0.0827495613812117	0.536242166873015	0	0	7	152
GO:0051100 negative regulation of binding	6	0.0841090143804374	1.418	0.049	Biological Process	GO:0051100	negative regulation of binding	0.0841090143804374	0.536242166873015	0	0	6	123
GO:0002066 columnar/cuboidal epithelial cell development	3	0.0844908315941279	0.709	0.071	Biological Process	GO:0002066	columnar/cuboidal epithelial cell development	0.0844908315941279	0.536242166873015	0	0	3	42
GO:0006940 regulation of smooth muscle contraction	3	0.0844908315941279	0.709	0.071	Biological Process	GO:0006940	regulation of smooth muscle contraction	0.0844908315941279	0.536242166873015	0	0	3	42
GO:0032527 protein exit from endoplasmic reticulum	3	0.0844908315941279	0.709	0.071	Biological Process	GO:0032527	protein exit from endoplasmic reticulum	0.0844908315941279	0.536242166873015	0	0	3	42
GO:0042267 natural killer cell mediated cytotoxicity	3	0.0844908315941279	0.709	0.071	Biological Process	GO:0042267	natural killer cell mediated cytotoxicity	0.0844908315941279	0.536242166873015	0	0	3	42
GO:0051937 catecholamine transport	3	0.0844908315941279	0.709	0.071	Biological Process	GO:0051937	catecholamine transport	0.0844908315941279	0.536242166873015	0	0	3	42
GO:0016043 cellular component organization	136	0.0849047012912728	32.151	0.027	Biological Process	GO:0016043	cellular component organization	0.0849047012912728	0.536242166873015	0	0	136	4978
GO:1901800 positive regulation of proteasomal protein catabolic process	5	0.0858271846948575	1.182	0.053	Biological Process	GO:1901800	positive regulation of proteasomal protein catabolic process	0.0858271846948575	0.536242166873015	0	0	5	95
GO:0034654 nucleobase-containing compound biosynthetic process	93	0.0858408747733869	21.986	0.028	Biological Process	GO:0034654	nucleobase-containing compound biosynthetic process	0.0858408747733869	0.536242166873015	0	0	93	3303
GO:0001914 regulation of T cell mediated cytotoxicity	2	0.0861455369939525	0.473	0.100	Biological Process	GO:0001914	regulation of T cell mediated cytotoxicity	0.0861455369939525	0.536242166873015	0	0	2	20
GO:0002070 epithelial cell maturation	2	0.0861455369939525	0.473	0.100	Biological Process	GO:0002070	epithelial cell maturation	0.0861455369939525	0.536242166873015	0	0	2	20
GO:0006734 NADH metabolic process	2	0.0861455369939525	0.473	0.100	Biological Process	GO:0006734	NADH metabolic process	0.0861455369939525	0.536242166873015	0	0	2	20
GO:0032480 negative regulation of type I interferon production	2	0.0861455369939525	0.473	0.100	Biological Process	GO:0032480	negative regulation of type I interferon production	0.0861455369939525	0.536242166873015	0	0	2	20
GO:0036474 cell death in response to hydrogen peroxide	2	0.0861455369939525	0.473	0.100	Biological Process	GO:0036474	cell death in response to hydrogen peroxide	0.0861455369939525	0.536242166873015	0	0	2	20
GO:0045745 positive regulation of G protein-coupled receptor signaling pathway	2	0.0861455369939525	0.473	0.100	Biological Process	GO:0045745	positive regulation of G protein-coupled receptor signaling pathway	0.0861455369939525	0.536242166873015	0	0	2	20
GO:0045954 positive regulation of natural killer cell mediated cytotoxicity	2	0.0861455369939525	0.473	0.100	Biological Process	GO:0045954	positive regulation of natural killer cell mediated cytotoxicity	0.0861455369939525	0.536242166873015	0	0	2	20
GO:0051446 positive regulation of meiotic cell cycle	2	0.0861455369939525	0.473	0.100	Biological Process	GO:0051446	positive regulation of meiotic cell cycle	0.0861455369939525	0.536242166873015	0	0	2	20
GO:0051984 positive regulation of chromosome segregation	2	0.0861455369939525	0.473	0.100	Biological Process	GO:0051984	positive regulation of chromosome segregation	0.0861455369939525	0.536242166873015	0	0	2	20
GO:0090141 positive regulation of mitochondrial fission	2	0.0861455369939525	0.473	0.100	Biological Process	GO:0090141	positive regulation of mitochondrial fission	0.0861455369939525	0.536242166873015	0	0	2	20
GO:1900101 regulation of endoplasmic reticulum unfolded protein response	2	0.0861455369939525	0.473	0.100	Biological Process	GO:1900101	regulation of endoplasmic reticulum unfolded protein response	0.0861455369939525	0.536242166873015	0	0	2	20
GO:1901185 negative regulation of ERBB signaling pathway	2	0.0861455369939525	0.473	0.100	Biological Process	GO:1901185	negative regulation of ERBB signaling pathway	0.0861455369939525	0.536242166873015	0	0	2	20
GO:1901984 negative regulation of protein acetylation	2	0.0861455369939525	0.473	0.100	Biological Process	GO:1901984	negative regulation of protein acetylation	0.0861455369939525	0.536242166873015	0	0	2	20
GO:1903077 negative regulation of protein localization to plasma membrane	2	0.0861455369939525	0.473	0.100	Biological Process	GO:1903077	negative regulation of protein localization to plasma membrane	0.0861455369939525	0.536242166873015	0	0	2	20
GO:0016573 histone acetylation	7	0.0872558971476943	1.655	0.045	Biological Process	GO:0016573	histone acetylation	0.0872558971476943	0.536242166873015	0	0	7	154
GO:0032940 secretion by cell	19	0.0874696567419401	4.492	0.035	Biological Process	GO:0032940	secretion by cell	0.0874696567419401	0.536242166873015	0	0	19	549
GO:0009967 positive regulation of signal transduction	36	0.0882562639436094	8.511	0.031	Biological Process	GO:0009967	positive regulation of signal transduction	0.0882562639436094	0.536242166873015	0	0	36	1156
GO:0043068 positive regulation of programmed cell death	14	0.0891752723122999	3.310	0.037	Biological Process	GO:0043068	positive regulation of programmed cell death	0.0891752723122999	0.536242166873015	0	0	14	380
GO:0002833 positive regulation of response to biotic stimulus	6	0.0892418484633606	1.418	0.048	Biological Process	GO:0002833	positive regulation of response to biotic stimulus	0.0892418484633606	0.536242166873015	0	0	6	125
GO:0009156 ribonucleoside monophosphate biosynthetic process	3	0.089243873982466	0.709	0.070	Biological Process	GO:0009156	ribonucleoside monophosphate biosynthetic process	0.089243873982466	0.536242166873015	0	0	3	43
GO:0032210 regulation of telomere maintenance via telomerase	3	0.089243873982466	0.709	0.070	Biological Process	GO:0032210	regulation of telomere maintenance via telomerase	0.089243873982466	0.536242166873015	0	0	3	43
GO:0043687 post-translational protein modification	3	0.089243873982466	0.709	0.070	Biological Process	GO:0043687	post-translational protein modification	0.089243873982466	0.536242166873015	0	0	3	43
GO:0050790 regulation of catalytic activity	54	0.0894808876193137	12.766	0.030	Biological Process	GO:0050790	regulation of catalytic activity	0.0894808876193137	0.536242166873015	0	0	54	1824
GO:0019693 ribose phosphate metabolic process	13	0.0897060969648153	3.073	0.037	Biological Process	GO:0019693	ribose phosphate metabolic process	0.0897060969648153	0.536242166873015	0	0	13	347
GO:0033045 regulation of sister chromatid segregation	4	0.0906417077288668	0.946	0.058	Biological Process	GO:0033045	regulation of sister chromatid segregation	0.0906417077288668	0.536242166873015	0	0	4	69
GO:0048259 regulation of receptor-mediated endocytosis	4	0.0906417077288668	0.946	0.058	Biological Process	GO:0048259	regulation of receptor-mediated endocytosis	0.0906417077288668	0.536242166873015	0	0	4	69
GO:0050905 neuromuscular process	6	0.0918710477931126	1.418	0.048	Biological Process	GO:0050905	neuromuscular process	0.0918710477931126	0.536242166873015	0	0	6	126
GO:1901136 carbohydrate derivative catabolic process	6	0.0918710477931126	1.418	0.048	Biological Process	GO:1901136	carbohydrate derivative catabolic process	0.0918710477931126	0.536242166873015	0	0	6	126
GO:0002790 peptide secretion	7	0.0918990799416584	1.655	0.045	Biological Process	GO:0002790	peptide secretion	0.0918990799416584	0.536242166873015	0	0	7	156
GO:0006475 internal protein amino acid acetylation	7	0.0918990799416584	1.655	0.045	Biological Process	GO:0006475	internal protein amino acid acetylation	0.0918990799416584	0.536242166873015	0	0	7	156
GO:0018393 internal peptidyl-lysine acetylation	7	0.0918990799416584	1.655	0.045	Biological Process	GO:0018393	internal peptidyl-lysine acetylation	0.0918990799416584	0.536242166873015	0	0	7	156
GO:0043549 regulation of kinase activity	20	0.0924734020398866	4.728	0.034	Biological Process	GO:0043549	regulation of kinase activity	0.0924734020398866	0.536242166873015	0	0	20	588
GO:0031329 regulation of cellular catabolic process	21	0.0936815623758216	4.965	0.034	Biological Process	GO:0031329	regulation of cellular catabolic process	0.0936815623758216	0.536242166873015	0	0	21	624
GO:0001963 synaptic transmission, dopaminergic	2	0.093713803080452	0.473	0.095	Biological Process	GO:0001963	synaptic transmission, dopaminergic	0.093713803080452	0.536242166873015	0	0	2	21
GO:0007176 regulation of epidermal growth factor-activated receptor activity	2	0.093713803080452	0.473	0.095	Biological Process	GO:0007176	regulation of epidermal growth factor-activated receptor activity	0.093713803080452	0.536242166873015	0	0	2	21
GO:0019320 hexose catabolic process	2	0.093713803080452	0.473	0.095	Biological Process	GO:0019320	hexose catabolic process	0.093713803080452	0.536242166873015	0	0	2	21
GO:0019934 cGMP-mediated signaling	2	0.093713803080452	0.473	0.095	Biological Process	GO:0019934	cGMP-mediated signaling	0.093713803080452	0.536242166873015	0	0	2	21
GO:0021895 cerebral cortex neuron differentiation	2	0.093713803080452	0.473	0.095	Biological Process	GO:0021895	cerebral cortex neuron differentiation	0.093713803080452	0.536242166873015	0	0	2	21
GO:0032958 inositol phosphate biosynthetic process	2	0.093713803080452	0.473	0.095	Biological Process	GO:0032958	inositol phosphate biosynthetic process	0.093713803080452	0.536242166873015	0	0	2	21
GO:0032968 positive regulation of transcription elongation from RNA polymerase II promoter	2	0.093713803080452	0.473	0.095	Biological Process	GO:0032968	positive regulation of transcription elongation from RNA polymerase II promoter	0.093713803080452	0.536242166873015	0	0	2	21
GO:0048261 negative regulation of receptor-mediated endocytosis	2	0.093713803080452	0.473	0.095	Biological Process	GO:0048261	negative regulation of receptor-mediated endocytosis	0.093713803080452	0.536242166873015	0	0	2	21
GO:0060544 regulation of necroptotic process	2	0.093713803080452	0.473	0.095	Biological Process	GO:0060544	regulation of necroptotic process	0.093713803080452	0.536242166873015	0	0	2	21
GO:0072525 pyridine-containing compound biosynthetic process	2	0.093713803080452	0.473	0.095	Biological Process	GO:0072525	pyridine-containing compound biosynthetic process	0.093713803080452	0.536242166873015	0	0	2	21
GO:1902175 regulation of oxidative stress-induced intrinsic apoptotic signaling pathway	2	0.093713803080452	0.473	0.095	Biological Process	GO:1902175	regulation of oxidative stress-induced intrinsic apoptotic signaling pathway	0.093713803080452	0.536242166873015	0	0	2	21
GO:0045913 positive regulation of carbohydrate metabolic process	3	0.0941063789479861	0.709	0.068	Biological Process	GO:0045913	positive regulation of carbohydrate metabolic process	0.0941063789479861	0.536242166873015	0	0	3	44
GO:0140115 export across plasma membrane	3	0.0941063789479861	0.709	0.068	Biological Process	GO:0140115	export across plasma membrane	0.0941063789479861	0.536242166873015	0	0	3	44
GO:0043393 regulation of protein binding	7	0.0942717331086542	1.655	0.045	Biological Process	GO:0043393	regulation of protein binding	0.0942717331086542	0.536242166873015	0	0	7	157
GO:0035023 regulation of Rho protein signal transduction	4	0.0943664967335687	0.946	0.057	Biological Process	GO:0035023	regulation of Rho protein signal transduction	0.0943664967335687	0.536242166873015	0	0	4	70
GO:1903350 response to dopamine	4	0.0943664967335687	0.946	0.057	Biological Process	GO:1903350	response to dopamine	0.0943664967335687	0.536242166873015	0	0	4	70
GO:1903351 cellular response to dopamine	4	0.0943664967335687	0.946	0.057	Biological Process	GO:1903351	cellular response to dopamine	0.0943664967335687	0.536242166873015	0	0	4	70
GO:0000165 MAPK cascade	20	0.0948313681721019	4.728	0.034	Biological Process	GO:0000165	MAPK cascade	0.0948313681721019	0.536242166873015	0	0	20	590
GO:0001806 type IV hypersensitivity	1	0.0950817955554206	0.236	0.250	Biological Process	GO:0001806	type IV hypersensitivity	0.0950817955554206	0.536242166873015	0	0	1	4
GO:0002036 regulation of L-glutamate import across plasma membrane	1	0.0950817955554206	0.236	0.250	Biological Process	GO:0002036	regulation of L-glutamate import across plasma membrane	0.0950817955554206	0.536242166873015	0	0	1	4
GO:0002191 cap-dependent translational initiation	1	0.0950817955554206	0.236	0.250	Biological Process	GO:0002191	cap-dependent translational initiation	0.0950817955554206	0.536242166873015	0	0	1	4
GO:0002842 positive regulation of T cell mediated immune response to tumor cell	1	0.0950817955554206	0.236	0.250	Biological Process	GO:0002842	positive regulation of T cell mediated immune response to tumor cell	0.0950817955554206	0.536242166873015	0	0	1	4
GO:0002866 positive regulation of acute inflammatory response to antigenic stimulus	1	0.0950817955554206	0.236	0.250	Biological Process	GO:0002866	positive regulation of acute inflammatory response to antigenic stimulus	0.0950817955554206	0.536242166873015	0	0	1	4
GO:0002943 tRNA dihydrouridine synthesis	1	0.0950817955554206	0.236	0.250	Biological Process	GO:0002943	tRNA dihydrouridine synthesis	0.0950817955554206	0.536242166873015	0	0	1	4
GO:0006064 glucuronate catabolic process	1	0.0950817955554206	0.236	0.250	Biological Process	GO:0006064	glucuronate catabolic process	0.0950817955554206	0.536242166873015	0	0	1	4
GO:0006930 substrate-dependent cell migration, cell extension	1	0.0950817955554206	0.236	0.250	Biological Process	GO:0006930	substrate-dependent cell migration, cell extension	0.0950817955554206	0.536242166873015	0	0	1	4
GO:0007386 compartment pattern specification	1	0.0950817955554206	0.236	0.250	Biological Process	GO:0007386	compartment pattern specification	0.0950817955554206	0.536242166873015	0	0	1	4
GO:0008295 spermidine biosynthetic process	1	0.0950817955554206	0.236	0.250	Biological Process	GO:0008295	spermidine biosynthetic process	0.0950817955554206	0.536242166873015	0	0	1	4
GO:0009097 isoleucine biosynthetic process	1	0.0950817955554206	0.236	0.250	Biological Process	GO:0009097	isoleucine biosynthetic process	0.0950817955554206	0.536242166873015	0	0	1	4
GO:0010455 positive regulation of cell fate commitment	1	0.0950817955554206	0.236	0.250	Biological Process	GO:0010455	positive regulation of cell fate commitment	0.0950817955554206	0.536242166873015	0	0	1	4
GO:0010891 negative regulation of sequestering of triglyceride	1	0.0950817955554206	0.236	0.250	Biological Process	GO:0010891	negative regulation of sequestering of triglyceride	0.0950817955554206	0.536242166873015	0	0	1	4
GO:0015709 thiosulfate transport	1	0.0950817955554206	0.236	0.250	Biological Process	GO:0015709	thiosulfate transport	0.0950817955554206	0.536242166873015	0	0	1	4
GO:0015743 malate transport	1	0.0950817955554206	0.236	0.250	Biological Process	GO:0015743	malate transport	0.0950817955554206	0.536242166873015	0	0	1	4
GO:0019243 methylglyoxal catabolic process to D-lactate via S-lactoyl-glutathione	1	0.0950817955554206	0.236	0.250	Biological Process	GO:0019243	methylglyoxal catabolic process to D-lactate via S-lactoyl-glutathione	0.0950817955554206	0.536242166873015	0	0	1	4
GO:0019640 glucuronate catabolic process to xylulose 5-phosphate	1	0.0950817955554206	0.236	0.250	Biological Process	GO:0019640	glucuronate catabolic process to xylulose 5-phosphate	0.0950817955554206	0.536242166873015	0	0	1	4
GO:0021578 hindbrain maturation	1	0.0950817955554206	0.236	0.250	Biological Process	GO:0021578	hindbrain maturation	0.0950817955554206	0.536242166873015	0	0	1	4
GO:0021615 glossopharyngeal nerve morphogenesis	1	0.0950817955554206	0.236	0.250	Biological Process	GO:0021615	glossopharyngeal nerve morphogenesis	0.0950817955554206	0.536242166873015	0	0	1	4
GO:0032417 positive regulation of sodium:proton antiporter activity	1	0.0950817955554206	0.236	0.250	Biological Process	GO:0032417	positive regulation of sodium:proton antiporter activity	0.0950817955554206	0.536242166873015	0	0	1	4
GO:0032960 regulation of inositol trisphosphate biosynthetic process	1	0.0950817955554206	0.236	0.250	Biological Process	GO:0032960	regulation of inositol trisphosphate biosynthetic process	0.0950817955554206	0.536242166873015	0	0	1	4
GO:0033860 regulation of NAD(P)H oxidase activity	1	0.0950817955554206	0.236	0.250	Biological Process	GO:0033860	regulation of NAD(P)H oxidase activity	0.0950817955554206	0.536242166873015	0	0	1	4
GO:0034398 telomere tethering at nuclear periphery	1	0.0950817955554206	0.236	0.250	Biological Process	GO:0034398	telomere tethering at nuclear periphery	0.0950817955554206	0.536242166873015	0	0	1	4
GO:0034447 very-low-density lipoprotein particle clearance	1	0.0950817955554206	0.236	0.250	Biological Process	GO:0034447	very-low-density lipoprotein particle clearance	0.0950817955554206	0.536242166873015	0	0	1	4
GO:0035283 central nervous system segmentation	1	0.0950817955554206	0.236	0.250	Biological Process	GO:0035283	central nervous system segmentation	0.0950817955554206	0.536242166873015	0	0	1	4
GO:0035624 receptor transactivation	1	0.0950817955554206	0.236	0.250	Biological Process	GO:0035624	receptor transactivation	0.0950817955554206	0.536242166873015	0	0	1	4
GO:0036481 intrinsic apoptotic signaling pathway in response to hydrogen peroxide	1	0.0950817955554206	0.236	0.250	Biological Process	GO:0036481	intrinsic apoptotic signaling pathway in response to hydrogen peroxide	0.0950817955554206	0.536242166873015	0	0	1	4
GO:0038033 positive regulation of endothelial cell chemotaxis by VEGF-activated vascular endothelial growth factor receptor signaling pathway	1	0.0950817955554206	0.236	0.250	Biological Process	GO:0038033	positive regulation of endothelial cell chemotaxis by VEGF-activated vascular endothelial growth factor receptor signaling pathway	0.0950817955554206	0.536242166873015	0	0	1	4
GO:0044785 metaphase/anaphase transition of meiotic cell cycle	1	0.0950817955554206	0.236	0.250	Biological Process	GO:0044785	metaphase/anaphase transition of meiotic cell cycle	0.0950817955554206	0.536242166873015	0	0	1	4
GO:0044821 meiotic telomere tethering at nuclear periphery	1	0.0950817955554206	0.236	0.250	Biological Process	GO:0044821	meiotic telomere tethering at nuclear periphery	0.0950817955554206	0.536242166873015	0	0	1	4
GO:0045590 negative regulation of regulatory T cell differentiation	1	0.0950817955554206	0.236	0.250	Biological Process	GO:0045590	negative regulation of regulatory T cell differentiation	0.0950817955554206	0.536242166873015	0	0	1	4
GO:0045875 negative regulation of sister chromatid cohesion	1	0.0950817955554206	0.236	0.250	Biological Process	GO:0045875	negative regulation of sister chromatid cohesion	0.0950817955554206	0.536242166873015	0	0	1	4
GO:0046368 GDP-L-fucose metabolic process	1	0.0950817955554206	0.236	0.250	Biological Process	GO:0046368	GDP-L-fucose metabolic process	0.0950817955554206	0.536242166873015	0	0	1	4
GO:0048298 positive regulation of isotype switching to IgA isotypes	1	0.0950817955554206	0.236	0.250	Biological Process	GO:0048298	positive regulation of isotype switching to IgA isotypes	0.0950817955554206	0.536242166873015	0	0	1	4
GO:0051167 xylulose 5-phosphate metabolic process	1	0.0950817955554206	0.236	0.250	Biological Process	GO:0051167	xylulose 5-phosphate metabolic process	0.0950817955554206	0.536242166873015	0	0	1	4
GO:0051902 negative regulation of mitochondrial depolarization	1	0.0950817955554206	0.236	0.250	Biological Process	GO:0051902	negative regulation of mitochondrial depolarization	0.0950817955554206	0.536242166873015	0	0	1	4
GO:0060029 convergent extension involved in organogenesis	1	0.0950817955554206	0.236	0.250	Biological Process	GO:0060029	convergent extension involved in organogenesis	0.0950817955554206	0.536242166873015	0	0	1	4
GO:0060061 Spemann organizer formation	1	0.0950817955554206	0.236	0.250	Biological Process	GO:0060061	Spemann organizer formation	0.0950817955554206	0.536242166873015	0	0	1	4
GO:0060268 negative regulation of respiratory burst	1	0.0950817955554206	0.236	0.250	Biological Process	GO:0060268	negative regulation of respiratory burst	0.0950817955554206	0.536242166873015	0	0	1	4
GO:0060452 positive regulation of cardiac muscle contraction	1	0.0950817955554206	0.236	0.250	Biological Process	GO:0060452	positive regulation of cardiac muscle contraction	0.0950817955554206	0.536242166873015	0	0	1	4
GO:0060481 lobar bronchus epithelium development	1	0.0950817955554206	0.236	0.250	Biological Process	GO:0060481	lobar bronchus epithelium development	0.0950817955554206	0.536242166873015	0	0	1	4
GO:0060482 lobar bronchus development	1	0.0950817955554206	0.236	0.250	Biological Process	GO:0060482	lobar bronchus development	0.0950817955554206	0.536242166873015	0	0	1	4
GO:0060708 spongiotrophoblast differentiation	1	0.0950817955554206	0.236	0.250	Biological Process	GO:0060708	spongiotrophoblast differentiation	0.0950817955554206	0.536242166873015	0	0	1	4
GO:0070197 meiotic attachment of telomere to nuclear envelope	1	0.0950817955554206	0.236	0.250	Biological Process	GO:0070197	meiotic attachment of telomere to nuclear envelope	0.0950817955554206	0.536242166873015	0	0	1	4
GO:0070471 uterine smooth muscle contraction	1	0.0950817955554206	0.236	0.250	Biological Process	GO:0070471	uterine smooth muscle contraction	0.0950817955554206	0.536242166873015	0	0	1	4
GO:0070472 regulation of uterine smooth muscle contraction	1	0.0950817955554206	0.236	0.250	Biological Process	GO:0070472	regulation of uterine smooth muscle contraction	0.0950817955554206	0.536242166873015	0	0	1	4
GO:0070874 negative regulation of glycogen metabolic process	1	0.0950817955554206	0.236	0.250	Biological Process	GO:0070874	negative regulation of glycogen metabolic process	0.0950817955554206	0.536242166873015	0	0	1	4
GO:0071423 malate transmembrane transport	1	0.0950817955554206	0.236	0.250	Biological Process	GO:0071423	malate transmembrane transport	0.0950817955554206	0.536242166873015	0	0	1	4
GO:0071557 histone H3-K27 demethylation	1	0.0950817955554206	0.236	0.250	Biological Process	GO:0071557	histone H3-K27 demethylation	0.0950817955554206	0.536242166873015	0	0	1	4
GO:0071922 regulation of cohesin loading	1	0.0950817955554206	0.236	0.250	Biological Process	GO:0071922	regulation of cohesin loading	0.0950817955554206	0.536242166873015	0	0	1	4
GO:0072021 ascending thin limb development	1	0.0950817955554206	0.236	0.250	Biological Process	GO:0072021	ascending thin limb development	0.0950817955554206	0.536242166873015	0	0	1	4
GO:0072218 metanephric ascending thin limb development	1	0.0950817955554206	0.236	0.250	Biological Process	GO:0072218	metanephric ascending thin limb development	0.0950817955554206	0.536242166873015	0	0	1	4
GO:0090168 Golgi reassembly	1	0.0950817955554206	0.236	0.250	Biological Process	GO:0090168	Golgi reassembly	0.0950817955554206	0.536242166873015	0	0	1	4
GO:0097360 chorionic trophoblast cell proliferation	1	0.0950817955554206	0.236	0.250	Biological Process	GO:0097360	chorionic trophoblast cell proliferation	0.0950817955554206	0.536242166873015	0	0	1	4
GO:0098914 membrane repolarization during atrial cardiac muscle cell action potential	1	0.0950817955554206	0.236	0.250	Biological Process	GO:0098914	membrane repolarization during atrial cardiac muscle cell action potential	0.0950817955554206	0.536242166873015	0	0	1	4
GO:0098967 exocytic insertion of neurotransmitter receptor to postsynaptic membrane	1	0.0950817955554206	0.236	0.250	Biological Process	GO:0098967	exocytic insertion of neurotransmitter receptor to postsynaptic membrane	0.0950817955554206	0.536242166873015	0	0	1	4
GO:1900034 regulation of cellular response to heat	1	0.0950817955554206	0.236	0.250	Biological Process	GO:1900034	regulation of cellular response to heat	0.0950817955554206	0.536242166873015	0	0	1	4
GO:1900069 regulation of cellular hyperosmotic salinity response	1	0.0950817955554206	0.236	0.250	Biological Process	GO:1900069	regulation of cellular hyperosmotic salinity response	0.0950817955554206	0.536242166873015	0	0	1	4
GO:1901000 regulation of response to salt stress	1	0.0950817955554206	0.236	0.250	Biological Process	GO:1901000	regulation of response to salt stress	0.0950817955554206	0.536242166873015	0	0	1	4
GO:1901159 xylulose 5-phosphate biosynthetic process	1	0.0950817955554206	0.236	0.250	Biological Process	GO:1901159	xylulose 5-phosphate biosynthetic process	0.0950817955554206	0.536242166873015	0	0	1	4
GO:1901382 regulation of chorionic trophoblast cell proliferation	1	0.0950817955554206	0.236	0.250	Biological Process	GO:1901382	regulation of chorionic trophoblast cell proliferation	0.0950817955554206	0.536242166873015	0	0	1	4
GO:1901995 positive regulation of meiotic cell cycle phase transition	1	0.0950817955554206	0.236	0.250	Biological Process	GO:1901995	positive regulation of meiotic cell cycle phase transition	0.0950817955554206	0.536242166873015	0	0	1	4
GO:1902102 regulation of metaphase/anaphase transition of meiotic cell cycle	1	0.0950817955554206	0.236	0.250	Biological Process	GO:1902102	regulation of metaphase/anaphase transition of meiotic cell cycle	0.0950817955554206	0.536242166873015	0	0	1	4
GO:1902164 positive regulation of DNA damage response, signal transduction by p53 class mediator resulting in transcription of p21 class mediator	1	0.0950817955554206	0.236	0.250	Biological Process	GO:1902164	positive regulation of DNA damage response, signal transduction by p53 class mediator resulting in transcription of p21 class mediator	0.0950817955554206	0.536242166873015	0	0	1	4
GO:1902356 oxaloacetate(2-) transmembrane transport	1	0.0950817955554206	0.236	0.250	Biological Process	GO:1902356	oxaloacetate(2-) transmembrane transport	0.0950817955554206	0.536242166873015	0	0	1	4
GO:1903391 regulation of adherens junction organization	1	0.0950817955554206	0.236	0.250	Biological Process	GO:1903391	regulation of adherens junction organization	0.0950817955554206	0.536242166873015	0	0	1	4
GO:1903551 regulation of extracellular exosome assembly	1	0.0950817955554206	0.236	0.250	Biological Process	GO:1903551	regulation of extracellular exosome assembly	0.0950817955554206	0.536242166873015	0	0	1	4
GO:1903899 positive regulation of PERK-mediated unfolded protein response	1	0.0950817955554206	0.236	0.250	Biological Process	GO:1903899	positive regulation of PERK-mediated unfolded protein response	0.0950817955554206	0.536242166873015	0	0	1	4
GO:1904970 brush border assembly	1	0.0950817955554206	0.236	0.250	Biological Process	GO:1904970	brush border assembly	0.0950817955554206	0.536242166873015	0	0	1	4
GO:1905132 regulation of meiotic chromosome separation	1	0.0950817955554206	0.236	0.250	Biological Process	GO:1905132	regulation of meiotic chromosome separation	0.0950817955554206	0.536242166873015	0	0	1	4
GO:1990258 histone glutamine methylation	1	0.0950817955554206	0.236	0.250	Biological Process	GO:1990258	histone glutamine methylation	0.0950817955554206	0.536242166873015	0	0	1	4
GO:2000410 regulation of thymocyte migration	1	0.0950817955554206	0.236	0.250	Biological Process	GO:2000410	regulation of thymocyte migration	0.0950817955554206	0.536242166873015	0	0	1	4
GO:2001300 lipoxin metabolic process	1	0.0950817955554206	0.236	0.250	Biological Process	GO:2001300	lipoxin metabolic process	0.0950817955554206	0.536242166873015	0	0	1	4
GO:2001301 lipoxin biosynthetic process	1	0.0950817955554206	0.236	0.250	Biological Process	GO:2001301	lipoxin biosynthetic process	0.0950817955554206	0.536242166873015	0	0	1	4
GO:0001917 photoreceptor inner segment	2	0.277074225649957	0.462	0.047	Cellular Component	GO:0001917	photoreceptor inner segment	0.277074225649957	0.536288643298672	0	0	2	43
GO:0031519 PcG protein complex	2	0.277074225649957	0.462	0.047	Cellular Component	GO:0031519	PcG protein complex	0.277074225649957	0.536288643298672	0	0	2	43
GO:0045178 basal part of cell	6	0.278748317484779	1.386	0.033	Cellular Component	GO:0045178	basal part of cell	0.278748317484779	0.536288643298672	0	0	6	183
GO:0120025 plasma membrane bounded cell projection	40	0.280592900818595	9.238	0.027	Cellular Component	GO:0120025	plasma membrane bounded cell projection	0.280592900818595	0.536288643298672	0	0	40	1508
GO:0031012 extracellular matrix	10	0.282084377224953	2.309	0.030	Cellular Component	GO:0031012	extracellular matrix	0.282084377224953	0.536288643298672	0	0	10	333
GO:0030312 external encapsulating structure	10	0.285131466667682	2.309	0.030	Cellular Component	GO:0030312	external encapsulating structure	0.285131466667682	0.536288643298672	0	0	10	334
GO:0005654 nucleoplasm	79	0.288199913693334	18.245	0.026	Cellular Component	GO:0005654	nucleoplasm	0.288199913693334	0.536288643298672	0	0	79	3086
GO:0002177 manchette	1	0.288982098436214	0.231	0.071	Cellular Component	GO:0002177	manchette	0.288982098436214	0.536288643298672	0	0	1	14
GO:0030132 clathrin coat of coated pit	1	0.288982098436214	0.231	0.071	Cellular Component	GO:0030132	clathrin coat of coated pit	0.288982098436214	0.536288643298672	0	0	1	14
GO:0031616 spindle pole centrosome	1	0.288982098436214	0.231	0.071	Cellular Component	GO:0031616	spindle pole centrosome	0.288982098436214	0.536288643298672	0	0	1	14
GO:0097524 sperm plasma membrane	1	0.288982098436214	0.231	0.071	Cellular Component	GO:0097524	sperm plasma membrane	0.288982098436214	0.536288643298672	0	0	1	14
GO:0043230 extracellular organelle	3	0.289440982574554	0.693	0.038	Cellular Component	GO:0043230	extracellular organelle	0.289440982574554	0.536288643298672	0	0	3	78
GO:0045335 phagocytic vesicle	3	0.289440982574554	0.693	0.038	Cellular Component	GO:0045335	phagocytic vesicle	0.289440982574554	0.536288643298672	0	0	3	78
GO:0065010 extracellular membrane-bounded organelle	3	0.289440982574554	0.693	0.038	Cellular Component	GO:0065010	extracellular membrane-bounded organelle	0.289440982574554	0.536288643298672	0	0	3	78
GO:1903561 extracellular vesicle	3	0.289440982574554	0.693	0.038	Cellular Component	GO:1903561	extracellular vesicle	0.289440982574554	0.536288643298672	0	0	3	78
GO:0044389 ubiquitin-like protein ligase binding	9	0.241451235647203	2.148	0.033	Molecular Function	GO:0044389	ubiquitin-like protein ligase binding	0.241451235647203	0.540443168027475	0	0	9	271
GO:0004861 cyclin-dependent protein serine/threonine kinase inhibitor activity	1	0.243794045234888	0.239	0.091	Molecular Function	GO:0004861	cyclin-dependent protein serine/threonine kinase inhibitor activity	0.243794045234888	0.540443168027475	0	0	1	11
GO:0015368 calcium:cation antiporter activity	1	0.243794045234888	0.239	0.091	Molecular Function	GO:0015368	calcium:cation antiporter activity	0.243794045234888	0.540443168027475	0	0	1	11
GO:0016670 oxidoreductase activity, acting on a sulfur group of donors, oxygen as acceptor	1	0.243794045234888	0.239	0.091	Molecular Function	GO:0016670	oxidoreductase activity, acting on a sulfur group of donors, oxygen as acceptor	0.243794045234888	0.540443168027475	0	0	1	11
GO:0016857 racemase and epimerase activity, acting on carbohydrates and derivatives	1	0.243794045234888	0.239	0.091	Molecular Function	GO:0016857	racemase and epimerase activity, acting on carbohydrates and derivatives	0.243794045234888	0.540443168027475	0	0	1	11
GO:0016884 carbon-nitrogen ligase activity, with glutamine as amido-N-donor	1	0.243794045234888	0.239	0.091	Molecular Function	GO:0016884	carbon-nitrogen ligase activity, with glutamine as amido-N-donor	0.243794045234888	0.540443168027475	0	0	1	11
GO:0031690 adrenergic receptor binding	1	0.243794045234888	0.239	0.091	Molecular Function	GO:0031690	adrenergic receptor binding	0.243794045234888	0.540443168027475	0	0	1	11
GO:0035325 Toll-like receptor binding	1	0.243794045234888	0.239	0.091	Molecular Function	GO:0035325	Toll-like receptor binding	0.243794045234888	0.540443168027475	0	0	1	11
GO:0060590 ATPase regulator activity	1	0.243794045234888	0.239	0.091	Molecular Function	GO:0060590	ATPase regulator activity	0.243794045234888	0.540443168027475	0	0	1	11
GO:1990459 transferrin receptor binding	1	0.243794045234888	0.239	0.091	Molecular Function	GO:1990459	transferrin receptor binding	0.243794045234888	0.540443168027475	0	0	1	11
GO:0019867 outer membrane	5	0.293966655259186	1.155	0.033	Cellular Component	GO:0019867	outer membrane	0.293966655259186	0.54105490702189	0	0	5	150
GO:0031968 organelle outer membrane	5	0.293966655259186	1.155	0.033	Cellular Component	GO:0031968	organelle outer membrane	0.293966655259186	0.54105490702189	0	0	5	150
GO:0055038 recycling endosome membrane	2	0.294983666863283	0.462	0.044	Cellular Component	GO:0055038	recycling endosome membrane	0.294983666863283	0.541128978285625	0	0	2	45
GO:0002822 regulation of adaptive immune response based on somatic recombination of immune receptors built from immunoglobulin superfamily domains	6	0.0972539504104053	1.418	0.047	Biological Process	GO:0002822	regulation of adaptive immune response based on somatic recombination of immune receptors built from immunoglobulin superfamily domains	0.0972539504104053	0.543389294768021	0	0	6	128
GO:0006941 striated muscle contraction	6	0.0972539504104053	1.418	0.047	Biological Process	GO:0006941	striated muscle contraction	0.0972539504104053	0.543389294768021	0	0	6	128
GO:0050793 regulation of developmental process	54	0.09758931992034	12.766	0.029	Biological Process	GO:0050793	regulation of developmental process	0.09758931992034	0.543389294768021	0	0	54	1836
GO:0090068 positive regulation of cell cycle process	8	0.0989395941397783	1.891	0.042	Biological Process	GO:0090068	positive regulation of cell cycle process	0.0989395941397783	0.543389294768021	0	0	8	190
GO:0002228 natural killer cell mediated immunity	3	0.0990753512554247	0.709	0.067	Biological Process	GO:0002228	natural killer cell mediated immunity	0.0990753512554247	0.543389294768021	0	0	3	45
GO:1903201 regulation of oxidative stress-induced cell death	3	0.0990753512554247	0.709	0.067	Biological Process	GO:1903201	regulation of oxidative stress-induced cell death	0.0990753512554247	0.543389294768021	0	0	3	45
GO:0071840 cellular component organization or biogenesis	140	0.0996687197415739	33.097	0.027	Biological Process	GO:0071840	cellular component organization or biogenesis	0.0996687197415739	0.543389294768021	0	0	140	5169
GO:0098813 nuclear chromosome segregation	10	0.101047438848864	2.364	0.039	Biological Process	GO:0098813	nuclear chromosome segregation	0.101047438848864	0.543389294768021	0	0	10	255
GO:0000027 ribosomal large subunit assembly	2	0.101465155986951	0.473	0.091	Biological Process	GO:0000027	ribosomal large subunit assembly	0.101465155986951	0.543389294768021	0	0	2	22
GO:0002717 positive regulation of natural killer cell mediated immunity	2	0.101465155986951	0.473	0.091	Biological Process	GO:0002717	positive regulation of natural killer cell mediated immunity	0.101465155986951	0.543389294768021	0	0	2	22
GO:0002861 regulation of inflammatory response to antigenic stimulus	2	0.101465155986951	0.473	0.091	Biological Process	GO:0002861	regulation of inflammatory response to antigenic stimulus	0.101465155986951	0.543389294768021	0	0	2	22
GO:0010640 regulation of platelet-derived growth factor receptor signaling pathway	2	0.101465155986951	0.473	0.091	Biological Process	GO:0010640	regulation of platelet-derived growth factor receptor signaling pathway	0.101465155986951	0.543389294768021	0	0	2	22
GO:0015740 C4-dicarboxylate transport	2	0.101465155986951	0.473	0.091	Biological Process	GO:0015740	C4-dicarboxylate transport	0.101465155986951	0.543389294768021	0	0	2	22
GO:0019362 pyridine nucleotide metabolic process	2	0.101465155986951	0.473	0.091	Biological Process	GO:0019362	pyridine nucleotide metabolic process	0.101465155986951	0.543389294768021	0	0	2	22
GO:0031295 T cell costimulation	2	0.101465155986951	0.473	0.091	Biological Process	GO:0031295	T cell costimulation	0.101465155986951	0.543389294768021	0	0	2	22
GO:0042417 dopamine metabolic process	2	0.101465155986951	0.473	0.091	Biological Process	GO:0042417	dopamine metabolic process	0.101465155986951	0.543389294768021	0	0	2	22
GO:0046174 polyol catabolic process	2	0.101465155986951	0.473	0.091	Biological Process	GO:0046174	polyol catabolic process	0.101465155986951	0.543389294768021	0	0	2	22
GO:0046496 nicotinamide nucleotide metabolic process	2	0.101465155986951	0.473	0.091	Biological Process	GO:0046496	nicotinamide nucleotide metabolic process	0.101465155986951	0.543389294768021	0	0	2	22
GO:0051383 kinetochore organization	2	0.101465155986951	0.473	0.091	Biological Process	GO:0051383	kinetochore organization	0.101465155986951	0.543389294768021	0	0	2	22
GO:0060706 cell differentiation involved in embryonic placenta development	2	0.101465155986951	0.473	0.091	Biological Process	GO:0060706	cell differentiation involved in embryonic placenta development	0.101465155986951	0.543389294768021	0	0	2	22
GO:0071514 genetic imprinting	2	0.101465155986951	0.473	0.091	Biological Process	GO:0071514	genetic imprinting	0.101465155986951	0.543389294768021	0	0	2	22
GO:1900027 regulation of ruffle assembly	2	0.101465155986951	0.473	0.091	Biological Process	GO:1900027	regulation of ruffle assembly	0.101465155986951	0.543389294768021	0	0	2	22
GO:1901020 negative regulation of calcium ion transmembrane transporter activity	2	0.101465155986951	0.473	0.091	Biological Process	GO:1901020	negative regulation of calcium ion transmembrane transporter activity	0.101465155986951	0.543389294768021	0	0	2	22
GO:1904376 negative regulation of protein localization to cell periphery	2	0.101465155986951	0.473	0.091	Biological Process	GO:1904376	negative regulation of protein localization to cell periphery	0.101465155986951	0.543389294768021	0	0	2	22
GO:0031323 regulation of cellular metabolic process	134	0.101473248321333	31.678	0.027	Biological Process	GO:0031323	regulation of cellular metabolic process	0.101473248321333	0.543389294768021	0	0	134	4936
GO:0000422 autophagy of mitochondrion	4	0.102028924412999	0.946	0.056	Biological Process	GO:0000422	autophagy of mitochondrion	0.102028924412999	0.543389294768021	0	0	4	72
GO:0006939 smooth muscle contraction	4	0.102028924412999	0.946	0.056	Biological Process	GO:0006939	smooth muscle contraction	0.102028924412999	0.543389294768021	0	0	4	72
GO:0061726 mitochondrion disassembly	4	0.102028924412999	0.946	0.056	Biological Process	GO:0061726	mitochondrion disassembly	0.102028924412999	0.543389294768021	0	0	4	72
GO:1903557 positive regulation of tumor necrosis factor superfamily cytokine production	4	0.102028924412999	0.946	0.056	Biological Process	GO:1903557	positive regulation of tumor necrosis factor superfamily cytokine production	0.102028924412999	0.543389294768021	0	0	4	72
GO:1905818 regulation of chromosome separation	4	0.102028924412999	0.946	0.056	Biological Process	GO:1905818	regulation of chromosome separation	0.102028924412999	0.543389294768021	0	0	4	72
GO:2001251 negative regulation of chromosome organization	4	0.102028924412999	0.946	0.056	Biological Process	GO:2001251	negative regulation of chromosome organization	0.102028924412999	0.543389294768021	0	0	4	72
GO:0051480 regulation of cytosolic calcium ion concentration	9	0.103734352237952	2.128	0.040	Biological Process	GO:0051480	regulation of cytosolic calcium ion concentration	0.103734352237952	0.543389294768021	0	0	9	224
GO:0045216 cell-cell junction organization	7	0.104099775225452	1.655	0.043	Biological Process	GO:0045216	cell-cell junction organization	0.104099775225452	0.543389294768021	0	0	7	161
GO:0009167 purine ribonucleoside monophosphate metabolic process	3	0.104147746980862	0.709	0.065	Biological Process	GO:0009167	purine ribonucleoside monophosphate metabolic process	0.104147746980862	0.543389294768021	0	0	3	46
GO:0032879 regulation of localization	60	0.104206739312033	14.184	0.029	Biological Process	GO:0032879	regulation of localization	0.104206739312033	0.543389294768021	0	0	60	2072
GO:0019438 aromatic compound biosynthetic process	94	0.104440849192691	22.222	0.028	Biological Process	GO:0019438	aromatic compound biosynthetic process	0.104440849192691	0.543389294768021	0	0	94	3377
GO:0030100 regulation of endocytosis	6	0.105635884239859	1.418	0.046	Biological Process	GO:0030100	regulation of endocytosis	0.105635884239859	0.543389294768021	0	0	6	131
GO:1901565 organonitrogen compound catabolic process	34	0.105779828216782	8.038	0.031	Biological Process	GO:1901565	organonitrogen compound catabolic process	0.105779828216782	0.543389294768021	0	0	34	1103
GO:0009306 protein secretion	9	0.105851948171398	2.128	0.040	Biological Process	GO:0009306	protein secretion	0.105851948171398	0.543389294768021	0	0	9	225
GO:0048646 anatomical structure formation involved in morphogenesis	28	0.106248915664087	6.619	0.032	Biological Process	GO:0048646	anatomical structure formation involved in morphogenesis	0.106248915664087	0.543389294768021	0	0	28	885
GO:0035592 establishment of protein localization to extracellular region	9	0.107993901162044	2.128	0.040	Biological Process	GO:0035592	establishment of protein localization to extracellular region	0.107993901162044	0.543389294768021	0	0	9	226
GO:0009126 purine nucleoside monophosphate metabolic process	3	0.109320480875	0.709	0.064	Biological Process	GO:0009126	purine nucleoside monophosphate metabolic process	0.109320480875	0.543389294768021	0	0	3	47
GO:0022029 telencephalon cell migration	3	0.109320480875	0.709	0.064	Biological Process	GO:0022029	telencephalon cell migration	0.109320480875	0.543389294768021	0	0	3	47
GO:1900024 regulation of substrate adhesion-dependent cell spreading	3	0.109320480875	0.709	0.064	Biological Process	GO:1900024	regulation of substrate adhesion-dependent cell spreading	0.109320480875	0.543389294768021	0	0	3	47
GO:2000026 regulation of multicellular organismal development	31	0.109372005587134	7.329	0.031	Biological Process	GO:2000026	regulation of multicellular organismal development	0.109372005587134	0.543389294768021	0	0	31	997
GO:0015813 L-glutamate transmembrane transport	2	0.109386011212565	0.473	0.087	Biological Process	GO:0015813	L-glutamate transmembrane transport	0.109386011212565	0.543389294768021	0	0	2	23
GO:0021602 cranial nerve morphogenesis	2	0.109386011212565	0.473	0.087	Biological Process	GO:0021602	cranial nerve morphogenesis	0.109386011212565	0.543389294768021	0	0	2	23
GO:0030878 thyroid gland development	2	0.109386011212565	0.473	0.087	Biological Process	GO:0030878	thyroid gland development	0.109386011212565	0.543389294768021	0	0	2	23
GO:0031294 lymphocyte costimulation	2	0.109386011212565	0.473	0.087	Biological Process	GO:0031294	lymphocyte costimulation	0.109386011212565	0.543389294768021	0	0	2	23
GO:0045981 positive regulation of nucleotide metabolic process	2	0.109386011212565	0.473	0.087	Biological Process	GO:0045981	positive regulation of nucleotide metabolic process	0.109386011212565	0.543389294768021	0	0	2	23
GO:0061099 negative regulation of protein tyrosine kinase activity	2	0.109386011212565	0.473	0.087	Biological Process	GO:0061099	negative regulation of protein tyrosine kinase activity	0.109386011212565	0.543389294768021	0	0	2	23
GO:0070129 regulation of mitochondrial translation	2	0.109386011212565	0.473	0.087	Biological Process	GO:0070129	regulation of mitochondrial translation	0.109386011212565	0.543389294768021	0	0	2	23
GO:0071459 protein localization to chromosome, centromeric region	2	0.109386011212565	0.473	0.087	Biological Process	GO:0071459	protein localization to chromosome, centromeric region	0.109386011212565	0.543389294768021	0	0	2	23
GO:0090218 positive regulation of lipid kinase activity	2	0.109386011212565	0.473	0.087	Biological Process	GO:0090218	positive regulation of lipid kinase activity	0.109386011212565	0.543389294768021	0	0	2	23
GO:1900544 positive regulation of purine nucleotide metabolic process	2	0.109386011212565	0.473	0.087	Biological Process	GO:1900544	positive regulation of purine nucleotide metabolic process	0.109386011212565	0.543389294768021	0	0	2	23
GO:0051049 regulation of transport	37	0.111022647843889	8.747	0.030	Biological Process	GO:0051049	regulation of transport	0.111022647843889	0.543389294768021	0	0	37	1219
GO:0060401 cytosolic calcium ion transport	6	0.111425657240472	1.418	0.045	Biological Process	GO:0060401	cytosolic calcium ion transport	0.111425657240472	0.543389294768021	0	0	6	133
GO:0033365 protein localization to organelle	23	0.111622413633359	5.437	0.032	Biological Process	GO:0033365	protein localization to organelle	0.111622413633359	0.543389294768021	0	0	23	710
GO:0018394 peptidyl-lysine acetylation	7	0.111820756965666	1.655	0.043	Biological Process	GO:0018394	peptidyl-lysine acetylation	0.111820756965666	0.543389294768021	0	0	7	164
GO:0070482 response to oxygen levels	7	0.111820756965666	1.655	0.043	Biological Process	GO:0070482	response to oxygen levels	0.111820756965666	0.543389294768021	0	0	7	164
GO:0008015 blood circulation	12	0.111921297701392	2.837	0.037	Biological Process	GO:0008015	blood circulation	0.111921297701392	0.543389294768021	0	0	12	327
GO:0009165 nucleotide biosynthetic process	9	0.112350566944157	2.128	0.039	Biological Process	GO:0009165	nucleotide biosynthetic process	0.112350566944157	0.543389294768021	0	0	9	228
GO:0016236 macroautophagy	9	0.112350566944157	2.128	0.039	Biological Process	GO:0016236	macroautophagy	0.112350566944157	0.543389294768021	0	0	9	228
GO:0008219 cell death	42	0.112406113765611	9.929	0.030	Biological Process	GO:0008219	cell death	0.112406113765611	0.543389294768021	0	0	42	1406
GO:0046879 hormone secretion	8	0.112809632938767	1.891	0.041	Biological Process	GO:0046879	hormone secretion	0.112809632938767	0.543389294768021	0	0	8	196
GO:0046034 ATP metabolic process	10	0.113006230621863	2.364	0.038	Biological Process	GO:0046034	ATP metabolic process	0.113006230621863	0.543389294768021	0	0	10	261
GO:1901362 organic cyclic compound biosynthetic process	96	0.113867357609233	22.695	0.028	Biological Process	GO:1901362	organic cyclic compound biosynthetic process	0.113867357609233	0.543389294768021	0	0	96	3471
GO:0016570 histone modification	14	0.113893420581419	3.310	0.035	Biological Process	GO:0016570	histone modification	0.113893420581419	0.543389294768021	0	0	14	396
GO:0021782 glial cell development	4	0.114037934333368	0.946	0.053	Biological Process	GO:0021782	glial cell development	0.114037934333368	0.543389294768021	0	0	4	75
GO:1901617 organic hydroxy compound biosynthetic process	7	0.114460117194715	1.655	0.042	Biological Process	GO:1901617	organic hydroxy compound biosynthetic process	0.114460117194715	0.543389294768021	0	0	7	165
GO:0106027 neuron projection organization	3	0.114590433318035	0.709	0.062	Biological Process	GO:0106027	neuron projection organization	0.114590433318035	0.543389294768021	0	0	3	48
GO:0007204 positive regulation of cytosolic calcium ion concentration	8	0.115219151062014	1.891	0.041	Biological Process	GO:0007204	positive regulation of cytosolic calcium ion concentration	0.115219151062014	0.543389294768021	0	0	8	197
GO:0044282 small molecule catabolic process	11	0.116673164960273	2.600	0.037	Biological Process	GO:0044282	small molecule catabolic process	0.116673164960273	0.543389294768021	0	0	11	296
GO:0048513 animal organ development	74	0.116846779005628	17.494	0.028	Biological Process	GO:0048513	animal organ development	0.116846779005628	0.543389294768021	0	0	74	2625
GO:0022402 cell cycle process	30	0.117197884350536	7.092	0.031	Biological Process	GO:0022402	cell cycle process	0.117197884350536	0.543389294768021	0	0	30	968
GO:0016579 protein deubiquitination	6	0.117373971257331	1.418	0.044	Biological Process	GO:0016579	protein deubiquitination	0.117373971257331	0.543389294768021	0	0	6	135
GO:0000098 sulfur amino acid catabolic process	1	0.117407861491848	0.236	0.200	Biological Process	GO:0000098	sulfur amino acid catabolic process	0.117407861491848	0.543389294768021	0	0	1	5
GO:0002674 negative regulation of acute inflammatory response	1	0.117407861491848	0.236	0.200	Biological Process	GO:0002674	negative regulation of acute inflammatory response	0.117407861491848	0.543389294768021	0	0	1	5
GO:0002883 regulation of hypersensitivity	1	0.117407861491848	0.236	0.200	Biological Process	GO:0002883	regulation of hypersensitivity	0.117407861491848	0.543389294768021	0	0	1	5
GO:0003057 regulation of the force of heart contraction by chemical signal	1	0.117407861491848	0.236	0.200	Biological Process	GO:0003057	regulation of the force of heart contraction by chemical signal	0.117407861491848	0.543389294768021	0	0	1	5
GO:0003149 membranous septum morphogenesis	1	0.117407861491848	0.236	0.200	Biological Process	GO:0003149	membranous septum morphogenesis	0.117407861491848	0.543389294768021	0	0	1	5
GO:0006336 DNA replication-independent nucleosome assembly	1	0.117407861491848	0.236	0.200	Biological Process	GO:0006336	DNA replication-independent nucleosome assembly	0.117407861491848	0.543389294768021	0	0	1	5
GO:0006382 adenosine to inosine editing	1	0.117407861491848	0.236	0.200	Biological Process	GO:0006382	adenosine to inosine editing	0.117407861491848	0.543389294768021	0	0	1	5
GO:0006501 C-terminal protein lipidation	1	0.117407861491848	0.236	0.200	Biological Process	GO:0006501	C-terminal protein lipidation	0.117407861491848	0.543389294768021	0	0	1	5
GO:0006848 pyruvate transport	1	0.117407861491848	0.236	0.200	Biological Process	GO:0006848	pyruvate transport	0.117407861491848	0.543389294768021	0	0	1	5
GO:0006924 activation-induced cell death of T cells	1	0.117407861491848	0.236	0.200	Biological Process	GO:0006924	activation-induced cell death of T cells	0.117407861491848	0.543389294768021	0	0	1	5
GO:0007023 post-chaperonin tubulin folding pathway	1	0.117407861491848	0.236	0.200	Biological Process	GO:0007023	post-chaperonin tubulin folding pathway	0.117407861491848	0.543389294768021	0	0	1	5
GO:0009438 methylglyoxal metabolic process	1	0.117407861491848	0.236	0.200	Biological Process	GO:0009438	methylglyoxal metabolic process	0.117407861491848	0.543389294768021	0	0	1	5
GO:0010387 COP9 signalosome assembly	1	0.117407861491848	0.236	0.200	Biological Process	GO:0010387	COP9 signalosome assembly	0.117407861491848	0.543389294768021	0	0	1	5
GO:0010511 regulation of phosphatidylinositol biosynthetic process	1	0.117407861491848	0.236	0.200	Biological Process	GO:0010511	regulation of phosphatidylinositol biosynthetic process	0.117407861491848	0.543389294768021	0	0	1	5
GO:0010641 positive regulation of platelet-derived growth factor receptor signaling pathway	1	0.117407861491848	0.236	0.200	Biological Process	GO:0010641	positive regulation of platelet-derived growth factor receptor signaling pathway	0.117407861491848	0.543389294768021	0	0	1	5
GO:0014831 gastro-intestinal system smooth muscle contraction	1	0.117407861491848	0.236	0.200	Biological Process	GO:0014831	gastro-intestinal system smooth muscle contraction	0.117407861491848	0.543389294768021	0	0	1	5
GO:0014905 myoblast fusion involved in skeletal muscle regeneration	1	0.117407861491848	0.236	0.200	Biological Process	GO:0014905	myoblast fusion involved in skeletal muscle regeneration	0.117407861491848	0.543389294768021	0	0	1	5
GO:0015705 iodide transport	1	0.117407861491848	0.236	0.200	Biological Process	GO:0015705	iodide transport	0.117407861491848	0.543389294768021	0	0	1	5
GO:0015729 oxaloacetate transport	1	0.117407861491848	0.236	0.200	Biological Process	GO:0015729	oxaloacetate transport	0.117407861491848	0.543389294768021	0	0	1	5
GO:0016103 diterpenoid catabolic process	1	0.117407861491848	0.236	0.200	Biological Process	GO:0016103	diterpenoid catabolic process	0.117407861491848	0.543389294768021	0	0	1	5
GO:0019682 glyceraldehyde-3-phosphate metabolic process	1	0.117407861491848	0.236	0.200	Biological Process	GO:0019682	glyceraldehyde-3-phosphate metabolic process	0.117407861491848	0.543389294768021	0	0	1	5
GO:0021563 glossopharyngeal nerve development	1	0.117407861491848	0.236	0.200	Biological Process	GO:0021563	glossopharyngeal nerve development	0.117407861491848	0.543389294768021	0	0	1	5
GO:0021626 central nervous system maturation	1	0.117407861491848	0.236	0.200	Biological Process	GO:0021626	central nervous system maturation	0.117407861491848	0.543389294768021	0	0	1	5
GO:0021814 cell motility involved in cerebral cortex radial glia guided migration	1	0.117407861491848	0.236	0.200	Biological Process	GO:0021814	cell motility involved in cerebral cortex radial glia guided migration	0.117407861491848	0.543389294768021	0	0	1	5
GO:0021894 cerebral cortex GABAergic interneuron development	1	0.117407861491848	0.236	0.200	Biological Process	GO:0021894	cerebral cortex GABAergic interneuron development	0.117407861491848	0.543389294768021	0	0	1	5
GO:0032415 regulation of sodium:proton antiporter activity	1	0.117407861491848	0.236	0.200	Biological Process	GO:0032415	regulation of sodium:proton antiporter activity	0.117407861491848	0.543389294768021	0	0	1	5
GO:0032532 regulation of microvillus length	1	0.117407861491848	0.236	0.200	Biological Process	GO:0032532	regulation of microvillus length	0.117407861491848	0.543389294768021	0	0	1	5
GO:0032594 protein transport within lipid bilayer	1	0.117407861491848	0.236	0.200	Biological Process	GO:0032594	protein transport within lipid bilayer	0.117407861491848	0.543389294768021	0	0	1	5
GO:0033240 positive regulation of cellular amine metabolic process	1	0.117407861491848	0.236	0.200	Biological Process	GO:0033240	positive regulation of cellular amine metabolic process	0.117407861491848	0.543389294768021	0	0	1	5
GO:0033762 response to glucagon	1	0.117407861491848	0.236	0.200	Biological Process	GO:0033762	response to glucagon	0.117407861491848	0.543389294768021	0	0	1	5
GO:0034080 CENP-A containing nucleosome assembly	1	0.117407861491848	0.236	0.200	Biological Process	GO:0034080	CENP-A containing nucleosome assembly	0.117407861491848	0.543389294768021	0	0	1	5
GO:0034238 macrophage fusion	1	0.117407861491848	0.236	0.200	Biological Process	GO:0034238	macrophage fusion	0.117407861491848	0.543389294768021	0	0	1	5
GO:0034653 retinoic acid catabolic process	1	0.117407861491848	0.236	0.200	Biological Process	GO:0034653	retinoic acid catabolic process	0.117407861491848	0.543389294768021	0	0	1	5
GO:0034724 DNA replication-independent nucleosome organization	1	0.117407861491848	0.236	0.200	Biological Process	GO:0034724	DNA replication-independent nucleosome organization	0.117407861491848	0.543389294768021	0	0	1	5
GO:0034975 protein folding in endoplasmic reticulum	1	0.117407861491848	0.236	0.200	Biological Process	GO:0034975	protein folding in endoplasmic reticulum	0.117407861491848	0.543389294768021	0	0	1	5
GO:0035694 mitochondrial protein catabolic process	1	0.117407861491848	0.236	0.200	Biological Process	GO:0035694	mitochondrial protein catabolic process	0.117407861491848	0.543389294768021	0	0	1	5
GO:0035723 interleukin-15-mediated signaling pathway	1	0.117407861491848	0.236	0.200	Biological Process	GO:0035723	interleukin-15-mediated signaling pathway	0.117407861491848	0.543389294768021	0	0	1	5
GO:0043486 histone exchange	1	0.117407861491848	0.236	0.200	Biological Process	GO:0043486	histone exchange	0.117407861491848	0.543389294768021	0	0	1	5
GO:0045617 negative regulation of keratinocyte differentiation	1	0.117407861491848	0.236	0.200	Biological Process	GO:0045617	negative regulation of keratinocyte differentiation	0.117407861491848	0.543389294768021	0	0	1	5
GO:0045988 negative regulation of striated muscle contraction	1	0.117407861491848	0.236	0.200	Biological Process	GO:0045988	negative regulation of striated muscle contraction	0.117407861491848	0.543389294768021	0	0	1	5
GO:0048290 isotype switching to IgA isotypes	1	0.117407861491848	0.236	0.200	Biological Process	GO:0048290	isotype switching to IgA isotypes	0.117407861491848	0.543389294768021	0	0	1	5
GO:0048296 regulation of isotype switching to IgA isotypes	1	0.117407861491848	0.236	0.200	Biological Process	GO:0048296	regulation of isotype switching to IgA isotypes	0.117407861491848	0.543389294768021	0	0	1	5
GO:0048312 intracellular distribution of mitochondria	1	0.117407861491848	0.236	0.200	Biological Process	GO:0048312	intracellular distribution of mitochondria	0.117407861491848	0.543389294768021	0	0	1	5
GO:0048521 negative regulation of behavior	1	0.117407861491848	0.236	0.200	Biological Process	GO:0048521	negative regulation of behavior	0.117407861491848	0.543389294768021	0	0	1	5
GO:0050960 detection of temperature stimulus involved in thermoception	1	0.117407861491848	0.236	0.200	Biological Process	GO:0050960	detection of temperature stimulus involved in thermoception	0.117407861491848	0.543389294768021	0	0	1	5
GO:0051596 methylglyoxal catabolic process	1	0.117407861491848	0.236	0.200	Biological Process	GO:0051596	methylglyoxal catabolic process	0.117407861491848	0.543389294768021	0	0	1	5
GO:0060267 positive regulation of respiratory burst	1	0.117407861491848	0.236	0.200	Biological Process	GO:0060267	positive regulation of respiratory burst	0.117407861491848	0.543389294768021	0	0	1	5
GO:0060372 regulation of atrial cardiac muscle cell membrane repolarization	1	0.117407861491848	0.236	0.200	Biological Process	GO:0060372	regulation of atrial cardiac muscle cell membrane repolarization	0.117407861491848	0.543389294768021	0	0	1	5
GO:0061641 CENP-A containing chromatin organization	1	0.117407861491848	0.236	0.200	Biological Process	GO:0061641	CENP-A containing chromatin organization	0.117407861491848	0.543389294768021	0	0	1	5
GO:0061727 methylglyoxal catabolic process to lactate	1	0.117407861491848	0.236	0.200	Biological Process	GO:0061727	methylglyoxal catabolic process to lactate	0.117407861491848	0.543389294768021	0	0	1	5
GO:0062033 positive regulation of mitotic sister chromatid segregation	1	0.117407861491848	0.236	0.200	Biological Process	GO:0062033	positive regulation of mitotic sister chromatid segregation	0.117407861491848	0.543389294768021	0	0	1	5
GO:0062094 stomach development	1	0.117407861491848	0.236	0.200	Biological Process	GO:0062094	stomach development	0.117407861491848	0.543389294768021	0	0	1	5
GO:0070245 positive regulation of thymocyte apoptotic process	1	0.117407861491848	0.236	0.200	Biological Process	GO:0070245	positive regulation of thymocyte apoptotic process	0.117407861491848	0.543389294768021	0	0	1	5
GO:0070257 positive regulation of mucus secretion	1	0.117407861491848	0.236	0.200	Biological Process	GO:0070257	positive regulation of mucus secretion	0.117407861491848	0.543389294768021	0	0	1	5
GO:0071350 cellular response to interleukin-15	1	0.117407861491848	0.236	0.200	Biological Process	GO:0071350	cellular response to interleukin-15	0.117407861491848	0.543389294768021	0	0	1	5
GO:0071475 cellular hyperosmotic salinity response	1	0.117407861491848	0.236	0.200	Biological Process	GO:0071475	cellular hyperosmotic salinity response	0.117407861491848	0.543389294768021	0	0	1	5
GO:0071871 response to epinephrine	1	0.117407861491848	0.236	0.200	Biological Process	GO:0071871	response to epinephrine	0.117407861491848	0.543389294768021	0	0	1	5
GO:0071872 cellular response to epinephrine stimulus	1	0.117407861491848	0.236	0.200	Biological Process	GO:0071872	cellular response to epinephrine stimulus	0.117407861491848	0.543389294768021	0	0	1	5
GO:0071971 extracellular exosome assembly	1	0.117407861491848	0.236	0.200	Biological Process	GO:0071971	extracellular exosome assembly	0.117407861491848	0.543389294768021	0	0	1	5
GO:0072235 metanephric distal tubule development	1	0.117407861491848	0.236	0.200	Biological Process	GO:0072235	metanephric distal tubule development	0.117407861491848	0.543389294768021	0	0	1	5
GO:0072236 metanephric loop of Henle development	1	0.117407861491848	0.236	0.200	Biological Process	GO:0072236	metanephric loop of Henle development	0.117407861491848	0.543389294768021	0	0	1	5
GO:0097240 chromosome attachment to the nuclear envelope	1	0.117407861491848	0.236	0.200	Biological Process	GO:0097240	chromosome attachment to the nuclear envelope	0.117407861491848	0.543389294768021	0	0	1	5
GO:0098598 learned vocalization behavior or vocal learning	1	0.117407861491848	0.236	0.200	Biological Process	GO:0098598	learned vocalization behavior or vocal learning	0.117407861491848	0.543389294768021	0	0	1	5
GO:0098840 protein transport along microtubule	1	0.117407861491848	0.236	0.200	Biological Process	GO:0098840	protein transport along microtubule	0.117407861491848	0.543389294768021	0	0	1	5
GO:0099010 modification of postsynaptic structure	1	0.117407861491848	0.236	0.200	Biological Process	GO:0099010	modification of postsynaptic structure	0.117407861491848	0.543389294768021	0	0	1	5
GO:0099118 microtubule-based protein transport	1	0.117407861491848	0.236	0.200	Biological Process	GO:0099118	microtubule-based protein transport	0.117407861491848	0.543389294768021	0	0	1	5
GO:0150093 amyloid-beta clearance by transcytosis	1	0.117407861491848	0.236	0.200	Biological Process	GO:0150093	amyloid-beta clearance by transcytosis	0.117407861491848	0.543389294768021	0	0	1	5
GO:1901078 negative regulation of relaxation of muscle	1	0.117407861491848	0.236	0.200	Biological Process	GO:1901078	negative regulation of relaxation of muscle	0.117407861491848	0.543389294768021	0	0	1	5
GO:1901475 pyruvate transmembrane transport	1	0.117407861491848	0.236	0.200	Biological Process	GO:1901475	pyruvate transmembrane transport	0.117407861491848	0.543389294768021	0	0	1	5
GO:1902162 regulation of DNA damage response, signal transduction by p53 class mediator resulting in transcription of p21 class mediator	1	0.117407861491848	0.236	0.200	Biological Process	GO:1902162	regulation of DNA damage response, signal transduction by p53 class mediator resulting in transcription of p21 class mediator	0.117407861491848	0.543389294768021	0	0	1	5
GO:1902423 regulation of attachment of mitotic spindle microtubules to kinetochore	1	0.117407861491848	0.236	0.200	Biological Process	GO:1902423	regulation of attachment of mitotic spindle microtubules to kinetochore	0.117407861491848	0.543389294768021	0	0	1	5
GO:1902425 positive regulation of attachment of mitotic spindle microtubules to kinetochore	1	0.117407861491848	0.236	0.200	Biological Process	GO:1902425	positive regulation of attachment of mitotic spindle microtubules to kinetochore	0.117407861491848	0.543389294768021	0	0	1	5
GO:1902513 regulation of organelle transport along microtubule	1	0.117407861491848	0.236	0.200	Biological Process	GO:1902513	regulation of organelle transport along microtubule	0.117407861491848	0.543389294768021	0	0	1	5
GO:1903044 protein localization to membrane raft	1	0.117407861491848	0.236	0.200	Biological Process	GO:1903044	protein localization to membrane raft	0.117407861491848	0.543389294768021	0	0	1	5
GO:1903108 regulation of mitochondrial transcription	1	0.117407861491848	0.236	0.200	Biological Process	GO:1903108	regulation of mitochondrial transcription	0.117407861491848	0.543389294768021	0	0	1	5
GO:1903911 positive regulation of receptor clustering	1	0.117407861491848	0.236	0.200	Biological Process	GO:1903911	positive regulation of receptor clustering	0.117407861491848	0.543389294768021	0	0	1	5
GO:1904180 negative regulation of membrane depolarization	1	0.117407861491848	0.236	0.200	Biological Process	GO:1904180	negative regulation of membrane depolarization	0.117407861491848	0.543389294768021	0	0	1	5
GO:1904502 regulation of lipophagy	1	0.117407861491848	0.236	0.200	Biological Process	GO:1904502	regulation of lipophagy	0.117407861491848	0.543389294768021	0	0	1	5
GO:1904504 positive regulation of lipophagy	1	0.117407861491848	0.236	0.200	Biological Process	GO:1904504	positive regulation of lipophagy	0.117407861491848	0.543389294768021	0	0	1	5
GO:1905065 positive regulation of vascular associated smooth muscle cell differentiation	1	0.117407861491848	0.236	0.200	Biological Process	GO:1905065	positive regulation of vascular associated smooth muscle cell differentiation	0.117407861491848	0.543389294768021	0	0	1	5
GO:1905150 regulation of voltage-gated sodium channel activity	1	0.117407861491848	0.236	0.200	Biological Process	GO:1905150	regulation of voltage-gated sodium channel activity	0.117407861491848	0.543389294768021	0	0	1	5
GO:1905821 positive regulation of chromosome condensation	1	0.117407861491848	0.236	0.200	Biological Process	GO:1905821	positive regulation of chromosome condensation	0.117407861491848	0.543389294768021	0	0	1	5
GO:1905832 positive regulation of spindle assembly	1	0.117407861491848	0.236	0.200	Biological Process	GO:1905832	positive regulation of spindle assembly	0.117407861491848	0.543389294768021	0	0	1	5
GO:1990511 piRNA biosynthetic process	1	0.117407861491848	0.236	0.200	Biological Process	GO:1990511	piRNA biosynthetic process	0.117407861491848	0.543389294768021	0	0	1	5
GO:2000322 regulation of glucocorticoid receptor signaling pathway	1	0.117407861491848	0.236	0.200	Biological Process	GO:2000322	regulation of glucocorticoid receptor signaling pathway	0.117407861491848	0.543389294768021	0	0	1	5
GO:2000323 negative regulation of glucocorticoid receptor signaling pathway	1	0.117407861491848	0.236	0.200	Biological Process	GO:2000323	negative regulation of glucocorticoid receptor signaling pathway	0.117407861491848	0.543389294768021	0	0	1	5
GO:2000354 regulation of ovarian follicle development	1	0.117407861491848	0.236	0.200	Biological Process	GO:2000354	regulation of ovarian follicle development	0.117407861491848	0.543389294768021	0	0	1	5
GO:2000407 regulation of T cell extravasation	1	0.117407861491848	0.236	0.200	Biological Process	GO:2000407	regulation of T cell extravasation	0.117407861491848	0.543389294768021	0	0	1	5
GO:2000674 regulation of type B pancreatic cell apoptotic process	1	0.117407861491848	0.236	0.200	Biological Process	GO:2000674	regulation of type B pancreatic cell apoptotic process	0.117407861491848	0.543389294768021	0	0	1	5
GO:2000698 positive regulation of epithelial cell differentiation involved in kidney development	1	0.117407861491848	0.236	0.200	Biological Process	GO:2000698	positive regulation of epithelial cell differentiation involved in kidney development	0.117407861491848	0.543389294768021	0	0	1	5
GO:0033598 mammary gland epithelial cell proliferation	2	0.1174633401821	0.473	0.083	Biological Process	GO:0033598	mammary gland epithelial cell proliferation	0.1174633401821	0.543389294768021	0	0	2	24
GO:0061436 establishment of skin barrier	2	0.1174633401821	0.473	0.083	Biological Process	GO:0061436	establishment of skin barrier	0.1174633401821	0.543389294768021	0	0	2	24
GO:0062098 regulation of programmed necrotic cell death	2	0.1174633401821	0.473	0.083	Biological Process	GO:0062098	regulation of programmed necrotic cell death	0.1174633401821	0.543389294768021	0	0	2	24
GO:0090140 regulation of mitochondrial fission	2	0.1174633401821	0.473	0.083	Biological Process	GO:0090140	regulation of mitochondrial fission	0.1174633401821	0.543389294768021	0	0	2	24
GO:1903146 regulation of autophagy of mitochondrion	2	0.1174633401821	0.473	0.083	Biological Process	GO:1903146	regulation of autophagy of mitochondrion	0.1174633401821	0.543389294768021	0	0	2	24
GO:1903170 negative regulation of calcium ion transmembrane transport	2	0.1174633401821	0.473	0.083	Biological Process	GO:1903170	negative regulation of calcium ion transmembrane transport	0.1174633401821	0.543389294768021	0	0	2	24
GO:1903725 regulation of phospholipid metabolic process	2	0.1174633401821	0.473	0.083	Biological Process	GO:1903725	regulation of phospholipid metabolic process	0.1174633401821	0.543389294768021	0	0	2	24
GO:1904353 regulation of telomere capping	2	0.1174633401821	0.473	0.083	Biological Process	GO:1904353	regulation of telomere capping	0.1174633401821	0.543389294768021	0	0	2	24
GO:1903052 positive regulation of proteolysis involved in cellular protein catabolic process	5	0.118046306230398	1.182	0.048	Biological Process	GO:1903052	positive regulation of proteolysis involved in cellular protein catabolic process	0.118046306230398	0.545522558616843	0	0	5	105
GO:0009064 glutamine family amino acid metabolic process	4	0.118173648065639	0.946	0.053	Biological Process	GO:0009064	glutamine family amino acid metabolic process	0.118173648065639	0.545548037152505	0	0	4	76
GO:0008242 omega peptidase activity	4	0.247814404898313	0.955	0.040	Molecular Function	GO:0008242	omega peptidase activity	0.247814404898313	0.547870765423837	0	0	4	101
GO:0005912 adherens junction	4	0.299830065059949	0.924	0.035	Cellular Component	GO:0005912	adherens junction	0.299830065059949	0.548204145357134	0	0	4	115
GO:0016787 hydrolase activity	60	0.249026537839284	14.320	0.027	Molecular Function	GO:0016787	hydrolase activity	0.249026537839284	0.54905284384537	0	0	60	2191
GO:0046332 SMAD binding	3	0.249691513337992	0.716	0.043	Molecular Function	GO:0046332	SMAD binding	0.249691513337992	0.54905284384537	0	0	3	69
GO:0000776 kinetochore	4	0.305253875901531	0.924	0.034	Cellular Component	GO:0000776	kinetochore	0.305253875901531	0.549054941244468	0	0	4	116
GO:0097730 non-motile cilium	4	0.305253875901531	0.924	0.034	Cellular Component	GO:0097730	non-motile cilium	0.305253875901531	0.549054941244468	0	0	4	116
GO:0000276 mitochondrial proton-transporting ATP synthase complex, coupling factor F(o)	1	0.306101246088411	0.231	0.067	Cellular Component	GO:0000276	mitochondrial proton-transporting ATP synthase complex, coupling factor F(o)	0.306101246088411	0.549054941244468	0	0	1	15
GO:0032156 septin cytoskeleton	1	0.306101246088411	0.231	0.067	Cellular Component	GO:0032156	septin cytoskeleton	0.306101246088411	0.549054941244468	0	0	1	15
GO:0035102 PRC1 complex	1	0.306101246088411	0.231	0.067	Cellular Component	GO:0035102	PRC1 complex	0.306101246088411	0.549054941244468	0	0	1	15
GO:0005874 microtubule	9	0.307338181939955	2.079	0.030	Cellular Component	GO:0005874	microtubule	0.307338181939955	0.549054941244468	0	0	9	303
GO:0030055 cell-substrate junction	5	0.308046633200455	1.155	0.033	Cellular Component	GO:0030055	cell-substrate junction	0.308046633200455	0.549054941244468	0	0	5	153
GO:0098794 postsynapse	11	0.308567075294575	2.540	0.029	Cellular Component	GO:0098794	postsynapse	0.308567075294575	0.549054941244468	0	0	11	380
GO:0034705 potassium channel complex	3	0.30921505716295	0.693	0.037	Cellular Component	GO:0034705	potassium channel complex	0.30921505716295	0.549054941244468	0	0	3	81
GO:0048583 regulation of response to stimulus	84	0.119077281405765	19.858	0.028	Biological Process	GO:0048583	regulation of response to stimulus	0.119077281405765	0.549153518161705	0	0	84	3014
GO:1903530 regulation of secretion by cell	13	0.1193616443127	3.073	0.036	Biological Process	GO:1903530	regulation of secretion by cell	0.1193616443127	0.549239323031163	0	0	13	365
GO:0006303 double-strand break repair via nonhomologous end joining	3	0.119954456883537	0.709	0.061	Biological Process	GO:0006303	double-strand break repair via nonhomologous end joining	0.119954456883537	0.549239323031163	0	0	3	49
GO:0009124 nucleoside monophosphate biosynthetic process	3	0.119954456883537	0.709	0.061	Biological Process	GO:0009124	nucleoside monophosphate biosynthetic process	0.119954456883537	0.549239323031163	0	0	3	49
GO:0032784 regulation of DNA-templated transcription, elongation	3	0.119954456883537	0.709	0.061	Biological Process	GO:0032784	regulation of DNA-templated transcription, elongation	0.119954456883537	0.549239323031163	0	0	3	49
GO:0044380 protein localization to cytoskeleton	3	0.119954456883537	0.709	0.061	Biological Process	GO:0044380	protein localization to cytoskeleton	0.119954456883537	0.549239323031163	0	0	3	49
GO:0045604 regulation of epidermal cell differentiation	3	0.119954456883537	0.709	0.061	Biological Process	GO:0045604	regulation of epidermal cell differentiation	0.119954456883537	0.549239323031163	0	0	3	49
GO:1904356 regulation of telomere maintenance via telomere lengthening	3	0.119954456883537	0.709	0.061	Biological Process	GO:1904356	regulation of telomere maintenance via telomere lengthening	0.119954456883537	0.549239323031163	0	0	3	49
GO:0045859 regulation of protein kinase activity	17	0.120325211264624	4.019	0.034	Biological Process	GO:0045859	regulation of protein kinase activity	0.120325211264624	0.550374153261478	0	0	17	504
GO:0016192 vesicle-mediated transport	37	0.120531500495843	8.747	0.030	Biological Process	GO:0016192	vesicle-mediated transport	0.120531500495843	0.55075516246978	0	0	37	1229
GO:0008092 cytoskeletal protein binding	24	0.252291508598589	5.728	0.029	Molecular Function	GO:0008092	cytoskeletal protein binding	0.252291508598589	0.552041289558271	0	0	24	824
GO:0015631 tubulin binding	10	0.252400296203904	2.387	0.032	Molecular Function	GO:0015631	tubulin binding	0.252400296203904	0.552041289558271	0	0	10	310
GO:0008375 acetylglucosaminyltransferase activity	2	0.255995179084002	0.477	0.051	Molecular Function	GO:0008375	acetylglucosaminyltransferase activity	0.255995179084002	0.552303203918671	0	0	2	39
GO:0070888 E-box binding	2	0.255995179084002	0.477	0.051	Molecular Function	GO:0070888	E-box binding	0.255995179084002	0.552303203918671	0	0	2	39
GO:0005261 cation channel activity	10	0.258550527471808	2.387	0.032	Molecular Function	GO:0005261	cation channel activity	0.258550527471808	0.552303203918671	0	0	10	312
GO:0004312 fatty acid synthase activity	1	0.262769389290858	0.239	0.083	Molecular Function	GO:0004312	fatty acid synthase activity	0.262769389290858	0.552303203918671	0	0	1	12
GO:0005313 L-glutamate transmembrane transporter activity	1	0.262769389290858	0.239	0.083	Molecular Function	GO:0005313	L-glutamate transmembrane transporter activity	0.262769389290858	0.552303203918671	0	0	1	12
GO:0008331 high voltage-gated calcium channel activity	1	0.262769389290858	0.239	0.083	Molecular Function	GO:0008331	high voltage-gated calcium channel activity	0.262769389290858	0.552303203918671	0	0	1	12
GO:0008417 fucosyltransferase activity	1	0.262769389290858	0.239	0.083	Molecular Function	GO:0008417	fucosyltransferase activity	0.262769389290858	0.552303203918671	0	0	1	12
GO:0015280 ligand-gated sodium channel activity	1	0.262769389290858	0.239	0.083	Molecular Function	GO:0015280	ligand-gated sodium channel activity	0.262769389290858	0.552303203918671	0	0	1	12
GO:0023023 MHC protein complex binding	1	0.262769389290858	0.239	0.083	Molecular Function	GO:0023023	MHC protein complex binding	0.262769389290858	0.552303203918671	0	0	1	12
GO:0030553 cGMP binding	1	0.262769389290858	0.239	0.083	Molecular Function	GO:0030553	cGMP binding	0.262769389290858	0.552303203918671	0	0	1	12
GO:0034236 protein kinase A catalytic subunit binding	1	0.262769389290858	0.239	0.083	Molecular Function	GO:0034236	protein kinase A catalytic subunit binding	0.262769389290858	0.552303203918671	0	0	1	12
GO:0043047 single-stranded telomeric DNA binding	1	0.262769389290858	0.239	0.083	Molecular Function	GO:0043047	single-stranded telomeric DNA binding	0.262769389290858	0.552303203918671	0	0	1	12
GO:0070402 NADPH binding	1	0.262769389290858	0.239	0.083	Molecular Function	GO:0070402	NADPH binding	0.262769389290858	0.552303203918671	0	0	1	12
GO:0070679 inositol 1,4,5 trisphosphate binding	1	0.262769389290858	0.239	0.083	Molecular Function	GO:0070679	inositol 1,4,5 trisphosphate binding	0.262769389290858	0.552303203918671	0	0	1	12
GO:0071933 Arp2/3 complex binding	1	0.262769389290858	0.239	0.083	Molecular Function	GO:0071933	Arp2/3 complex binding	0.262769389290858	0.552303203918671	0	0	1	12
GO:0004190 aspartic-type endopeptidase activity	2	0.26534860530567	0.477	0.050	Molecular Function	GO:0004190	aspartic-type endopeptidase activity	0.26534860530567	0.552303203918671	0	0	2	40
GO:0016860 intramolecular oxidoreductase activity	2	0.26534860530567	0.477	0.050	Molecular Function	GO:0016860	intramolecular oxidoreductase activity	0.26534860530567	0.552303203918671	0	0	2	40
GO:0022839 ion gated channel activity	2	0.26534860530567	0.477	0.050	Molecular Function	GO:0022839	ion gated channel activity	0.26534860530567	0.552303203918671	0	0	2	40
GO:0070001 aspartic-type peptidase activity	2	0.26534860530567	0.477	0.050	Molecular Function	GO:0070001	aspartic-type peptidase activity	0.26534860530567	0.552303203918671	0	0	2	40
GO:0006355 regulation of transcription, DNA-templated	79	0.121177536977487	18.676	0.028	Biological Process	GO:0006355	regulation of transcription, DNA-templated	0.121177536977487	0.552569358942515	0	0	79	2824
GO:0071692 protein localization to extracellular region	9	0.121352441278845	2.128	0.039	Biological Process	GO:0071692	protein localization to extracellular region	0.121352441278845	0.552569358942515	0	0	9	232
GO:1901293 nucleoside phosphate biosynthetic process	9	0.121352441278845	2.128	0.039	Biological Process	GO:1901293	nucleoside phosphate biosynthetic process	0.121352441278845	0.552569358942515	0	0	9	232
GO:0051783 regulation of nuclear division	5	0.121545515533358	1.182	0.047	Biological Process	GO:0051783	regulation of nuclear division	0.121545515533358	0.552569358942515	0	0	5	106
GO:2001056 positive regulation of cysteine-type endopeptidase activity	5	0.121545515533358	1.182	0.047	Biological Process	GO:2001056	positive regulation of cysteine-type endopeptidase activity	0.121545515533358	0.552569358942515	0	0	5	106
GO:0034330 cell junction organization	17	0.121852527771385	4.019	0.034	Biological Process	GO:0034330	cell junction organization	0.121852527771385	0.553403265071259	0	0	17	505
GO:0065009 regulation of molecular function	67	0.122155251891414	15.839	0.028	Biological Process	GO:0065009	regulation of molecular function	0.122155251891414	0.553487946078404	0	0	67	2364
GO:0002456 T cell mediated immunity	4	0.122373654174612	0.946	0.052	Biological Process	GO:0002456	T cell mediated immunity	0.122373654174612	0.553487946078404	0	0	4	77
GO:0006576 cellular biogenic amine metabolic process	4	0.122373654174612	0.946	0.052	Biological Process	GO:0006576	cellular biogenic amine metabolic process	0.122373654174612	0.553487946078404	0	0	4	77
GO:0050871 positive regulation of B cell activation	4	0.122373654174612	0.946	0.052	Biological Process	GO:0050871	positive regulation of B cell activation	0.122373654174612	0.553487946078404	0	0	4	77
GO:1903506 regulation of nucleic acid-templated transcription	79	0.122525456461233	18.676	0.028	Biological Process	GO:1903506	regulation of nucleic acid-templated transcription	0.122525456461233	0.553487946078404	0	0	79	2826
GO:0048511 rhythmic process	8	0.122612783052652	1.891	0.040	Biological Process	GO:0048511	rhythmic process	0.122612783052652	0.553487946078404	0	0	8	200
GO:0098978 glutamatergic synapse	7	0.313950020408479	1.617	0.031	Cellular Component	GO:0098978	glutamatergic synapse	0.313950020408479	0.553945704911568	0	0	7	229
GO:0031301 integral component of organelle membrane	9	0.313969226249517	2.079	0.030	Cellular Component	GO:0031301	integral component of organelle membrane	0.313969226249517	0.553945704911568	0	0	9	305
GO:0033674 positive regulation of kinase activity	13	0.122970377548944	3.073	0.035	Biological Process	GO:0033674	positive regulation of kinase activity	0.122970377548944	0.554543152733306	0	0	13	367
GO:0032421 stereocilium bundle	2	0.32171490683835	0.462	0.042	Cellular Component	GO:0032421	stereocilium bundle	0.32171490683835	0.555392132829347	0	0	2	48
GO:0000159 protein phosphatase type 2A complex	1	0.322809145796119	0.231	0.062	Cellular Component	GO:0000159	protein phosphatase type 2A complex	0.322809145796119	0.555392132829347	0	0	1	16
GO:0000164 protein phosphatase type 1 complex	1	0.322809145796119	0.231	0.062	Cellular Component	GO:0000164	protein phosphatase type 1 complex	0.322809145796119	0.555392132829347	0	0	1	16
GO:0005640 nuclear outer membrane	1	0.322809145796119	0.231	0.062	Cellular Component	GO:0005640	nuclear outer membrane	0.322809145796119	0.555392132829347	0	0	1	16
GO:0031011 Ino80 complex	1	0.322809145796119	0.231	0.062	Cellular Component	GO:0031011	Ino80 complex	0.322809145796119	0.555392132829347	0	0	1	16
GO:0031528 microvillus membrane	1	0.322809145796119	0.231	0.062	Cellular Component	GO:0031528	microvillus membrane	0.322809145796119	0.555392132829347	0	0	1	16
GO:0061827 sperm head	1	0.322809145796119	0.231	0.062	Cellular Component	GO:0061827	sperm head	0.322809145796119	0.555392132829347	0	0	1	16
GO:0097386 glial cell projection	1	0.322809145796119	0.231	0.062	Cellular Component	GO:0097386	glial cell projection	0.322809145796119	0.555392132829347	0	0	1	16
GO:0010942 positive regulation of cell death	14	0.124114434275442	3.310	0.035	Biological Process	GO:0010942	positive regulation of cell death	0.124114434275442	0.558414074016816	0	0	14	402
GO:0051960 regulation of nervous system development	11	0.124690128442896	2.600	0.037	Biological Process	GO:0051960	regulation of nervous system development	0.124690128442896	0.558414074016816	0	0	11	300
GO:0051347 positive regulation of transferase activity	15	0.124763501708327	3.546	0.034	Biological Process	GO:0051347	positive regulation of transferase activity	0.124763501708327	0.558414074016816	0	0	15	437
GO:1903008 organelle disassembly	5	0.125092760848346	1.182	0.047	Biological Process	GO:1903008	organelle disassembly	0.125092760848346	0.558414074016816	0	0	5	107
GO:0021885 forebrain cell migration	3	0.125409382528126	0.709	0.060	Biological Process	GO:0021885	forebrain cell migration	0.125409382528126	0.558414074016816	0	0	3	50
GO:0070228 regulation of lymphocyte apoptotic process	3	0.125409382528126	0.709	0.060	Biological Process	GO:0070228	regulation of lymphocyte apoptotic process	0.125409382528126	0.558414074016816	0	0	3	50
GO:0000096 sulfur amino acid metabolic process	2	0.125684651193387	0.473	0.080	Biological Process	GO:0000096	sulfur amino acid metabolic process	0.125684651193387	0.558414074016816	0	0	2	25
GO:0006301 postreplication repair	2	0.125684651193387	0.473	0.080	Biological Process	GO:0006301	postreplication repair	0.125684651193387	0.558414074016816	0	0	2	25
GO:0010518 positive regulation of phospholipase activity	2	0.125684651193387	0.473	0.080	Biological Process	GO:0010518	positive regulation of phospholipase activity	0.125684651193387	0.558414074016816	0	0	2	25
GO:0045830 positive regulation of isotype switching	2	0.125684651193387	0.473	0.080	Biological Process	GO:0045830	positive regulation of isotype switching	0.125684651193387	0.558414074016816	0	0	2	25
GO:0046365 monosaccharide catabolic process	2	0.125684651193387	0.473	0.080	Biological Process	GO:0046365	monosaccharide catabolic process	0.125684651193387	0.558414074016816	0	0	2	25
GO:0097345 mitochondrial outer membrane permeabilization	2	0.125684651193387	0.473	0.080	Biological Process	GO:0097345	mitochondrial outer membrane permeabilization	0.125684651193387	0.558414074016816	0	0	2	25
GO:1901385 regulation of voltage-gated calcium channel activity	2	0.125684651193387	0.473	0.080	Biological Process	GO:1901385	regulation of voltage-gated calcium channel activity	0.125684651193387	0.558414074016816	0	0	2	25
GO:1903715 regulation of aerobic respiration	2	0.125684651193387	0.473	0.080	Biological Process	GO:1903715	regulation of aerobic respiration	0.125684651193387	0.558414074016816	0	0	2	25
GO:0010647 positive regulation of cell communication	38	0.126286193464184	8.983	0.030	Biological Process	GO:0010647	positive regulation of cell communication	0.126286193464184	0.558414074016816	0	0	38	1272
GO:1904659 glucose transmembrane transport	4	0.126636670614855	0.946	0.051	Biological Process	GO:1904659	glucose transmembrane transport	0.126636670614855	0.558414074016816	0	0	4	78
GO:2001141 regulation of RNA biosynthetic process	79	0.127321613764095	18.676	0.028	Biological Process	GO:2001141	regulation of RNA biosynthetic process	0.127321613764095	0.558414074016816	0	0	79	2833
GO:0010720 positive regulation of cell development	8	0.127677887211303	1.891	0.040	Biological Process	GO:0010720	positive regulation of cell development	0.127677887211303	0.558414074016816	0	0	8	202
GO:0043122 regulation of I-kappaB kinase/NF-kappaB signaling	7	0.128140077064375	1.655	0.041	Biological Process	GO:0043122	regulation of I-kappaB kinase/NF-kappaB signaling	0.128140077064375	0.558414074016816	0	0	7	170
GO:0051251 positive regulation of lymphocyte activation	9	0.128353075525512	2.128	0.038	Biological Process	GO:0051251	positive regulation of lymphocyte activation	0.128353075525512	0.558414074016816	0	0	9	235
GO:0120035 regulation of plasma membrane bounded cell projection organization	14	0.129417392438544	3.310	0.035	Biological Process	GO:0120035	regulation of plasma membrane bounded cell projection organization	0.129417392438544	0.558414074016816	0	0	14	405
GO:0002443 leukocyte mediated immunity	10	0.130138131719433	2.364	0.037	Biological Process	GO:0002443	leukocyte mediated immunity	0.130138131719433	0.558414074016816	0	0	10	269
GO:0003012 muscle system process	10	0.130138131719433	2.364	0.037	Biological Process	GO:0003012	muscle system process	0.130138131719433	0.558414074016816	0	0	10	269
GO:0071103 DNA conformation change	8	0.130250742238516	1.891	0.039	Biological Process	GO:0071103	DNA conformation change	0.130250742238516	0.558414074016816	0	0	8	203
GO:0007004 telomere maintenance via telomerase	3	0.130952025423063	0.709	0.059	Biological Process	GO:0007004	telomere maintenance via telomerase	0.130952025423063	0.558414074016816	0	0	3	51
GO:0010827 regulation of glucose transmembrane transport	3	0.130952025423063	0.709	0.059	Biological Process	GO:0010827	regulation of glucose transmembrane transport	0.130952025423063	0.558414074016816	0	0	3	51
GO:0016447 somatic recombination of immunoglobulin gene segments	3	0.130952025423063	0.709	0.059	Biological Process	GO:0016447	somatic recombination of immunoglobulin gene segments	0.130952025423063	0.558414074016816	0	0	3	51
GO:0035065 regulation of histone acetylation	3	0.130952025423063	0.709	0.059	Biological Process	GO:0035065	regulation of histone acetylation	0.130952025423063	0.558414074016816	0	0	3	51
GO:0038034 signal transduction in absence of ligand	3	0.130952025423063	0.709	0.059	Biological Process	GO:0038034	signal transduction in absence of ligand	0.130952025423063	0.558414074016816	0	0	3	51
GO:0042255 ribosome assembly	3	0.130952025423063	0.709	0.059	Biological Process	GO:0042255	ribosome assembly	0.130952025423063	0.558414074016816	0	0	3	51
GO:0097192 extrinsic apoptotic signaling pathway in absence of ligand	3	0.130952025423063	0.709	0.059	Biological Process	GO:0097192	extrinsic apoptotic signaling pathway in absence of ligand	0.130952025423063	0.558414074016816	0	0	3	51
GO:0008645 hexose transmembrane transport	4	0.130961388543122	0.946	0.051	Biological Process	GO:0008645	hexose transmembrane transport	0.130961388543122	0.558414074016816	0	0	4	79
GO:0032479 regulation of type I interferon production	4	0.130961388543122	0.946	0.051	Biological Process	GO:0032479	regulation of type I interferon production	0.130961388543122	0.558414074016816	0	0	4	79
GO:0007033 vacuole organization	7	0.130971036359632	1.655	0.041	Biological Process	GO:0007033	vacuole organization	0.130971036359632	0.558414074016816	0	0	7	171
GO:0015833 peptide transport	7	0.130971036359632	1.655	0.041	Biological Process	GO:0015833	peptide transport	0.130971036359632	0.558414074016816	0	0	7	171
GO:2000116 regulation of cysteine-type endopeptidase activity	7	0.130971036359632	1.655	0.041	Biological Process	GO:2000116	regulation of cysteine-type endopeptidase activity	0.130971036359632	0.558414074016816	0	0	7	171
GO:0009628 response to abiotic stimulus	22	0.132206294443622	5.201	0.032	Biological Process	GO:0009628	response to abiotic stimulus	0.132206294443622	0.558414074016816	0	0	22	690
GO:0009914 hormone transport	8	0.132850226582042	1.891	0.039	Biological Process	GO:0009914	hormone transport	0.132850226582042	0.558414074016816	0	0	8	204
GO:0007059 chromosome segregation	11	0.133005774805746	2.600	0.036	Biological Process	GO:0007059	chromosome segregation	0.133005774805746	0.558414074016816	0	0	11	304
GO:0010506 regulation of autophagy	9	0.133137074752867	2.128	0.038	Biological Process	GO:0010506	regulation of autophagy	0.133137074752867	0.558414074016816	0	0	9	237
GO:0023056 positive regulation of signaling	38	0.133346293782027	8.983	0.030	Biological Process	GO:0023056	positive regulation of signaling	0.133346293782027	0.558414074016816	0	0	38	1279
GO:0001953 negative regulation of cell-matrix adhesion	2	0.134037970962761	0.473	0.077	Biological Process	GO:0001953	negative regulation of cell-matrix adhesion	0.134037970962761	0.558414074016816	0	0	2	26
GO:0009648 photoperiodism	2	0.134037970962761	0.473	0.077	Biological Process	GO:0009648	photoperiodism	0.134037970962761	0.558414074016816	0	0	2	26
GO:0018126 protein hydroxylation	2	0.134037970962761	0.473	0.077	Biological Process	GO:0018126	protein hydroxylation	0.134037970962761	0.558414074016816	0	0	2	26
GO:0034067 protein localization to Golgi apparatus	2	0.134037970962761	0.473	0.077	Biological Process	GO:0034067	protein localization to Golgi apparatus	0.134037970962761	0.558414074016816	0	0	2	26
GO:0043153 entrainment of circadian clock by photoperiod	2	0.134037970962761	0.473	0.077	Biological Process	GO:0043153	entrainment of circadian clock by photoperiod	0.134037970962761	0.558414074016816	0	0	2	26
GO:0046326 positive regulation of glucose import	2	0.134037970962761	0.473	0.077	Biological Process	GO:0046326	positive regulation of glucose import	0.134037970962761	0.558414074016816	0	0	2	26
GO:1905476 negative regulation of protein localization to membrane	2	0.134037970962761	0.473	0.077	Biological Process	GO:1905476	negative regulation of protein localization to membrane	0.134037970962761	0.558414074016816	0	0	2	26
GO:2000406 positive regulation of T cell migration	2	0.134037970962761	0.473	0.077	Biological Process	GO:2000406	positive regulation of T cell migration	0.134037970962761	0.558414074016816	0	0	2	26
GO:0030163 protein catabolic process	26	0.134788708242939	6.147	0.031	Biological Process	GO:0030163	protein catabolic process	0.134788708242939	0.558414074016816	0	0	26	837
GO:0032606 type I interferon production	4	0.135346474242613	0.946	0.050	Biological Process	GO:0032606	type I interferon production	0.135346474242613	0.558414074016816	0	0	4	80
GO:0042886 amide transport	8	0.13547615224614	1.891	0.039	Biological Process	GO:0042886	amide transport	0.13547615224614	0.558414074016816	0	0	8	205
GO:0016064 immunoglobulin mediated immune response	5	0.136015986672871	1.182	0.045	Biological Process	GO:0016064	immunoglobulin mediated immune response	0.136015986672871	0.558414074016816	0	0	5	110
GO:0006278 RNA-dependent DNA biosynthetic process	3	0.136579190443306	0.709	0.058	Biological Process	GO:0006278	RNA-dependent DNA biosynthetic process	0.136579190443306	0.558414074016816	0	0	3	52
GO:0015844 monoamine transport	3	0.136579190443306	0.709	0.058	Biological Process	GO:0015844	monoamine transport	0.136579190443306	0.558414074016816	0	0	3	52
GO:0033619 membrane protein proteolysis	3	0.136579190443306	0.709	0.058	Biological Process	GO:0033619	membrane protein proteolysis	0.136579190443306	0.558414074016816	0	0	3	52
GO:0046173 polyol biosynthetic process	3	0.136579190443306	0.709	0.058	Biological Process	GO:0046173	polyol biosynthetic process	0.136579190443306	0.558414074016816	0	0	3	52
GO:1900407 regulation of cellular response to oxidative stress	3	0.136579190443306	0.709	0.058	Biological Process	GO:1900407	regulation of cellular response to oxidative stress	0.136579190443306	0.558414074016816	0	0	3	52
GO:0006164 purine nucleotide biosynthetic process	7	0.136725849600433	1.655	0.040	Biological Process	GO:0006164	purine nucleotide biosynthetic process	0.136725849600433	0.558414074016816	0	0	7	173
GO:0050767 regulation of neurogenesis	9	0.138013363931497	2.128	0.038	Biological Process	GO:0050767	regulation of neurogenesis	0.138013363931497	0.558414074016816	0	0	9	239
GO:0000105 histidine biosynthetic process	1	0.139184370742254	0.236	0.167	Biological Process	GO:0000105	histidine biosynthetic process	0.139184370742254	0.558414074016816	0	0	1	6
GO:0001839 neural plate morphogenesis	1	0.139184370742254	0.236	0.167	Biological Process	GO:0001839	neural plate morphogenesis	0.139184370742254	0.558414074016816	0	0	1	6
GO:0002424 T cell mediated immune response to tumor cell	1	0.139184370742254	0.236	0.167	Biological Process	GO:0002424	T cell mediated immune response to tumor cell	0.139184370742254	0.558414074016816	0	0	1	6
GO:0002840 regulation of T cell mediated immune response to tumor cell	1	0.139184370742254	0.236	0.167	Biological Process	GO:0002840	regulation of T cell mediated immune response to tumor cell	0.139184370742254	0.558414074016816	0	0	1	6
GO:0006063 uronic acid metabolic process	1	0.139184370742254	0.236	0.167	Biological Process	GO:0006063	uronic acid metabolic process	0.139184370742254	0.558414074016816	0	0	1	6
GO:0006545 glycine biosynthetic process	1	0.139184370742254	0.236	0.167	Biological Process	GO:0006545	glycine biosynthetic process	0.139184370742254	0.558414074016816	0	0	1	6
GO:0006651 diacylglycerol biosynthetic process	1	0.139184370742254	0.236	0.167	Biological Process	GO:0006651	diacylglycerol biosynthetic process	0.139184370742254	0.558414074016816	0	0	1	6
GO:0007021 tubulin complex assembly	1	0.139184370742254	0.236	0.167	Biological Process	GO:0007021	tubulin complex assembly	0.139184370742254	0.558414074016816	0	0	1	6
GO:0007195 adenylate cyclase-inhibiting dopamine receptor signaling pathway	1	0.139184370742254	0.236	0.167	Biological Process	GO:0007195	adenylate cyclase-inhibiting dopamine receptor signaling pathway	0.139184370742254	0.558414074016816	0	0	1	6
GO:0008215 spermine metabolic process	1	0.139184370742254	0.236	0.167	Biological Process	GO:0008215	spermine metabolic process	0.139184370742254	0.558414074016816	0	0	1	6
GO:0009082 branched-chain amino acid biosynthetic process	1	0.139184370742254	0.236	0.167	Biological Process	GO:0009082	branched-chain amino acid biosynthetic process	0.139184370742254	0.558414074016816	0	0	1	6
GO:0009446 putrescine biosynthetic process	1	0.139184370742254	0.236	0.167	Biological Process	GO:0009446	putrescine biosynthetic process	0.139184370742254	0.558414074016816	0	0	1	6
GO:0010749 regulation of nitric oxide mediated signal transduction	1	0.139184370742254	0.236	0.167	Biological Process	GO:0010749	regulation of nitric oxide mediated signal transduction	0.139184370742254	0.558414074016816	0	0	1	6
GO:0010985 negative regulation of lipoprotein particle clearance	1	0.139184370742254	0.236	0.167	Biological Process	GO:0010985	negative regulation of lipoprotein particle clearance	0.139184370742254	0.558414074016816	0	0	1	6
GO:0014041 regulation of neuron maturation	1	0.139184370742254	0.236	0.167	Biological Process	GO:0014041	regulation of neuron maturation	0.139184370742254	0.558414074016816	0	0	1	6
GO:0014807 regulation of somitogenesis	1	0.139184370742254	0.236	0.167	Biological Process	GO:0014807	regulation of somitogenesis	0.139184370742254	0.558414074016816	0	0	1	6
GO:0018364 peptidyl-glutamine methylation	1	0.139184370742254	0.236	0.167	Biological Process	GO:0018364	peptidyl-glutamine methylation	0.139184370742254	0.558414074016816	0	0	1	6
GO:0019585 glucuronate metabolic process	1	0.139184370742254	0.236	0.167	Biological Process	GO:0019585	glucuronate metabolic process	0.139184370742254	0.558414074016816	0	0	1	6
GO:0021932 hindbrain radial glia guided cell migration	1	0.139184370742254	0.236	0.167	Biological Process	GO:0021932	hindbrain radial glia guided cell migration	0.139184370742254	0.558414074016816	0	0	1	6
GO:0030049 muscle filament sliding	1	0.139184370742254	0.236	0.167	Biological Process	GO:0030049	muscle filament sliding	0.139184370742254	0.558414074016816	0	0	1	6
GO:0031119 tRNA pseudouridine synthesis	1	0.139184370742254	0.236	0.167	Biological Process	GO:0031119	tRNA pseudouridine synthesis	0.139184370742254	0.558414074016816	0	0	1	6
GO:0032959 inositol trisphosphate biosynthetic process	1	0.139184370742254	0.236	0.167	Biological Process	GO:0032959	inositol trisphosphate biosynthetic process	0.139184370742254	0.558414074016816	0	0	1	6
GO:0033152 immunoglobulin V(D)J recombination	1	0.139184370742254	0.236	0.167	Biological Process	GO:0033152	immunoglobulin V(D)J recombination	0.139184370742254	0.558414074016816	0	0	1	6
GO:0035360 positive regulation of peroxisome proliferator activated receptor signaling pathway	1	0.139184370742254	0.236	0.167	Biological Process	GO:0035360	positive regulation of peroxisome proliferator activated receptor signaling pathway	0.139184370742254	0.558414074016816	0	0	1	6
GO:0035934 corticosterone secretion	1	0.139184370742254	0.236	0.167	Biological Process	GO:0035934	corticosterone secretion	0.139184370742254	0.558414074016816	0	0	1	6
GO:0038089 positive regulation of cell migration by vascular endothelial growth factor signaling pathway	1	0.139184370742254	0.236	0.167	Biological Process	GO:0038089	positive regulation of cell migration by vascular endothelial growth factor signaling pathway	0.139184370742254	0.558414074016816	0	0	1	6
GO:0042538 hyperosmotic salinity response	1	0.139184370742254	0.236	0.167	Biological Process	GO:0042538	hyperosmotic salinity response	0.139184370742254	0.558414074016816	0	0	1	6
GO:0043320 natural killer cell degranulation	1	0.139184370742254	0.236	0.167	Biological Process	GO:0043320	natural killer cell degranulation	0.139184370742254	0.558414074016816	0	0	1	6
GO:0043471 regulation of cellular carbohydrate catabolic process	1	0.139184370742254	0.236	0.167	Biological Process	GO:0043471	regulation of cellular carbohydrate catabolic process	0.139184370742254	0.558414074016816	0	0	1	6
GO:0043974 histone H3-K27 acetylation	1	0.139184370742254	0.236	0.167	Biological Process	GO:0043974	histone H3-K27 acetylation	0.139184370742254	0.558414074016816	0	0	1	6
GO:0045110 intermediate filament bundle assembly	1	0.139184370742254	0.236	0.167	Biological Process	GO:0045110	intermediate filament bundle assembly	0.139184370742254	0.558414074016816	0	0	1	6
GO:0045837 negative regulation of membrane potential	1	0.139184370742254	0.236	0.167	Biological Process	GO:0045837	negative regulation of membrane potential	0.139184370742254	0.558414074016816	0	0	1	6
GO:0051256 mitotic spindle midzone assembly	1	0.139184370742254	0.236	0.167	Biological Process	GO:0051256	mitotic spindle midzone assembly	0.139184370742254	0.558414074016816	0	0	1	6
GO:0051683 establishment of Golgi localization	1	0.139184370742254	0.236	0.167	Biological Process	GO:0051683	establishment of Golgi localization	0.139184370742254	0.558414074016816	0	0	1	6
GO:0051725 protein de-ADP-ribosylation	1	0.139184370742254	0.236	0.167	Biological Process	GO:0051725	protein de-ADP-ribosylation	0.139184370742254	0.558414074016816	0	0	1	6
GO:0051957 positive regulation of amino acid transport	1	0.139184370742254	0.236	0.167	Biological Process	GO:0051957	positive regulation of amino acid transport	0.139184370742254	0.558414074016816	0	0	1	6
GO:0060017 parathyroid gland development	1	0.139184370742254	0.236	0.167	Biological Process	GO:0060017	parathyroid gland development	0.139184370742254	0.558414074016816	0	0	1	6
GO:0060027 convergent extension involved in gastrulation	1	0.139184370742254	0.236	0.167	Biological Process	GO:0060027	convergent extension involved in gastrulation	0.139184370742254	0.558414074016816	0	0	1	6
GO:0060435 bronchiole development	1	0.139184370742254	0.236	0.167	Biological Process	GO:0060435	bronchiole development	0.139184370742254	0.558414074016816	0	0	1	6
GO:0060484 lung-associated mesenchyme development	1	0.139184370742254	0.236	0.167	Biological Process	GO:0060484	lung-associated mesenchyme development	0.139184370742254	0.558414074016816	0	0	1	6
GO:0060534 trachea cartilage development	1	0.139184370742254	0.236	0.167	Biological Process	GO:0060534	trachea cartilage development	0.139184370742254	0.558414074016816	0	0	1	6
GO:0060839 endothelial cell fate commitment	1	0.139184370742254	0.236	0.167	Biological Process	GO:0060839	endothelial cell fate commitment	0.139184370742254	0.558414074016816	0	0	1	6
GO:0060856 establishment of blood-brain barrier	1	0.139184370742254	0.236	0.167	Biological Process	GO:0060856	establishment of blood-brain barrier	0.139184370742254	0.558414074016816	0	0	1	6
GO:0060947 cardiac vascular smooth muscle cell differentiation	1	0.139184370742254	0.236	0.167	Biological Process	GO:0060947	cardiac vascular smooth muscle cell differentiation	0.139184370742254	0.558414074016816	0	0	1	6
GO:0061181 regulation of chondrocyte development	1	0.139184370742254	0.236	0.167	Biological Process	GO:0061181	regulation of chondrocyte development	0.139184370742254	0.558414074016816	0	0	1	6
GO:0061762 CAMKK-AMPK signaling cascade	1	0.139184370742254	0.236	0.167	Biological Process	GO:0061762	CAMKK-AMPK signaling cascade	0.139184370742254	0.558414074016816	0	0	1	6
GO:0062176 R-loop disassembly	1	0.139184370742254	0.236	0.167	Biological Process	GO:0062176	R-loop disassembly	0.139184370742254	0.558414074016816	0	0	1	6
GO:0070672 response to interleukin-15	1	0.139184370742254	0.236	0.167	Biological Process	GO:0070672	response to interleukin-15	0.139184370742254	0.558414074016816	0	0	1	6
GO:0071921 cohesin loading	1	0.139184370742254	0.236	0.167	Biological Process	GO:0071921	cohesin loading	0.139184370742254	0.558414074016816	0	0	1	6
GO:0072675 osteoclast fusion	1	0.139184370742254	0.236	0.167	Biological Process	GO:0072675	osteoclast fusion	0.139184370742254	0.558414074016816	0	0	1	6
GO:0072679 thymocyte migration	1	0.139184370742254	0.236	0.167	Biological Process	GO:0072679	thymocyte migration	0.139184370742254	0.558414074016816	0	0	1	6
GO:0097050 type B pancreatic cell apoptotic process	1	0.139184370742254	0.236	0.167	Biological Process	GO:0097050	type B pancreatic cell apoptotic process	0.139184370742254	0.558414074016816	0	0	1	6
GO:0097292 XMP metabolic process	1	0.139184370742254	0.236	0.167	Biological Process	GO:0097292	XMP metabolic process	0.139184370742254	0.558414074016816	0	0	1	6
GO:0097293 XMP biosynthetic process	1	0.139184370742254	0.236	0.167	Biological Process	GO:0097293	XMP biosynthetic process	0.139184370742254	0.558414074016816	0	0	1	6
GO:0097294 'de novo' XMP biosynthetic process	1	0.139184370742254	0.236	0.167	Biological Process	GO:0097294	'de novo' XMP biosynthetic process	0.139184370742254	0.558414074016816	0	0	1	6
GO:1900222 negative regulation of amyloid-beta clearance	1	0.139184370742254	0.236	0.167	Biological Process	GO:1900222	negative regulation of amyloid-beta clearance	0.139184370742254	0.558414074016816	0	0	1	6
GO:1901072 glucosamine-containing compound catabolic process	1	0.139184370742254	0.236	0.167	Biological Process	GO:1901072	glucosamine-containing compound catabolic process	0.139184370742254	0.558414074016816	0	0	1	6
GO:1901674 regulation of histone H3-K27 acetylation	1	0.139184370742254	0.236	0.167	Biological Process	GO:1901674	regulation of histone H3-K27 acetylation	0.139184370742254	0.558414074016816	0	0	1	6
GO:1902950 regulation of dendritic spine maintenance	1	0.139184370742254	0.236	0.167	Biological Process	GO:1902950	regulation of dendritic spine maintenance	0.139184370742254	0.558414074016816	0	0	1	6
GO:1904350 regulation of protein catabolic process in the vacuole	1	0.139184370742254	0.236	0.167	Biological Process	GO:1904350	regulation of protein catabolic process in the vacuole	0.139184370742254	0.558414074016816	0	0	1	6
GO:1904753 negative regulation of vascular associated smooth muscle cell migration	1	0.139184370742254	0.236	0.167	Biological Process	GO:1904753	negative regulation of vascular associated smooth muscle cell migration	0.139184370742254	0.558414074016816	0	0	1	6
GO:1905691 lipid droplet disassembly	1	0.139184370742254	0.236	0.167	Biological Process	GO:1905691	lipid droplet disassembly	0.139184370742254	0.558414074016816	0	0	1	6
GO:2000391 positive regulation of neutrophil extravasation	1	0.139184370742254	0.236	0.167	Biological Process	GO:2000391	positive regulation of neutrophil extravasation	0.139184370742254	0.558414074016816	0	0	1	6
GO:0009612 response to mechanical stimulus	5	0.139748559099602	1.182	0.045	Biological Process	GO:0009612	response to mechanical stimulus	0.139748559099602	0.558414074016816	0	0	5	111
GO:0019724 B cell mediated immunity	5	0.139748559099602	1.182	0.045	Biological Process	GO:0019724	B cell mediated immunity	0.139748559099602	0.558414074016816	0	0	5	111
GO:0007173 epidermal growth factor receptor signaling pathway	4	0.139790571007783	0.946	0.049	Biological Process	GO:0007173	epidermal growth factor receptor signaling pathway	0.139790571007783	0.558414074016816	0	0	4	81
GO:0030433 ubiquitin-dependent ERAD pathway	4	0.139790571007783	0.946	0.049	Biological Process	GO:0030433	ubiquitin-dependent ERAD pathway	0.139790571007783	0.558414074016816	0	0	4	81
GO:0032204 regulation of telomere maintenance	4	0.139790571007783	0.946	0.049	Biological Process	GO:0032204	regulation of telomere maintenance	0.139790571007783	0.558414074016816	0	0	4	81
GO:0031344 regulation of cell projection organization	14	0.140403520429659	3.310	0.034	Biological Process	GO:0031344	regulation of cell projection organization	0.140403520429659	0.560362713443862	0	0	14	411
GO:0031331 positive regulation of cellular catabolic process	12	0.141039807865037	2.837	0.035	Biological Process	GO:0031331	positive regulation of cellular catabolic process	0.141039807865037	0.561675012689942	0	0	12	342
GO:1901575 organic substance catabolic process	49	0.141150996768869	11.584	0.029	Biological Process	GO:1901575	organic substance catabolic process	0.141150996768869	0.561675012689942	0	0	49	1701
GO:0051239 regulation of multicellular organismal process	57	0.141606259201974	13.475	0.028	Biological Process	GO:0051239	regulation of multicellular organismal process	0.141606259201974	0.561675012689942	0	0	57	2006
GO:0072657 protein localization to membrane	15	0.142199114676642	3.546	0.034	Biological Process	GO:0072657	protein localization to membrane	0.142199114676642	0.561675012689942	0	0	15	447
GO:0051640 organelle localization	14	0.142283333706452	3.310	0.034	Biological Process	GO:0051640	organelle localization	0.142283333706452	0.561675012689942	0	0	14	412
GO:0045682 regulation of epidermis development	3	0.142287677328975	0.709	0.057	Biological Process	GO:0045682	regulation of epidermis development	0.142287677328975	0.561675012689942	0	0	3	53
GO:0051881 regulation of mitochondrial membrane potential	3	0.142287677328975	0.709	0.057	Biological Process	GO:0051881	regulation of mitochondrial membrane potential	0.142287677328975	0.561675012689942	0	0	3	53
GO:0001913 T cell mediated cytotoxicity	2	0.142511826750859	0.473	0.074	Biological Process	GO:0001913	T cell mediated cytotoxicity	0.142511826750859	0.561675012689942	0	0	2	27
GO:0030970 retrograde protein transport, ER to cytosol	2	0.142511826750859	0.473	0.074	Biological Process	GO:0030970	retrograde protein transport, ER to cytosol	0.142511826750859	0.561675012689942	0	0	2	27
GO:0033561 regulation of water loss via skin	2	0.142511826750859	0.473	0.074	Biological Process	GO:0033561	regulation of water loss via skin	0.142511826750859	0.561675012689942	0	0	2	27
GO:0042269 regulation of natural killer cell mediated cytotoxicity	2	0.142511826750859	0.473	0.074	Biological Process	GO:0042269	regulation of natural killer cell mediated cytotoxicity	0.142511826750859	0.561675012689942	0	0	2	27
GO:0071875 adrenergic receptor signaling pathway	2	0.142511826750859	0.473	0.074	Biological Process	GO:0071875	adrenergic receptor signaling pathway	0.142511826750859	0.561675012689942	0	0	2	27
GO:0090169 regulation of spindle assembly	2	0.142511826750859	0.473	0.074	Biological Process	GO:0090169	regulation of spindle assembly	0.142511826750859	0.561675012689942	0	0	2	27
GO:1903513 endoplasmic reticulum to cytosol transport	2	0.142511826750859	0.473	0.074	Biological Process	GO:1903513	endoplasmic reticulum to cytosol transport	0.142511826750859	0.561675012689942	0	0	2	27
GO:0043405 regulation of MAP kinase activity	6	0.142694116129793	1.418	0.042	Biological Process	GO:0043405	regulation of MAP kinase activity	0.142694116129793	0.561675012689942	0	0	6	143
GO:0006887 exocytosis	10	0.14385423632611	2.364	0.036	Biological Process	GO:0006887	exocytosis	0.14385423632611	0.561675012689942	0	0	10	275
GO:0019222 regulation of metabolic process	147	0.143952792662896	34.752	0.027	Biological Process	GO:0019222	regulation of metabolic process	0.143952792662896	0.561675012689942	0	0	147	5530
GO:0016079 synaptic vesicle exocytosis	4	0.144292300988695	0.946	0.049	Biological Process	GO:0016079	synaptic vesicle exocytosis	0.144292300988695	0.561675012689942	0	0	4	82
GO:0021987 cerebral cortex development	4	0.144292300988695	0.946	0.049	Biological Process	GO:0021987	cerebral cortex development	0.144292300988695	0.561675012689942	0	0	4	82
GO:0045104 intermediate filament cytoskeleton organization	4	0.144292300988695	0.946	0.049	Biological Process	GO:0045104	intermediate filament cytoskeleton organization	0.144292300988695	0.561675012689942	0	0	4	82
GO:0046718 viral entry into host cell	4	0.144292300988695	0.946	0.049	Biological Process	GO:0046718	viral entry into host cell	0.144292300988695	0.561675012689942	0	0	4	82
GO:0051668 localization within membrane	17	0.144433320342002	4.019	0.033	Biological Process	GO:0051668	localization within membrane	0.144433320342002	0.561675012689942	0	0	17	519
GO:0048584 positive regulation of response to stimulus	47	0.144754393966218	11.111	0.029	Biological Process	GO:0048584	positive regulation of response to stimulus	0.144754393966218	0.561675012689942	0	0	47	1629
GO:0045732 positive regulation of protein catabolic process	7	0.145586046822405	1.655	0.040	Biological Process	GO:0045732	positive regulation of protein catabolic process	0.145586046822405	0.561675012689942	0	0	7	176
GO:0097191 extrinsic apoptotic signaling pathway	7	0.145586046822405	1.655	0.040	Biological Process	GO:0097191	extrinsic apoptotic signaling pathway	0.145586046822405	0.561675012689942	0	0	7	176
GO:1902115 regulation of organelle assembly	7	0.145586046822405	1.655	0.040	Biological Process	GO:1902115	regulation of organelle assembly	0.145586046822405	0.561675012689942	0	0	7	176
GO:0071897 DNA biosynthetic process	6	0.146024164681392	1.418	0.042	Biological Process	GO:0071897	DNA biosynthetic process	0.146024164681392	0.561675012689942	0	0	6	144
GO:0008217 regulation of blood pressure	5	0.147346572838751	1.182	0.044	Biological Process	GO:0008217	regulation of blood pressure	0.147346572838751	0.561675012689942	0	0	5	113
GO:0021543 pallium development	5	0.147346572838751	1.182	0.044	Biological Process	GO:0021543	pallium development	0.147346572838751	0.561675012689942	0	0	5	113
GO:0032434 regulation of proteasomal ubiquitin-dependent protein catabolic process	5	0.147346572838751	1.182	0.044	Biological Process	GO:0032434	regulation of proteasomal ubiquitin-dependent protein catabolic process	0.147346572838751	0.561675012689942	0	0	5	113
GO:0035601 protein deacylation	5	0.147346572838751	1.182	0.044	Biological Process	GO:0035601	protein deacylation	0.147346572838751	0.561675012689942	0	0	5	113
GO:0006081 cellular aldehyde metabolic process	3	0.148074285533609	0.709	0.056	Biological Process	GO:0006081	cellular aldehyde metabolic process	0.148074285533609	0.561675012689942	0	0	3	54
GO:0006368 transcription elongation from RNA polymerase II promoter	3	0.148074285533609	0.709	0.056	Biological Process	GO:0006368	transcription elongation from RNA polymerase II promoter	0.148074285533609	0.561675012689942	0	0	3	54
GO:0048524 positive regulation of viral process	3	0.148074285533609	0.709	0.056	Biological Process	GO:0048524	positive regulation of viral process	0.148074285533609	0.561675012689942	0	0	3	54
GO:0070830 bicellular tight junction assembly	3	0.148074285533609	0.709	0.056	Biological Process	GO:0070830	bicellular tight junction assembly	0.148074285533609	0.561675012689942	0	0	3	54
GO:1902017 regulation of cilium assembly	3	0.148074285533609	0.709	0.056	Biological Process	GO:1902017	regulation of cilium assembly	0.148074285533609	0.561675012689942	0	0	3	54
GO:0015749 monosaccharide transmembrane transport	4	0.148850266994024	0.946	0.048	Biological Process	GO:0015749	monosaccharide transmembrane transport	0.148850266994024	0.561675012689942	0	0	4	83
GO:0030148 sphingolipid biosynthetic process	4	0.148850266994024	0.946	0.048	Biological Process	GO:0030148	sphingolipid biosynthetic process	0.148850266994024	0.561675012689942	0	0	4	83
GO:0045103 intermediate filament-based process	4	0.148850266994024	0.946	0.048	Biological Process	GO:0045103	intermediate filament-based process	0.148850266994024	0.561675012689942	0	0	4	83
GO:1904064 positive regulation of cation transmembrane transport	4	0.148850266994024	0.946	0.048	Biological Process	GO:1904064	positive regulation of cation transmembrane transport	0.148850266994024	0.561675012689942	0	0	4	83
GO:0003013 circulatory system process	12	0.14943658115675	2.837	0.035	Biological Process	GO:0003013	circulatory system process	0.14943658115675	0.561675012689942	0	0	12	346
GO:0006874 cellular calcium ion homeostasis	11	0.15051343109434	2.600	0.035	Biological Process	GO:0006874	cellular calcium ion homeostasis	0.15051343109434	0.561675012689942	0	0	11	312
GO:0003382 epithelial cell morphogenesis	2	0.151095229051452	0.473	0.071	Biological Process	GO:0003382	epithelial cell morphogenesis	0.151095229051452	0.561675012689942	0	0	2	28
GO:0006884 cell volume homeostasis	2	0.151095229051452	0.473	0.071	Biological Process	GO:0006884	cell volume homeostasis	0.151095229051452	0.561675012689942	0	0	2	28
GO:0010939 regulation of necrotic cell death	2	0.151095229051452	0.473	0.071	Biological Process	GO:0010939	regulation of necrotic cell death	0.151095229051452	0.561675012689942	0	0	2	28
GO:0021799 cerebral cortex radially oriented cell migration	2	0.151095229051452	0.473	0.071	Biological Process	GO:0021799	cerebral cortex radially oriented cell migration	0.151095229051452	0.561675012689942	0	0	2	28
GO:0042462 eye photoreceptor cell development	2	0.151095229051452	0.473	0.071	Biological Process	GO:0042462	eye photoreceptor cell development	0.151095229051452	0.561675012689942	0	0	2	28
GO:0051281 positive regulation of release of sequestered calcium ion into cytosol	2	0.151095229051452	0.473	0.071	Biological Process	GO:0051281	positive regulation of release of sequestered calcium ion into cytosol	0.151095229051452	0.561675012689942	0	0	2	28
GO:0060914 heart formation	2	0.151095229051452	0.473	0.071	Biological Process	GO:0060914	heart formation	0.151095229051452	0.561675012689942	0	0	2	28
GO:0072524 pyridine-containing compound metabolic process	2	0.151095229051452	0.473	0.071	Biological Process	GO:0072524	pyridine-containing compound metabolic process	0.151095229051452	0.561675012689942	0	0	2	28
GO:1902110 positive regulation of mitochondrial membrane permeability involved in apoptotic process	2	0.151095229051452	0.473	0.071	Biological Process	GO:1902110	positive regulation of mitochondrial membrane permeability involved in apoptotic process	0.151095229051452	0.561675012689942	0	0	2	28
GO:0006950 response to stress	77	0.152065787823337	18.203	0.028	Biological Process	GO:0006950	response to stress	0.152065787823337	0.561675012689942	0	0	77	2789
GO:0016575 histone deacetylation	4	0.153463054251971	0.946	0.048	Biological Process	GO:0016575	histone deacetylation	0.153463054251971	0.561675012689942	0	0	4	84
GO:0034219 carbohydrate transmembrane transport	4	0.153463054251971	0.946	0.048	Biological Process	GO:0034219	carbohydrate transmembrane transport	0.153463054251971	0.561675012689942	0	0	4	84
GO:0042102 positive regulation of T cell proliferation	4	0.153463054251971	0.946	0.048	Biological Process	GO:0042102	positive regulation of T cell proliferation	0.153463054251971	0.561675012689942	0	0	4	84
GO:1903076 regulation of protein localization to plasma membrane	4	0.153463054251971	0.946	0.048	Biological Process	GO:1903076	regulation of protein localization to plasma membrane	0.153463054251971	0.561675012689942	0	0	4	84
GO:0002028 regulation of sodium ion transport	3	0.153935818773044	0.709	0.055	Biological Process	GO:0002028	regulation of sodium ion transport	0.153935818773044	0.561675012689942	0	0	3	55
GO:1901019 regulation of calcium ion transmembrane transporter activity	3	0.153935818773044	0.709	0.055	Biological Process	GO:1901019	regulation of calcium ion transmembrane transporter activity	0.153935818773044	0.561675012689942	0	0	3	55
GO:0051179 localization	138	0.154794518607158	32.624	0.027	Biological Process	GO:0051179	localization	0.154794518607158	0.561675012689942	0	0	138	5190
GO:0007043 cell-cell junction assembly	5	0.155116674297557	1.182	0.043	Biological Process	GO:0007043	cell-cell junction assembly	0.155116674297557	0.561675012689942	0	0	5	115
GO:0006282 regulation of DNA repair	6	0.156223523648297	1.418	0.041	Biological Process	GO:0006282	regulation of DNA repair	0.156223523648297	0.561675012689942	0	0	6	147
GO:0051716 cellular response to stimulus	186	0.15704070522307	43.972	0.026	Biological Process	GO:0051716	cellular response to stimulus	0.15704070522307	0.561675012689942	0	0	186	7112
GO:0051028 mRNA transport	4	0.15812923212846	0.946	0.047	Biological Process	GO:0051028	mRNA transport	0.15812923212846	0.561675012689942	0	0	4	85
GO:0043123 positive regulation of I-kappaB kinase/NF-kappaB signaling	5	0.159064303026181	1.182	0.043	Biological Process	GO:0043123	positive regulation of I-kappaB kinase/NF-kappaB signaling	0.159064303026181	0.561675012689942	0	0	5	116
GO:0007219 Notch signaling pathway	6	0.159691424452435	1.418	0.041	Biological Process	GO:0007219	Notch signaling pathway	0.159691424452435	0.561675012689942	0	0	6	148
GO:0120032 regulation of plasma membrane bounded cell projection assembly	6	0.159691424452435	1.418	0.041	Biological Process	GO:0120032	regulation of plasma membrane bounded cell projection assembly	0.159691424452435	0.561675012689942	0	0	6	148
GO:0023061 signal release	11	0.15969352722259	2.600	0.035	Biological Process	GO:0023061	signal release	0.15969352722259	0.561675012689942	0	0	11	316
GO:0000731 DNA synthesis involved in DNA repair	2	0.159777654826507	0.473	0.069	Biological Process	GO:0000731	DNA synthesis involved in DNA repair	0.159777654826507	0.561675012689942	0	0	2	29
GO:0002691 regulation of cellular extravasation	2	0.159777654826507	0.473	0.069	Biological Process	GO:0002691	regulation of cellular extravasation	0.159777654826507	0.561675012689942	0	0	2	29
GO:0007020 microtubule nucleation	2	0.159777654826507	0.473	0.069	Biological Process	GO:0007020	microtubule nucleation	0.159777654826507	0.561675012689942	0	0	2	29
GO:0007212 dopamine receptor signaling pathway	2	0.159777654826507	0.473	0.069	Biological Process	GO:0007212	dopamine receptor signaling pathway	0.159777654826507	0.561675012689942	0	0	2	29
GO:0009649 entrainment of circadian clock	2	0.159777654826507	0.473	0.069	Biological Process	GO:0009649	entrainment of circadian clock	0.159777654826507	0.561675012689942	0	0	2	29
GO:0010092 specification of animal organ identity	2	0.159777654826507	0.473	0.069	Biological Process	GO:0010092	specification of animal organ identity	0.159777654826507	0.561675012689942	0	0	2	29
GO:0021591 ventricular system development	2	0.159777654826507	0.473	0.069	Biological Process	GO:0021591	ventricular system development	0.159777654826507	0.561675012689942	0	0	2	29
GO:0021952 central nervous system projection neuron axonogenesis	2	0.159777654826507	0.473	0.069	Biological Process	GO:0021952	central nervous system projection neuron axonogenesis	0.159777654826507	0.561675012689942	0	0	2	29
GO:0031128 developmental induction	2	0.159777654826507	0.473	0.069	Biological Process	GO:0031128	developmental induction	0.159777654826507	0.561675012689942	0	0	2	29
GO:0031641 regulation of myelination	2	0.159777654826507	0.473	0.069	Biological Process	GO:0031641	regulation of myelination	0.159777654826507	0.561675012689942	0	0	2	29
GO:0032212 positive regulation of telomere maintenance via telomerase	2	0.159777654826507	0.473	0.069	Biological Process	GO:0032212	positive regulation of telomere maintenance via telomerase	0.159777654826507	0.561675012689942	0	0	2	29
GO:0032786 positive regulation of DNA-templated transcription, elongation	2	0.159777654826507	0.473	0.069	Biological Process	GO:0032786	positive regulation of DNA-templated transcription, elongation	0.159777654826507	0.561675012689942	0	0	2	29
GO:0045742 positive regulation of epidermal growth factor receptor signaling pathway	2	0.159777654826507	0.473	0.069	Biological Process	GO:0045742	positive regulation of epidermal growth factor receptor signaling pathway	0.159777654826507	0.561675012689942	0	0	2	29
GO:0048333 mesodermal cell differentiation	2	0.159777654826507	0.473	0.069	Biological Process	GO:0048333	mesodermal cell differentiation	0.159777654826507	0.561675012689942	0	0	2	29
GO:1902108 regulation of mitochondrial membrane permeability involved in apoptotic process	2	0.159777654826507	0.473	0.069	Biological Process	GO:1902108	regulation of mitochondrial membrane permeability involved in apoptotic process	0.159777654826507	0.561675012689942	0	0	2	29
GO:2000378 negative regulation of reactive oxygen species metabolic process	2	0.159777654826507	0.473	0.069	Biological Process	GO:2000378	negative regulation of reactive oxygen species metabolic process	0.159777654826507	0.561675012689942	0	0	2	29
GO:0001885 endothelial cell development	3	0.159869089288228	0.709	0.054	Biological Process	GO:0001885	endothelial cell development	0.159869089288228	0.561675012689942	0	0	3	56
GO:0016445 somatic diversification of immunoglobulins	3	0.159869089288228	0.709	0.054	Biological Process	GO:0016445	somatic diversification of immunoglobulins	0.159869089288228	0.561675012689942	0	0	3	56
GO:0070301 cellular response to hydrogen peroxide	3	0.159869089288228	0.709	0.054	Biological Process	GO:0070301	cellular response to hydrogen peroxide	0.159869089288228	0.561675012689942	0	0	3	56
GO:0000022 mitotic spindle elongation	1	0.16042481939045	0.236	0.143	Biological Process	GO:0000022	mitotic spindle elongation	0.16042481939045	0.561675012689942	0	0	1	7
GO:0000183 rDNA heterochromatin assembly	1	0.16042481939045	0.236	0.143	Biological Process	GO:0000183	rDNA heterochromatin assembly	0.16042481939045	0.561675012689942	0	0	1	7
GO:0002291 T cell activation via T cell receptor contact with antigen bound to MHC molecule on antigen presenting cell	1	0.16042481939045	0.236	0.143	Biological Process	GO:0002291	T cell activation via T cell receptor contact with antigen bound to MHC molecule on antigen presenting cell	0.16042481939045	0.561675012689942	0	0	1	7
GO:0006398 mRNA 3'-end processing by stem-loop binding and cleavage	1	0.16042481939045	0.236	0.143	Biological Process	GO:0006398	mRNA 3'-end processing by stem-loop binding and cleavage	0.16042481939045	0.561675012689942	0	0	1	7
GO:0007168 receptor guanylyl cyclase signaling pathway	1	0.16042481939045	0.236	0.143	Biological Process	GO:0007168	receptor guanylyl cyclase signaling pathway	0.16042481939045	0.561675012689942	0	0	1	7
GO:0010032 meiotic chromosome condensation	1	0.16042481939045	0.236	0.143	Biological Process	GO:0010032	meiotic chromosome condensation	0.16042481939045	0.561675012689942	0	0	1	7
GO:0010637 negative regulation of mitochondrial fusion	1	0.16042481939045	0.236	0.143	Biological Process	GO:0010637	negative regulation of mitochondrial fusion	0.16042481939045	0.561675012689942	0	0	1	7
GO:0010944 negative regulation of transcription by competitive promoter binding	1	0.16042481939045	0.236	0.143	Biological Process	GO:0010944	negative regulation of transcription by competitive promoter binding	0.16042481939045	0.561675012689942	0	0	1	7
GO:0015727 lactate transport	1	0.16042481939045	0.236	0.143	Biological Process	GO:0015727	lactate transport	0.16042481939045	0.561675012689942	0	0	1	7
GO:0015744 succinate transport	1	0.16042481939045	0.236	0.143	Biological Process	GO:0015744	succinate transport	0.16042481939045	0.561675012689942	0	0	1	7
GO:0015810 aspartate transmembrane transport	1	0.16042481939045	0.236	0.143	Biological Process	GO:0015810	aspartate transmembrane transport	0.16042481939045	0.561675012689942	0	0	1	7
GO:0015858 nucleoside transport	1	0.16042481939045	0.236	0.143	Biological Process	GO:0015858	nucleoside transport	0.16042481939045	0.561675012689942	0	0	1	7
GO:0015871 choline transport	1	0.16042481939045	0.236	0.143	Biological Process	GO:0015871	choline transport	0.16042481939045	0.561675012689942	0	0	1	7
GO:0016115 terpenoid catabolic process	1	0.16042481939045	0.236	0.143	Biological Process	GO:0016115	terpenoid catabolic process	0.16042481939045	0.561675012689942	0	0	1	7
GO:0021546 rhombomere development	1	0.16042481939045	0.236	0.143	Biological Process	GO:0021546	rhombomere development	0.16042481939045	0.561675012689942	0	0	1	7
GO:0021960 anterior commissure morphogenesis	1	0.16042481939045	0.236	0.143	Biological Process	GO:0021960	anterior commissure morphogenesis	0.16042481939045	0.561675012689942	0	0	1	7
GO:0030320 cellular monovalent inorganic anion homeostasis	1	0.16042481939045	0.236	0.143	Biological Process	GO:0030320	cellular monovalent inorganic anion homeostasis	0.16042481939045	0.561675012689942	0	0	1	7
GO:0030644 cellular chloride ion homeostasis	1	0.16042481939045	0.236	0.143	Biological Process	GO:0030644	cellular chloride ion homeostasis	0.16042481939045	0.561675012689942	0	0	1	7
GO:0030853 negative regulation of granulocyte differentiation	1	0.16042481939045	0.236	0.143	Biological Process	GO:0030853	negative regulation of granulocyte differentiation	0.16042481939045	0.561675012689942	0	0	1	7
GO:0030948 negative regulation of vascular endothelial growth factor receptor signaling pathway	1	0.16042481939045	0.236	0.143	Biological Process	GO:0030948	negative regulation of vascular endothelial growth factor receptor signaling pathway	0.16042481939045	0.561675012689942	0	0	1	7
GO:0031055 chromatin remodeling at centromere	1	0.16042481939045	0.236	0.143	Biological Process	GO:0031055	chromatin remodeling at centromere	0.16042481939045	0.561675012689942	0	0	1	7
GO:0031223 auditory behavior	1	0.16042481939045	0.236	0.143	Biological Process	GO:0031223	auditory behavior	0.16042481939045	0.561675012689942	0	0	1	7
GO:0033275 actin-myosin filament sliding	1	0.16042481939045	0.236	0.143	Biological Process	GO:0033275	actin-myosin filament sliding	0.16042481939045	0.561675012689942	0	0	1	7
GO:0034773 histone H4-K20 trimethylation	1	0.16042481939045	0.236	0.143	Biological Process	GO:0034773	histone H4-K20 trimethylation	0.16042481939045	0.561675012689942	0	0	1	7
GO:0034776 response to histamine	1	0.16042481939045	0.236	0.143	Biological Process	GO:0034776	response to histamine	0.16042481939045	0.561675012689942	0	0	1	7
GO:0035873 lactate transmembrane transport	1	0.16042481939045	0.236	0.143	Biological Process	GO:0035873	lactate transmembrane transport	0.16042481939045	0.561675012689942	0	0	1	7
GO:0036089 cleavage furrow formation	1	0.16042481939045	0.236	0.143	Biological Process	GO:0036089	cleavage furrow formation	0.16042481939045	0.561675012689942	0	0	1	7
GO:0036462 TRAIL-activated apoptotic signaling pathway	1	0.16042481939045	0.236	0.143	Biological Process	GO:0036462	TRAIL-activated apoptotic signaling pathway	0.16042481939045	0.561675012689942	0	0	1	7
GO:0038171 cannabinoid signaling pathway	1	0.16042481939045	0.236	0.143	Biological Process	GO:0038171	cannabinoid signaling pathway	0.16042481939045	0.561675012689942	0	0	1	7
GO:0042118 endothelial cell activation	1	0.16042481939045	0.236	0.143	Biological Process	GO:0042118	endothelial cell activation	0.16042481939045	0.561675012689942	0	0	1	7
GO:0042178 xenobiotic catabolic process	1	0.16042481939045	0.236	0.143	Biological Process	GO:0042178	xenobiotic catabolic process	0.16042481939045	0.561675012689942	0	0	1	7
GO:0042421 norepinephrine biosynthetic process	1	0.16042481939045	0.236	0.143	Biological Process	GO:0042421	norepinephrine biosynthetic process	0.16042481939045	0.561675012689942	0	0	1	7
GO:0043353 enucleate erythrocyte differentiation	1	0.16042481939045	0.236	0.143	Biological Process	GO:0043353	enucleate erythrocyte differentiation	0.16042481939045	0.561675012689942	0	0	1	7
GO:0043983 histone H4-K12 acetylation	1	0.16042481939045	0.236	0.143	Biological Process	GO:0043983	histone H4-K12 acetylation	0.16042481939045	0.561675012689942	0	0	1	7
GO:0044387 negative regulation of protein kinase activity by regulation of protein phosphorylation	1	0.16042481939045	0.236	0.143	Biological Process	GO:0044387	negative regulation of protein kinase activity by regulation of protein phosphorylation	0.16042481939045	0.561675012689942	0	0	1	7
GO:0045656 negative regulation of monocyte differentiation	1	0.16042481939045	0.236	0.143	Biological Process	GO:0045656	negative regulation of monocyte differentiation	0.16042481939045	0.561675012689942	0	0	1	7
GO:0045989 positive regulation of striated muscle contraction	1	0.16042481939045	0.236	0.143	Biological Process	GO:0045989	positive regulation of striated muscle contraction	0.16042481939045	0.561675012689942	0	0	1	7
GO:0046487 glyoxylate metabolic process	1	0.16042481939045	0.236	0.143	Biological Process	GO:0046487	glyoxylate metabolic process	0.16042481939045	0.561675012689942	0	0	1	7
GO:0048341 paraxial mesoderm formation	1	0.16042481939045	0.236	0.143	Biological Process	GO:0048341	paraxial mesoderm formation	0.16042481939045	0.561675012689942	0	0	1	7
GO:0050861 positive regulation of B cell receptor signaling pathway	1	0.16042481939045	0.236	0.143	Biological Process	GO:0050861	positive regulation of B cell receptor signaling pathway	0.16042481939045	0.561675012689942	0	0	1	7
GO:0050955 thermoception	1	0.16042481939045	0.236	0.143	Biological Process	GO:0050955	thermoception	0.16042481939045	0.561675012689942	0	0	1	7
GO:0051620 norepinephrine uptake	1	0.16042481939045	0.236	0.143	Biological Process	GO:0051620	norepinephrine uptake	0.16042481939045	0.561675012689942	0	0	1	7
GO:0060080 inhibitory postsynaptic potential	1	0.16042481939045	0.236	0.143	Biological Process	GO:0060080	inhibitory postsynaptic potential	0.16042481939045	0.561675012689942	0	0	1	7
GO:0060134 prepulse inhibition	1	0.16042481939045	0.236	0.143	Biological Process	GO:0060134	prepulse inhibition	0.16042481939045	0.561675012689942	0	0	1	7
GO:0060638 mesenchymal-epithelial cell signaling	1	0.16042481939045	0.236	0.143	Biological Process	GO:0060638	mesenchymal-epithelial cell signaling	0.16042481939045	0.561675012689942	0	0	1	7
GO:0060700 regulation of ribonuclease activity	1	0.16042481939045	0.236	0.143	Biological Process	GO:0060700	regulation of ribonuclease activity	0.16042481939045	0.561675012689942	0	0	1	7
GO:0060732 positive regulation of inositol phosphate biosynthetic process	1	0.16042481939045	0.236	0.143	Biological Process	GO:0060732	positive regulation of inositol phosphate biosynthetic process	0.16042481939045	0.561675012689942	0	0	1	7
GO:0061724 lipophagy	1	0.16042481939045	0.236	0.143	Biological Process	GO:0061724	lipophagy	0.16042481939045	0.561675012689942	0	0	1	7
GO:0061820 telomeric D-loop disassembly	1	0.16042481939045	0.236	0.143	Biological Process	GO:0061820	telomeric D-loop disassembly	0.16042481939045	0.561675012689942	0	0	1	7
GO:0070294 renal sodium ion absorption	1	0.16042481939045	0.236	0.143	Biological Process	GO:0070294	renal sodium ion absorption	0.16042481939045	0.561675012689942	0	0	1	7
GO:0071073 positive regulation of phospholipid biosynthetic process	1	0.16042481939045	0.236	0.143	Biological Process	GO:0071073	positive regulation of phospholipid biosynthetic process	0.16042481939045	0.561675012689942	0	0	1	7
GO:0071422 succinate transmembrane transport	1	0.16042481939045	0.236	0.143	Biological Process	GO:0071422	succinate transmembrane transport	0.16042481939045	0.561675012689942	0	0	1	7
GO:0071918 urea transmembrane transport	1	0.16042481939045	0.236	0.143	Biological Process	GO:0071918	urea transmembrane transport	0.16042481939045	0.561675012689942	0	0	1	7
GO:0090084 negative regulation of inclusion body assembly	1	0.16042481939045	0.236	0.143	Biological Process	GO:0090084	negative regulation of inclusion body assembly	0.16042481939045	0.561675012689942	0	0	1	7
GO:0098532 histone H3-K27 trimethylation	1	0.16042481939045	0.236	0.143	Biological Process	GO:0098532	histone H3-K27 trimethylation	0.16042481939045	0.561675012689942	0	0	1	7
GO:0099004 calmodulin dependent kinase signaling pathway	1	0.16042481939045	0.236	0.143	Biological Process	GO:0099004	calmodulin dependent kinase signaling pathway	0.16042481939045	0.561675012689942	0	0	1	7
GO:0099624 atrial cardiac muscle cell membrane repolarization	1	0.16042481939045	0.236	0.143	Biological Process	GO:0099624	atrial cardiac muscle cell membrane repolarization	0.16042481939045	0.561675012689942	0	0	1	7
GO:1900363 regulation of mRNA polyadenylation	1	0.16042481939045	0.236	0.143	Biological Process	GO:1900363	regulation of mRNA polyadenylation	0.16042481939045	0.561675012689942	0	0	1	7
GO:1901030 positive regulation of mitochondrial outer membrane permeabilization involved in apoptotic signaling pathway	1	0.16042481939045	0.236	0.143	Biological Process	GO:1901030	positive regulation of mitochondrial outer membrane permeabilization involved in apoptotic signaling pathway	0.16042481939045	0.561675012689942	0	0	1	7
GO:1901552 positive regulation of endothelial cell development	1	0.16042481939045	0.236	0.143	Biological Process	GO:1901552	positive regulation of endothelial cell development	0.16042481939045	0.561675012689942	0	0	1	7
GO:1901642 nucleoside transmembrane transport	1	0.16042481939045	0.236	0.143	Biological Process	GO:1901642	nucleoside transmembrane transport	0.16042481939045	0.561675012689942	0	0	1	7
GO:1902237 positive regulation of endoplasmic reticulum stress-induced intrinsic apoptotic signaling pathway	1	0.16042481939045	0.236	0.143	Biological Process	GO:1902237	positive regulation of endoplasmic reticulum stress-induced intrinsic apoptotic signaling pathway	0.16042481939045	0.561675012689942	0	0	1	7
GO:1903142 positive regulation of establishment of endothelial barrier	1	0.16042481939045	0.236	0.143	Biological Process	GO:1903142	positive regulation of establishment of endothelial barrier	0.16042481939045	0.561675012689942	0	0	1	7
GO:1903894 regulation of IRE1-mediated unfolded protein response	1	0.16042481939045	0.236	0.143	Biological Process	GO:1903894	regulation of IRE1-mediated unfolded protein response	0.16042481939045	0.561675012689942	0	0	1	7
GO:1903897 regulation of PERK-mediated unfolded protein response	1	0.16042481939045	0.236	0.143	Biological Process	GO:1903897	regulation of PERK-mediated unfolded protein response	0.16042481939045	0.561675012689942	0	0	1	7
GO:1903961 positive regulation of anion transmembrane transport	1	0.16042481939045	0.236	0.143	Biological Process	GO:1903961	positive regulation of anion transmembrane transport	0.16042481939045	0.561675012689942	0	0	1	7
GO:1904796 regulation of core promoter binding	1	0.16042481939045	0.236	0.143	Biological Process	GO:1904796	regulation of core promoter binding	0.16042481939045	0.561675012689942	0	0	1	7
GO:1990144 intrinsic apoptotic signaling pathway in response to hypoxia	1	0.16042481939045	0.236	0.143	Biological Process	GO:1990144	intrinsic apoptotic signaling pathway in response to hypoxia	0.16042481939045	0.561675012689942	0	0	1	7
GO:1990961 xenobiotic detoxification by transmembrane export across the plasma membrane	1	0.16042481939045	0.236	0.143	Biological Process	GO:1990961	xenobiotic detoxification by transmembrane export across the plasma membrane	0.16042481939045	0.561675012689942	0	0	1	7
GO:2000389 regulation of neutrophil extravasation	1	0.16042481939045	0.236	0.143	Biological Process	GO:2000389	regulation of neutrophil extravasation	0.16042481939045	0.561675012689942	0	0	1	7
GO:2000553 positive regulation of T-helper 2 cell cytokine production	1	0.16042481939045	0.236	0.143	Biological Process	GO:2000553	positive regulation of T-helper 2 cell cytokine production	0.16042481939045	0.561675012689942	0	0	1	7
GO:0051098 regulation of binding	10	0.160760824454731	2.364	0.035	Biological Process	GO:0051098	regulation of binding	0.160760824454731	0.562161914982107	0	0	10	282
GO:0031349 positive regulation of defense response	7	0.160940503574601	1.655	0.039	Biological Process	GO:0031349	positive regulation of defense response	0.160940503574601	0.562161914982107	0	0	7	181
GO:0072522 purine-containing compound biosynthetic process	7	0.160940503574601	1.655	0.039	Biological Process	GO:0072522	purine-containing compound biosynthetic process	0.160940503574601	0.562161914982107	0	0	7	181
GO:0009887 animal organ morphogenesis	25	0.161453367002162	5.910	0.030	Biological Process	GO:0009887	animal organ morphogenesis	0.161453367002162	0.563513778203962	0	0	25	820
GO:0000307 cyclin-dependent protein kinase holoenzyme complex	2	0.330572979700644	0.462	0.041	Cellular Component	GO:0000307	cyclin-dependent protein kinase holoenzyme complex	0.330572979700644	0.565238983809125	0	0	2	49
[truncated: 3,851 more rows]
