# Supplementary material for: Copy Number Variation and Selection Signal: Exploring the Domestication History and Phenotype Differences Between Duroc and the Chinese Native Ningxiang Pigs
Source: Int J Mol Sci. 2024 Oct 31;25(21):11716. doi: 10.3390/ijms252111716 (PMC11546390; doi:10.3390/ijms252111716)
Supplement: Supplementary file 1 [file ijms-25-11716-s001.zip › Table S9. Different CNV KEGG enrichment pathway.xls]

id	num	pvalue	per	ratio	class	ID	Descrption	Pvalue	Qvalue	Up	Down	fg_num	bg_num
Fatty acid elongation	1	0.02886546	10.000	0.036	Metabolism	ko00062	Fatty acid elongation	0.02886546	0.3071739	0	0	1	28
Biosynthesis of unsaturated fatty acids	1	0.02988235	10.000	0.034	Metabolism	ko01040	Biosynthesis of unsaturated fatty acids	0.02988235	0.3071739	0	0	1	29
Thermogenesis	2	0.03413043	20.000	0.007	Organismal Systems	ko04714	Thermogenesis	0.03413043	0.3071739	0	0	2	286
Fatty acid metabolism	1	0.0579692	10.000	0.018	Metabolism	ko01212	Fatty acid metabolism	0.0579692	0.3492234	0	0	1	57
GnRH secretion	1	0.06684041	10.000	0.015	Organismal Systems	ko04929	GnRH secretion	0.06684041	0.3492234	0	0	1	66
Retinol metabolism	1	0.082426	10.000	0.012	Metabolism	ko00830	Retinol metabolism	0.082426	0.3492234	0	0	1	82
Endocrine resistance	1	0.09587077	10.000	0.010	Human Diseases	ko01522	Endocrine resistance	0.09587077	0.3492234	0	0	1	96
Cardiac muscle contraction	1	0.1034736	10.000	0.010	Organismal Systems	ko04260	Cardiac muscle contraction	0.1034736	0.3492234	0	0	1	104
Estrogen signaling pathway	1	0.1378939	10.000	0.007	Organismal Systems	ko04915	Estrogen signaling pathway	0.1378939	0.3603802	0	0	1	141
Insulin signaling pathway	1	0.1415428	10.000	0.007	Organismal Systems	ko04910	Insulin signaling pathway	0.1415428	0.3603802	0	0	1	145
Cushing syndrome	1	0.1577916	10.000	0.006	Human Diseases	ko04934	Cushing syndrome	0.1577916	0.3603802	0	0	1	163
JAK-STAT signaling pathway	1	0.1666986	10.000	0.006	Environmental Information Processing	ko04630	JAK-STAT signaling pathway	0.1666986	0.3603802	0	0	1	173
Oxidative phosphorylation	1	0.1833887	10.000	0.005	Metabolism	ko00190	Oxidative phosphorylation	0.1833887	0.3603802	0	0	1	192
Non-alcoholic fatty liver disease	1	0.1868638	10.000	0.005	Human Diseases	ko04932	Non-alcoholic fatty liver disease	0.1868638	0.3603802	0	0	1	196
Regulation of actin cytoskeleton	1	0.225052	10.000	0.004	Cellular Processes	ko04810	Regulation of actin cytoskeleton	0.225052	0.3604209	0	0	1	241
Endocytosis	1	0.2333158	10.000	0.004	Cellular Processes	ko04144	Endocytosis	0.2333158	0.3604209	0	0	1	251
Diabetic cardiomyopathy	1	0.2357795	10.000	0.004	Human Diseases	ko05415	Diabetic cardiomyopathy	0.2357795	0.3604209	0	0	1	254
Metabolic pathways	3	0.2419822	30.000	0.002	Metabolism	ko01100	Metabolic pathways	0.2419822	0.3604209	0	0	3	1655
Chemical carcinogenesis - reactive oxygen species	1	0.2536295	10.000	0.004	Human Diseases	ko05208	Chemical carcinogenesis - reactive oxygen species	0.2536295	0.3604209	0	0	1	276
Ribosome	1	0.2703173	10.000	0.003	Genetic Information Processing	ko03010	Ribosome	0.2703173	0.3621695	0	0	1	297
Parkinson disease	1	0.2905127	10.000	0.003	Human Diseases	ko05012	Parkinson disease	0.2905127	0.3621695	0	0	1	323
Prion disease	1	0.2951011	10.000	0.003	Human Diseases	ko05020	Prion disease	0.2951011	0.3621695	0	0	1	329
Huntington disease	1	0.3198634	10.000	0.003	Human Diseases	ko05016	Huntington disease	0.3198634	0.3754918	0	0	1	362
Coronavirus disease - COVID-19	1	0.3530746	10.000	0.002	Human Diseases	ko05171	Coronavirus disease - COVID-19	0.3530746	0.3925799	0	0	1	408
Amyotrophic lateral sclerosis	1	0.3698162	10.000	0.002	Human Diseases	ko05014	Amyotrophic lateral sclerosis	0.3698162	0.3925799	0	0	1	432
Alzheimer disease	1	0.3780399	10.000	0.002	Human Diseases	ko05010	Alzheimer disease	0.3780399	0.3925799	0	0	1	444
Pathways of neurodegeneration - multiple diseases	1	0.4379491	10.000	0.002	Human Diseases	ko05022	Pathways of neurodegeneration - multiple diseases	0.4379491	0.4379491	0	0	1	536
